# Supplementary material for: Nanoparticle enrichment mass-spectrometry proteomics identifies protein-altering variants for precise pQTL mapping
Source: Nat Commun. 2024 Feb 2;15:989. doi: 10.1038/s41467-024-45233-y (PMC10837160; doi:10.1038/s41467-024-45233-y)
Supplement: Supplementary file 4 — Supplementary Data 1 [file 41467_2024_45233_MOESM4_ESM.xlsx]

## Sheet: Supplementary Data 1
Supplementary Data 1: Spearman correlation between peptides measured in more than one nano partical fraction; limited to double charged precursor ions and peptides detected in more than 20% of the samples
sort	Peptide sequence	Number of detections	Spearman rho (highest correlation in case of >2 detections)
1	IIGIDINSEK	5	0.975492
2	GLTIFPEELIIGR	5	0.965104
3	PIQEVIIELTK	5	0.965021
4	ALDYYMLR	5	0.964933
5	FCLSPLTNLCGK	5	0.962772
6	IDDDANLER	5	0.960329
7	TYGVSFFLVK	5	0.959612
8	FALDMAR	5	0.959004
9	EVIQEWNLTNIK	5	0.957324
10	GAEDSLADQAANK	4	0.956417
11	FYDANYDGK	5	0.955774
12	NCGQMSEIEAK	5	0.955514
13	MYAPAWVAPEALQK	5	0.955135
14	ALELTGLK	2	0.954556
15	ISEAFDLMNQGK	5	0.953024
16	FSFQCPGR	5	0.952805
17	INVNEIFYDLVR	5	0.952048
18	FDMIVPILEK	5	0.951791
19	ALGATDCLNPR	5	0.950858
20	DQNYPGAIAIHHPNVAEK	5	0.950816
21	ICMNEDPAK	5	0.950446
22	GCVVTSVESNSNGR	5	0.94981
23	SALTVQFVQGIFVEK	5	0.94949
24	KEEITGTLR	5	0.948325
25	SVQLNGLTLK	5	0.947028
26	ELLETVVNR	5	0.945801
27	ASGPPVSELITK	5	0.945314
28	QLALWNPK	5	0.945264
29	GSGTAEVELK	5	0.945056
30	YQASTSNTVSK	5	0.944917
31	IPTISTQLK	5	0.944391
32	HSGIDFK	5	0.94406
33	SGVSLAALK	5	0.943934
34	ILDFGLAR	5	0.943609
35	DFVSEAYLLTLGK	5	0.943386
36	VANLCGINQK	5	0.943381
37	LLPYLAEDELR	5	0.942609
38	ALILGIYK	5	0.941798
39	QVTVLELFR	4	0.941625
40	ICLDLQALLYK	5	0.941491
41	VLIFQEENEIPASVFVK	5	0.94144
42	DALVLTPASLWK	5	0.940939
43	DRLDEVK	5	0.940023
44	EWSGLLEELAR	5	0.939948
45	IVGPSGAAVPCK	5	0.939787
46	EILSVDCSTNNPSQAK	5	0.939755
47	YGGDEIPYSPFR	5	0.938342
48	TIVTTLQDSIR	5	0.938323
49	TTCLPMFGYK	5	0.938248
50	EQGQNLAR	5	0.938005
51	SVPIQSLSELER	5	0.937935
52	DFVWGLNK	5	0.937919
53	SAVVEMLIMR	5	0.937889
54	IGFGAFVDK	5	0.936984
55	LSLTDPLVAER	5	0.936397
56	FQYYEDSSGK	5	0.936396
57	MALLMAEMSR	5	0.936274
58	LLVPSPEGMSEIYLR	5	0.93604
59	AAIAWEAGK	5	0.935975
60	VIPLYAPLCR	5	0.934904
61	IGDTVSFSIEAK	5	0.934902
62	AQTTVTCMENGWSPTPR	4	0.934819
63	FFYSDQNVDSR	5	0.934643
64	TLLSNLEEAK	5	0.934524
65	FEDENFILK	5	0.933287
66	LMELFPANK	2	0.93293
67	HQGVMVGMGQK	5	0.932889
68	WQGNDIVVK	5	0.932603
69	LDVQFSGLTK	5	0.932547
70	GLTEFVEPIIQIK	5	0.932304
71	LLATLCSAEVCQCAEGK	5	0.932211
72	ELPQPLLSVEYLK	5	0.932062
73	AHVVPCFDASK	5	0.931883
74	YQDILNEIAK	5	0.93183
75	LFLEPTQADIALLK	5	0.931558
76	SAPDGVPFIVK	5	0.931216
77	AEGDVAALNR	5	0.931182
78	VANPSGNLTETYVQDR	5	0.931036
79	ADEWLMK	5	0.93103
80	VFDINLK	4	0.930935
81	LAVNMVPFPR	5	0.930922
82	YDPTIEDSYRK	5	0.930692
83	AIAVTVQEMVTK	5	0.930399
84	AVAGNISDPGLQK	5	0.930214
85	TEISLVLTSK	5	0.929975
86	EAGAGGLAIAVEGPSK	5	0.929907
87	LSFEEMER	3	0.929869
88	LLLIGDSGVGK	5	0.929845
89	DIASGLIGLLLICK	5	0.929814
90	DLNLMDIK	3	0.929796
91	ELTPQVVSAAR	5	0.92975
92	LIGNLSEK	3	0.929435
93	INSITVDNCK	5	0.929424
94	VLEEEEQR	5	0.92938
95	SCVLPQTK	5	0.929323
96	IPLLVVGNK	5	0.929195
97	VNQPASFAVSLNGAK	5	0.929184
98	DQEFTVK	5	0.92884
99	AGGTSDSFVK	3	0.928635
100	SGGTSDSFVK	3	0.92859
101	ALAAAGYDVEK	5	0.927972
102	VGDDPAVWQLK	5	0.927651
103	ILYSQCGDVMR	5	0.927612
104	GQDLLSTVSIR	5	0.927514
105	QLNFLTK	5	0.927487
106	ATGPPVSELITK	5	0.927421
107	IYPYEMLVVTNK	3	0.927263
108	LSPTVILDNQVTYVPGGK	4	0.927227
109	VVLCELGNPMK	5	0.927004
110	VIPLFTPQCGK	5	0.926945
111	VYQLMEQDSYTR	4	0.926819
112	AVAEQIPLLVQGVR	5	0.926809
113	MLAIYDGFDGFAK	5	0.926766
114	ESQVYLLGTGLR	5	0.926669
115	ALGFEAAESSLTK	5	0.926624
116	SPFEVYVDK	5	0.926621
117	VVLAGGVAPALFR	5	0.926304
118	VTYTPMAPGSYLISIK	5	0.926124
119	IDLAVGDVVK	5	0.926042
120	AVLFCLSEDK	5	0.925465
121	GQVLVFLGQSEGLR	5	0.925449
122	GIQNDLTK	5	0.925164
123	GAGTGGLGLAVEGPSEAK	5	0.924834
124	NGHVGISFVPK	5	0.924806
125	HVLTLTDQVTR	5	0.924783
126	YGEMPVDK	5	0.924593
127	NLGTALAELR	5	0.924223
128	IIPGFMCQGGDFTR	5	0.923954
129	DPVQLNLLYVQAR	5	0.923952
130	FLILLGSPK	5	0.923692
131	GNDIIAAAK	5	0.92369
132	VLLDWINDVLVEER	5	0.923625
133	YGGQPVPNFPSK	5	0.923455
134	NCAAYLK	5	0.923212
135	DCPDSAEEYER	2	0.922585
136	TTDTASVQNEAK	5	0.922497
137	EAQPGQSQVSYQGLPVQK	3	0.922175
138	AGEVINQPMMMAAR	4	0.922079
139	TVTDMLMTICAR	5	0.92188
140	TPEYYPNAGLIMNYCR	2	0.921856
141	LIALLEVLSQK	5	0.921817
142	AGALQCSPSDAYTK	5	0.921775
143	PAEFTVDAK	5	0.921637
144	LQLHESQK	2	0.921488
145	HEIENLR	4	0.921303
146	YLTVACIFR	5	0.921231
147	FQMIPLDPK	5	0.921216
148	LFCLQLR	3	0.921127
149	KLEMDLK	5	0.920979
150	YALYDATYETK	5	0.920957
151	FSLIDLAGNER	5	0.92088
152	LQEMEGTVK	5	0.92085
153	GSGDSSQVTQVSPQR	5	0.92067
154	VTFLPTGITFK	5	0.920403
155	ALSNVEGFER	5	0.920348
156	VLGEAMTGISQNAK	5	0.920304
157	LSLNAELQLDR	5	0.920213
158	KGEITGEVR	5	0.920128
159	AGLQFPVGR	5	0.919992
160	SPYTVTVGQACNPSACR	2	0.919881
161	ELGATECINPQDYK	5	0.919802
162	LLLLGTGESGK	5	0.919796
163	EEITGTLRK	5	0.919751
164	LVFLGLDNAGK	5	0.919687
165	EVANSTANLVK	5	0.919653
166	SCDNPYIPNGDYSPLR	5	0.919592
167	LYVTIPLGIK	5	0.91959
168	MELQEIQLK	5	0.919251
169	AEISFEDRK	5	0.919223
170	MLGQMTDQVADLR	5	0.919178
171	LALETALMYGAK	5	0.919086
172	ANLPQSFQVDTSK	5	0.919047
173	MLYSSCK	3	0.918934
174	TVSSLSEDLESTR	5	0.918777
175	NPDAVAAPYCYTR	5	0.918759
176	DDILNGSHPVSFDK	5	0.918665
177	NSSYFVEWIPNNVK	5	0.918296
178	AANILVGENLVCK	5	0.918237
179	TVGQLYK	5	0.918209
180	IPLYYPNAGLTR	5	0.918122
181	MTGLVDEAIDTK	5	0.918119
182	CVSCLPGQR	5	0.918072
183	GPILLDNVECR	2	0.918003
184	GNFNYVEFTR	5	0.917864
185	AAVLWEVK	5	0.917853
186	ALGQNPTNAEVLK	5	0.917805
187	FVFGTTPEDILR	5	0.917716
188	GFVPAGESSSEAGGENYK	3	0.917708
189	TPAYYPNAGLIK	5	0.91765
190	ETVQTTEDQILK	5	0.917631
191	LLLGLTSADGK	5	0.917557
192	ALEATTEHIR	5	0.917534
193	DLATVYVDVLK	5	0.917446
194	SAPLPNDSQAR	4	0.917332
195	CVAPPALR	4	0.917083
196	DVVMVHEPK	5	0.917002
197	DVVQITCLDGFEVVEGR	3	0.917001
198	FIIPQIVK	5	0.916988
199	NQGIEEALK	5	0.91694
200	TLLRDEK	5	0.916934
201	LQILNLGAK	5	0.916875
202	VLQLTSWDEDAWASK	5	0.916871
203	AGPHCPTAQLIATLK	5	0.916642
204	EQADFALEALAK	5	0.916604
205	VYLFLQPR	5	0.916417
206	AWGPGLEGGVVGK	5	0.916389
207	SLNLNIFLK	5	0.916124
208	SHPDLLQLPR	5	0.916084
209	PCGQSEINTLK	4	0.915997
210	NFPLPLPNK	5	0.915877
211	MATNAAAQNAIK	5	0.915807
212	LLRDADDLQK	5	0.915807
213	EVDQQLLSVQTR	5	0.915681
214	TALEEEIK	4	0.915414
215	TAAQNLYEK	5	0.915385
216	VTQTLIPYYISVK	5	0.915383
217	GSTLTSPCQDFGK	5	0.915337
218	CDVDIRK	5	0.915246
219	YCECDDFSCVR	5	0.915194
220	AFLLTPR	5	0.914876
221	ASVQLLVQDSLNPAVK	5	0.914844
222	LDIDSPPITAR	5	0.914699
223	MGIEVVMR	4	0.914598
224	AYGPGIEPTGNMVK	5	0.914417
225	STVLTIPEIIIK	5	0.914317
226	ALEEAMEQK	5	0.914254
227	FVSELWK	5	0.914042
228	AEAGVPAEFSIWTR	5	0.913937
229	LGFGSFVEK	3	0.913913
230	ILGLLDAYLK	5	0.913801
231	ILAQATSDLVNAIK	5	0.913699
232	FGDEFLGELR	5	0.913694
233	GVLHNEVK	5	0.913508
234	GPYDFDQIK	4	0.91328
235	DVEFLAQLK	5	0.913273
236	MDCQECPEGYR	5	0.913213
237	IYVENDFSWDK	5	0.913106
238	KEPAVLELEGK	5	0.913085
239	LLWTIPK	5	0.912977
240	LVQCVDAFEEK	5	0.912959
241	FLSQESGVAQTLK	5	0.912823
242	YWLSQCFDAK	5	0.912769
243	AGFAGDDAPR	5	0.912734
244	STNDADVPQGVIR	5	0.912724
245	DDLWSIQNLGTK	5	0.912628
246	GCEVVPDVNVSGQK	5	0.912612
247	NGFLLPLVR	3	0.912479
248	NSSCFVEWIPNNVK	5	0.912453
249	NGNLPEFGDAISTASK	5	0.912425
250	AEELGLPILGVLR	5	0.912153
251	LLTMMPTEEER	5	0.911999
252	NLPIYSEEIVEMYK	5	0.911986
253	AEGGQCPSLLFDLR	5	0.911755
254	VFASLPQVER	5	0.911727
255	TDLLLEPYNK	5	0.911378
256	LSPFMADIR	5	0.911177
257	NVGSQTLQTFK	5	0.911008
258	TDFLIFDPK	5	0.91079
259	SFFSFLGEAFDGAR	5	0.910732
260	LPIFIADAFTAR	2	0.910609
261	GGEGGELQVWIK	4	0.910606
262	LNVAEVTQSEIGQK	5	0.910408
263	EQADFAIEALAK	4	0.910385
264	GPALLVLGPDAIQLR	5	0.910221
265	WIDNPTVDDR	5	0.910195
266	QWNNCAFLESSAK	5	0.910078
267	EFTLEFSR	5	0.910017
268	GADFLVTEVENGGSLGSK	5	0.909926
269	EFEDFLK	4	0.909904
270	AQQVSQGLDVLTAK	5	0.909859
271	MVVESAYEVIK	5	0.909838
272	LDQALVVEHIEK	5	0.909746
273	GLAGAVSELLR	5	0.909698
274	ASSLIEEAK	5	0.909694
275	QVMNLLVPSLPNLVK	5	0.909597
276	LAQAAQSSVATITR	5	0.909489
277	VTYCPTEPGNYIINIK	5	0.909437
278	GDTIQLYLGAK	5	0.909359
279	AEAQVELR	5	0.909342
280	LEVNLQAMK	5	0.909307
281	QVAYIYK	3	0.909303
282	AALLNFDEFAVSK	5	0.909252
283	SHAVFQIILR	5	0.908988
284	NGLSLAALK	4	0.908882
285	YLETLWLDNTNLEK	5	0.908843
286	SSFYVNGLTLGGQK	5	0.908822
287	AAVLWELK	4	0.908821
288	AVLVDLEPGTMDSIR	5	0.908706
289	ALDELFEAIEQK	5	0.908666
290	LIEDNEYTAR	5	0.908617
291	YLAEVAAGDDKK	5	0.908271
292	AVFPSIVGR	5	0.90825
293	TPCQQELDQVLER	5	0.908248
294	SQVLQFFSSDICR	5	0.908223
295	FLPSELRDEH	5	0.908189
296	VMPACLPSPDYMVTAR	5	0.908112
297	VDLWNASNLK	5	0.908107
298	SLIINTNPVEVYK	5	0.908044
299	ELVVTQLGYDTR	5	0.907959
300	ALSVAELTQQMFDAR	5	0.907914
301	IPLDMVAGFNTPLVK	5	0.907766
302	MENAELDVPIQSVFTR	5	0.907517
303	FVPAEMGTHTVSVK	5	0.907459
304	VYNIQIR	3	0.907232
305	TEGLSVLSQAMAVIK	5	0.907199
306	QQLAEEEAR	5	0.907167
307	CVVVGDGAVGK	5	0.907162
308	VFFDLMR	5	0.907144
309	DICNDVLSLLEK	5	0.907067
310	QVVLEEGTIAFK	5	0.907026
311	ALIQCAK	4	0.906985
312	EESLDSDLYAELR	5	0.906975
313	AWFLESK	5	0.90694
314	AFQAVQNLPTK	5	0.906702
315	LCNNPTPQFGGK	5	0.906693
316	TLVLLMGK	5	0.906583
317	TLAESALQLLYTAK	5	0.906576
318	EACNVPEPEEK	5	0.906572
319	QVATALQNLQTK	5	0.906507
320	MILLEVNNR	5	0.906391
321	GPDPSSPAFR	5	0.90626
322	NTMAACDLR	5	0.906206
323	NLFFSTNIDDAIK	3	0.906118
324	LSDLLAPISEQIK	5	0.906065
325	DTICNQDER	5	0.905959
326	THIALDGR	5	0.905958
327	IAELCDDPK	5	0.905905
328	TPVGSCFLAQPESGR	5	0.905813
329	ASAGPQPLLVQSCK	5	0.905806
330	STGDPQGVIR	4	0.905788
331	VIQYLAYVASSHK	5	0.905757
332	LQLWDTAGQER	5	0.905729
333	GDLGIEIPAEK	5	0.905724
334	QQVQVVGLQER	5	0.905605
335	QQEAALELEELK	5	0.905548
336	LCNSPSPQMNGK	5	0.905469
337	SAVGFEYQGK	3	0.905423
338	AFGPGLQGGSAGSPAR	5	0.905396
339	SYELPDGQVITIGNER	5	0.905365
340	GFAFVTFESPADAK	2	0.905306
341	QVIQGLEALK	2	0.905241
342	IQIWDTAGQER	4	0.905138
343	GTYSTTVTGR	5	0.904939
344	LDPHLVLDQLR	5	0.904718
345	GNFNYIEFTR	5	0.904687
346	AGDALWLR	5	0.904672
347	TPENYPNAGLTR	5	0.904655
348	DYLALNEDLR	5	0.904491
349	LQAAGNAVK	5	0.904458
350	ALTQTGGPHVK	5	0.904399
351	IQLWDTAGQER	5	0.904314
352	GTHCNQVEVIATLK	5	0.904242
353	LVIIEGDLER	5	0.904177
354	SLPGSLANVVK	5	0.903969
355	SVTEQGAELSNEER	5	0.903939
356	ISLPESLK	4	0.903912
357	MSAEINEIIR	5	0.903904
358	NFINNPLAQADWAAK	5	0.903806
359	QVAASTAQLLVACK	5	0.903791
360	DSFIGENSR	3	0.903743
361	ALETMGLWVDCR	5	0.903737
362	IVLLDVPVR	5	0.903674
363	CSNPAVVFVTR	5	0.903631
364	DSTLIMQLLR	5	0.903628
365	ETFDVTLEPLSFK	5	0.903556
366	DNCAPESIEFPVSEAR	4	0.903387
367	TMIDPTSK	5	0.903193
368	QELAVFCSPEPPAK	5	0.903113
369	WDTANNPLYK	5	0.902961
370	LTPITYPQGLAMAK	5	0.902957
371	GTYIPVPIVSELQSGK	5	0.902866
372	DAPQDFHPDR	5	0.902711
373	VFLNILPPLTNSK	5	0.902684
374	HLIPAANTGESK	5	0.902682
375	TTGEVVSGVVSK	4	0.902675
376	LQQTLNALNK	5	0.902628
377	LVIEEAER	5	0.902375
378	INQEEVGLAAPAPTAR	5	0.902347
379	LLLPGELAK	5	0.902237
380	DLEAHIDSANK	5	0.90223
381	LQVNTPLVGASLLR	5	0.902142
382	CCSGAIIVLTK	5	0.902089
383	AVETLLDLIMK	5	0.901888
384	GGVNDNFQGVLQNVR	5	0.901765
385	YLAEVAAGDDK	5	0.901744
386	QLPEPLISFR	5	0.901699
387	NYTDNELEK	2	0.901629
388	LIQGAPTIR	4	0.901573
389	DGILYQQHVK	5	0.90152
390	NFSDNQLQEGK	5	0.901495
391	GFVDLVIK	5	0.901396
392	FGSAIAPLGDLDR	5	0.901352
393	HLQLAIR	5	0.901126
394	VMAGSLLLDK	5	0.901042
395	GTVEPQLEAR	5	0.900934
396	SPFSVAVSPSLDLSK	5	0.90084
397	LITWSPVCR	5	0.900772
398	QEDVIATANLSR	5	0.900769
399	EYDPVEAR	5	0.900571
400	AWLLFLR	5	0.900482
401	FIAVGYVDDTQFVR	5	0.900434
402	TFVLEVMGR	5	0.900382
403	TVLPFSQEFQR	5	0.90023
404	TTLLHMLK	5	0.900149
405	IYVDDGLISLQVK	5	0.900075
406	CQDEQQYAR	5	0.899894
407	IPGSPEIR	2	0.899858
408	DEAEQAVSR	4	0.899858
409	IYSLFNLYMSK	5	0.899797
410	LIIDVIR	5	0.899766
411	AAAFEEQENETVVVK	5	0.899694
412	TALLDISCVK	3	0.899467
413	VLPTHDASK	5	0.899345
414	GEVQAMLGQSTEELR	5	0.899341
415	LGIIGVVNR	5	0.899218
416	LNGTDPEDVIR	5	0.899082
417	FQDLVDAVR	5	0.899066
418	FNLDALVTHTLPFDK	5	0.899052
419	ITLDNAYMEK	5	0.899011
420	IEVSQLLK	5	0.898956
421	HSLPDIQLLQK	5	0.898951
422	CFQETIGSQCGK	5	0.898874
423	LYSILGTTLK	5	0.898804
424	TVTINTEQK	5	0.898775
425	DQGTYEDYVEGLR	5	0.898743
426	FINMFAVLDELK	5	0.898704
427	QGLLPVLESFK	5	0.89867
428	DLGEELEALK	5	0.898526
429	CIIPNHEK	4	0.898483
430	LGGSAVISLEGKPL	5	0.89836
431	YTASVTVGSK	4	0.898358
432	DFISNLLK	4	0.898084
433	ILSSCCK	5	0.898035
434	QLQEELEEVK	5	0.897886
435	ILMVGLDAAGK	5	0.897844
436	IAAADYIPTVEDILR	5	0.897796
437	VLEDRPLSDK	5	0.897795
438	TAHLGANPWR	5	0.897778
439	ALIAAQYSGAQVR	5	0.8976
440	NVTELNEPLSNEER	5	0.897558
441	LMLSLMGDEFK	5	0.897478
442	LIDFGLAR	2	0.897252
443	YICAEHLAR	5	0.897134
444	YGGDEIPFSPYR	3	0.896829
445	GAYCLSVSDFDNAK	5	0.89682
446	ICLDLQAPLYK	5	0.896789
447	CGPASVQAIK	5	0.896783
448	IQQNTFTR	5	0.896734
449	TCLDNLK	3	0.896714
450	AAVEQLTEEQK	2	0.896627
451	HELAPALR	5	0.896456
452	IAEFTTNLTEEEEK	5	0.896273
453	AEEWGVQYVETSAK	5	0.896124
454	AVFVDLEPTVIDEIR	5	0.895867
455	TTPFLQLNEIR	5	0.895841
456	VGINYQPPTVVPGGDLAK	5	0.895775
457	LCQAFENGK	5	0.895748
458	LRLEPGK	5	0.895644
459	TFVNITPAEVGVLVGK	5	0.895608
460	LGSTQIVK	5	0.895564
461	NCLVNDQGVVK	2	0.895466
462	TTEYYPNGGLTR	5	0.895386
463	HINDSAPEVR	3	0.895291
464	QPWCYTTDPCVR	4	0.895271
465	ACEAFEAQECER	5	0.895049
466	ECDNPAPQNGGASCPGR	3	0.894827
467	TVLIMELINNVAK	5	0.894533
468	NSLDCEIVSAK	5	0.894533
469	SNGLICGGNGVCK	5	0.894449
470	TLMNLGGLAVAR	5	0.894344
471	AFLTLAEDILR	5	0.894275
472	EYTDVYPEIIER	2	0.894214
473	YSNSEVVTGSGR	4	0.894207
474	VLLGEGVLTK	2	0.894118
475	VEAQLQELQVK	5	0.894094
476	FGVQMDR	3	0.893961
477	LVPFATELHER	5	0.893943
478	DQALQLQVLNSR	5	0.893917
479	IDQNVEELK	5	0.893813
480	TASGDYIDSSWELR	5	0.893796
481	LMNIFLK	5	0.893682
482	FSLFAER	5	0.893646
483	VITANILQLQVK	5	0.893568
484	TIQNDIMLLQLSR	5	0.89337
485	MDTSASGPTR	5	0.893141
486	LIGWGQIR	5	0.893015
487	EDAANNYAR	5	0.893014
488	LADFGMCK	4	0.892959
489	LIATTAHEK	3	0.892921
490	YFIDFVAR	5	0.892846
491	IAQLEEQLDNETK	5	0.892828
492	NLLQVDLTK	2	0.892808
493	IISNASCTTNCLAPLAK	5	0.892694
494	AIFLADGNVFTTGFSR	5	0.892685
495	TAVAPIER	4	0.892673
496	LPETIDLGALYLSMK	5	0.892591
497	SANLVNPK	3	0.892504
498	VTGTQPITCTWMK	5	0.892413
499	FHTSYDK	3	0.892146
500	VAVVGNVDAGK	3	0.892053
501	LTLSALIDGK	5	0.892028
502	STGGAPTFNVTVTK	5	0.891945
503	CTQDLGNSTK	5	0.891932
504	LALDYGIK	5	0.89187
505	LEIIPASQFCPR	4	0.891827
506	FDLMYAK	5	0.891801
507	TGLQEVEVK	5	0.891783
508	MPEDGLSDDK	5	0.891739
509	LWGTQDVSQDIQEMK	5	0.891698
510	CPTCPDACTFK	5	0.891662
511	DGYNDIAVAAPYGGPSGR	2	0.891626
512	VGEATETALTCLVEK	5	0.891371
513	VTWDSSFCAVNPR	5	0.891369
514	FIVDYSETSPQCPK	4	0.891302
515	AEAEEDGDLQCLCVK	5	0.891211
516	TIMVDDSK	5	0.891127
517	YTAVSSFIFLR	5	0.891125
518	VLIGEGVLTK	5	0.891122
519	LGCDWVATIFSR	5	0.891096
520	LFEAEEQDLFR	5	0.891007
521	NLPSYPGPSK	5	0.890935
522	ALGDLISATK	5	0.890898
523	KPDGYDYYAFSK	4	0.890895
524	LQPGSVPK	3	0.890778
525	FSYLAVIEGAK	3	0.89075
526	AGQSAAGAAPGGGVDTR	5	0.890613
527	TTENYPNAGLIMNYCR	2	0.89061
528	LTQLYEQAR	5	0.890534
529	QHDAASLLK	5	0.890411
530	CSGPGLSPGMVR	5	0.8904
531	LSFLVNALAK	5	0.890341
532	EVLEQVER	5	0.890333
533	VEGTAFVIFGIQDGEQR	5	0.890235
534	TQVSTQAEQLR	5	0.890112
535	AFLTSHK	2	0.889948
536	SIPDNAFQSFGR	5	0.889673
537	SDEMNVK	5	0.889585
538	FNVWDTAGQEK	5	0.889582
539	NTFAEVTGLSPGVTYYFK	5	0.889524
540	WDVFSENLLADVK	5	0.889283
541	ANINVENAFFTLAR	5	0.889185
542	DLPEHAVLK	4	0.888988
543	SLLAYDLGLTTK	5	0.888911
544	LAIDYGIK	3	0.888899
545	DAGYGGLSLSIEGPSK	5	0.888895
546	EMNDAAMFYTNR	5	0.888865
547	PATFTVNTK	5	0.888574
548	GTDSCQGDSGGPLVCFEK	2	0.888549
549	NDQCYDDIR	5	0.88849
550	AVNPFLADVDK	3	0.888413
551	LANILFTQELAR	5	0.888334
552	THSLCPR	5	0.888299
553	EQAEAEVASLNR	3	0.888172
554	RLDGSVDFK	5	0.887994
555	IYNQSFFQSLLK	4	0.887982
556	EGMNIVEAMER	5	0.887963
557	AMGIMNSFVNDIFER	5	0.88776
558	VFQQVAQASK	5	0.887744
559	LVMGIPTFGR	4	0.887728
560	MPCAELVR	5	0.887672
561	NSVSQISVLSGGK	5	0.887608
562	SSFTVDCSK	5	0.88757
563	VTAQGPGLEPSGNIANK	5	0.887499
564	ALDGAFTEENR	5	0.887205
565	LPLPAFR	3	0.887084
566	GSLLDFLK	4	0.88693
567	LVTLPVSFAQLK	5	0.886898
568	AQMDLSGR	5	0.88684
569	FGVQSER	3	0.886771
570	DWIDILTK	5	0.886749
571	GISLNPEQWSQLK	4	0.886721
572	QVPGFGAADALGNR	5	0.886631
573	QDAQVVLYRSYR	5	0.886486
574	TIDDLEEK	5	0.886476
575	SQLCECDK	5	0.886406
576	FGVEQDVDMVFASFIR	5	0.886385
577	VDFEQLTENLGQLER	5	0.886078
578	FIQTDAPK	3	0.885845
579	LLDSITVPVAR	5	0.885842
580	NEQVEIR	5	0.885793
581	DRCTLAEK	4	0.885751
582	VEPGLGADNSVVR	5	0.885694
583	SIQFVDWCPTGFK	4	0.885655
584	QLEEDLYDGQVLQK	5	0.885546
585	LVNMLDAVQENQHK	5	0.885428
586	VNVGAGSHPNK	5	0.885231
587	DLLNLSR	4	0.885194
588	ASILWLIGENCER	4	0.885085
589	EEITGTLR	5	0.885077
590	SIAAATSALVK	5	0.885062
591	GAYLLMELAK	5	0.885037
592	VADPAYLPTQQDVLR	5	0.884944
593	TFSVWYVPEVTGTHK	5	0.88494
594	PGVILLTK	5	0.884822
595	LQVNLLVK	5	0.884792
596	VAQPTITDNK	5	0.884735
597	GVILLIVDK	3	0.884723
598	AEYSPCR	5	0.884707
599	IDPTLCR	4	0.884695
600	LLLGYNEISK	2	0.884691
601	ISYDAQFEVIK	5	0.88469
602	GVSGSCNIDVVCPEGDGR	4	0.884678
603	FELSCYSLAPQIK	5	0.884627
604	SGPIFIVVPNGK	5	0.884582
605	SAVQGPPER	5	0.884116
606	EGNGTVMGAEIR	5	0.884
607	GTQEQDFYVTSETVVR	5	0.883739
608	LGYVTADGETSGSITCGK	5	0.883685
609	IVNTPEVIR	5	0.883628
610	ETGEHLVHVK	5	0.883602
611	TVYSILR	3	0.883468
612	QWLQEVK	5	0.883382
613	LLASAGQDNVVR	5	0.88338
614	EGQPVCSQR	5	0.883323
615	EMIFEDTNLK	3	0.883261
616	VNVDEVGGEALGR	5	0.883181
617	LALCPPVSASCSEVTR	2	0.883029
618	TLGTGSFGR	3	0.882859
619	NQLSSYPSAALSK	5	0.882805
620	CSGPGLER	5	0.88277
621	ALVLELAK	5	0.882652
622	FLIPNASQAESK	5	0.882488
623	IIAVDINK	3	0.882452
624	NILTSNNIDVK	5	0.882368
625	NDNDTFTVK	5	0.882298
626	LIGNMALLPIR	5	0.882163
627	EQLGPVTQEFWDNLEK	5	0.882006
628	LMDQNLK	5	0.881995
629	EEMVSYFLR	4	0.881941
630	ALASQLQDSLK	5	0.881932
631	YPVVPVHLDTTI	3	0.881874
632	HELQANCYEEVK	5	0.881731
633	TDTCMSSNGLLCSGR	5	0.881724
634	VIGSGCNLDSAR	5	0.881702
635	DIEYFVNQR	4	0.881664
636	QVIINLINQK	4	0.881662
637	GILAADESTGSIAK	5	0.881655
638	PAGGIPVLGSLVNTVLK	5	0.881574
639	AKPALEDLR	5	0.881453
640	SICTTVLELLDK	5	0.881163
641	ALDLINKR	5	0.881116
642	EQGVEEHETLLLR	5	0.881112
643	DFNEECPR	4	0.881101
644	PSANDQELLVK	5	0.88103
645	SSTGSPTSPLNAEK	5	0.880993
646	LICCDILDVLDK	5	0.880983
647	AGTLDLSLTVQGK	5	0.880873
648	LKPLPGETMEK	5	0.880835
649	TEWLDGK	5	0.880752
650	VIQIVLMR	5	0.880739
651	TPCEEILVK	5	0.880726
652	IPLYSFSMVLVDK	2	0.880698
653	GHGLTALPALPAR	5	0.880633
654	MYVAVWTPYGVLR	5	0.880603
655	GIFPVLCK	5	0.880472
656	AADAEAEVASLNR	5	0.880351
657	IIDEDFELTER	5	0.880284
658	QLLQANPILEAFGNAK	5	0.880226
659	NTNPNFVR	5	0.880155
660	GTFATLSELHCDK	5	0.880108
661	AVFVDLEPTVIDEVR	5	0.880081
662	TSAVNYMTQVVR	2	0.880019
663	YLIPNATQPESK	5	0.879949
664	LFSLTLK	2	0.879936
665	NNFPVLAANSFR	5	0.879884
666	FALVEVIAMIK	5	0.879677
667	TSIQEPTEISLSSK	5	0.879666
668	QLPPPPTPANEER	4	0.879661
669	PLCIEEVEVAPPK	5	0.879622
670	EFTPPVQAAYQK	5	0.879608
671	LLIIGDSGVGK	5	0.87956
672	IQEVADELQK	5	0.879444
673	SCGLHQLLR	5	0.879289
674	VVDLLAPYAK	5	0.878911
675	VPTISINK	5	0.878801
676	DLYQLNPNAEWVIK	5	0.878758
677	IGLFGGAGVGK	5	0.878745
678	SPASDQQLMEDK	5	0.878681
679	ALSTDPAAPNLK	5	0.878677
680	TIELLGQEVSR	5	0.878523
681	TTSGIHPK	5	0.878407
682	AKVQPYLDDFQK	5	0.878339
683	NGVLEEAIIATILK	5	0.878015
684	SDSGTYICTAGIDK	5	0.878002
685	VGLQVVAVK	5	0.87798
686	LELQEGPEK	4	0.877806
687	YDDMAACMK	5	0.877805
688	EMQPTHPIR	5	0.877687
689	ITQVLHFTK	5	0.877613
690	EEPVEALTFSR	5	0.877499
691	LAQNIDVK	5	0.877456
692	AQYNALTLTFQR	5	0.877455
693	LYSLSVLYK	3	0.87743
694	TPFPDSSTHR	3	0.87741
695	HSTFIPGTNK	5	0.877342
696	EFLALASSSLLK	5	0.877313
697	ALELDSNLYR	5	0.877218
698	LPQDPVGMR	5	0.877036
699	DHSGQVFSVVSNGK	5	0.877008
700	YDPTIEDSYR	5	0.876999
701	VVVMNNILPR	4	0.876879
702	LVWVPSDK	5	0.876868
703	DNENVVNEYSSELEK	5	0.876786
704	IIEETLALK	5	0.876769
705	FTMELAK	2	0.876683
706	VSFELFADK	5	0.876624
707	NTGIICTIGPASR	5	0.876601
708	LFVSGACDASAK	5	0.876561
709	DTGAFLLTTTER	3	0.876546
710	AYLESEVAISEELVQK	5	0.876518
711	SGEDPLVK	3	0.876412
712	LYSVSYLLK	5	0.876339
713	LVILEGELER	5	0.876271
714	GISSTTVTGR	5	0.876248
715	YLLLEETEK	2	0.876189
716	ASTPNGYDNGIIWATWK	5	0.876139
717	NRDEAIK	4	0.876056
718	ADLTALFLPR	4	0.875884
719	GALHDENTCNR	5	0.875863
720	ENMPSHFK	4	0.875717
721	SSVLESLVGR	5	0.875657
722	NMMAACDPR	5	0.875605
723	INHGILYDEEK	5	0.875593
724	YEIPESLLAQR	3	0.875587
725	SELVTVTESFSTPK	5	0.875525
726	YTVSVFAK	5	0.875496
727	HEAMITDLEER	5	0.875433
728	VLGAFSDGLAHLDNLK	5	0.875417
729	FDVEVLK	3	0.875306
730	GCPPDDIENPR	5	0.875161
731	VLNDGSVYTAR	4	0.875128
732	SEFVILR	2	0.875107
733	VHAYIISSLK	5	0.875036
734	INQDGTFLVR	3	0.874982
735	DLAEDAPWKK	5	0.874966
736	GLPNVVTSAISLPNIR	5	0.874877
737	QVVVCGYGEVGK	3	0.874859
738	HGLQTVGIFR	5	0.87485
739	CQPVDCGIPESIENGK	4	0.874836
740	SNFETTR	4	0.874832
741	ENGVYLIDVK	5	0.87482
742	SIAFPSIGSGR	3	0.874576
743	YAPSGFYIASGDVSGK	5	0.874408
744	IAVVGEGR	5	0.87436
745	GKEESLDSDLYAELR	5	0.874314
746	EAFQLFDR	5	0.874305
747	VIEGDVVSALNK	5	0.874296
748	GEITGEVR	5	0.874212
749	EMEDTLNHLK	5	0.874177
750	TVQTLGSLSK	5	0.874155
751	YYSFFDLDPK	5	0.874155
752	TMQFEPSTMVYDACR	5	0.874086
753	VYLFTIK	5	0.87375
754	TLPVVFDSPR	4	0.873722
755	SLMDQYFAR	2	0.873684
756	LGGSAVISLEGK	5	0.873676
757	ALPGEQQPLHALTR	2	0.873666
758	ADFCIIHYAGK	5	0.873648
759	AEESTAIIAVVQK	5	0.873567
760	SSIGLINEK	4	0.873548
761	VTEDLFSSLK	5	0.873538
762	FDYAFDDSAPNEMVYR	3	0.873501
763	GPLALPAWLQPR	3	0.873421
764	LVFLGEQSVGK	5	0.873301
765	FYYIYNEK	5	0.873258
766	VLMASVQGSK	5	0.873218
767	SISLYYTGEK	4	0.873164
768	PIFGIPLADAVER	5	0.873148
769	TTTNPYVLMVLYK	5	0.873131
770	TLAGIPRDEK	5	0.873099
771	ELVNNLAEIYGR	5	0.873007
772	IQLQILEAR	3	0.872843
773	TFEDITR	4	0.872715
774	TVATLSILGTR	5	0.872656
775	VFGIQLK	5	0.872533
776	HVLVTLGEK	5	0.872516
777	IMGIPEEEQMGLLR	5	0.872482
778	LVDYDSAR	5	0.872387
779	SELTQQLNALFQDK	5	0.872377
780	LGEMWSEQSAK	4	0.872251
781	VDINTEDLEDGTCR	5	0.872248
782	VLYNLFTK	5	0.872229
783	GVHIPNCDK	5	0.872227
784	GELANEVK	5	0.872135
785	ALLFVPR	5	0.872094
786	SLGEISALTSK	5	0.87207
787	YLAEVATGEK	5	0.871966
788	YQLDPTASISAK	5	0.871934
789	EAAENSLVAYK	5	0.871924
790	MCLFAGFQR	2	0.871824
791	WVTALELAK	4	0.871817
792	VFVGEEDPEAESVTLR	5	0.871796
793	ELLPVLISAMK	5	0.871789
794	QVDFSEVER	5	0.871702
795	TSIAIDTIINQK	5	0.871625
796	ETAVFINISR	3	0.871584
797	LAEGFPLPLLK	5	0.871506
798	VLVQNAAGSQEK	5	0.871459
799	YPVNSVNILK	5	0.871399
800	VTGDDSMR	5	0.871377
801	YQGPVLLIR	3	0.871329
802	GVIDLVFEK	4	0.871276
803	LPDDQIPK	5	0.871266
804	YAPSEAGLHEMDIR	5	0.871266
805	VLIEGSINSVR	5	0.871264
806	GGPMFYASTVGLPTVLEK	3	0.871146
807	LFLLTVHK	2	0.871121
808	QYPGSWAEGTLQLR	4	0.870989
809	IVILLCGR	2	0.870912
810	NTSVVDSEPVR	3	0.870725
811	ITLPDFTGDLR	5	0.87069
812	DDLYVSDAFHK	5	0.87065
813	DSGITYLGIK	3	0.870635
814	LVPVHLDSIL	4	0.870555
815	GCIEAFDDSGK	4	0.870474
816	KQEIVAEK	3	0.870422
817	GQGTLSVVTMYHAK	5	0.870421
818	VLTLELYK	4	0.8704
819	YLAEVASGEK	5	0.870396
820	YLENQTFR	5	0.870366
821	AVAQALEVIPR	5	0.87033
822	QTVSWAVTPK	5	0.870297
823	SGFEPASLK	5	0.870278
824	IVYEGGIDPILR	3	0.870275
825	QADTLNVIELNVQK	5	0.870242
826	NIQSLEVIGK	5	0.870236
827	GANLLLTLQGDVK	4	0.870235
828	QGALELIK	5	0.870191
829	SWTAADMAAQITK	5	0.870142
830	YFDSGDYNMAK	4	0.870091
831	LFLYDLPEGK	3	0.870054
832	PFLWLAR	5	0.870046
833	KEEELQAALAR	5	0.869979
834	LYMYQLFR	2	0.869975
835	MGQNLNR	5	0.869922
836	TNYIGHK	5	0.869921
837	TMLESAGGLIQTAR	5	0.869902
838	EIIDPVLDR	5	0.869867
839	PLPGETMEK	5	0.869758
840	DILPFDHSR	4	0.86968
841	QIFHPEQLITGK	5	0.869627
842	VAGSVTELIQAAEAMK	5	0.869627
843	MFLSFPTTK	5	0.8696
844	ANVFVQLPR	5	0.869454
845	SIQCLTVHK	5	0.869329
846	STTTGHLIYK	5	0.869117
847	FGFYEVFK	5	0.868964
848	GTFSTTVTGR	5	0.868903
849	SCDSLNNR	5	0.868897
850	EVPFADLSNMEIGMK	5	0.868883
851	GVIQAIQK	3	0.868814
852	LADQIFAYYK	5	0.868609
853	IMNVIGEPIDER	5	0.868545
854	LLPHANEVSQK	5	0.868536
855	VSAQGITLTDNQR	2	0.868432
856	DCPSPCTCR	5	0.868421
857	NAYVWTLK	5	0.868375
858	GFWDYFSQTSGDK	5	0.868316
859	TYLDIEPITGFTLQFAK	5	0.868283
860	AAYFGIYDTAK	5	0.868225
861	IMMEFER	4	0.868217
862	EVNLDFHTK	2	0.868147
863	VFIGINDLEK	5	0.868031
864	NLLSVAYK	5	0.868002
865	TINGTFFGGWK	5	0.867962
866	TAVCDIPPR	4	0.867947
867	PLLQVSR	5	0.867837
868	FGLLDEDGK	5	0.867799
869	SQVIEGISR	2	0.867741
870	ALEQQVEEMK	5	0.867719
871	YCESIMR	5	0.867671
872	EQVAEVRAK	5	0.867625
873	LISLFQAMK	3	0.867498
874	LVVSESYDTYISR	5	0.867402
875	QSSSYEAWYFLQPR	5	0.867298
876	AKLEEQAQQIR	5	0.867252
877	VGLGLGYLELPQINYK	5	0.867199
878	IISSIEQK	5	0.867149
879	TSAQVVLDGLVDK	4	0.867074
880	QHWVVFK	4	0.867073
881	ELEDATETADAMNR	5	0.866972
882	VSASVAEVQEQYTER	5	0.866923
883	DQEVLLQTFLDDASPGDK	4	0.866862
884	VITISDYSECK	5	0.866821
885	IGDLAPQDMK	5	0.866737
886	VYGALMWSLGK	5	0.866648
887	CQVAGWGSQR	3	0.866626
888	FQAPTGEEK	4	0.866604
889	VFMQEFK	5	0.866476
890	ALQGASQIIAEIR	5	0.866315
891	ANEEYGLR	2	0.866294
892	VQLSPDLLATLPEPASPGR	5	0.866196
893	TVLHVLGDR	5	0.866078
894	TDAGFTLR	3	0.866043
895	KFDQLLAEEK	5	0.865888
896	SVVAPPGAPK	4	0.865839
897	AVLFCLSEDKK	5	0.865554
898	VSPEEAVK	2	0.865512
899	LTVPFLLLQGSADR	5	0.865498
900	AGPIWDLR	5	0.865392
901	VPFLEFK	4	0.865299
902	ITDLMEK	2	0.865294
903	DFQGTPTFTYK	5	0.865216
904	AAATCFAR	5	0.865146
905	YWPLYGEDPITFAPFK	5	0.865138
906	GDVLTIVAVTK	4	0.865095
907	LTLDTIFVPNTGK	5	0.865072
908	FQILNDEIITILDK	5	0.865037
909	VHGPGIQSGTTNK	5	0.865006
910	FVEFDMK	5	0.864904
911	LTEMETLQSQLMAEK	5	0.864827
912	MLIHPTDSESFE	5	0.864811
913	GVVDSEDLPLNISR	5	0.864746
914	LQNNENNISCVER	5	0.864726
915	NHQLEVTPK	3	0.864714
916	FDLEPDTYCR	5	0.864648
917	ILQIITELIK	5	0.864635
918	GYSFTTTAER	5	0.864506
919	YSYVCPDLVK	5	0.86449
920	IPTLQTR	3	0.864487
921	TVTNAVVTVPAYFNDSQR	4	0.864462
922	AWDDFFPGSDR	4	0.86446
923	LTAFVNTLNGK	3	0.864358
924	NISFTVWDVGGQDK	5	0.864336
925	EGPYSISVLYGDEEVPR	2	0.864334
926	AVTQALNR	5	0.864307
927	GMELSVLDSLNAR	5	0.8643
928	HITSLEVIK	5	0.864208
929	LESDVSAQMEYCR	5	0.864194
930	FFVGGNWK	5	0.863974
931	ILLTEPPMNPTK	5	0.86396
932	ICLDPDAPR	5	0.863867
933	SSNLIILEEHLK	5	0.863704
934	TAVVVGTITDDVR	5	0.863538
935	LITDEFVK	4	0.863326
936	LEDVLPLAFTR	3	0.863315
937	NRPPLEEDDEEGE	4	0.86308
938	LVEDMENK	4	0.863046
939	LVVPASQCGSLIGK	5	0.863001
940	CTCGQGYQLSAAK	5	0.862874
941	SVAPHAPASPAR	5	0.862765
942	VTIAQGGVLPNIQAVLLPK	5	0.862673
943	PLVEEPQNLIK	5	0.862554
944	QLQVVPLFGDMQIELAR	5	0.86252
945	QEYDESGPSIVHR	5	0.862448
946	ELGTGQFGVVK	5	0.86241
947	HLPLPDLQEVK	2	0.862389
948	TGAIVDVPVGEELLGR	5	0.862247
949	ERLGPLVEQGR	4	0.862192
950	MTDQVNYQAMK	4	0.86217
951	AEFWLDLQPQAK	5	0.862165
952	TSSISFEILGFNSK	3	0.862093
953	ILVTSNDSR	4	0.862083
954	SSLNPILFR	5	0.862076
955	VVFTPSICK	5	0.862054
956	STVEGIQASVK	5	0.861836
957	TEGDGVYTLNNEK	5	0.861626
958	NASELFPAVVK	3	0.861622
959	NDASHLLVFTTDAK	5	0.861494
960	PLENLGMTDMFR	4	0.861394
961	GIAYIEFK	2	0.861363
962	EITALAPSTMK	5	0.861241
963	FIIPNVVK	5	0.861208
964	VMVTNVTSLLK	5	0.861165
965	YNFVLQVAK	5	0.861071
966	DMYSFLEDMGLK	5	0.861045
967	ATGIDLENIVYYK	4	0.860995
968	IQALQQQADEAEDR	5	0.860967
969	GSFSTTVTGR	5	0.860938
970	DAANLLNDALAIR	5	0.860796
971	LLPLEEHYR	5	0.860681
972	FIVNQVR	3	0.860598
973	IIAPPERK	5	0.860587
974	EMEAELEDERK	5	0.86055
975	ATAQMLEVMFK	5	0.860547
976	LSVEIWDWDLTSR	5	0.860524
977	VTSIQDWVQK	5	0.860462
978	NALGPGLSPELGPLPALR	3	0.860449
979	IYISGMAPRPSLAK	5	0.860366
980	IQNILTEEPK	5	0.86027
981	ISASAEELR	5	0.860147
982	AADAVEDLR	5	0.860143
983	YCRDEIESVK	5	0.860106
984	LAEYHAK	5	0.859926
985	ALDTVLFGPPLLTR	5	0.859864
986	TITSSYYR	5	0.859744
987	VANYVDWINDR	4	0.859652
988	TEMEDLMSSK	5	0.85953
989	DLFQVIYNVK	4	0.859515
990	FIINDWVK	5	0.859513
991	PGIVFITK	5	0.859209
992	HLIVLINK	4	0.859189
993	LLLLGTSNSGK	5	0.859139
994	FFGTFLPEVAK	3	0.859065
995	CLMQQGIK	5	0.858874
996	EPGCGCCSVCAR	5	0.858848
997	CVQTAHNILK	5	0.858827
998	GDVTAQIALQPALK	5	0.858788
999	AAEDLFVNIR	5	0.858782
1000	VADFGLAR	3	0.858731
1001	IPLIFQK	3	0.858722
1002	SLMASEEEYSTK	4	0.858714
1003	GMAFLHTLEPLIPR	5	0.858701
1004	TTPSYVAFTDTER	5	0.858701
1005	LGEMWNNTAADDK	5	0.85863
1006	SGEPQTFTLK	5	0.858572
1007	YNEQHVPGSPFTAR	5	0.858456
1008	TPLTATLSK	5	0.858202
1009	LGTPQQIAIAR	5	0.85818
1010	LREEVVTK	2	0.858105
1011	VSFLSALEEYTK	5	0.858096
1012	ILVPTQFVGAIIGK	3	0.858095
1013	KLEDIALP	4	0.858002
1014	VSHLLGINVTDFTR	5	0.857765
1015	VPFFIVVSK	5	0.857725
1016	AGACNTVIK	5	0.857644
1017	WVQDYIK	4	0.857428
1018	ISEGLPALEFPNEK	5	0.857398
1019	THEAQIQEMR	5	0.857384
1020	LLIDEAILK	5	0.857126
1021	STLLLLLTGK	5	0.85705
1022	ILLLGAGESGK	5	0.85705
1023	HVQLLGR	5	0.856952
1024	SPQSLSAAIAAMQK	5	0.856921
1025	LVLLGESAVGK	5	0.856813
1026	DIFQEIFDK	5	0.856768
1027	CDLEDERVVGK	5	0.856692
1028	AYILNLVK	4	0.856681
1029	LSLPTDLK	5	0.856618
1030	SEIDLFNIR	4	0.856617
1031	HLSAEDFSR	3	0.856593
1032	DINTFIHGNK	5	0.856565
1033	TYDYLFK	4	0.856445
1034	GALQNIIPASTGAAK	5	0.856384
1035	EEVGEEAIVELVENGK	5	0.856338
1036	YLSEVASGDNK	5	0.856318
1037	LEYPTCAK	5	0.856288
1038	GIDPFSLDALSK	5	0.856273
1039	IEEEMLALQNER	5	0.856202
1040	MGFGNLVTLDFPK	5	0.856144
1041	VVAGVANALAHK	5	0.856103
1042	ELLLQPVTISR	5	0.856089
1043	TGTLTTNQMSVCR	5	0.855965
1044	NAFDYFNNMR	3	0.855953
1045	DSLEQDLNNMNK	5	0.855917
1046	IDVHLVPDR	5	0.855908
1047	GYVNSSSQIK	4	0.855888
1048	SGTLACTGSLVNNTANDRK	5	0.855862
1049	VVFNLNTYK	3	0.855801
1050	TVEVLEPEVTK	5	0.855736
1051	YLLEQDFPGMR	5	0.855705
1052	VDQSILTGESVSVTK	5	0.855694
1053	AVDSLVPIGR	5	0.855614
1054	TNYLGLLAINQR	3	0.855607
1055	DLFTESWDTQK	5	0.855567
1056	EDGQEYAQVIK	5	0.855534
1057	REQEVNILK	5	0.855253
1058	ICEMIQK	5	0.855181
1059	CDLEDER	5	0.855129
1060	VVVCDNGTGFVK	5	0.855125
1061	VTIMWTPPESAVTGYR	5	0.855042
1062	GPIAMQSGPK	4	0.854968
1063	SLAPYAQDTQEK	5	0.854953
1064	VIDPATATSVDLR	5	0.854875
1065	EPGEGLAVTVSLIGAYK	5	0.854781
1066	DEISTTDAIFVQR	5	0.854665
1067	LQLWAFK	4	0.854641
1068	CYEMASHLR	5	0.854601
1069	VVDLLYWR	5	0.854498
1070	WYNLAIGSTCPWLK	5	0.854478
1071	ARMEEMGSR	5	0.854438
1072	QEEVCVIDALLADIR	3	0.854409
1073	EKEPEEELYDLSK	5	0.854374
1074	DSLLQDGEFSMDLR	5	0.854275
1075	PYTSFQELVGEK	4	0.854264
1076	ADFLEQPVLGFVR	5	0.854261
1077	TLEEEAK	4	0.854145
1078	WLLYLVK	5	0.854092
1079	LVLVNALYFNGQWK	4	0.854082
1080	NPANPVQR	5	0.854073
1081	FNGTHIPGSPFK	5	0.854062
1082	FAFQAEVNR	2	0.853957
1083	FYVVMWK	5	0.853811
1084	QMQLENVSVALEFLDR	5	0.85381
1085	YLIANATNPESK	5	0.853794
1086	EFADSLGIPFLETSAK	5	0.853713
1087	LPYPFSNK	3	0.853606
1088	LVPVGYGIK	4	0.853601
1089	VCENIPIVLCGNK	5	0.853554
1090	NSEPEEVIPSR	3	0.853548
1091	VLVEDTK	5	0.853515
1092	YDALEVFAGSGTSGQR	5	0.853493
1093	LAVEAVLR	4	0.853481
1094	GEHPGLSIGDVAK	5	0.853385
1095	STLLGVLTQGELDNGR	2	0.853376
1096	AYMLHIGTLDK	5	0.853367
1097	HYEGSTVPEK	5	0.85323
1098	MQHLIAR	5	0.85305
1099	LIAPVAEEEATVPNNK	5	0.853034
1100	ANVDLLPR	3	0.853018
1101	PAASDLPVPAEGVR	5	0.852993
1102	ELGIWEPLAVK	5	0.852989
1103	SGTLACTGSLVNNTANDR	5	0.852803
1104	DSDDYAQLCNIPVTGR	2	0.852796
1105	NLQYYDISAK	5	0.852666
1106	VQHIQLLQK	5	0.852657
1107	QDTYLQIAAFTR	5	0.852552
1108	VLGITDMFDSSK	5	0.85255
1109	QYTGINAISK	5	0.852468
1110	TVFDEAIR	5	0.852467
1111	NSNDPAVFK	5	0.852465
1112	MEIQEIQLK	4	0.852429
1113	LFLVDDLVDSLK	4	0.852291
1114	NQAPPGLYTK	4	0.852288
1115	PALVVLTEK	3	0.852176
1116	QVHPDTGISSK	5	0.852157
1117	YLTLDGFDAMFR	5	0.852113
1118	TTGFGMIYDSLDYAK	4	0.852091
1119	SCFLCMVCK	5	0.85193
1120	QNVAVNELCGR	5	0.851859
1121	EALESVEVLIK	3	0.851831
1122	ANLQIDQINTDLNLER	4	0.851692
1123	AFVPAILFK	2	0.851607
1124	EVDEQMLNVQNK	5	0.851592
1125	YVMLPVADQDQCIR	5	0.851542
1126	QMSLLLR	5	0.851517
1127	VFGFSLITNK	5	0.851437
1128	LYEDNQTSR	5	0.85141
1129	QVTQSYWDTNPTR	5	0.851324
1130	TGTEVYR	5	0.851115
1131	APNVVVTR	5	0.851107
1132	SEETLDEGPPK	3	0.851035
1133	LTGPIQVIHLAK	4	0.85094
1134	GLFIIDPNGVIK	5	0.850888
1135	FYTDPSYFFDLWK	5	0.850862
1136	LQAVTDDHIR	5	0.850786
1137	SYGIPFIETSAK	5	0.850659
1138	EYLGAICSCTCFGGQR	4	0.850649
1139	EDLVFIFWAPESAPLK	4	0.85062
1140	TACGAPSGICLQVK	5	0.850546
1141	VIPTLALLK	3	0.85045
1142	VQAAVGTSAAPVPSDNH	5	0.850308
1143	FLLSLAENK	4	0.850248
1144	LTVEEAVR	2	0.850176
1145	DHAVDLIQK	5	0.850176
1146	DIDIHEVR	3	0.850166
1147	LTSFIGAIAIGDLVK	5	0.850129
1148	EGIIPANYVQK	3	0.850075
1149	LVINGNPITIFQER	5	0.85002
1150	GEITPELLGVMR	5	0.84997
1151	TIVTTLQDSIRK	5	0.849952
1152	SPILVATAVAAR	5	0.849907
1153	TCHIQECDK	5	0.8498
1154	SCALEHVTR	4	0.849795
1155	SVHELEK	5	0.84975
1156	NQVSLTCLVK	5	0.849731
1157	LAELLDLSK	5	0.849713
1158	VGFYESDVMGR	5	0.849574
1159	GELVVSLK	4	0.849477
1160	LVGGANLCQGR	2	0.849466
1161	FFETSAK	4	0.849452
1162	GLPAPGPSPADK	5	0.849314
1163	TFDEIASGFR	5	0.849208
1164	LHVDPENFR	5	0.849193
1165	CEGSSVQTR	5	0.849172
1166	GVLLDIDDLQTNQFK	4	0.849127
1167	CDENILWLDYK	5	0.849013
1168	FLPLFDR	5	0.848993
1169	YLGVTLSPR	4	0.848967
1170	FVTWIEGMMR	5	0.848939
1171	DEPQRETLK	5	0.848936
1172	IPSETLNR	5	0.84892
1173	ISAESPTGLPSHK	5	0.848892
1174	AYGELPEHAK	4	0.848809
1175	LLNYNPEDPPGSEVLR	4	0.848767
1176	FSEPHAR	4	0.848697
1177	NPESNYCLK	5	0.848657
1178	SFAGNLNTYK	5	0.848649
1179	MVDDQTLPPLMEK	5	0.848573
1180	GFPLPTPAR	3	0.848567
1181	DFLFLGANVQYMR	5	0.848563
1182	ASVDGWFK	5	0.848452
1183	ATSFLLALEPELEAR	4	0.848327
1184	YHFFLYK	3	0.848266
1185	EAAYHPEVAPDVR	5	0.84814
1186	STPAITLESPDIK	5	0.848137
1187	VISSIEQK	4	0.848068
1188	QWNVNWDIR	5	0.848055
1189	LCQIPVHGASVPK	5	0.848037
1190	DNGNGTYSCSYVPR	5	0.847889
1191	VFAMSPEEFGK	4	0.847777
1192	VAVELALLGAR	5	0.847683
1193	CEPIIMTVPR	5	0.847579
1194	MNVFDTDLQALSR	5	0.847529
1195	QPVSGAVEGK	5	0.847494
1196	QSACNLEK	5	0.847477
1197	DAGTIAGLNVLR	5	0.847468
1198	VPTANVSVVDLTCR	5	0.847434
1199	VAEAGGEASSPR	4	0.847395
1200	YDPPLEDGAMPSAR	5	0.847292
1201	NWPESVYFFK	5	0.847275
1202	EGGPSQIGDALGFAVR	5	0.847274
1203	YGGPYHIGGSPFK	5	0.847265
1204	TNVIQSLLAR	5	0.847261
1205	GLGDVDQLVK	5	0.847206
1206	LEGAEINK	3	0.847187
1207	LTPEEEEILNK	4	0.847156
1208	FALLGDFFR	5	0.847136
1209	CKPPPDIR	5	0.847028
1210	MPLLLIDGK	5	0.846974
1211	ILMLGLDAAGK	5	0.846946
1212	EAQLLVIENEVCNHYK	5	0.846877
1213	GDLPFVVPR	5	0.846753
1214	NGYGTPMTSNAVR	5	0.846579
1215	TNIAIFCETR	2	0.846278
1216	AEASQLGHK	5	0.846231
1217	NLVELAELELK	4	0.846098
1218	AENFFILR	5	0.846092
1219	YDSVSVFNGAVSDDSR	5	0.846062
1220	PQPPPDPLLLQR	5	0.846055
1221	TEESPSAPDAPTCPK	5	0.846046
1222	IQASTMAFK	4	0.846036
1223	AQTTVTCTEK	3	0.846025
1224	LSCAYSGFSSPR	5	0.84595
1225	DNCQYVYNVDQR	5	0.84585
1226	SWTAADTAAQITQR	5	0.845841
1227	FTIGDHSR	4	0.845667
1228	GIWLEAGK	5	0.845638
1229	ALAAGGYDVEK	5	0.845633
1230	CLLFTFTAESPSEDPTR	5	0.845616
1231	PALNYPVYGETTQVR	5	0.845592
1232	YEILTPNSIPK	5	0.845581
1233	QLTPYAQR	5	0.845535
1234	DGWQWFWSPSTFR	5	0.845475
1235	LIDDMVAQVLK	3	0.845455
1236	IMDQTLK	5	0.84545
1237	ECDNALR	4	0.845429
1238	GQEAALSECGSR	2	0.845419
1239	LLPTNTDIFGLK	5	0.845181
1240	WCNEHLK	5	0.845092
1241	IFGSYDPR	4	0.845079
1242	TPSAAYLWVGTGASEAEK	5	0.845078
1243	EAVIAQISSHVK	5	0.845059
1244	LIFQMPQNK	5	0.844996
1245	SLQSVAEER	3	0.844948
1246	IMNSFSVMPSPK	5	0.844924
1247	ETVMALQHK	2	0.844894
1248	YDIEDGEAIDSR	4	0.844786
1249	EIETFDMESLR	5	0.84473
1250	ALAAGGVGSIVR	5	0.84466
1251	TTTLPVEFK	5	0.84465
1252	VIPACLPSPNYVVADR	5	0.844628
1253	SVMIDEDMTAR	5	0.844292
1254	QHVVSVEEALLATGQWK	5	0.844201
1255	ESYSGVTLDPR	5	0.844189
1256	GIPMVLIGCK	4	0.844185
1257	IGFPSTSPAK	2	0.844043
1258	TCTFILR	5	0.84404
1259	GVVDSEDIPLNLSR	5	0.843996
1260	SVSEINPTTQMK	5	0.843949
1261	GSPAINVAVHVFR	5	0.843881
1262	IDAASPLEK	4	0.843844
1263	ALLVTASQCQQPAENK	5	0.843814
1264	MSSYAFFVQTCR	4	0.843748
1265	VQSGNINAAK	5	0.843717
1266	VNQIGSVTESLQACK	5	0.843666
1267	VTGESHIGGVLLK	5	0.843649
1268	IMPPALALQLR	5	0.843648
1269	TTFTVAQNER	5	0.843595
1270	CSLNPEWNETFR	5	0.843349
1271	TALAATNPAVR	5	0.843342
1272	DAAFEALGTALK	5	0.843199
1273	FFIVACDPPQK	4	0.843195
1274	SGVVLLNPIPK	2	0.843163
1275	VISGVLQLGNIVFK	5	0.843154
1276	LIIWDSYTTNK	5	0.843134
1277	ATIGVDFALK	3	0.84313
1278	AYAVVCDCK	3	0.843022
1279	DDGLFSGDPNWFPK	5	0.842991
1280	TICAILENYQTEK	3	0.842883
1281	FLEHLSGAGK	4	0.84287
1282	ALDDMISTLK	5	0.842706
1283	GGVAGGSILK	2	0.842576
1284	TAAVLLQNDPNPDVLSK	4	0.842567
1285	TQYFHVK	3	0.842424
1286	LTDFGFAK	3	0.842421
1287	EWFSETFQK	5	0.842407
1288	CVAELGPQAVGAVK	5	0.842382
1289	SKVELEVR	5	0.842358
1290	NMLFSGTNIAAGK	4	0.842335
1291	VIMDYESLEK	3	0.842308
1292	GVSLFDIINPEIITR	5	0.8423
1293	VLVDHFGYTK	5	0.842179
1294	VSIDGVEWSDIK	3	0.842167
1295	AIVAGDQNVEYK	3	0.842147
1296	DPNHFRPAGLPEK	5	0.842119
1297	AYSEAHEISK	5	0.842114
1298	LNYSDHDVIK	3	0.841988
1299	GGETSEMYLIQPDSSVK	5	0.841929
1300	WFATTDWIAIYQR	3	0.841925
1301	TTLEVSPFFK	3	0.841827
1302	GAFGEVQLVR	5	0.841787
1303	NLIAAVAPGAFLGLK	5	0.841774
1304	LLLNNDNLLR	5	0.841758
1305	TGAICAIDYTWNLLK	4	0.841707
1306	LYLVQGTQVYVFLTK	5	0.841578
1307	FLVSLALR	5	0.841517
1308	VNILFDFVK	4	0.841502
1309	MGVPICGACR	5	0.841463
1310	QGNMTAALQAALK	5	0.84139
1311	AALPEGLPEASR	4	0.841374
1312	VLQATVVAVGSGSK	5	0.841364
1313	YLGMTLVEQPK	3	0.841151
1314	FVEGLPINDFSR	3	0.841148
1315	SWTDADLACQK	3	0.841122
1316	LAAYLMLMR	5	0.841072
1317	SLITFVNK	5	0.84082
1318	GVSYLLMGQVEENR	5	0.840796
1319	VCNPIITK	5	0.840754
1320	GIPEFWLTVFK	5	0.840729
1321	RFACFAQR	4	0.840705
1322	VSPLTFGR	5	0.840697
1323	QQLLIGAYAK	5	0.840683
1324	VGAPLICCEIK	5	0.840633
1325	IPGGIIEDSCVLR	5	0.840553
1326	LHIVALIAQK	4	0.840513
1327	CDLCQEVLADIGFVK	5	0.840482
1328	EIGGDVQK	2	0.840463
1329	VANVFTLAFR	2	0.840376
1330	VITEPIPVSDLR	5	0.840369
1331	AMAAEAEASR	5	0.840321
1332	DQLIYNLLK	5	0.840232
1333	LDVGNAEVK	2	0.840184
1334	EEIFGPVQQIMK	2	0.840107
1335	ITSELVSK	4	0.840043
1336	GPAMAWEGEPMR	2	0.839921
1337	EFSIDVGYER	2	0.839849
1338	EINVISNIMADFVQTR	5	0.83982
1339	VEKGYPR	2	0.839806
1340	LGLNDILVK	2	0.839724
1341	QEEEMMAK	5	0.839604
1342	YAVIGTYDGR	4	0.839561
1343	LPSPDCPFPR	3	0.839548
1344	ERDFYFGK	4	0.839482
1345	SGCNEVTTVVDVK	5	0.83944
1346	AGLFSQEQYER	2	0.839432
1347	APNTPDILEIEFK	2	0.839431
1348	DLISYLEK	3	0.839379
1349	TDGCHAYLSK	5	0.83932
1350	IVPNVLLEQGK	5	0.839241
1351	LVGGPGPCR	2	0.839225
1352	QVITLLNELK	4	0.839122
1353	VCFGIQLLNAVSR	5	0.839097
1354	QMEQISQFLQAAER	5	0.83903
1355	TEVNSGFFYK	4	0.838931
1356	SIYAVFESDVNLK	4	0.838703
1357	FDQLLAEEK	5	0.838646
1358	ENIWSASEELLLR	5	0.838617
1359	GFGFVDFNSEEDAK	4	0.838597
1360	YLQTLTTIAAEK	5	0.838567
1361	ILGSDGAFR	5	0.838512
1362	FRIEDGFSLK	5	0.838398
1363	ISVYYNEAYGR	5	0.838382
1364	LLSLCLQK	3	0.838285
1365	SLFTDLVAEK	5	0.838143
1366	GECVPGEQEPEPILIPR	2	0.838128
1367	GISGEQSTEGSFPLR	5	0.837996
1368	FTDEEVDELYR	5	0.837955
1369	DAGEGGLSLAIEGPSK	5	0.837897
1370	CLHPCVISR	5	0.837779
1371	SILYVVEEPECPK	5	0.837778
1372	ADGAEAKPAE	4	0.837755
1373	QLELYLPK	5	0.837678
1374	LFDSDPITVTVPVEVSR	5	0.837671
1375	QEDCCGTVGTSWGFNK	3	0.83765
1376	ADTPSLGEGPEK	5	0.837546
1377	LLQQVLK	5	0.837492
1378	KGGETSEMYLIQPDSSVK	4	0.837454
1379	VSSFLPWIR	4	0.83745
1380	LLEALQLSLPAEAQSK	5	0.837411
1381	GVVDSDDLPLNVSR	5	0.837397
1382	TLPPGLLTPTPK	4	0.83737
1383	VTILGHVQR	5	0.837357
1384	YALYDASFETK	5	0.837335
1385	LTNVAVVR	4	0.837328
1386	GPPVSCIK	2	0.837288
1387	IEDANLIPPVPDDK	5	0.83727
1388	MNVFDTELK	5	0.837248
1389	NGDTMEYR	5	0.83722
1390	GECWCVNPNTGK	5	0.837207
1391	ALMDETMK	5	0.837204
1392	DSMFGIAVK	3	0.837156
1393	SVPADIFQMQATTR	2	0.836911
1394	ADTLTPEECQQFK	5	0.83668
1395	NMLFSGTNITSGK	4	0.83668
1396	DEILGIANNR	5	0.836647
1397	EDTIVSQTQDFTK	5	0.83659
1398	VLVVDQLSMR	3	0.836584
1399	NNIPYFETSAK	5	0.836545
1400	TGGLDLPSPPTGASLK	5	0.836519
1401	HQNVQLPR	2	0.836481
1402	EVFEMATR	5	0.83643
1403	QAVIGNLDEEQYK	2	0.836413
1404	DVDNALR	4	0.836383
1405	EDAIWNLLR	3	0.836328
1406	EHALLAYTLGVK	5	0.836324
1407	HTSALCNSCR	5	0.836281
1408	TAGTICLETFK	4	0.836231
1409	YYVTIIDAPGHR	5	0.836159
1410	NSNPALNDNLEK	5	0.836132
1411	QYVLTALAAR	3	0.836016
1412	DAAQCSGGDVAR	5	0.835883
1413	TGAAPIIDVVR	4	0.835871
1414	VQLLCPGGEAPR	4	0.835858
1415	CSNEEVAAMIR	4	0.835818
1416	YGTCIYQGR	5	0.835807
1417	NLLQMTDVYYSPTSVR	2	0.835777
1418	GCPPVFNTLR	3	0.835774
1419	KWQEEMELYR	5	0.835665
1420	VMQEQGTHPK	5	0.835621
1421	EPFPTIYVDSQK	4	0.835598
1422	SGQSEDRQPVPGQQMTLK	4	0.835501
1423	FHISEFPTLK	4	0.835327
1424	SGTVDPQELQK	5	0.835271
1425	EASMVITESPAALQLR	5	0.835065
1426	VEQIHQQK	5	0.835008
1427	ALLTQLLDK	4	0.834986
1428	ESSWVTPESCLYK	3	0.834876
1429	EIQVQHPAAK	5	0.834862
1430	SEHPGLSIGDTAK	5	0.834744
1431	VLSSIEQK	4	0.834711
1432	APIHFTIEK	5	0.834664
1433	SIDDLEEK	3	0.83463
1434	PVICATQMLESMIK	5	0.834611
1435	DELWLVMK	3	0.83461
1436	PGSTGTWNPGSSER	5	0.834575
1437	EIAEPLFDLK	4	0.834565
1438	EIGELTQLK	5	0.834501
1439	MVGGIAQIIAAQEEMLR	5	0.834496
1440	VEQAVETEPEPELR	5	0.83436
1441	IVAEEFLK	3	0.834152
1442	VFSNGADLSGVTEEAPLK	5	0.834108
1443	IMDYYETNSQCSK	4	0.833993
1444	LSYYEYDFER	4	0.833958
1445	MMPHFQK	2	0.833937
1446	CNGVLEGIR	5	0.833881
1447	GDACDHDDDNDGIPDDK	2	0.833833
1448	VLNLYTPVNEFEER	5	0.833771
1449	QDNEILIFWSK	3	0.833628
1450	IYPTATGEK	3	0.833609
1451	DVVHLDSEK	3	0.833588
1452	EMPSVFGK	4	0.83349
1453	YDEAASYIQSK	5	0.833484
1454	YEYQPFAGK	5	0.833473
1455	EDQSILCTGESGAGK	5	0.833456
1456	AQVVSNLK	5	0.833436
1457	SENISPEEEYK	5	0.833425
1458	VIAAEGEMNASR	5	0.833413
1459	GLESTTLADK	5	0.83337
1460	DLLPSRDR	5	0.833285
1461	IVEQINRK	5	0.833018
1462	SEIDLVQIK	3	0.832952
1463	NTLIIYLDK	5	0.832911
1464	VHQIELAPR	3	0.832901
1465	IDTIEIITDR	2	0.832746
1466	IFQNDMQETVAQLFK	5	0.83272
1467	LYFGALFK	2	0.832717
1468	GPGLFFILPCTDSFIK	5	0.832715
1469	VVPFISAIASAEVK	5	0.832599
1470	IITLTGPTNAIFK	5	0.832559
1471	ARPEDVVNLDLK	5	0.832384
1472	AVSISPTNVILTWK	5	0.832247
1473	TSLMNQYVNK	5	0.831968
1474	EVSTYIK	3	0.831946
1475	TTDVTQTFGIEK	5	0.831939
1476	SEQSVAQLEEEK	2	0.83192
1477	AGLNCSTENMPIK	5	0.831763
1478	EDTEEYNLR	4	0.831633
1479	IIPFLPGK	3	0.831605
1480	VPVGDQPK	3	0.831604
1481	QILDEAGK	5	0.83158
1482	CLSAAEEK	4	0.831518
1483	ILTTNTWSSELSK	3	0.831505
1484	LFVGNLPADITEDEFK	2	0.831452
1485	FIQPNIGELPTALK	5	0.831417
1486	ISCEDEQAR	3	0.831381
1487	LLLQNVAK	3	0.831327
1488	GGDDLDPNYVLSSR	4	0.831174
1489	SQDEAPGDPIQQLNLK	5	0.831141
1490	TQSSSNLAELR	2	0.83113
1491	QVVESAYEVIK	5	0.831029
1492	IAVAAQNCYK	5	0.830799
1493	LQAYTSVAK	5	0.830792
1494	VAIVVGAPR	5	0.830761
1495	PALLVLNHETAK	5	0.83068
1496	STESYFIPEVR	5	0.830661
1497	NNLIYQVDTLK	3	0.830653
1498	FQSLGVAFYR	5	0.830568
1499	LSSMAMISGLSGR	4	0.83052
1500	LYSNAYLNDLAGCIK	3	0.830504
1501	NQDLCQQEAVK	3	0.830434
1502	NIGVDNPAAK	4	0.830425
1503	VYSTSVTGSR	5	0.830422
1504	FLLMLQSVK	4	0.830397
1505	SLLDASEEAIK	5	0.830338
1506	LEHEYIHNFK	4	0.830314
1507	IFDIDEAEEGVK	4	0.83026
1508	DLMVGDEASELR	5	0.830019
1509	IVQMTEAEVR	3	0.829957
1510	EIMENYNIALR	5	0.829956
1511	QACVLMIK	5	0.829872
1512	IFSAYIK	5	0.829831
1513	TELEDTLDSTAAQQELR	3	0.829824
1514	LFDSICNNK	5	0.829812
1515	QLLLSAALSAGK	3	0.829781
1516	GPMFELLPGESNK	5	0.82972
1517	FGEVVDCTLK	5	0.829693
1518	QISEGVEYIHK	5	0.829647
1519	AMMLLGQVK	5	0.829639
1520	EALTYDGALLGDR	5	0.829632
1521	VDALGEALQTTVSR	5	0.829603
1522	VQPNEAVYTK	4	0.82954
1523	IICDNTGITTVSR	3	0.829452
1524	FSYLPIQK	4	0.829304
1525	GVELEPTDQDFYQK	4	0.829301
1526	WWTCFVK	4	0.829187
1527	GLLPEELTPLILATQK	3	0.829171
1528	YAALYQPLFDK	4	0.829156
1529	YLECSALTQR	5	0.829147
1530	GVFSFEAGR	3	0.829133
1531	ATDAEADVASLNR	5	0.82912
1532	VRTELADK	5	0.829072
1533	VLDLDLFR	3	0.829019
1534	QEAAVPLVR	5	0.828963
1535	GEADAMSLDGGYVYTAGK	3	0.828963
1536	VNSFFSTFK	5	0.828836
1537	LPVLLLGR	5	0.828822
1538	IVEMSTSK	3	0.828807
1539	LQASISAFR	4	0.828806
1540	LGTLLPLQK	5	0.828771
1541	WYFDVTEGK	3	0.828738
1542	PAPLLESPFK	5	0.828713
1543	IADFGVSNEFK	3	0.828677
1544	WIGSETDLEPPVVK	2	0.82864
1545	GGSTSYGTGSETESPR	5	0.828637
1546	SAVTALWGK	5	0.828599
1547	DLAEDAPWK	5	0.82859
1548	SNVSDAVAQSTR	5	0.828531
1549	TLWNGQK	4	0.828525
1550	GYIPIYTPFFMR	5	0.828438
1551	LISVEDLWK	5	0.828435
1552	IANLQTDLSDGLR	5	0.828365
1553	SSDILSVLK	5	0.828351
1554	VNPTVFFDIAVDGEPLGR	5	0.828322
1555	MTSTMPELNPTSR	2	0.828321
1556	EGFIPSNYVAK	5	0.827944
1557	LLGSANVVPEALQR	5	0.827693
1558	GFLAYYQAVDLDECASR	4	0.82759
1559	DLQSNVEHLTEK	3	0.82758
1560	ENFQNWLK	3	0.827538
1561	IYHSHIDAPK	5	0.827395
1562	GKIYPVGYFTK	5	0.827377
1563	GPDPGVPAYR	3	0.827351
1564	ITHPPPQAALTR	5	0.827307
1565	LPECEAVCGK	5	0.827191
1566	VEHSDLSFSK	5	0.827123
1567	LTDFNFLMVLGK	5	0.827115
1568	AFLDNGPK	2	0.82705
1569	NLVPMDPNGLSDPYVK	4	0.827008
1570	LPSSSEQVILDLK	4	0.82698
1571	TSFTCACR	5	0.826976
1572	YNFPLVTLYATLGK	2	0.826958
1573	QYLAAPLVMLK	5	0.82691
1574	FDVPGDENAEMDAR	2	0.826891
1575	QLEEAEEEAQR	5	0.826793
1576	DFALQNPSAVPR	5	0.826781
1577	WGDEHIPGSPYR	5	0.826728
1578	VLDFEHFLPMLQTVAK	5	0.826655
1579	TVIIEQSWGSPK	5	0.826605
1580	LSQNNFALGYK	5	0.826548
1581	FNAVLTNPQGDYDTSTGK	4	0.826412
1582	IVEVEQDNK	4	0.826408
1583	LVLLNAIYLSAK	5	0.82633
1584	QLEEQLR	5	0.826308
1585	GELYCLPCHDK	5	0.826279
1586	YNDTFWK	2	0.826236
1587	TLLLEFQNESR	5	0.826229
1588	GFQVVVTLR	5	0.826215
1589	MEDSVGCLETAEEVK	5	0.826191
1590	EGELSVFFR	2	0.826071
1591	MLYFWFSER	5	0.826032
1592	LDITAEILAVR	5	0.826012
1593	VLTPEEQLADK	5	0.826003
1594	LVIIESDLER	5	0.825974
1595	IIWQFIK	4	0.825929
1596	TYNVLDMK	5	0.825892
1597	ADGLAVIGVLMK	3	0.825832
1598	LLLLGAGESGK	5	0.825759
1599	LMCAESNR	4	0.825685
1600	GDDLQAIK	2	0.825545
1601	GICECGVCK	5	0.825499
1602	SVLGQLGITK	5	0.825351
1603	DGAGDVAFIR	3	0.825347
1604	AVLCPQPTR	5	0.825293
1605	VPVHDVTDASK	5	0.825288
1606	IFHELTQTDK	3	0.825288
1607	LLVSASQDGK	5	0.825153
1608	SLPGFSHMAPLPK	5	0.825132
1609	EFEPLLNWMK	5	0.82511
1610	DQPFTILYR	2	0.8251
1611	NEEILNSLK	5	0.825046
1612	LSIQSSPK	5	0.825016
1613	FGNEVIPVTVTVK	5	0.82498
1614	STHQAAIVSK	4	0.824956
1615	YNSQNQSNNQFVLYR	5	0.824949
1616	TLEEDEEELFK	4	0.824796
1617	PVAVALDTK	3	0.824636
1618	LQILSLR	5	0.824582
1619	LSEVITDTGVVCHK	5	0.824561
1620	ALYIQANNCVEAK	5	0.824552
1621	YAVLYQPLFDK	5	0.824544
1622	WTAPEAALYGR	4	0.824541
1623	FDQGDTTR	4	0.824468
1624	NLELGKIMDR	4	0.824417
1625	NEFNLESK	3	0.824388
1626	ETQAQYQALER	2	0.82433
1627	GIDPFSLDSLAK	3	0.824293
1628	ELETVCNDVLSLLDK	5	0.824292
1629	IQLLVFK	4	0.824213
1630	LTFEELER	2	0.82413
1631	RGNEDIMITVIPEEIDP	5	0.824127
1632	VEYVIGR	3	0.824058
1633	VFDLELHPACR	5	0.824027
1634	AATVGSLAGQPLQER	5	0.823835
1635	FTQISPVWLQLK	5	0.823827
1636	GACPGLLETLGALR	2	0.82368
1637	SLEMCSIQR	5	0.823664
1638	AVLCPPPVK	5	0.823663
1639	IITLAGPTNAIFK	5	0.823647
1640	ELETVLADEPGLLGPK	5	0.823599
1641	WLITLNK	3	0.823587
1642	FQQQILAQQK	5	0.823572
1643	VNIVPILAK	4	0.82355
1644	VNVNLLIYLLNK	5	0.823537
1645	PTHFTVNAK	5	0.823506
1646	TIEAEAAHGTVTR	4	0.823453
1647	NVIGLQMGTNR	5	0.823446
1648	GPSYGLSAEVK	3	0.823382
1649	EQLEEEEEAK	5	0.823244
1650	SVEVNFTESLLR	4	0.823236
1651	ASREEILAQAK	5	0.823179
1652	PFVFLMIEQNTK	5	0.823069
1653	NIVLSGGSTMFR	5	0.823048
1654	NHLLETTPK	3	0.82293
1655	FLSNGHVTIPGQQDK	5	0.82293
1656	GICWCVDK	5	0.822843
1657	YTCICYEGYR	5	0.822826
1658	LQVELDNVTGLLSQSDSK	5	0.822744
1659	GLQVALEEFHK	5	0.822709
1660	QIDLSTVDLK	3	0.822621
1661	LDQGGAPLAGTNK	3	0.822593
1662	TFDAQIVIIEHK	2	0.822535
1663	VASVLGTMEMGR	4	0.822482
1664	GAMGIMLVYDITNGK	4	0.822477
1665	ALDFIASK	5	0.822412
1666	IYIDDNNK	3	0.822382
1667	GDATVFFILPNQGK	5	0.822298
1668	AFAMIIDK	3	0.822278
1669	LIASMSSDSLR	5	0.822242
1670	DFVSEAYLITLGK	4	0.822193
1671	VALWNEVDGQTK	5	0.822189
1672	RVEPYGENFNK	5	0.822167
1673	LSADTYEDLK	3	0.822063
1674	GEVQAMLGQSTEELRVR	2	0.822039
1675	VDVDEYDENK	5	0.82201
1676	VLSIGDGIAR	5	0.821986
1677	EILNAILNR	3	0.821954
1678	EGSMSEDEFIEEAK	3	0.821898
1679	ELEPELR	5	0.821853
1680	GIFNGFSVTLK	5	0.821827
1681	ALVQQMEQLR	5	0.821807
1682	IPVQLQR	5	0.821748
1683	AVMIDLEPTVVDEVR	5	0.821643
1684	AIDTIYQTTDFSGIR	5	0.821532
1685	FLEDVKK	5	0.821442
1686	DLQGRDEQSEEK	2	0.82141
1687	ITDVIIGFQACCR	5	0.821342
1688	GQGSSPVAMQK	5	0.821252
1689	SCAVAEYGVYVK	5	0.821252
1690	VLVDMSR	2	0.821108
1691	GTESTLWSCTK	5	0.821085
1692	AIAQLFEK	4	0.820987
1693	FYEGTFNWESVK	5	0.820981
1694	VVFQEFR	5	0.820963
1695	SYSMIVNNLLK	2	0.820921
1696	YLEESNFVHR	5	0.820908
1697	FSDGAFLGVTTLK	5	0.820901
1698	HPDADSLYVEK	2	0.820892
1699	QLALFLAR	4	0.820792
1700	WYAPECINYYK	4	0.820771
1701	PLLVEPEGLEK	5	0.82066
1702	SLADELALVDVLEDK	5	0.82061
1703	EAVEEPSSK	2	0.820538
1704	YEFLNGR	4	0.820157
1705	DTEEEDFHVDQVTTVK	4	0.820106
1706	EGLDEVAGIINDAK	4	0.820104
1707	SVNDIVVLGPEQFYATR	3	0.819975
1708	NLDSNAVVIMVNYIFFK	5	0.819937
1709	IADFGMCK	4	0.81992
1710	NMFQVIQPER	3	0.819915
1711	ELCCLVYTSWQIPQK	5	0.8199
1712	ELFHPYAESLVSGIGR	5	0.819759
1713	NAPSTAGLGYGSWEIDPK	4	0.81974
1714	LTLSALLDGK	5	0.819678
1715	YAGLSTCFR	5	0.819671
1716	AVVYSNTIQSIMAIVK	5	0.819664
1717	GPQQIHLK	2	0.819642
1718	PMCVESFSDYPPLGR	2	0.819633
1719	DFAAEVVHPGDLK	2	0.819622
1720	GYEEWLLNEIR	5	0.81951
1721	VTVFPIGIGDR	5	0.819499
1722	TYDLLFK	5	0.819494
1723	QASGTMVYGLFMLQK	3	0.819478
1724	VASYAAWIDSVLA	4	0.819458
1725	IGAEVYHNLK	5	0.819421
1726	TTLSGAPCQPWASEATYR	4	0.819407
1727	VEQLSNMIVR	5	0.819334
1728	TYLGNALVCTCYGGSR	5	0.819308
1729	EGLLLWCQR	5	0.819308
1730	STMFHATVASK	3	0.819116
1731	GNVFSSPTAAGTPNK	5	0.819058
1732	RIEYIEAR	3	0.819025
1733	TGAEGAVLDEAK	2	0.81898
1734	TTFANVVNVCGNQSIR	4	0.818904
1735	FYGLQVTGK	5	0.818892
1736	QLEQVIAK	5	0.818816
1737	EDVTMATVMGSLPDVR	3	0.818776
1738	AWVNQLETQTGEASK	5	0.818666
1739	LLVVYPWTQR	5	0.818584
1740	APDLQDLPWQVK	2	0.81858
1741	LLQSLLDTR	3	0.818548
1742	TIQFVDWCPTGFK	5	0.818523
1743	EELNENQSTPK	5	0.818521
1744	HLNLGMNR	5	0.818496
1745	RFLDFIGHILT	5	0.818333
1746	DLEGLSQR	5	0.818243
1747	SGSWAAIYQDIR	2	0.818178
1748	GQIVFMNREPK	5	0.818111
1749	VPMILVGNK	5	0.818075
1750	HHLGLEEPK	4	0.818067
1751	DVLETFTVK	5	0.818054
1752	RALEQQVEEMK	5	0.818012
1753	GPGGSPGGLQK	5	0.817985
1754	FNVWDVGGQDK	5	0.817952
1755	FRPDGLPK	5	0.817917
1756	VVGDVAYDEAK	4	0.817903
1757	TAYFSLDTR	5	0.817902
1758	SFADLQHK	4	0.817892
1759	ASEAEDASLLSFMQGYMK	3	0.817858
1760	VLFPVNLQLGAK	5	0.81783
1761	ASLMNDDFEK	5	0.817803
1762	LSLNPIYR	5	0.817721
1763	QFAAATIQTIGR	5	0.817688
1764	SIQADGLVWGSSK	2	0.817681
1765	IQVLQQQADDAEER	5	0.817581
1766	LLPLVSDEVFIR	5	0.81754
1767	GAIFCPPCYDVR	2	0.817404
1768	TQFNSLQQLVAYYSK	5	0.817403
1769	FLDGIYVSEK	3	0.817368
1770	AEAFFPNMVNMLVLGK	4	0.817364
1771	AGVLAHLEEER	5	0.817263
1772	DSCVGSLVVK	5	0.817187
1773	DPPSWSVLAGHSR	5	0.817094
1774	IDQTVEELRR	5	0.817001
1775	MLYLDFGGK	2	0.816982
1776	MIYASSK	3	0.81684
1777	IYDVEQTR	5	0.816767
1778	TAVETAVLLLR	5	0.816767
1779	FVFLLDR	4	0.816708
1780	TLDNDILLIK	2	0.816673
1781	LEDTFGPDPTMIR	4	0.816633
1782	VVLVSLQSGYLFIQTDK	5	0.816558
1783	CNYLGHYSDPMYR	5	0.816426
1784	YANTLLSVK	3	0.816248
1785	INVYYNEATGGK	5	0.816194
1786	GGNIGDGGGAADR	5	0.81618
1787	DFLQLFAPR	2	0.816171
1788	LVPGGGATEIELAK	5	0.816114
1789	IEEELAALQK	5	0.816054
1790	GASDTYVTYLIR	5	0.815917
1791	VSAENLQK	3	0.81578
1792	EQEVNILK	5	0.815779
1793	ASTPGAAAQIQEVK	5	0.815766
1794	NFGSYVTHETK	5	0.815749
1795	LFLSLLDFQITPK	5	0.815675
1796	DLVFSTWDHK	5	0.815665
1797	VDQVQDIVTGNPTVIK	5	0.815663
1798	LGFTDLFSK	5	0.81559
1799	QVIGTGSFFPK	5	0.81559
1800	HFVGMLPEK	5	0.815526
1801	TLFPLIEAK	2	0.815516
1802	YETTGLSEAR	5	0.815507
1803	DAFDTLFDHAPDK	5	0.815299
1804	CPPCTPER	3	0.815292
1805	DLLQTVEDQYK	5	0.815292
1806	WAAVVVPSGEEQR	5	0.815251
1807	VGWEQLLTTIAR	5	0.815218
1808	VVPSASTTFDNFLR	5	0.815218
1809	FVFSLVDAMNGK	5	0.815102
1810	QGTYYDPVK	5	0.815088
1811	PVAFSVVPTAATAVSLK	2	0.815055
1812	LMNFMYFQR	5	0.815038
1813	VAPEEHPVLLTEAPLNPK	5	0.814929
1814	NTYSSLEGK	5	0.814859
1815	AGVLAGHDNR	5	0.814855
1816	HDLLVGAPLYMESR	5	0.814854
1817	IDVHLVPDRK	5	0.814817
1818	TGAQELLR	5	0.814612
1819	SEDEVGSLIEYEFR	5	0.814584
1820	SEVAAENHLR	5	0.814437
1821	TDAPDCYLSFHK	5	0.814386
1822	TQLENIQK	3	0.814319
1823	DSQICELK	3	0.814316
1824	EVPLNTIIFMGR	5	0.814236
1825	QAPSLPLPGR	4	0.814208
1826	FGILSTGQLR	5	0.814151
1827	EAAQDCEVLGQR	4	0.814151
1828	VTAPPEAEYSGLVR	5	0.814141
1829	GLDYASQQGTAALQK	2	0.814079
1830	NVPNWHR	4	0.814074
1831	QVQSLLELR	2	0.814057
1832	AIGVLTSGGDAQGMNAAVR	4	0.814035
1833	STLMDTLFNTK	5	0.814027
1834	GVAPLWMR	4	0.814016
1835	STVLQQQYNR	5	0.814009
1836	GGETAQSADPQWEQLNNK	4	0.813876
1837	VVDLMAHMASK	5	0.813851
1838	YGWWVGEMK	4	0.813833
1839	ILFYNDEQDK	3	0.813832
1840	VYVELQELVMDEK	5	0.813823
1841	QQTEWQSGQR	5	0.813822
1842	TEPFQDGYSLCPGR	4	0.813807
1843	MEIQEMQLK	5	0.813807
1844	EGPFYPTLR	4	0.813757
1845	ILPDSVDWR	2	0.813743
1846	QLFHPEQLITGK	5	0.813721
1847	IGQTSSSVSFK	5	0.813687
1848	LISWYDNEFGYSNR	5	0.813571
1849	AQAWGER	5	0.813506
1850	DAVEDLESVGK	5	0.8135
1851	VDNHLFNK	3	0.813443
1852	SMLEVNYPMENGIVR	3	0.813315
1853	VALHCVDTR	5	0.813269
1854	CMGTVTLNQAR	5	0.813221
1855	FLDFIGHILT	5	0.813189
1856	HILILQNK	5	0.813163
1857	VSMAIQLTEELK	3	0.813104
1858	IDQTVEELR	5	0.813076
1859	CQTSMDELLK	2	0.813061
1860	LTQLNLDR	3	0.813043
1861	QLPAWFDQAK	2	0.813018
1862	IIAEGANGPTTPEADK	4	0.812915
1863	DGPSLLVVEQVR	3	0.812888
1864	RFSVSTLR	5	0.812885
1865	LTMVPPNIAELK	5	0.812873
1866	YGQISEVVVVK	5	0.812872
1867	EDQWMGVTVQSQGPGGK	5	0.812779
1868	ILNIFGVIK	5	0.812777
1869	LYIEFVK	5	0.812758
1870	TNLLQVCER	5	0.812691
1871	VYSLNDDLK	5	0.812674
1872	SITLFVQEDR	5	0.812655
1873	YYGESLPFGDNSFK	2	0.812592
1874	VADLLYWK	2	0.812516
1875	TTPIEAASSGTR	2	0.812418
1876	FTDEEVDEMYR	5	0.812418
1877	MITGSMVPLLQVISR	2	0.812313
1878	EPEEELYDLSK	5	0.812306
1879	VSILESLDK	5	0.812195
1880	QMFEGEVASLEALR	5	0.812175
1881	SDQSYVISFVVPNQK	5	0.81216
1882	SQLLIMDR	5	0.812157
1883	SFSIFLSDGQR	4	0.812146
1884	LLLNAENPR	5	0.812113
1885	EVTVLLEHQK	5	0.812084
1886	GAVQGGLDTTK	4	0.812062
1887	QVCTDIDECR	3	0.81204
1888	LLDAVDTYIPVPAR	5	0.81204
1889	MEPTYQLSR	4	0.811878
1890	TADVIIMMLDATK	4	0.81178
1891	TAAALLDQFYEK	3	0.811755
1892	ESYSVYVYK	5	0.811745
1893	SNVDMDFEVENAVLGK	5	0.811603
1894	ELLEQNPGK	2	0.811573
1895	ASSQVNVEGQSR	2	0.81153
1896	FIPFIGVVK	4	0.811448
1897	IMADSGPIYDK	5	0.811379
1898	IGFGSFVEK	5	0.811319
1899	TGDTIEFMCK	4	0.811249
1900	ISIGNVVK	5	0.811148
1901	DSGEDPATCAFQR	5	0.811094
1902	IQQNLDQLR	5	0.811044
1903	VFLENVIR	5	0.811026
1904	FAQMLEK	3	0.810988
1905	MQLQQELELLNAYQSK	3	0.810936
1906	VEEEEER	5	0.810902
1907	NLGPGMTK	4	0.810898
1908	VVLAYEPVWAIGTGK	5	0.810879
1909	NYPATFWVNPQFK	5	0.810851
1910	FGEYCSSENGK	2	0.81083
1911	TMLESLIADK	5	0.81075
1912	EIGNIISDAMK	5	0.810728
1913	TCLLIVFSK	5	0.8107
1914	EMEAELEDER	3	0.810666
1915	SDVWSFGILLTELTTK	5	0.810597
1916	TLVLLDNLNVR	5	0.810575
1917	MQTQQVNTLK	5	0.81053
1918	ESAGLIPSPELQEWR	5	0.810516
1919	LYPAAVDTIVAIMAEGK	4	0.810515
1920	PLTAQQTTK	5	0.810495
1921	QFPFLASIQNQGR	3	0.810487
1922	VTLTSEEEAR	5	0.810349
1923	NGQWSEPPK	5	0.810316
1924	GGVDFALDCAGGSETMK	4	0.810269
1925	AGQAATLALGDFDR	5	0.810253
1926	VWALLYAGGPSGVAR	5	0.810064
1927	LEAGDYADLVK	2	0.810048
1928	IRPNDFIPNVI	4	0.810043
1929	ITGIEPLPGENK	5	0.80988
1930	NLGIPIITVLGDSK	5	0.80988
1931	GFCYVEFDEVDSLK	4	0.809878
1932	AWMAFMSEAER	5	0.809872
1933	ELIECAR	5	0.80977
1934	LSYNQLVER	2	0.809748
1935	NVIFQPVAELK	5	0.809715
1936	TVEETQVPEISGVAR	3	0.809644
1937	IPIEDGSGEVVLSR	5	0.809642
1938	EANYIGSDK	5	0.8096
1939	VSAFENPYVDAIK	5	0.809584
1940	AANVLVSESLMCK	5	0.809575
1941	GSAASTCILTIESK	3	0.809513
1942	ICDDELILIK	4	0.809476
1943	GGSIQQYIYK	5	0.809435
1944	ITEVWGIPSPIDTVFTR	5	0.809406
1945	QLLAPGNSAGAFLIR	5	0.809357
1946	YEDFGPLFTAK	2	0.809339
1947	AALNEIESR	5	0.809317
1948	LLETECPQYIR	5	0.809312
1949	VQVQDNEGCPVEALVK	5	0.809287
1950	IFFYDSENPPASEVLR	5	0.809286
1951	IDALLSSSQIR	2	0.809268
1952	MGLIQTADQLR	3	0.809232
1953	NTDQASMPDNTAAQK	5	0.809144
1954	NEDSLVFVQTDK	5	0.809142
1955	IIDSLFNTVTDK	2	0.809076
1956	VSDFYDIEER	3	0.809
1957	GEYTLVVK	4	0.808976
1958	DSGRDYVSQFEGSALGK	5	0.808858
1959	WVVPVLPK	2	0.808802
1960	DYWSTVK	5	0.808779
1961	YEINSLIR	5	0.80876
1962	QSLGELIGTLNAAK	5	0.808758
1963	LEEQAQQIR	5	0.808681
1964	ELLTTMGDR	5	0.808524
1965	GAPPLPPIPR	4	0.808477
1966	GYELLFQPEVVR	5	0.808413
1967	MVDVGGQR	4	0.808404
1968	DLTDYLMK	5	0.808391
1969	ELAILLGMLDPAEK	5	0.808354
1970	SPDTILQK	3	0.808352
1971	KVEAQLQELQVK	5	0.808346
1972	AGNLGGGVVTIER	5	0.808317
1973	SFPNLAFIR	4	0.808303
1974	SIFSAVLDELK	4	0.808284
1975	EEPCLLK	3	0.80819
1976	WIQEYLEK	5	0.808167
1977	TVAGQDAVIVLLGTR	5	0.808094
1978	SLSSEMYVK	5	0.808089
1979	AGALQLLLVGDK	5	0.808038
1980	VSSQNLVAIPVYVK	5	0.808015
1981	GHFSISIPVK	5	0.807996
1982	ILLITEDLK	2	0.807954
1983	VLEELHK	5	0.807872
1984	EFQLFSSPHGK	5	0.807828
1985	FGPVVAPK	4	0.807808
1986	ITLEDVISHSK	5	0.807777
1987	PYCQPCFLK	4	0.807752
1988	EIQTTTGNQQVLVR	5	0.807738
1989	VHAIPLR	5	0.807737
1990	GQNVQQVIYATGALAK	5	0.807721
1991	ASITPGTILIILTGR	5	0.807716
1992	VLVALASEELAK	3	0.807561
1993	AVLDVFEEGTEASAATAVK	5	0.807521
1994	AYLEGTCVEWLR	4	0.807504
1995	SLGTDLMNEMR	5	0.807458
1996	ELFDPIISDR	4	0.807364
1997	INEGFDLLHSGK	5	0.807271
1998	VTVVDVNESR	2	0.807245
[truncated: 12,432 more rows]
