# Supplementary material for: Nanoparticle enrichment mass-spectrometry proteomics identifies protein-altering variants for precise pQTL mapping
Source: Nat Commun. 2024 Feb 2;15:989. doi: 10.1038/s41467-024-45233-y (PMC10837160; doi:10.1038/s41467-024-45233-y)
Supplement: Supplementary file 5 — Supplementary Data 2 [file 41467_2024_45233_MOESM5_ESM.xlsx]

## Sheet: Supplementary Data 2
Supplementary Data 2: List of all detected variant-peptides (2,341 detections, often on multiple nano particles and with varying precursor charges, for a total of 492 unique peptides)
LOCUS	top-p	top hit	nhit	SYMBOL	UniProtID	sequence	n.detected	Peptide.Class	Peptide.Type	nano	precursor charge	rsid	SNP	MAF	lfisherp	fisherp	top SNP fisherp	fisherp.Bonf	plm	plm.Bonf	beta	mean	norm.beta	proteins	protein_names	dia_protein_groups	mod_sequence	gene	GN	CHR	START37	END37	STRAND	START38	END38	NPEP	POSLIST1	POSLIST2	AALIST	SEERPEP.ind
1	1.51991e-94	TRUE	10	CFH	A0A024R962	SLGNIIMVCR	149	ref-alt pair	ALT	NP 5	pc2	rs800292	1:196642233:G:A	0.292308	p-min	1.51991e-94	TRUE	TRUE	1.03339e-24	TRUE	421370	657664	0.640707	Q5TFM2:rs800292;A0A024R962:rs800292;A0A0D9SG88:rs800292	A0A024R962_HUMAN	A0A024R962:rs800292	SLGNIIMVC(UniMod:4)R	A0A024R962_HUMAN	A0A024R962_HUMAN	chr1	196652042	196747504	+	196652117	196747310	22	133,186,106,77,192,171,174,195,177,183,177,177,183,180,177,183,186,174,177,177,183,394	0,20935,21814,23946,25433,27580,33021,37377,38020,61692,63550,73078,74427,74718,76303,84781,85432,88576,89832,91409,93774,95068	M1-D20,D20-K82,K82-G117,G117-V143,V143-E207,E207-E264,E264-L322,L322-R387,R387-K446,K446-K507,K507-E566,E566-E625,E625-V686,V686-A746,A746-M805,M805-E866,E866-G928,G928-K986,K986-D1045,D1045-D1104,D1104-H1165,H1165-R1231	168872
1	1.51991e-94	FALSE	10	CFH	A0A024R962	SLGNIIMVCR	150	ref-alt pair	ALT	NP 4	pc2	rs800292	1:196642233:G:A	0.292308	p-min	2.26699e-92	FALSE	TRUE	6.83763e-20	TRUE	734769	1.35807e+06	0.541041	Q5TFM2:rs800292;A0A024R962:rs800292;A0A0D9SG88:rs800292	A0A024R962_HUMAN	A0A024R962:rs800292	SLGNIIMVC(UniMod:4)R	A0A024R962_HUMAN	A0A024R962_HUMAN	chr1	196652042	196747504	+	196652117	196747310	22	133,186,106,77,192,171,174,195,177,183,177,177,183,180,177,183,186,174,177,177,183,394	0,20935,21814,23946,25433,27580,33021,37377,38020,61692,63550,73078,74427,74718,76303,84781,85432,88576,89832,91409,93774,95068	M1-D20,D20-K82,K82-G117,G117-V143,V143-E207,E207-E264,E264-L322,L322-R387,R387-K446,K446-K507,K507-E566,E566-E625,E625-V686,V686-A746,A746-M805,M805-E866,E866-G928,G928-K986,K986-D1045,D1045-D1104,D1104-H1165,H1165-R1231	133412
1	1.51991e-94	FALSE	10	CFH	A0A024R962	SLGNIIMVCR	149	ref-alt pair	ALT	NP 2	pc2	rs800292	1:196642233:G:A	0.292308	p-min	1.56359e-69	FALSE	TRUE	5.51351e-08	TRUE	58019.7	145727	0.398141	Q5TFM2:rs800292;A0A024R962:rs800292;A0A0D9SG88:rs800292	A0A024R962_HUMAN	A0A024R962:rs800292	SLGNIIMVC(UniMod:4)R	A0A024R962_HUMAN	A0A024R962_HUMAN	chr1	196652042	196747504	+	196652117	196747310	22	133,186,106,77,192,171,174,195,177,183,177,177,183,180,177,183,186,174,177,177,183,394	0,20935,21814,23946,25433,27580,33021,37377,38020,61692,63550,73078,74427,74718,76303,84781,85432,88576,89832,91409,93774,95068	M1-D20,D20-K82,K82-G117,G117-V143,V143-E207,E207-E264,E264-L322,L322-R387,R387-K446,K446-K507,K507-E566,E566-E625,E625-V686,V686-A746,A746-M805,M805-E866,E866-G928,G928-K986,K986-D1045,D1045-D1104,D1104-H1165,H1165-R1231	62492
1	1.51991e-94	FALSE	10	CFH	A0A024R962	SLGNIIMVCR	148	ref-alt pair	ALT	NP 3	pc2	rs800292	1:196642233:G:A	0.292308	p-min	2.6199e-68	FALSE	TRUE	5.69728e-14	TRUE	437932	843211	0.519362	Q5TFM2:rs800292;A0A024R962:rs800292;A0A0D9SG88:rs800292	A0A024R962_HUMAN	A0A024R962:rs800292	SLGNIIMVC(UniMod:4)R	A0A024R962_HUMAN	A0A024R962_HUMAN	chr1	196652042	196747504	+	196652117	196747310	22	133,186,106,77,192,171,174,195,177,183,177,177,183,180,177,183,186,174,177,177,183,394	0,20935,21814,23946,25433,27580,33021,37377,38020,61692,63550,73078,74427,74718,76303,84781,85432,88576,89832,91409,93774,95068	M1-D20,D20-K82,K82-G117,G117-V143,V143-E207,E207-E264,E264-L322,L322-R387,R387-K446,K446-K507,K507-E566,E566-E625,E625-V686,V686-A746,A746-M805,M805-E866,E866-G928,G928-K986,K986-D1045,D1045-D1104,D1104-H1165,H1165-R1231	97952
1	1.51991e-94	FALSE	10	CFH	A0A024R962	SLGNIIMVCR	145	ref-alt pair	ALT	NP 1	pc2	rs800292	1:196642233:G:A	0.292308	p-min	3.32149e-67	FALSE	TRUE	3.86899e-08	TRUE	272534	504338	0.54038	Q5TFM2:rs800292;A0A024R962:rs800292;A0A0D9SG88:rs800292	A0A024R962_HUMAN	A0A024R962:rs800292	SLGNIIMVC(UniMod:4)R	A0A024R962_HUMAN	A0A024R962_HUMAN	chr1	196652042	196747504	+	196652117	196747310	22	133,186,106,77,192,171,174,195,177,183,177,177,183,180,177,183,186,174,177,177,183,394	0,20935,21814,23946,25433,27580,33021,37377,38020,61692,63550,73078,74427,74718,76303,84781,85432,88576,89832,91409,93774,95068	M1-D20,D20-K82,K82-G117,G117-V143,V143-E207,E207-E264,E264-L322,L322-R387,R387-K446,K446-K507,K507-E566,E566-E625,E625-V686,V686-A746,A746-M805,M805-E866,E866-G928,G928-K986,K986-D1045,D1045-D1104,D1104-H1165,H1165-R1231	27032
1	1.51991e-94	FALSE	10	CFH	A0A024R962	SLGNVIMVCR	285	ref-alt pair	REF	NP 5	pc2	rs800292	1:196642233:G:A	0.292308	p-maj	3.33898e-52	FALSE	TRUE	2.67586e-40	TRUE	-306419	504218	-0.607712	A0A024R962;A0A0D9SG88;Q5TFM2;Q5TFM2:rs1061170;A0A024R962:rs1061170;A0A0D9SG88:rs1061170;A0A024R962:rs1065489	A0A024R962_HUMAN	A0A024R962	SLGNVIMVC(UniMod:4)R	A0A024R962_HUMAN	A0A024R962_HUMAN	chr1	196652042	196747504	+	196652117	196747310	22	133,186,106,77,192,171,174,195,177,183,177,177,183,180,177,183,186,174,177,177,183,394	0,20935,21814,23946,25433,27580,33021,37377,38020,61692,63550,73078,74427,74718,76303,84781,85432,88576,89832,91409,93774,95068	M1-D20,D20-K82,K82-G117,G117-V143,V143-E207,E207-E264,E264-L322,L322-R387,R387-K446,K446-K507,K507-E566,E566-E625,E625-V686,V686-A746,A746-M805,M805-E866,E866-G928,G928-K986,K986-D1045,D1045-D1104,D1104-H1165,H1165-R1231	168873
1	1.51991e-94	FALSE	10	CFH	A0A024R962	SLGNVIMVCR	286	ref-alt pair	REF	NP 4	pc2	rs800292	1:196642233:G:A	0.292308	p-maj	9.54948e-50	FALSE	TRUE	1.51892e-20	TRUE	-517049	1.06371e+06	-0.486082	A0A024R962;A0A0D9SG88;Q5TFM2;Q5TFM2:rs1061170;A0A024R962:rs1061170;A0A0D9SG88:rs1061170;A0A024R962:rs1065489	A0A024R962_HUMAN	A0A024R962	SLGNVIMVC(UniMod:4)R	A0A024R962_HUMAN	A0A024R962_HUMAN	chr1	196652042	196747504	+	196652117	196747310	22	133,186,106,77,192,171,174,195,177,183,177,177,183,180,177,183,186,174,177,177,183,394	0,20935,21814,23946,25433,27580,33021,37377,38020,61692,63550,73078,74427,74718,76303,84781,85432,88576,89832,91409,93774,95068	M1-D20,D20-K82,K82-G117,G117-V143,V143-E207,E207-E264,E264-L322,L322-R387,R387-K446,K446-K507,K507-E566,E566-E625,E625-V686,V686-A746,A746-M805,M805-E866,E866-G928,G928-K986,K986-D1045,D1045-D1104,D1104-H1165,H1165-R1231	133413
1	1.51991e-94	FALSE	10	CFH	A0A024R962	SLGNVIMVCR	285	ref-alt pair	REF	NP 1	pc2	rs800292	1:196642233:G:A	0.292308	p-maj	8.22556e-39	FALSE	TRUE	2.0623e-14	TRUE	-317073	637924	-0.497038	A0A024R962;A0A0D9SG88;Q5TFM2;Q5TFM2:rs1061170;A0A024R962:rs1061170;A0A0D9SG88:rs1061170;A0A024R962:rs1065489	A0A024R962_HUMAN	A0A024R962	SLGNVIMVC(UniMod:4)R	A0A024R962_HUMAN	A0A024R962_HUMAN	chr1	196652042	196747504	+	196652117	196747310	22	133,186,106,77,192,171,174,195,177,183,177,177,183,180,177,183,186,174,177,177,183,394	0,20935,21814,23946,25433,27580,33021,37377,38020,61692,63550,73078,74427,74718,76303,84781,85432,88576,89832,91409,93774,95068	M1-D20,D20-K82,K82-G117,G117-V143,V143-E207,E207-E264,E264-L322,L322-R387,R387-K446,K446-K507,K507-E566,E566-E625,E625-V686,V686-A746,A746-M805,M805-E866,E866-G928,G928-K986,K986-D1045,D1045-D1104,D1104-H1165,H1165-R1231	27033
1	1.51991e-94	FALSE	10	CFH	A0A024R962	SLGNVIMVCR	286	ref-alt pair	REF	NP 3	pc2	rs800292	1:196642233:G:A	0.292308	p-maj	4.23637e-37	FALSE	TRUE	1.83258e-21	TRUE	-412823	987747	-0.417944	A0A024R962;A0A0D9SG88;Q5TFM2;Q5TFM2:rs1061170;A0A024R962:rs1061170;A0A0D9SG88:rs1061170;A0A024R962:rs1065489	A0A024R962_HUMAN	A0A024R962	SLGNVIMVC(UniMod:4)R	A0A024R962_HUMAN	A0A024R962_HUMAN	chr1	196652042	196747504	+	196652117	196747310	22	133,186,106,77,192,171,174,195,177,183,177,177,183,180,177,183,186,174,177,177,183,394	0,20935,21814,23946,25433,27580,33021,37377,38020,61692,63550,73078,74427,74718,76303,84781,85432,88576,89832,91409,93774,95068	M1-D20,D20-K82,K82-G117,G117-V143,V143-E207,E207-E264,E264-L322,L322-R387,R387-K446,K446-K507,K507-E566,E566-E625,E625-V686,V686-A746,A746-M805,M805-E866,E866-G928,G928-K986,K986-D1045,D1045-D1104,D1104-H1165,H1165-R1231	97953
1	1.51991e-94	FALSE	10	CFH	A0A024R962	SLGNVIMVCR	114	ref-alt pair	REF	NP 2	pc2	rs800292	1:196642233:G:A	0.292308	p-min	4.22533e-13	FALSE	TRUE	2.94496e-05	FALSE	-52516.6	157044	-0.334406	A0A024R962;A0A0D9SG88;Q5TFM2;Q5TFM2:rs1061170;A0A024R962:rs1061170;A0A0D9SG88:rs1061170;A0A024R962:rs1065489	A0A024R962_HUMAN	A0A024R962	SLGNVIMVC(UniMod:4)R	A0A024R962_HUMAN	A0A024R962_HUMAN	chr1	196652042	196747504	+	196652117	196747310	22	133,186,106,77,192,171,174,195,177,183,177,177,183,180,177,183,186,174,177,177,183,394	0,20935,21814,23946,25433,27580,33021,37377,38020,61692,63550,73078,74427,74718,76303,84781,85432,88576,89832,91409,93774,95068	M1-D20,D20-K82,K82-G117,G117-V143,V143-E207,E207-E264,E264-L322,L322-R387,R387-K446,K446-K507,K507-E566,E566-E625,E625-V686,V686-A746,A746-M805,M805-E866,E866-G928,G928-K986,K986-D1045,D1045-D1104,D1104-H1165,H1165-R1231	62493
2	1.26778e-90	TRUE	10	F5	A0A0A0MRJ7	DSNMPVDMR	191	ref-alt pair	ALT	NP 4	pc2	rs6030	1:169498975:T:C	0.352308	p-min	1.26778e-90	TRUE	TRUE	1.48389e-05	FALSE	404276	937622	0.431172	P12259:rs6030;A0A0A0MRJ7:rs6030	A0A0A0MRJ7_HUMAN;FA5_HUMAN	A0A0A0MRJ7:rs6030;P12259:rs6030	DSNMPVDMR	A0A0A0MRJ7_HUMAN	F5	chr1	169514165	169586588	-	169514315	169586386	25	294,183,152,145,156,104,72,117,180,211,237,175,2821,228,151,215,100,178,166,222,144,213,123,92,360	0,1278,4246,6354,9031,9635,10671,11735,13749,15442,16620,22340,26128,30130,32276,35635,36474,38391,41016,42480,44987,46388,58055,68265,72063	M1-S53,S53-G84,G84-G125,G125-G196,G196-D244,D244-A318,A318-K373,K373-K432,I433-G466,G466-Q537,R538-N588,N588-G664,G664-R1604,R1604-Q1662,V1663-P1741,E1742-A1812,A1812-G1872,G1872-D1911,D1911-G1935,G1935-Q1969,V1970-M2021,Y2022-G2070,G2070-K2120...	111794
2	1.26778e-90	FALSE	10	F5	A0A0A0MRJ7	DSNMPVDMR	191	ref-alt pair	ALT	NP 2	pc2	rs6030	1:169498975:T:C	0.352308	p-min	4.71982e-62	FALSE	TRUE	2.29649e-09	TRUE	26661.3	68831.9	0.387338	P12259:rs6030;A0A0A0MRJ7:rs6030	A0A0A0MRJ7_HUMAN;FA5_HUMAN	A0A0A0MRJ7:rs6030;P12259:rs6030	DSNMPVDMR	A0A0A0MRJ7_HUMAN	F5	chr1	169514165	169586588	-	169514315	169586386	25	294,183,152,145,156,104,72,117,180,211,237,175,2821,228,151,215,100,178,166,222,144,213,123,92,360	0,1278,4246,6354,9031,9635,10671,11735,13749,15442,16620,22340,26128,30130,32276,35635,36474,38391,41016,42480,44987,46388,58055,68265,72063	M1-S53,S53-G84,G84-G125,G125-G196,G196-D244,D244-A318,A318-K373,K373-K432,I433-G466,G466-Q537,R538-N588,N588-G664,G664-R1604,R1604-Q1662,V1663-P1741,E1742-A1812,A1812-G1872,G1872-D1911,D1911-G1935,G1935-Q1969,V1970-M2021,Y2022-G2070,G2070-K2120...	40874
2	1.26778e-90	FALSE	10	F5	A0A0A0MRJ7	DSNMPVDMR	191	ref-alt pair	ALT	NP 3	pc2	rs6030	1:169498975:T:C	0.352308	p-min	4.71982e-62	FALSE	TRUE	9.18829e-08	TRUE	54537.5	157314	0.346679	P12259:rs6030;A0A0A0MRJ7:rs6030	A0A0A0MRJ7_HUMAN;FA5_HUMAN	A0A0A0MRJ7:rs6030;P12259:rs6030	DSNMPVDMR	A0A0A0MRJ7_HUMAN	F5	chr1	169514165	169586588	-	169514315	169586386	25	294,183,152,145,156,104,72,117,180,211,237,175,2821,228,151,215,100,178,166,222,144,213,123,92,360	0,1278,4246,6354,9031,9635,10671,11735,13749,15442,16620,22340,26128,30130,32276,35635,36474,38391,41016,42480,44987,46388,58055,68265,72063	M1-S53,S53-G84,G84-G125,G125-G196,G196-D244,D244-A318,A318-K373,K373-K432,I433-G466,G466-Q537,R538-N588,N588-G664,G664-R1604,R1604-Q1662,V1663-P1741,E1742-A1812,A1812-G1872,G1872-D1911,D1911-G1935,G1935-Q1969,V1970-M2021,Y2022-G2070,G2070-K2120...	76334
2	1.26778e-90	FALSE	10	F5	A0A0A0MRJ7	DSNMPVDMR	190	ref-alt pair	ALT	NP 1	pc2	rs6030	1:169498975:T:C	0.352308	p-min	5.00663e-61	FALSE	TRUE	0.00054276	FALSE	52035.2	158528	0.32824	P12259:rs6030;A0A0A0MRJ7:rs6030	A0A0A0MRJ7_HUMAN;FA5_HUMAN	A0A0A0MRJ7:rs6030;P12259:rs6030	DSNMPVDMR	A0A0A0MRJ7_HUMAN	F5	chr1	169514165	169586588	-	169514315	169586386	25	294,183,152,145,156,104,72,117,180,211,237,175,2821,228,151,215,100,178,166,222,144,213,123,92,360	0,1278,4246,6354,9031,9635,10671,11735,13749,15442,16620,22340,26128,30130,32276,35635,36474,38391,41016,42480,44987,46388,58055,68265,72063	M1-S53,S53-G84,G84-G125,G125-G196,G196-D244,D244-A318,A318-K373,K373-K432,I433-G466,G466-Q537,R538-N588,N588-G664,G664-R1604,R1604-Q1662,V1663-P1741,E1742-A1812,A1812-G1872,G1872-D1911,D1911-G1935,G1935-Q1969,V1970-M2021,Y2022-G2070,G2070-K2120...	5414
2	1.26778e-90	FALSE	10	F5	A0A0A0MRJ7	DSNMPVDMR	158	ref-alt pair	ALT	NP 5	pc2	rs6030	1:169498975:T:C	0.352308	p-min	2.76041e-57	FALSE	TRUE	2.80043e-11	TRUE	32294.2	44842.1	0.720175	P12259:rs6030;A0A0A0MRJ7:rs6030	A0A0A0MRJ7_HUMAN;FA5_HUMAN	A0A0A0MRJ7:rs6030;P12259:rs6030	DSNMPVDMR	A0A0A0MRJ7_HUMAN	F5	chr1	169514165	169586588	-	169514315	169586386	25	294,183,152,145,156,104,72,117,180,211,237,175,2821,228,151,215,100,178,166,222,144,213,123,92,360	0,1278,4246,6354,9031,9635,10671,11735,13749,15442,16620,22340,26128,30130,32276,35635,36474,38391,41016,42480,44987,46388,58055,68265,72063	M1-S53,S53-G84,G84-G125,G125-G196,G196-D244,D244-A318,A318-K373,K373-K432,I433-G466,G466-Q537,R538-N588,N588-G664,G664-R1604,R1604-Q1662,V1663-P1741,E1742-A1812,A1812-G1872,G1872-D1911,D1911-G1935,G1935-Q1969,V1970-M2021,Y2022-G2070,G2070-K2120...	147254
2	1.26778e-90	FALSE	10	F5	A0A0A0MRJ7	DSNMPMDMR	283	ref-alt pair	REF	NP 4	pc2	rs6030	1:169498975:T:C	0.352308	p-maj	1.96645e-45	FALSE	TRUE	7.50774e-07	TRUE	-335270	614475	-0.54562	A0A0A0MRJ7;P12259;P12259:rs13306334;A0A0A0MRJ7:rs13306334;P12259:rs1046712;A0A0A0MRJ7:rs1046712;P12259:rs6032;A0A0A0MRJ7:rs6032;P12259:rs4525;A0A0A0MRJ7:rs4525;P12259:rs4524;A0A0A0MRJ7:rs4524;P12259:rs6020;A0A0A0MRJ7:rs6020	A0A0A0MRJ7_HUMAN;FA5_HUMAN	A0A0A0MRJ7;P12259	DSNMPMDMR	A0A0A0MRJ7_HUMAN	F5	chr1	169514165	169586588	-	169514315	169586386	25	294,183,152,145,156,104,72,117,180,211,237,175,2821,228,151,215,100,178,166,222,144,213,123,92,360	0,1278,4246,6354,9031,9635,10671,11735,13749,15442,16620,22340,26128,30130,32276,35635,36474,38391,41016,42480,44987,46388,58055,68265,72063	M1-S53,S53-G84,G84-G125,G125-G196,G196-D244,D244-A318,A318-K373,K373-K432,I433-G466,G466-Q537,R538-N588,N588-G664,G664-R1604,R1604-Q1662,V1663-P1741,E1742-A1812,A1812-G1872,G1872-D1911,D1911-G1935,G1935-Q1969,V1970-M2021,Y2022-G2070,G2070-K2120...	111793
2	1.26778e-90	FALSE	10	F5	A0A0A0MRJ7	DSNMPMDMR	285	ref-alt pair	REF	NP 3	pc2	rs6030	1:169498975:T:C	0.352308	p-maj	4.41983e-38	FALSE	TRUE	4.05283e-12	TRUE	-34242.9	77897.2	-0.439591	A0A0A0MRJ7;P12259;P12259:rs13306334;A0A0A0MRJ7:rs13306334;P12259:rs1046712;A0A0A0MRJ7:rs1046712;P12259:rs6032;A0A0A0MRJ7:rs6032;P12259:rs4525;A0A0A0MRJ7:rs4525;P12259:rs4524;A0A0A0MRJ7:rs4524;P12259:rs6020;A0A0A0MRJ7:rs6020	A0A0A0MRJ7_HUMAN;FA5_HUMAN	A0A0A0MRJ7;P12259	DSNMPMDMR	A0A0A0MRJ7_HUMAN	F5	chr1	169514165	169586588	-	169514315	169586386	25	294,183,152,145,156,104,72,117,180,211,237,175,2821,228,151,215,100,178,166,222,144,213,123,92,360	0,1278,4246,6354,9031,9635,10671,11735,13749,15442,16620,22340,26128,30130,32276,35635,36474,38391,41016,42480,44987,46388,58055,68265,72063	M1-S53,S53-G84,G84-G125,G125-G196,G196-D244,D244-A318,A318-K373,K373-K432,I433-G466,G466-Q537,R538-N588,N588-G664,G664-R1604,R1604-Q1662,V1663-P1741,E1742-A1812,A1812-G1872,G1872-D1911,D1911-G1935,G1935-Q1969,V1970-M2021,Y2022-G2070,G2070-K2120...	76333
2	1.26778e-90	FALSE	10	F5	A0A0A0MRJ7	DSNMPMDMR	274	ref-alt pair	REF	NP 1	pc2	rs6030	1:169498975:T:C	0.352308	p-maj	4.29527e-31	FALSE	TRUE	0.00480395	FALSE	-19473.4	66852.5	-0.291289	A0A0A0MRJ7;P12259;P12259:rs13306334;A0A0A0MRJ7:rs13306334;P12259:rs1046712;A0A0A0MRJ7:rs1046712;P12259:rs6032;A0A0A0MRJ7:rs6032;P12259:rs4525;A0A0A0MRJ7:rs4525;P12259:rs4524;A0A0A0MRJ7:rs4524;P12259:rs6020;A0A0A0MRJ7:rs6020	A0A0A0MRJ7_HUMAN;FA5_HUMAN	A0A0A0MRJ7;P12259	DSNMPMDMR	A0A0A0MRJ7_HUMAN	F5	chr1	169514165	169586588	-	169514315	169586386	25	294,183,152,145,156,104,72,117,180,211,237,175,2821,228,151,215,100,178,166,222,144,213,123,92,360	0,1278,4246,6354,9031,9635,10671,11735,13749,15442,16620,22340,26128,30130,32276,35635,36474,38391,41016,42480,44987,46388,58055,68265,72063	M1-S53,S53-G84,G84-G125,G125-G196,G196-D244,D244-A318,A318-K373,K373-K432,I433-G466,G466-Q537,R538-N588,N588-G664,G664-R1604,R1604-Q1662,V1663-P1741,E1742-A1812,A1812-G1872,G1872-D1911,D1911-G1935,G1935-Q1969,V1970-M2021,Y2022-G2070,G2070-K2120...	5413
2	1.26778e-90	FALSE	10	F5	A0A0A0MRJ7	DSNMPMDMR	248	ref-alt pair	REF	NP 5	pc2	rs6030	1:169498975:T:C	0.352308	p-maj	2.39082e-28	FALSE	TRUE	1.50978e-12	TRUE	-17051.7	27288.3	-0.624872	A0A0A0MRJ7;P12259;P12259:rs13306334;A0A0A0MRJ7:rs13306334;P12259:rs1046712;A0A0A0MRJ7:rs1046712;P12259:rs6032;A0A0A0MRJ7:rs6032;P12259:rs4525;A0A0A0MRJ7:rs4525;P12259:rs4524;A0A0A0MRJ7:rs4524;P12259:rs6020;A0A0A0MRJ7:rs6020	A0A0A0MRJ7_HUMAN;FA5_HUMAN	A0A0A0MRJ7;P12259	DSNMPMDMR	A0A0A0MRJ7_HUMAN	F5	chr1	169514165	169586588	-	169514315	169586386	25	294,183,152,145,156,104,72,117,180,211,237,175,2821,228,151,215,100,178,166,222,144,213,123,92,360	0,1278,4246,6354,9031,9635,10671,11735,13749,15442,16620,22340,26128,30130,32276,35635,36474,38391,41016,42480,44987,46388,58055,68265,72063	M1-S53,S53-G84,G84-G125,G125-G196,G196-D244,D244-A318,A318-K373,K373-K432,I433-G466,G466-Q537,R538-N588,N588-G664,G664-R1604,R1604-Q1662,V1663-P1741,E1742-A1812,A1812-G1872,G1872-D1911,D1911-G1935,G1935-Q1969,V1970-M2021,Y2022-G2070,G2070-K2120...	147253
2	1.26778e-90	FALSE	10	F5	A0A0A0MRJ7	DSNMPMDMR	266	ref-alt pair	REF	NP 2	pc2	rs6030	1:169498975:T:C	0.352308	p-maj	1.18767e-27	FALSE	TRUE	0.00533614	FALSE	-8034.09	28893.9	-0.278055	A0A0A0MRJ7;P12259;P12259:rs13306334;A0A0A0MRJ7:rs13306334;P12259:rs1046712;A0A0A0MRJ7:rs1046712;P12259:rs6032;A0A0A0MRJ7:rs6032;P12259:rs4525;A0A0A0MRJ7:rs4525;P12259:rs4524;A0A0A0MRJ7:rs4524;P12259:rs6020;A0A0A0MRJ7:rs6020	A0A0A0MRJ7_HUMAN;FA5_HUMAN	A0A0A0MRJ7;P12259	DSNMPMDMR	A0A0A0MRJ7_HUMAN	F5	chr1	169514165	169586588	-	169514315	169586386	25	294,183,152,145,156,104,72,117,180,211,237,175,2821,228,151,215,100,178,166,222,144,213,123,92,360	0,1278,4246,6354,9031,9635,10671,11735,13749,15442,16620,22340,26128,30130,32276,35635,36474,38391,41016,42480,44987,46388,58055,68265,72063	M1-S53,S53-G84,G84-G125,G125-G196,G196-D244,D244-A318,A318-K373,K373-K432,I433-G466,G466-Q537,R538-N588,N588-G664,G664-R1604,R1604-Q1662,V1663-P1741,E1742-A1812,A1812-G1872,G1872-D1911,D1911-G1935,G1935-Q1969,V1970-M2021,Y2022-G2070,G2070-K2120...	40873
3	1.30198e-90	TRUE	17	F5	A0A0A0MRJ7	MRPWEDPPSDLLLLK	152	complex	ALT	NP 4	pc2	rs6032	1:169511555:T:C	0.263077	p-min	1.30198e-90	TRUE	TRUE	1.16338e-11	TRUE	120993	227290	0.53233	P12259:rs6032;A0A0A0MRJ7:rs6032	A0A0A0MRJ7_HUMAN;FA5_HUMAN	A0A0A0MRJ7:rs6032;P12259:rs6032	MRPWEDPPSDLLLLK	A0A0A0MRJ7_HUMAN	F5	chr1	169514165	169586588	-	169514315	169586386	25	294,183,152,145,156,104,72,117,180,211,237,175,2821,228,151,215,100,178,166,222,144,213,123,92,360	0,1278,4246,6354,9031,9635,10671,11735,13749,15442,16620,22340,26128,30130,32276,35635,36474,38391,41016,42480,44987,46388,58055,68265,72063	M1-S53,S53-G84,G84-G125,G125-G196,G196-D244,D244-A318,A318-K373,K373-K432,I433-G466,G466-Q537,R538-N588,N588-G664,G664-R1604,R1604-Q1662,V1663-P1741,E1742-A1812,A1812-G1872,G1872-D1911,D1911-G1935,G1935-Q1969,V1970-M2021,Y2022-G2070,G2070-K2120...	127594
3	1.30198e-90	FALSE	17	F5	A0A0A0MRJ7	MRPWEDPPSDLLLLK	165	complex	ALT	NP 5	pc3	rs6032	1:169511555:T:C	0.263077	p-min	5.29661e-73	FALSE	TRUE	5.61275e-10	TRUE	60353.2	70224.7	0.85943	P12259:rs6032;A0A0A0MRJ7:rs6032	A0A0A0MRJ7_HUMAN;FA5_HUMAN	A0A0A0MRJ7:rs6032;P12259:rs6032	MRPWEDPPSDLLLLK	A0A0A0MRJ7_HUMAN	F5	chr1	169514165	169586588	-	169514315	169586386	25	294,183,152,145,156,104,72,117,180,211,237,175,2821,228,151,215,100,178,166,222,144,213,123,92,360	0,1278,4246,6354,9031,9635,10671,11735,13749,15442,16620,22340,26128,30130,32276,35635,36474,38391,41016,42480,44987,46388,58055,68265,72063	M1-S53,S53-G84,G84-G125,G125-G196,G196-D244,D244-A318,A318-K373,K373-K432,I433-G466,G466-Q537,R538-N588,N588-G664,G664-R1604,R1604-Q1662,V1663-P1741,E1742-A1812,A1812-G1872,G1872-D1911,D1911-G1935,G1935-Q1969,V1970-M2021,Y2022-G2070,G2070-K2120...	163055
3	1.30198e-90	FALSE	17	F5	A0A0A0MRJ7	MRPWEDPPSDLLLLK	167	complex	ALT	NP 4	pc3	rs6032	1:169511555:T:C	0.263077	p-min	6.07323e-71	FALSE	TRUE	1.2711e-25	TRUE	1.28738e+06	1.45863e+06	0.882591	P12259:rs6032;A0A0A0MRJ7:rs6032	A0A0A0MRJ7_HUMAN;FA5_HUMAN	A0A0A0MRJ7:rs6032;P12259:rs6032	MRPWEDPPSDLLLLK	A0A0A0MRJ7_HUMAN	F5	chr1	169514165	169586588	-	169514315	169586386	25	294,183,152,145,156,104,72,117,180,211,237,175,2821,228,151,215,100,178,166,222,144,213,123,92,360	0,1278,4246,6354,9031,9635,10671,11735,13749,15442,16620,22340,26128,30130,32276,35635,36474,38391,41016,42480,44987,46388,58055,68265,72063	M1-S53,S53-G84,G84-G125,G125-G196,G196-D244,D244-A318,A318-K373,K373-K432,I433-G466,G466-Q537,R538-N588,N588-G664,G664-R1604,R1604-Q1662,V1663-P1741,E1742-A1812,A1812-G1872,G1872-D1911,D1911-G1935,G1935-Q1969,V1970-M2021,Y2022-G2070,G2070-K2120...	127595
3	1.30198e-90	FALSE	17	F5	A0A0A0MRJ7	MRPWEDPPSDLLLLK	152	complex	ALT	NP 1	pc3	rs6032	1:169511555:T:C	0.263077	p-min	3.23344e-67	FALSE	TRUE	0.0870591	FALSE	26127.8	109293	0.239063	P12259:rs6032;A0A0A0MRJ7:rs6032	A0A0A0MRJ7_HUMAN;FA5_HUMAN	A0A0A0MRJ7:rs6032;P12259:rs6032	MRPWEDPPSDLLLLK	A0A0A0MRJ7_HUMAN	F5	chr1	169514165	169586588	-	169514315	169586386	25	294,183,152,145,156,104,72,117,180,211,237,175,2821,228,151,215,100,178,166,222,144,213,123,92,360	0,1278,4246,6354,9031,9635,10671,11735,13749,15442,16620,22340,26128,30130,32276,35635,36474,38391,41016,42480,44987,46388,58055,68265,72063	M1-S53,S53-G84,G84-G125,G125-G196,G196-D244,D244-A318,A318-K373,K373-K432,I433-G466,G466-Q537,R538-N588,N588-G664,G664-R1604,R1604-Q1662,V1663-P1741,E1742-A1812,A1812-G1872,G1872-D1911,D1911-G1935,G1935-Q1969,V1970-M2021,Y2022-G2070,G2070-K2120...	21215
3	1.30198e-90	FALSE	17	F5	A0A0A0MRJ7	MRPWEDPPSDLLLLK	152	complex	ALT	NP 3	pc3	rs6032	1:169511555:T:C	0.263077	p-min	3.23344e-67	FALSE	TRUE	0.796291	FALSE	2026.44	49025	0.0413348	P12259:rs6032;A0A0A0MRJ7:rs6032	A0A0A0MRJ7_HUMAN;FA5_HUMAN	A0A0A0MRJ7:rs6032;P12259:rs6032	MRPWEDPPSDLLLLK	A0A0A0MRJ7_HUMAN	F5	chr1	169514165	169586588	-	169514315	169586386	25	294,183,152,145,156,104,72,117,180,211,237,175,2821,228,151,215,100,178,166,222,144,213,123,92,360	0,1278,4246,6354,9031,9635,10671,11735,13749,15442,16620,22340,26128,30130,32276,35635,36474,38391,41016,42480,44987,46388,58055,68265,72063	M1-S53,S53-G84,G84-G125,G125-G196,G196-D244,D244-A318,A318-K373,K373-K432,I433-G466,G466-Q537,R538-N588,N588-G664,G664-R1604,R1604-Q1662,V1663-P1741,E1742-A1812,A1812-G1872,G1872-D1911,D1911-G1935,G1935-Q1969,V1970-M2021,Y2022-G2070,G2070-K2120...	92135
3	1.30198e-90	FALSE	17	F5	A0A0A0MRJ7	MRPWEDPPSDLLLLK	129	complex	ALT	NP 5	pc2	rs6032	1:169511555:T:C	0.263077	p-min	1.96206e-63	FALSE	TRUE	2.60348e-08	TRUE	6043.26	14538.2	0.415681	P12259:rs6032;A0A0A0MRJ7:rs6032	A0A0A0MRJ7_HUMAN;FA5_HUMAN	A0A0A0MRJ7:rs6032;P12259:rs6032	MRPWEDPPSDLLLLK	A0A0A0MRJ7_HUMAN	F5	chr1	169514165	169586588	-	169514315	169586386	25	294,183,152,145,156,104,72,117,180,211,237,175,2821,228,151,215,100,178,166,222,144,213,123,92,360	0,1278,4246,6354,9031,9635,10671,11735,13749,15442,16620,22340,26128,30130,32276,35635,36474,38391,41016,42480,44987,46388,58055,68265,72063	M1-S53,S53-G84,G84-G125,G125-G196,G196-D244,D244-A318,A318-K373,K373-K432,I433-G466,G466-Q537,R538-N588,N588-G664,G664-R1604,R1604-Q1662,V1663-P1741,E1742-A1812,A1812-G1872,G1872-D1911,D1911-G1935,G1935-Q1969,V1970-M2021,Y2022-G2070,G2070-K2120...	163054
3	1.30198e-90	FALSE	17	F5	A0A0A0MRJ7	MRPWEDPPSDLLLLK	135	complex	ALT	NP 1	pc2	rs6032	1:169511555:T:C	0.263077	p-min	9.26527e-55	FALSE	TRUE	0.00638835	FALSE	7638.28	29474.6	0.259148	P12259:rs6032;A0A0A0MRJ7:rs6032	A0A0A0MRJ7_HUMAN;FA5_HUMAN	A0A0A0MRJ7:rs6032;P12259:rs6032	MRPWEDPPSDLLLLK	A0A0A0MRJ7_HUMAN	F5	chr1	169514165	169586588	-	169514315	169586386	25	294,183,152,145,156,104,72,117,180,211,237,175,2821,228,151,215,100,178,166,222,144,213,123,92,360	0,1278,4246,6354,9031,9635,10671,11735,13749,15442,16620,22340,26128,30130,32276,35635,36474,38391,41016,42480,44987,46388,58055,68265,72063	M1-S53,S53-G84,G84-G125,G125-G196,G196-D244,D244-A318,A318-K373,K373-K432,I433-G466,G466-Q537,R538-N588,N588-G664,G664-R1604,R1604-Q1662,V1663-P1741,E1742-A1812,A1812-G1872,G1872-D1911,D1911-G1935,G1935-Q1969,V1970-M2021,Y2022-G2070,G2070-K2120...	21214
3	1.30198e-90	FALSE	17	F5	A0A0A0MRJ7	MRPWEDPPSDLLLLK	131	complex	ALT	NP 2	pc3	rs6032	1:169511555:T:C	0.263077	p-min	2.79153e-49	FALSE	TRUE	0.0193557	FALSE	2180.9	6987.83	0.3121	P12259:rs6032;A0A0A0MRJ7:rs6032	A0A0A0MRJ7_HUMAN;FA5_HUMAN	A0A0A0MRJ7:rs6032;P12259:rs6032	MRPWEDPPSDLLLLK	A0A0A0MRJ7_HUMAN	F5	chr1	169514165	169586588	-	169514315	169586386	25	294,183,152,145,156,104,72,117,180,211,237,175,2821,228,151,215,100,178,166,222,144,213,123,92,360	0,1278,4246,6354,9031,9635,10671,11735,13749,15442,16620,22340,26128,30130,32276,35635,36474,38391,41016,42480,44987,46388,58055,68265,72063	M1-S53,S53-G84,G84-G125,G125-G196,G196-D244,D244-A318,A318-K373,K373-K432,I433-G466,G466-Q537,R538-N588,N588-G664,G664-R1604,R1604-Q1662,V1663-P1741,E1742-A1812,A1812-G1872,G1872-D1911,D1911-G1935,G1935-Q1969,V1970-M2021,Y2022-G2070,G2070-K2120...	56675
3	1.30198e-90	FALSE	17	F5	A0A0A0MRJ7	MRPWEDPPSDLLLLK	118	complex	ALT	NP 3	pc2	rs6032	1:169511555:T:C	0.263077	p-min	1.21408e-43	FALSE	TRUE	0.0331818	FALSE	3112.31	15589.7	0.199639	P12259:rs6032;A0A0A0MRJ7:rs6032	A0A0A0MRJ7_HUMAN;FA5_HUMAN	A0A0A0MRJ7:rs6032;P12259:rs6032	MRPWEDPPSDLLLLK	A0A0A0MRJ7_HUMAN	F5	chr1	169514165	169586588	-	169514315	169586386	25	294,183,152,145,156,104,72,117,180,211,237,175,2821,228,151,215,100,178,166,222,144,213,123,92,360	0,1278,4246,6354,9031,9635,10671,11735,13749,15442,16620,22340,26128,30130,32276,35635,36474,38391,41016,42480,44987,46388,58055,68265,72063	M1-S53,S53-G84,G84-G125,G125-G196,G196-D244,D244-A318,A318-K373,K373-K432,I433-G466,G466-Q537,R538-N588,N588-G664,G664-R1604,R1604-Q1662,V1663-P1741,E1742-A1812,A1812-G1872,G1872-D1911,D1911-G1935,G1935-Q1969,V1970-M2021,Y2022-G2070,G2070-K2120...	92134
3	1.30198e-90	FALSE	17	F5	A0A0A0MRJ7	DPPSDLLLLK	305	complex	REF	NP 4	pc2	rs6032	1:169511555:T:C	0.263077	p-maj	1.20066e-27	FALSE	TRUE	9.96519e-22	TRUE	-48454.2	92003.4	-0.526657	A0A0A0MRJ7;P12259;P12259:rs6030;A0A0A0MRJ7:rs6030;P12259:rs13306334;A0A0A0MRJ7:rs13306334;P12259:rs1046712;A0A0A0MRJ7:rs1046712;P12259:rs4525;A0A0A0MRJ7:rs4525;P12259:rs4524;A0A0A0MRJ7:rs4524;P12259:rs6020;A0A0A0MRJ7:rs6020	A0A0A0MRJ7_HUMAN;FA5_HUMAN	A0A0A0MRJ7;P12259	DPPSDLLLLK	A0A0A0MRJ7_HUMAN	F5	chr1	169514165	169586588	-	169514315	169586386	25	294,183,152,145,156,104,72,117,180,211,237,175,2821,228,151,215,100,178,166,222,144,213,123,92,360	0,1278,4246,6354,9031,9635,10671,11735,13749,15442,16620,22340,26128,30130,32276,35635,36474,38391,41016,42480,44987,46388,58055,68265,72063	M1-S53,S53-G84,G84-G125,G125-G196,G196-D244,D244-A318,A318-K373,K373-K432,I433-G466,G466-Q537,R538-N588,N588-G664,G664-R1604,R1604-Q1662,V1663-P1741,E1742-A1812,A1812-G1872,G1872-D1911,D1911-G1935,G1935-Q1969,V1970-M2021,Y2022-G2070,G2070-K2120...	111555
3	1.30198e-90	FALSE	17	F5	A0A0A0MRJ7	DPPSDLLLLK	301	complex	REF	NP 1	pc2	rs6032	1:169511555:T:C	0.263077	p-maj	2.10499e-19	FALSE	TRUE	4.50399e-09	TRUE	-16572.4	35297.3	-0.46951	A0A0A0MRJ7;P12259;P12259:rs6030;A0A0A0MRJ7:rs6030;P12259:rs13306334;A0A0A0MRJ7:rs13306334;P12259:rs1046712;A0A0A0MRJ7:rs1046712;P12259:rs4525;A0A0A0MRJ7:rs4525;P12259:rs4524;A0A0A0MRJ7:rs4524;P12259:rs6020;A0A0A0MRJ7:rs6020	A0A0A0MRJ7_HUMAN;FA5_HUMAN	A0A0A0MRJ7;P12259	DPPSDLLLLK	A0A0A0MRJ7_HUMAN	F5	chr1	169514165	169586588	-	169514315	169586386	25	294,183,152,145,156,104,72,117,180,211,237,175,2821,228,151,215,100,178,166,222,144,213,123,92,360	0,1278,4246,6354,9031,9635,10671,11735,13749,15442,16620,22340,26128,30130,32276,35635,36474,38391,41016,42480,44987,46388,58055,68265,72063	M1-S53,S53-G84,G84-G125,G125-G196,G196-D244,D244-A318,A318-K373,K373-K432,I433-G466,G466-Q537,R538-N588,N588-G664,G664-R1604,R1604-Q1662,V1663-P1741,E1742-A1812,A1812-G1872,G1872-D1911,D1911-G1935,G1935-Q1969,V1970-M2021,Y2022-G2070,G2070-K2120...	5175
3	1.30198e-90	FALSE	17	F5	A0A0A0MRJ7	DPPSDLLLLK	123	complex	REF	NP 5	pc2	rs6032	1:169511555:T:C	0.263077	p-min	1.08736e-13	FALSE	TRUE	0.000482156	FALSE	-2033.92	7050.94	-0.288461	A0A0A0MRJ7;P12259;P12259:rs6030;A0A0A0MRJ7:rs6030;P12259:rs13306334;A0A0A0MRJ7:rs13306334;P12259:rs1046712;A0A0A0MRJ7:rs1046712;P12259:rs4525;A0A0A0MRJ7:rs4525;P12259:rs4524;A0A0A0MRJ7:rs4524;P12259:rs6020;A0A0A0MRJ7:rs6020	A0A0A0MRJ7_HUMAN;FA5_HUMAN	A0A0A0MRJ7;P12259	DPPSDLLLLK	A0A0A0MRJ7_HUMAN	F5	chr1	169514165	169586588	-	169514315	169586386	25	294,183,152,145,156,104,72,117,180,211,237,175,2821,228,151,215,100,178,166,222,144,213,123,92,360	0,1278,4246,6354,9031,9635,10671,11735,13749,15442,16620,22340,26128,30130,32276,35635,36474,38391,41016,42480,44987,46388,58055,68265,72063	M1-S53,S53-G84,G84-G125,G125-G196,G196-D244,D244-A318,A318-K373,K373-K432,I433-G466,G466-Q537,R538-N588,N588-G664,G664-R1604,R1604-Q1662,V1663-P1741,E1742-A1812,A1812-G1872,G1872-D1911,D1911-G1935,G1935-Q1969,V1970-M2021,Y2022-G2070,G2070-K2120...	147015
3	1.30198e-90	FALSE	17	F5	A0A0A0MRJ7	DPPSDLLLLK	294	complex	REF	NP 3	pc2	rs6032	1:169511555:T:C	0.263077	p-maj	5.19124e-13	FALSE	TRUE	2.08824e-13	TRUE	-5218.92	11997.5	-0.435	A0A0A0MRJ7;P12259;P12259:rs6030;A0A0A0MRJ7:rs6030;P12259:rs13306334;A0A0A0MRJ7:rs13306334;P12259:rs1046712;A0A0A0MRJ7:rs1046712;P12259:rs4525;A0A0A0MRJ7:rs4525;P12259:rs4524;A0A0A0MRJ7:rs4524;P12259:rs6020;A0A0A0MRJ7:rs6020	A0A0A0MRJ7_HUMAN;FA5_HUMAN	A0A0A0MRJ7;P12259	DPPSDLLLLK	A0A0A0MRJ7_HUMAN	F5	chr1	169514165	169586588	-	169514315	169586386	25	294,183,152,145,156,104,72,117,180,211,237,175,2821,228,151,215,100,178,166,222,144,213,123,92,360	0,1278,4246,6354,9031,9635,10671,11735,13749,15442,16620,22340,26128,30130,32276,35635,36474,38391,41016,42480,44987,46388,58055,68265,72063	M1-S53,S53-G84,G84-G125,G125-G196,G196-D244,D244-A318,A318-K373,K373-K432,I433-G466,G466-Q537,R538-N588,N588-G664,G664-R1604,R1604-Q1662,V1663-P1741,E1742-A1812,A1812-G1872,G1872-D1911,D1911-G1935,G1935-Q1969,V1970-M2021,Y2022-G2070,G2070-K2120...	76095
3	1.30198e-90	FALSE	17	F5	A0A0A0MRJ7	PWEDPPSDLLLLK	34	complex	ALT	NP 1	pc2	rs6032	1:169511555:T:C	0.263077	p-min	4.22316e-11	FALSE	TRUE	0.00055691	FALSE	3580.14	4228.46	0.846676	P12259:rs6032;A0A0A0MRJ7:rs6032	A0A0A0MRJ7_HUMAN;FA5_HUMAN	A0A0A0MRJ7:rs6032;P12259:rs6032	PWEDPPSDLLLLK	A0A0A0MRJ7_HUMAN	F5	chr1	169514165	169586588	-	169514315	169586386	25	294,183,152,145,156,104,72,117,180,211,237,175,2821,228,151,215,100,178,166,222,144,213,123,92,360	0,1278,4246,6354,9031,9635,10671,11735,13749,15442,16620,22340,26128,30130,32276,35635,36474,38391,41016,42480,44987,46388,58055,68265,72063	M1-S53,S53-G84,G84-G125,G125-G196,G196-D244,D244-A318,A318-K373,K373-K432,I433-G466,G466-Q537,R538-N588,N588-G664,G664-R1604,R1604-Q1662,V1663-P1741,E1742-A1812,A1812-G1872,G1872-D1911,D1911-G1935,G1935-Q1969,V1970-M2021,Y2022-G2070,G2070-K2120...	23750
3	1.30198e-90	FALSE	17	F5	A0A0A0MRJ7	DPPSDLLLLK	179	complex	REF	NP 2	pc2	rs6032	1:169511555:T:C	0.263077	p-min	2.38784e-07	FALSE	TRUE	0.000340909	FALSE	-1423.87	5812.05	-0.244986	A0A0A0MRJ7;P12259;P12259:rs6030;A0A0A0MRJ7:rs6030;P12259:rs13306334;A0A0A0MRJ7:rs13306334;P12259:rs1046712;A0A0A0MRJ7:rs1046712;P12259:rs4525;A0A0A0MRJ7:rs4525;P12259:rs4524;A0A0A0MRJ7:rs4524;P12259:rs6020;A0A0A0MRJ7:rs6020	A0A0A0MRJ7_HUMAN;FA5_HUMAN	A0A0A0MRJ7;P12259	DPPSDLLLLK	A0A0A0MRJ7_HUMAN	F5	chr1	169514165	169586588	-	169514315	169586386	25	294,183,152,145,156,104,72,117,180,211,237,175,2821,228,151,215,100,178,166,222,144,213,123,92,360	0,1278,4246,6354,9031,9635,10671,11735,13749,15442,16620,22340,26128,30130,32276,35635,36474,38391,41016,42480,44987,46388,58055,68265,72063	M1-S53,S53-G84,G84-G125,G125-G196,G196-D244,D244-A318,A318-K373,K373-K432,I433-G466,G466-Q537,R538-N588,N588-G664,G664-R1604,R1604-Q1662,V1663-P1741,E1742-A1812,A1812-G1872,G1872-D1911,D1911-G1935,G1935-Q1969,V1970-M2021,Y2022-G2070,G2070-K2120...	40635
3	1.30198e-90	FALSE	17	F5	A0A0A0MRJ7	MRPWEDPPSDLLLLK	24	complex	ALT	NP 2	pc2	rs6032	1:169511555:T:C	0.263077	p-min	2.64775e-06	FALSE	TRUE	0.0293572	FALSE	2730.16	6048.82	0.451354	P12259:rs6032;A0A0A0MRJ7:rs6032	A0A0A0MRJ7_HUMAN;FA5_HUMAN	A0A0A0MRJ7:rs6032;P12259:rs6032	MRPWEDPPSDLLLLK	A0A0A0MRJ7_HUMAN	F5	chr1	169514165	169586588	-	169514315	169586386	25	294,183,152,145,156,104,72,117,180,211,237,175,2821,228,151,215,100,178,166,222,144,213,123,92,360	0,1278,4246,6354,9031,9635,10671,11735,13749,15442,16620,22340,26128,30130,32276,35635,36474,38391,41016,42480,44987,46388,58055,68265,72063	M1-S53,S53-G84,G84-G125,G125-G196,G196-D244,D244-A318,A318-K373,K373-K432,I433-G466,G466-Q537,R538-N588,N588-G664,G664-R1604,R1604-Q1662,V1663-P1741,E1742-A1812,A1812-G1872,G1872-D1911,D1911-G1935,G1935-Q1969,V1970-M2021,Y2022-G2070,G2070-K2120...	56674
3	1.30198e-90	FALSE	17	F5	A0A0A0MRJ7	PWEDPPSDLLLLK	2	complex	ALT	NP 4	pc2	rs6032	1:169511555:T:C	0.263077	p-min	0.220855	FALSE	FALSE	1	FALSE	0	2498.64	0	P12259:rs6032;A0A0A0MRJ7:rs6032	A0A0A0MRJ7_HUMAN;FA5_HUMAN	A0A0A0MRJ7:rs6032;P12259:rs6032	PWEDPPSDLLLLK	A0A0A0MRJ7_HUMAN	F5	chr1	169514165	169586588	-	169514315	169586386	25	294,183,152,145,156,104,72,117,180,211,237,175,2821,228,151,215,100,178,166,222,144,213,123,92,360	0,1278,4246,6354,9031,9635,10671,11735,13749,15442,16620,22340,26128,30130,32276,35635,36474,38391,41016,42480,44987,46388,58055,68265,72063	M1-S53,S53-G84,G84-G125,G125-G196,G196-D244,D244-A318,A318-K373,K373-K432,I433-G466,G466-Q537,R538-N588,N588-G664,G664-R1604,R1604-Q1662,V1663-P1741,E1742-A1812,A1812-G1872,G1872-D1911,D1911-G1935,G1935-Q1969,V1970-M2021,Y2022-G2070,G2070-K2120...	130130
4	2.89254e-90	TRUE	10	THBS1	P07996	LCNNPAPQFGGK	131	ref-alt pair	ALT	NP 4	pc2	rs2292305	15:39880822:A:G	0.227692	p-min	2.89254e-90	TRUE	TRUE	0.000214011	FALSE	149482	302462	0.494219	P07996:rs2292305	TSP1_HUMAN	P07996:rs2292305	LC(UniMod:4)NNPAPQFGGK	TSP1_HUMAN	THBS1	chr15	39581078	39599466	+	39581857	39595366	22	150,96,560,76,200,123,94,174,177,174,128,153,219,108,160,119,235,228,272,98,140,4105	0,750,1114,2538,2909,3221,4391,6268,6963,7447,7880,8123,8726,9437,10112,10426,11489,11921,12318,13020,13222,14283	M1-E23,E23-Q209,G210-S235,S235-V301,T302-Q342,N343-P374,P374-F432,F432-I491,I491-D549,D549-E591,C592-Q642,V643-K715,D716-R751,D752-G805,G805-Q844,L845-G923,G923-G999,G999-Q1089,V1090-R1122,R1122-D1169,D1169-P1170	123168
4	2.89254e-90	FALSE	10	THBS1	P07996	LCNNPAPQFGGK	131	ref-alt pair	ALT	NP 5	pc2	rs2292305	15:39880822:A:G	0.227692	p-min	2.89254e-90	FALSE	TRUE	1.06686e-05	FALSE	187266	359451	0.520977	P07996:rs2292305	TSP1_HUMAN	P07996:rs2292305	LC(UniMod:4)NNPAPQFGGK	TSP1_HUMAN	THBS1	chr15	39581078	39599466	+	39581857	39595366	22	150,96,560,76,200,123,94,174,177,174,128,153,219,108,160,119,235,228,272,98,140,4105	0,750,1114,2538,2909,3221,4391,6268,6963,7447,7880,8123,8726,9437,10112,10426,11489,11921,12318,13020,13222,14283	M1-E23,E23-Q209,G210-S235,S235-V301,T302-Q342,N343-P374,P374-F432,F432-I491,I491-D549,D549-E591,C592-Q642,V643-K715,D716-R751,D752-G805,G805-Q844,L845-G923,G923-G999,G999-Q1089,V1090-R1122,R1122-D1169,D1169-P1170	158628
4	2.89254e-90	FALSE	10	THBS1	P07996	LCNNPAPQFGGK	130	ref-alt pair	ALT	NP 1	pc2	rs2292305	15:39880822:A:G	0.227692	p-min	8.46333e-65	FALSE	TRUE	0.0136712	FALSE	11238.1	29340.6	0.383022	P07996:rs2292305	TSP1_HUMAN	P07996:rs2292305	LC(UniMod:4)NNPAPQFGGK	TSP1_HUMAN	THBS1	chr15	39581078	39599466	+	39581857	39595366	22	150,96,560,76,200,123,94,174,177,174,128,153,219,108,160,119,235,228,272,98,140,4105	0,750,1114,2538,2909,3221,4391,6268,6963,7447,7880,8123,8726,9437,10112,10426,11489,11921,12318,13020,13222,14283	M1-E23,E23-Q209,G210-S235,S235-V301,T302-Q342,N343-P374,P374-F432,F432-I491,I491-D549,D549-E591,C592-Q642,V643-K715,D716-R751,D752-G805,G805-Q844,L845-G923,G923-G999,G999-Q1089,V1090-R1122,R1122-D1169,D1169-P1170	16788
4	2.89254e-90	FALSE	10	THBS1	P07996	LCNNPAPQFGGK	128	ref-alt pair	ALT	NP 3	pc2	rs2292305	15:39880822:A:G	0.227692	p-min	2.53213e-62	FALSE	TRUE	0.237419	FALSE	8920.59	61007.3	0.146222	P07996:rs2292305	TSP1_HUMAN	P07996:rs2292305	LC(UniMod:4)NNPAPQFGGK	TSP1_HUMAN	THBS1	chr15	39581078	39599466	+	39581857	39595366	22	150,96,560,76,200,123,94,174,177,174,128,153,219,108,160,119,235,228,272,98,140,4105	0,750,1114,2538,2909,3221,4391,6268,6963,7447,7880,8123,8726,9437,10112,10426,11489,11921,12318,13020,13222,14283	M1-E23,E23-Q209,G210-S235,S235-V301,T302-Q342,N343-P374,P374-F432,F432-I491,I491-D549,D549-E591,C592-Q642,V643-K715,D716-R751,D752-G805,G805-Q844,L845-G923,G923-G999,G999-Q1089,V1090-R1122,R1122-D1169,D1169-P1170	87708
4	2.89254e-90	FALSE	10	THBS1	P07996	LCNNPTPQFGGK	306	ref-alt pair	REF	NP 5	pc2	rs2292305	15:39880822:A:G	0.227692	p-maj	3.91093e-31	FALSE	TRUE	1.25054e-08	TRUE	-214298	650160	-0.329608	P07996	TSP1_HUMAN	P07996	LC(UniMod:4)NNPTPQFGGK	TSP1_HUMAN	THBS1	chr15	39581078	39599466	+	39581857	39595366	22	150,96,560,76,200,123,94,174,177,174,128,153,219,108,160,119,235,228,272,98,140,4105	0,750,1114,2538,2909,3221,4391,6268,6963,7447,7880,8123,8726,9437,10112,10426,11489,11921,12318,13020,13222,14283	M1-E23,E23-Q209,G210-S235,S235-V301,T302-Q342,N343-P374,P374-F432,F432-I491,I491-D549,D549-E591,C592-Q642,V643-K715,D716-R751,D752-G805,G805-Q844,L845-G923,G923-G999,G999-Q1089,V1090-R1122,R1122-D1169,D1169-P1170	158629
4	2.89254e-90	FALSE	10	THBS1	P07996	LCNNPTPQFGGK	306	ref-alt pair	REF	NP 4	pc2	rs2292305	15:39880822:A:G	0.227692	p-maj	3.91093e-31	FALSE	TRUE	7.72115e-08	TRUE	-194708	570040	-0.341569	P07996	TSP1_HUMAN	P07996	LC(UniMod:4)NNPTPQFGGK	TSP1_HUMAN	THBS1	chr15	39581078	39599466	+	39581857	39595366	22	150,96,560,76,200,123,94,174,177,174,128,153,219,108,160,119,235,228,272,98,140,4105	0,750,1114,2538,2909,3221,4391,6268,6963,7447,7880,8123,8726,9437,10112,10426,11489,11921,12318,13020,13222,14283	M1-E23,E23-Q209,G210-S235,S235-V301,T302-Q342,N343-P374,P374-F432,F432-I491,I491-D549,D549-E591,C592-Q642,V643-K715,D716-R751,D752-G805,G805-Q844,L845-G923,G923-G999,G999-Q1089,V1090-R1122,R1122-D1169,D1169-P1170	123169
4	2.89254e-90	FALSE	10	THBS1	P07996	LCNNPTPQFGGK	301	ref-alt pair	REF	NP 1	pc2	rs2292305	15:39880822:A:G	0.227692	p-maj	1.30048e-18	FALSE	TRUE	0.000187723	FALSE	-18068.4	47587.5	-0.379688	P07996	TSP1_HUMAN	P07996	LC(UniMod:4)NNPTPQFGGK	TSP1_HUMAN	THBS1	chr15	39581078	39599466	+	39581857	39595366	22	150,96,560,76,200,123,94,174,177,174,128,153,219,108,160,119,235,228,272,98,140,4105	0,750,1114,2538,2909,3221,4391,6268,6963,7447,7880,8123,8726,9437,10112,10426,11489,11921,12318,13020,13222,14283	M1-E23,E23-Q209,G210-S235,S235-V301,T302-Q342,N343-P374,P374-F432,F432-I491,I491-D549,D549-E591,C592-Q642,V643-K715,D716-R751,D752-G805,G805-Q844,L845-G923,G923-G999,G999-Q1089,V1090-R1122,R1122-D1169,D1169-P1170	16789
4	2.89254e-90	FALSE	10	THBS1	P07996	LCNNPAPQFGGK	63	ref-alt pair	ALT	NP 2	pc2	rs2292305	15:39880822:A:G	0.227692	p-min	4.09103e-18	FALSE	TRUE	0.621338	FALSE	-10614.5	174912	-0.0606846	P07996:rs2292305	TSP1_HUMAN	P07996:rs2292305	LC(UniMod:4)NNPAPQFGGK	TSP1_HUMAN	THBS1	chr15	39581078	39599466	+	39581857	39595366	22	150,96,560,76,200,123,94,174,177,174,128,153,219,108,160,119,235,228,272,98,140,4105	0,750,1114,2538,2909,3221,4391,6268,6963,7447,7880,8123,8726,9437,10112,10426,11489,11921,12318,13020,13222,14283	M1-E23,E23-Q209,G210-S235,S235-V301,T302-Q342,N343-P374,P374-F432,F432-I491,I491-D549,D549-E591,C592-Q642,V643-K715,D716-R751,D752-G805,G805-Q844,L845-G923,G923-G999,G999-Q1089,V1090-R1122,R1122-D1169,D1169-P1170	52248
4	2.89254e-90	FALSE	10	THBS1	P07996	LCNNPTPQFGGK	303	ref-alt pair	REF	NP 3	pc2	rs2292305	15:39880822:A:G	0.227692	p-maj	2.30982e-17	FALSE	TRUE	0.00157074	FALSE	-22217.2	85322.4	-0.260391	P07996	TSP1_HUMAN	P07996	LC(UniMod:4)NNPTPQFGGK	TSP1_HUMAN	THBS1	chr15	39581078	39599466	+	39581857	39595366	22	150,96,560,76,200,123,94,174,177,174,128,153,219,108,160,119,235,228,272,98,140,4105	0,750,1114,2538,2909,3221,4391,6268,6963,7447,7880,8123,8726,9437,10112,10426,11489,11921,12318,13020,13222,14283	M1-E23,E23-Q209,G210-S235,S235-V301,T302-Q342,N343-P374,P374-F432,F432-I491,I491-D549,D549-E591,C592-Q642,V643-K715,D716-R751,D752-G805,G805-Q844,L845-G923,G923-G999,G999-Q1089,V1090-R1122,R1122-D1169,D1169-P1170	87709
4	2.89254e-90	FALSE	10	THBS1	P07996	LCNNPTPQFGGK	224	ref-alt pair	REF	NP 2	pc2	rs2292305	15:39880822:A:G	0.227692	p-maj	1.23738e-06	FALSE	TRUE	0.655505	FALSE	6235.58	148433	0.0420095	P07996	TSP1_HUMAN	P07996	LC(UniMod:4)NNPTPQFGGK	TSP1_HUMAN	THBS1	chr15	39581078	39599466	+	39581857	39595366	22	150,96,560,76,200,123,94,174,177,174,128,153,219,108,160,119,235,228,272,98,140,4105	0,750,1114,2538,2909,3221,4391,6268,6963,7447,7880,8123,8726,9437,10112,10426,11489,11921,12318,13020,13222,14283	M1-E23,E23-Q209,G210-S235,S235-V301,T302-Q342,N343-P374,P374-F432,F432-I491,I491-D549,D549-E591,C592-Q642,V643-K715,D716-R751,D752-G805,G805-Q844,L845-G923,G923-G999,G999-Q1089,V1090-R1122,R1122-D1169,D1169-P1170	52249
5	2.37884e-89	TRUE	20	APOL1	O14791	SELEDNIR	138	complex	REF	NP 4	pc2	rs2239785	22:36661330:G:A	0.243077	p-min	2.37884e-89	TRUE	TRUE	9.89242e-05	FALSE	15206.4	32268.7	0.471242	O14791;O14791-2;O14791-3;O14791:rs136175;O14791-3:rs136175;O14791-2:rs136175;O14791:rs136176;O14791-3:rs136176;O14791-2:rs136176	APOL1_HUMAN	O14791	SELEDNIR	APOL1_HUMAN	APOL1	chr22	36253070	36267530	+	36254955	36266030	6	149,102,54,89,127,2380	0,1827,4012,4248,8525,12080	M1-W15,W15-R33,R33-E63,E63-R105,R105-L398	132693
5	2.37884e-89	FALSE	20	APOL1	O14791	SELEDNIR	139	complex	REF	NP 2	pc2	rs2239785	22:36661330:G:A	0.243077	p-min	2.16798e-58	FALSE	TRUE	7.33547e-07	TRUE	19105.9	33312.6	0.573535	O14791;O14791-2;O14791-3;O14791:rs136175;O14791-3:rs136175;O14791-2:rs136175;O14791:rs136176;O14791-3:rs136176;O14791-2:rs136176	APOL1_HUMAN	O14791	SELEDNIR	APOL1_HUMAN	APOL1	chr22	36253070	36267530	+	36254955	36266030	6	149,102,54,89,127,2380	0,1827,4012,4248,8525,12080	M1-W15,W15-R33,R33-E63,E63-R105,R105-L398	61773
5	2.37884e-89	FALSE	20	APOL1	O14791	SELEDNIR	136	complex	REF	NP 1	pc2	rs2239785	22:36661330:G:A	0.243077	p-min	3.07335e-57	FALSE	TRUE	0.00231967	FALSE	11111.6	38193.2	0.290931	O14791;O14791-2;O14791-3;O14791:rs136175;O14791-3:rs136175;O14791-2:rs136175;O14791:rs136176;O14791-3:rs136176;O14791-2:rs136176	APOL1_HUMAN	O14791	SELEDNIR	APOL1_HUMAN	APOL1	chr22	36253070	36267530	+	36254955	36266030	6	149,102,54,89,127,2380	0,1827,4012,4248,8525,12080	M1-W15,W15-R33,R33-E63,E63-R105,R105-L398	26313
5	2.37884e-89	FALSE	20	APOL1	O14791	SELEDNIR	106	complex	REF	NP 5	pc2	rs2239785	22:36661330:G:A	0.243077	p-min	8.97641e-54	FALSE	TRUE	0.000847122	FALSE	11545.9	23851.4	0.484076	O14791;O14791-2;O14791-3;O14791:rs136175;O14791-3:rs136175;O14791-2:rs136175;O14791:rs136176;O14791-3:rs136176;O14791-2:rs136176	APOL1_HUMAN	O14791	SELEDNIR	APOL1_HUMAN	APOL1	chr22	36253070	36267530	+	36254955	36266030	6	149,102,54,89,127,2380	0,1827,4012,4248,8525,12080	M1-W15,W15-R33,R33-E63,E63-R105,R105-L398	168153
5	2.37884e-89	FALSE	20	APOL1	O14791	SELEDNIR	123	complex	REF	NP 3	pc2	rs2239785	22:36661330:G:A	0.243077	p-min	2.37072e-45	FALSE	TRUE	0.000114293	FALSE	3780.38	12175.9	0.31048	O14791;O14791-2;O14791-3;O14791:rs136175;O14791-3:rs136175;O14791-2:rs136175;O14791:rs136176;O14791-3:rs136176;O14791-2:rs136176	APOL1_HUMAN	O14791	SELEDNIR	APOL1_HUMAN	APOL1	chr22	36253070	36267530	+	36254955	36266030	6	149,102,54,89,127,2380	0,1827,4012,4248,8525,12080	M1-W15,W15-R33,R33-E63,E63-R105,R105-L398	97233
5	2.37884e-89	FALSE	20	APOL1	O14791	SELEDNIRR	49	complex	REF	NP 4	pc2	rs2239785	22:36661330:G:A	0.243077	p-min	2.45361e-19	FALSE	TRUE	0.0266703	FALSE	1544.74	4311.58	0.358277	O14791;O14791-2;O14791-3;O14791:rs136175;O14791-3:rs136175;O14791-2:rs136175;O14791:rs136176;O14791-3:rs136176;O14791-2:rs136176	APOL1_HUMAN	O14791	SELEDNIRR	APOL1_HUMAN	APOL1	chr22	36253070	36267530	+	36254955	36266030	6	149,102,54,89,127,2380	0,1827,4012,4248,8525,12080	M1-W15,W15-R33,R33-E63,E63-R105,R105-L398	132694
5	2.37884e-89	FALSE	20	APOL1	O14791	LEDNIRR	175	complex	ALT	NP 4	pc2	rs2239785	22:36661330:G:A	0.243077	p-min	2.02674e-14	FALSE	TRUE	0.0169018	FALSE	-618.622	3524.44	-0.175524	O14791:rs2239785;O14791-3:rs2239785;O14791-2:rs2239785	APOL1_HUMAN	O14791:rs2239785	LEDNIRR	APOL1_HUMAN	APOL1	chr22	36253070	36267530	+	36254955	36266030	6	149,102,54,89,127,2380	0,1827,4012,4248,8525,12080	M1-W15,W15-R33,R33-E63,E63-R105,R105-L398	123425
5	2.37884e-89	FALSE	20	APOL1	O14791	SKLEDNIR	195	complex	ALT	NP 4	pc2	rs2239785	22:36661330:G:A	0.243077	p-min	9.16437e-11	FALSE	TRUE	2.21801e-05	FALSE	-2323.39	8297.66	-0.280006	O14791:rs2239785;O14791-3:rs2239785;O14791-2:rs2239785	APOL1_HUMAN	O14791:rs2239785	SKLEDNIR	APOL1_HUMAN	APOL1	chr22	36253070	36267530	+	36254955	36266030	6	149,102,54,89,127,2380	0,1827,4012,4248,8525,12080	M1-W15,W15-R33,R33-E63,E63-R105,R105-L398	133290
5	2.37884e-89	FALSE	20	APOL1	O14791	SKLEDNIR	165	complex	ALT	NP 2	pc2	rs2239785	22:36661330:G:A	0.243077	p-min	2.33106e-09	FALSE	TRUE	0.00569414	FALSE	-1438.68	7075.27	-0.20334	O14791:rs2239785;O14791-3:rs2239785;O14791-2:rs2239785	APOL1_HUMAN	O14791:rs2239785	SKLEDNIR	APOL1_HUMAN	APOL1	chr22	36253070	36267530	+	36254955	36266030	6	149,102,54,89,127,2380	0,1827,4012,4248,8525,12080	M1-W15,W15-R33,R33-E63,E63-R105,R105-L398	62370
5	2.37884e-89	FALSE	20	APOL1	O14791	SELEDNIRR	21	complex	REF	NP 2	pc2	rs2239785	22:36661330:G:A	0.243077	p-min	7.07099e-09	FALSE	TRUE	0.0401414	FALSE	977.262	1783.58	0.54792	O14791;O14791-2;O14791-3;O14791:rs136175;O14791-3:rs136175;O14791-2:rs136175;O14791:rs136176;O14791-3:rs136176;O14791-2:rs136176	APOL1_HUMAN	O14791	SELEDNIRR	APOL1_HUMAN	APOL1	chr22	36253070	36267530	+	36254955	36266030	6	149,102,54,89,127,2380	0,1827,4012,4248,8525,12080	M1-W15,W15-R33,R33-E63,E63-R105,R105-L398	61774
5	2.37884e-89	FALSE	20	APOL1	O14791	SKLEDNIR	242	complex	ALT	NP 1	pc2	rs2239785	22:36661330:G:A	0.243077	p-maj	4.95704e-08	FALSE	TRUE	0.000205527	FALSE	-2650.35	9779.23	-0.271018	O14791:rs2239785;O14791-3:rs2239785;O14791-2:rs2239785	APOL1_HUMAN	O14791:rs2239785	SKLEDNIR	APOL1_HUMAN	APOL1	chr22	36253070	36267530	+	36254955	36266030	6	149,102,54,89,127,2380	0,1827,4012,4248,8525,12080	M1-W15,W15-R33,R33-E63,E63-R105,R105-L398	26910
5	2.37884e-89	FALSE	20	APOL1	O14791	LEDNIRR	163	complex	ALT	NP 1	pc2	rs2239785	22:36661330:G:A	0.243077	p-min	3.97726e-07	FALSE	TRUE	0.161398	FALSE	-299.684	3434.97	-0.087245	O14791:rs2239785;O14791-3:rs2239785;O14791-2:rs2239785	APOL1_HUMAN	O14791:rs2239785	LEDNIRR	APOL1_HUMAN	APOL1	chr22	36253070	36267530	+	36254955	36266030	6	149,102,54,89,127,2380	0,1827,4012,4248,8525,12080	M1-W15,W15-R33,R33-E63,E63-R105,R105-L398	17045
5	2.37884e-89	FALSE	20	APOL1	O14791	SKLEDNIR	60	complex	ALT	NP 3	pc2	rs2239785	22:36661330:G:A	0.243077	p-min	6.09036e-07	FALSE	TRUE	0.406391	FALSE	-281.92	3409.32	-0.0826909	O14791:rs2239785;O14791-3:rs2239785;O14791-2:rs2239785	APOL1_HUMAN	O14791:rs2239785	SKLEDNIR	APOL1_HUMAN	APOL1	chr22	36253070	36267530	+	36254955	36266030	6	149,102,54,89,127,2380	0,1827,4012,4248,8525,12080	M1-W15,W15-R33,R33-E63,E63-R105,R105-L398	97830
5	2.37884e-89	FALSE	20	APOL1	O14791	LEDNIRR	56	complex	ALT	NP 5	pc2	rs2239785	22:36661330:G:A	0.243077	p-min	1.13437e-06	FALSE	TRUE	0.262079	FALSE	-380.95	2459.24	-0.154905	O14791:rs2239785;O14791-3:rs2239785;O14791-2:rs2239785	APOL1_HUMAN	O14791:rs2239785	LEDNIRR	APOL1_HUMAN	APOL1	chr22	36253070	36267530	+	36254955	36266030	6	149,102,54,89,127,2380	0,1827,4012,4248,8525,12080	M1-W15,W15-R33,R33-E63,E63-R105,R105-L398	158885
5	2.37884e-89	FALSE	20	APOL1	O14791	SKLEDNIR	65	complex	ALT	NP 5	pc2	rs2239785	22:36661330:G:A	0.243077	p-min	2.31395e-05	FALSE	FALSE	0.575562	FALSE	-352.394	6223.38	-0.0566243	O14791:rs2239785;O14791-3:rs2239785;O14791-2:rs2239785	APOL1_HUMAN	O14791:rs2239785	SKLEDNIR	APOL1_HUMAN	APOL1	chr22	36253070	36267530	+	36254955	36266030	6	149,102,54,89,127,2380	0,1827,4012,4248,8525,12080	M1-W15,W15-R33,R33-E63,E63-R105,R105-L398	168750
5	2.37884e-89	FALSE	20	APOL1	O14791	SELEDNIRR	10	complex	REF	NP 5	pc2	rs2239785	22:36661330:G:A	0.243077	p-maj	8.30211e-05	FALSE	FALSE	0.194868	FALSE	1298.17	2619.36	0.495606	O14791;O14791-2;O14791-3;O14791:rs136175;O14791-3:rs136175;O14791-2:rs136175;O14791:rs136176;O14791-3:rs136176;O14791-2:rs136176	APOL1_HUMAN	O14791	SELEDNIRR	APOL1_HUMAN	APOL1	chr22	36253070	36267530	+	36254955	36266030	6	149,102,54,89,127,2380	0,1827,4012,4248,8525,12080	M1-W15,W15-R33,R33-E63,E63-R105,R105-L398	168154
5	2.37884e-89	FALSE	20	APOL1	O14791	LEDNIRR	36	complex	ALT	NP 2	pc2	rs2239785	22:36661330:G:A	0.243077	p-min	0.00235808	FALSE	FALSE	0.0215079	FALSE	-1407.1	3795.41	-0.370738	O14791:rs2239785;O14791-3:rs2239785;O14791-2:rs2239785	APOL1_HUMAN	O14791:rs2239785	LEDNIRR	APOL1_HUMAN	APOL1	chr22	36253070	36267530	+	36254955	36266030	6	149,102,54,89,127,2380	0,1827,4012,4248,8525,12080	M1-W15,W15-R33,R33-E63,E63-R105,R105-L398	52505
5	2.37884e-89	FALSE	20	APOL1	O14791	SELEDNIRR	1	complex	REF	NP 1	pc2	rs2239785	22:36661330:G:A	0.243077	p-maj	0.0584615	FALSE	FALSE	1	FALSE	0	3596.96	0	O14791;O14791-2;O14791-3;O14791:rs136175;O14791-3:rs136175;O14791-2:rs136175;O14791:rs136176;O14791-3:rs136176;O14791-2:rs136176	APOL1_HUMAN	O14791	SELEDNIRR	APOL1_HUMAN	APOL1	chr22	36253070	36267530	+	36254955	36266030	6	149,102,54,89,127,2380	0,1827,4012,4248,8525,12080	M1-W15,W15-R33,R33-E63,E63-R105,R105-L398	26314
5	2.37884e-89	FALSE	20	APOL1	O14791	LEDNIRR	12	complex	ALT	NP 3	pc2	rs2239785	22:36661330:G:A	0.243077	p-min	0.0772181	FALSE	FALSE	0.782349	FALSE	133.894	1581.36	0.0846704	O14791:rs2239785;O14791-3:rs2239785;O14791-2:rs2239785	APOL1_HUMAN	O14791:rs2239785	LEDNIRR	APOL1_HUMAN	APOL1	chr22	36253070	36267530	+	36254955	36266030	6	149,102,54,89,127,2380	0,1827,4012,4248,8525,12080	M1-W15,W15-R33,R33-E63,E63-R105,R105-L398	87965
5	2.37884e-89	FALSE	20	APOL1	O14791	SELEDNIRR	2	complex	REF	NP 3	pc2	rs2239785	22:36661330:G:A	0.243077	p-maj	0.113675	FALSE	FALSE	1	FALSE	252.582	516.827	0.488717	O14791;O14791-2;O14791-3;O14791:rs136175;O14791-3:rs136175;O14791-2:rs136175;O14791:rs136176;O14791-3:rs136176;O14791-2:rs136176	APOL1_HUMAN	O14791	SELEDNIRR	APOL1_HUMAN	APOL1	chr22	36253070	36267530	+	36254955	36266030	6	149,102,54,89,127,2380	0,1827,4012,4248,8525,12080	M1-W15,W15-R33,R33-E63,E63-R105,R105-L398	97234
6	2.68917e-89	TRUE	10	DSC3	Q14574	VLNDGTVYTAR	209	ref-alt pair	ALT	NP 4	pc2	rs276937	18:28611061:A:T	0.412308	p-min	2.68917e-89	TRUE	TRUE	5.35437e-17	TRUE	17641.1	30306	0.5821	Q14574:rs276937;Q14574-2:rs276937	DSC3_HUMAN;Q14574-2_HUMAN	Q14574-2:rs276937;Q14574:rs276937	VLNDGTVYTAR	DSC3_HUMAN	DSC3	chr18	30989364	31042742	-	30994177	31042660	16	5008,258,122,225,225,143,257,186,135,167,145,156,120,200,85,151	0,7426,12253,14777,17542,18651,18904,28706,29301,32971,34984,36395,40144,41608,42827,53227	M1-V23,I24-V52,V52-K118,V119-Q158,V159-D210,L211-G259,G259-E314,V315-A359,Y360-K421,P422-R507,R507-D555,D555-D630,D630-S705,S705-V745,C746-E831,K832-R896	138456
6	2.68917e-89	FALSE	10	DSC3	Q14574	VLNDGTVYTAR	209	ref-alt pair	ALT	NP 3	pc2	rs276937	18:28611061:A:T	0.412308	p-min	3.46885e-62	FALSE	TRUE	1.22435e-20	TRUE	38325.2	76493.8	0.501024	Q14574:rs276937;Q14574-2:rs276937	DSC3_HUMAN;Q14574-2_HUMAN	Q14574-2:rs276937;Q14574:rs276937	VLNDGTVYTAR	DSC3_HUMAN	DSC3	chr18	30989364	31042742	-	30994177	31042660	16	5008,258,122,225,225,143,257,186,135,167,145,156,120,200,85,151	0,7426,12253,14777,17542,18651,18904,28706,29301,32971,34984,36395,40144,41608,42827,53227	M1-V23,I24-V52,V52-K118,V119-Q158,V159-D210,L211-G259,G259-E314,V315-A359,Y360-K421,P422-R507,R507-D555,D555-D630,D630-S705,S705-V745,C746-E831,K832-R896	102996
6	2.68917e-89	FALSE	10	DSC3	Q14574	VLNDGTVYTAR	209	ref-alt pair	ALT	NP 2	pc2	rs276937	18:28611061:A:T	0.412308	p-min	3.46885e-62	FALSE	TRUE	1.56091e-16	TRUE	25604.9	56741.5	0.451255	Q14574:rs276937;Q14574-2:rs276937	DSC3_HUMAN;Q14574-2_HUMAN	Q14574-2:rs276937;Q14574:rs276937	VLNDGTVYTAR	DSC3_HUMAN	DSC3	chr18	30989364	31042742	-	30994177	31042660	16	5008,258,122,225,225,143,257,186,135,167,145,156,120,200,85,151	0,7426,12253,14777,17542,18651,18904,28706,29301,32971,34984,36395,40144,41608,42827,53227	M1-V23,I24-V52,V52-K118,V119-Q158,V159-D210,L211-G259,G259-E314,V315-A359,Y360-K421,P422-R507,R507-D555,D555-D630,D630-S705,S705-V745,C746-E831,K832-R896	67536
6	2.68917e-89	FALSE	10	DSC3	Q14574	VLNDGTVYTAR	208	ref-alt pair	ALT	NP 1	pc2	rs276937	18:28611061:A:T	0.412308	p-min	3.86625e-61	FALSE	TRUE	1.85229e-15	TRUE	5088.57	10995.2	0.462798	Q14574:rs276937;Q14574-2:rs276937	DSC3_HUMAN;Q14574-2_HUMAN	Q14574-2:rs276937;Q14574:rs276937	VLNDGTVYTAR	DSC3_HUMAN	DSC3	chr18	30989364	31042742	-	30994177	31042660	16	5008,258,122,225,225,143,257,186,135,167,145,156,120,200,85,151	0,7426,12253,14777,17542,18651,18904,28706,29301,32971,34984,36395,40144,41608,42827,53227	M1-V23,I24-V52,V52-K118,V119-Q158,V159-D210,L211-G259,G259-E314,V315-A359,Y360-K421,P422-R507,R507-D555,D555-D630,D630-S705,S705-V745,C746-E831,K832-R896	32076
6	2.68917e-89	FALSE	10	DSC3	Q14574	VLNDGSVYTAR	265	ref-alt pair	REF	NP 3	pc2	rs276937	18:28611061:A:T	0.412308	p-maj	3.09198e-50	FALSE	TRUE	2.16042e-27	TRUE	-47978.3	94735.4	-0.506445	Q14574;Q14574-2;Q14574:rs276938;Q14574-2:rs276938	DSC3_HUMAN;Q14574-2_HUMAN	Q14574;Q14574-2	VLNDGSVYTAR	DSC3_HUMAN	DSC3	chr18	30989364	31042742	-	30994177	31042660	16	5008,258,122,225,225,143,257,186,135,167,145,156,120,200,85,151	0,7426,12253,14777,17542,18651,18904,28706,29301,32971,34984,36395,40144,41608,42827,53227	M1-V23,I24-V52,V52-K118,V119-Q158,V159-D210,L211-G259,G259-E314,V315-A359,Y360-K421,P422-R507,R507-D555,D555-D630,D630-S705,S705-V745,C746-E831,K832-R896	102995
6	2.68917e-89	FALSE	10	DSC3	Q14574	VLNDGSVYTAR	265	ref-alt pair	REF	NP 2	pc2	rs276937	18:28611061:A:T	0.412308	p-maj	3.09198e-50	FALSE	TRUE	5.61276e-23	TRUE	-38253.5	74261.8	-0.515116	Q14574;Q14574-2;Q14574:rs276938;Q14574-2:rs276938	DSC3_HUMAN;Q14574-2_HUMAN	Q14574;Q14574-2	VLNDGSVYTAR	DSC3_HUMAN	DSC3	chr18	30989364	31042742	-	30994177	31042660	16	5008,258,122,225,225,143,257,186,135,167,145,156,120,200,85,151	0,7426,12253,14777,17542,18651,18904,28706,29301,32971,34984,36395,40144,41608,42827,53227	M1-V23,I24-V52,V52-K118,V119-Q158,V159-D210,L211-G259,G259-E314,V315-A359,Y360-K421,P422-R507,R507-D555,D555-D630,D630-S705,S705-V745,C746-E831,K832-R896	67535
6	2.68917e-89	FALSE	10	DSC3	Q14574	VLNDGSVYTAR	256	ref-alt pair	REF	NP 4	pc2	rs276937	18:28611061:A:T	0.412308	p-maj	3.21351e-50	FALSE	TRUE	3.20316e-16	TRUE	-21959.9	36439.6	-0.602638	Q14574;Q14574-2;Q14574:rs276938;Q14574-2:rs276938	DSC3_HUMAN;Q14574-2_HUMAN	Q14574;Q14574-2	VLNDGSVYTAR	DSC3_HUMAN	DSC3	chr18	30989364	31042742	-	30994177	31042660	16	5008,258,122,225,225,143,257,186,135,167,145,156,120,200,85,151	0,7426,12253,14777,17542,18651,18904,28706,29301,32971,34984,36395,40144,41608,42827,53227	M1-V23,I24-V52,V52-K118,V119-Q158,V159-D210,L211-G259,G259-E314,V315-A359,Y360-K421,P422-R507,R507-D555,D555-D630,D630-S705,S705-V745,C746-E831,K832-R896	138455
6	2.68917e-89	FALSE	10	DSC3	Q14574	VLNDGSVYTAR	259	ref-alt pair	REF	NP 1	pc2	rs276937	18:28611061:A:T	0.412308	p-maj	5.42972e-45	FALSE	TRUE	1.31922e-18	TRUE	-6209.55	13244	-0.468858	Q14574;Q14574-2;Q14574:rs276938;Q14574-2:rs276938	DSC3_HUMAN;Q14574-2_HUMAN	Q14574;Q14574-2	VLNDGSVYTAR	DSC3_HUMAN	DSC3	chr18	30989364	31042742	-	30994177	31042660	16	5008,258,122,225,225,143,257,186,135,167,145,156,120,200,85,151	0,7426,12253,14777,17542,18651,18904,28706,29301,32971,34984,36395,40144,41608,42827,53227	M1-V23,I24-V52,V52-K118,V119-Q158,V159-D210,L211-G259,G259-E314,V315-A359,Y360-K421,P422-R507,R507-D555,D555-D630,D630-S705,S705-V745,C746-E831,K832-R896	32075
6	2.68917e-89	FALSE	10	DSC3	Q14574	VLNDGSVYTAR	45	ref-alt pair	REF	NP 5	pc2	rs276937	18:28611061:A:T	0.412308	p-min	5.14014e-14	FALSE	TRUE	0.0354747	FALSE	-1466.04	5297.54	-0.27674	Q14574;Q14574-2;Q14574:rs276938;Q14574-2:rs276938	DSC3_HUMAN;Q14574-2_HUMAN	Q14574;Q14574-2	VLNDGSVYTAR	DSC3_HUMAN	DSC3	chr18	30989364	31042742	-	30994177	31042660	16	5008,258,122,225,225,143,257,186,135,167,145,156,120,200,85,151	0,7426,12253,14777,17542,18651,18904,28706,29301,32971,34984,36395,40144,41608,42827,53227	M1-V23,I24-V52,V52-K118,V119-Q158,V159-D210,L211-G259,G259-E314,V315-A359,Y360-K421,P422-R507,R507-D555,D555-D630,D630-S705,S705-V745,C746-E831,K832-R896	173915
6	2.68917e-89	FALSE	10	DSC3	Q14574	VLNDGTVYTAR	67	ref-alt pair	ALT	NP 5	pc2	rs276937	18:28611061:A:T	0.412308	p-min	1.02088e-13	FALSE	TRUE	0.000413954	FALSE	1169.2	4210.59	0.277682	Q14574:rs276937;Q14574-2:rs276937	DSC3_HUMAN;Q14574-2_HUMAN	Q14574-2:rs276937;Q14574:rs276937	VLNDGTVYTAR	DSC3_HUMAN	DSC3	chr18	30989364	31042742	-	30994177	31042660	16	5008,258,122,225,225,143,257,186,135,167,145,156,120,200,85,151	0,7426,12253,14777,17542,18651,18904,28706,29301,32971,34984,36395,40144,41608,42827,53227	M1-V23,I24-V52,V52-K118,V119-Q158,V159-D210,L211-G259,G259-E314,V315-A359,Y360-K421,P422-R507,R507-D555,D555-D630,D630-S705,S705-V745,C746-E831,K832-R896	173916
7	1.65201e-88	TRUE	10	PON1	P27169	GIETGSEDMEILPNGLAFISSGLK	146	ref-alt pair	ALT	NP 4	pc3	rs854560	7:94946084:A:T	0.273846	p-min	1.65201e-88	TRUE	TRUE	2.81011e-10	TRUE	4057.16	6846.05	0.592628	P27169:CM971236	PON1_HUMAN	P27169:CM971236	GIETGSEDMEILPNGLAFISSGLK	PON1_HUMAN	PON1	chr7	95297675	95324532	-	95298946	95324475	9	1427,129,82,201,127,169,56,71,131	0,4529,8609,10335,13775,17646,19058,20647,26726	M1-Q25,Q25-E49,E49-S67,G68-D124,D124-N166,N166-K233,K233-K260,S261-E303,V304-L355	117555
7	1.65201e-88	FALSE	10	PON1	P27169	GIETGSEDMEILPNGLAFISSGLK	147	ref-alt pair	ALT	NP 5	pc3	rs854560	7:94946084:A:T	0.273846	p-min	1.19401e-86	FALSE	TRUE	1.61352e-10	TRUE	55032.9	87675.3	0.62769	P27169:CM971236	PON1_HUMAN	P27169:CM971236	GIETGSEDMEILPNGLAFISSGLK	PON1_HUMAN	PON1	chr7	95297675	95324532	-	95298946	95324475	9	1427,129,82,201,127,169,56,71,131	0,4529,8609,10335,13775,17646,19058,20647,26726	M1-Q25,Q25-E49,E49-S67,G68-D124,D124-N166,N166-K233,K233-K260,S261-E303,V304-L355	153015
7	1.65201e-88	FALSE	10	PON1	P27169	GIETGSEDMEILPNGLAFISSGLK	147	ref-alt pair	ALT	NP 2	pc3	rs854560	7:94946084:A:T	0.273846	p-min	2.16486e-69	FALSE	TRUE	0.000260854	FALSE	66489.1	184598	0.360183	P27169:CM971236	PON1_HUMAN	P27169:CM971236	GIETGSEDMEILPNGLAFISSGLK	PON1_HUMAN	PON1	chr7	95297675	95324532	-	95298946	95324475	9	1427,129,82,201,127,169,56,71,131	0,4529,8609,10335,13775,17646,19058,20647,26726	M1-Q25,Q25-E49,E49-S67,G68-D124,D124-N166,N166-K233,K233-K260,S261-E303,V304-L355	46635
7	1.65201e-88	FALSE	10	PON1	P27169	GIETGSEDMEILPNGLAFISSGLK	135	ref-alt pair	ALT	NP 3	pc3	rs854560	7:94946084:A:T	0.273846	p-min	9.19382e-59	FALSE	TRUE	2.15971e-05	FALSE	1513.43	4061.33	0.372643	P27169:CM971236	PON1_HUMAN	P27169:CM971236	GIETGSEDMEILPNGLAFISSGLK	PON1_HUMAN	PON1	chr7	95297675	95324532	-	95298946	95324475	9	1427,129,82,201,127,169,56,71,131	0,4529,8609,10335,13775,17646,19058,20647,26726	M1-Q25,Q25-E49,E49-S67,G68-D124,D124-N166,N166-K233,K233-K260,S261-E303,V304-L355	82095
7	1.65201e-88	FALSE	10	PON1	P27169	GIETGSEDMEILPNGLAFISSGLK	128	ref-alt pair	ALT	NP 1	pc3	rs854560	7:94946084:A:T	0.273846	p-min	1.45407e-52	FALSE	TRUE	0.0215283	FALSE	1205.5	5092.21	0.236734	P27169:CM971236	PON1_HUMAN	P27169:CM971236	GIETGSEDMEILPNGLAFISSGLK	PON1_HUMAN	PON1	chr7	95297675	95324532	-	95298946	95324475	9	1427,129,82,201,127,169,56,71,131	0,4529,8609,10335,13775,17646,19058,20647,26726	M1-Q25,Q25-E49,E49-S67,G68-D124,D124-N166,N166-K233,K233-K260,S261-E303,V304-L355	11175
7	1.65201e-88	FALSE	10	PON1	P27169	GIETGSEDLEILPNGLAFISSGLK	298	ref-alt pair	REF	NP 5	pc3	rs854560	7:94946084:A:T	0.273846	p-maj	2.02764e-36	FALSE	TRUE	7.91609e-32	TRUE	-29897.4	46521.1	-0.642662	P27169;P27169:rs662	PON1_HUMAN	P27169	GIETGSEDLEILPNGLAFISSGLK	PON1_HUMAN	PON1	chr7	95297675	95324532	-	95298946	95324475	9	1427,129,82,201,127,169,56,71,131	0,4529,8609,10335,13775,17646,19058,20647,26726	M1-Q25,Q25-E49,E49-S67,G68-D124,D124-N166,N166-K233,K233-K260,S261-E303,V304-L355	153014
7	1.65201e-88	FALSE	10	PON1	P27169	GIETGSEDLEILPNGLAFISSGLK	289	ref-alt pair	REF	NP 4	pc3	rs854560	7:94946084:A:T	0.273846	p-maj	5.85927e-31	FALSE	TRUE	7.81117e-26	TRUE	-3349.33	6551.72	-0.511215	P27169;P27169:rs662	PON1_HUMAN	P27169	GIETGSEDLEILPNGLAFISSGLK	PON1_HUMAN	PON1	chr7	95297675	95324532	-	95298946	95324475	9	1427,129,82,201,127,169,56,71,131	0,4529,8609,10335,13775,17646,19058,20647,26726	M1-Q25,Q25-E49,E49-S67,G68-D124,D124-N166,N166-K233,K233-K260,S261-E303,V304-L355	117554
7	1.65201e-88	FALSE	10	PON1	P27169	GIETGSEDLEILPNGLAFISSGLK	288	ref-alt pair	REF	NP 3	pc3	rs854560	7:94946084:A:T	0.273846	p-maj	2.39273e-30	FALSE	TRUE	1.14753e-20	TRUE	-2468.35	4883.51	-0.505445	P27169;P27169:rs662	PON1_HUMAN	P27169	GIETGSEDLEILPNGLAFISSGLK	PON1_HUMAN	PON1	chr7	95297675	95324532	-	95298946	95324475	9	1427,129,82,201,127,169,56,71,131	0,4529,8609,10335,13775,17646,19058,20647,26726	M1-Q25,Q25-E49,E49-S67,G68-D124,D124-N166,N166-K233,K233-K260,S261-E303,V304-L355	82094
7	1.65201e-88	FALSE	10	PON1	P27169	GIETGSEDLEILPNGLAFISSGLK	296	ref-alt pair	REF	NP 1	pc3	rs854560	7:94946084:A:T	0.273846	p-maj	8.16178e-24	FALSE	TRUE	4.03113e-15	TRUE	-4185.03	8913.21	-0.469531	P27169;P27169:rs662	PON1_HUMAN	P27169	GIETGSEDLEILPNGLAFISSGLK	PON1_HUMAN	PON1	chr7	95297675	95324532	-	95298946	95324475	9	1427,129,82,201,127,169,56,71,131	0,4529,8609,10335,13775,17646,19058,20647,26726	M1-Q25,Q25-E49,E49-S67,G68-D124,D124-N166,N166-K233,K233-K260,S261-E303,V304-L355	11174
7	1.65201e-88	FALSE	10	PON1	P27169	GIETGSEDLEILPNGLAFISSGLK	305	ref-alt pair	REF	NP 2	pc3	rs854560	7:94946084:A:T	0.273846	p-maj	4.12695e-22	FALSE	TRUE	2.40828e-16	TRUE	-64299.2	124292	-0.517325	P27169;P27169:rs662	PON1_HUMAN	P27169	GIETGSEDLEILPNGLAFISSGLK	PON1_HUMAN	PON1	chr7	95297675	95324532	-	95298946	95324475	9	1427,129,82,201,127,169,56,71,131	0,4529,8609,10335,13775,17646,19058,20647,26726	M1-Q25,Q25-E49,E49-S67,G68-D124,D124-N166,N166-K233,K233-K260,S261-E303,V304-L355	46634
8	5.37743e-88	TRUE	14	SVEP1	Q4LDE5	DIIISPHNCGK	169	ref-alt pair	ALT	NP 5	pc2	rs872665	9:113261483:C:T	0.330769	p-min	5.37743e-88	TRUE	TRUE	6.89778e-12	TRUE	11060.4	13414.7	0.824499	Q4LDE5:rs872665;Q4LDE5-2:rs872665	SVEP1_HUMAN	Q4LDE5:rs872665	DIIISPHNC(UniMod:4)GK	SVEP1_HUMAN	SVEP1	chr9	110365247	110579741	-	110366541	110579543	48	1313,94,96,96,171,177,174,64,156,226,2792,673,168,192,85,177,120,174,171,124,125,176,202,158,202,114,114,97,92,162,162,162,234,165,112,122,195,132,108,130,119,198,180,180,159,177,256,729	0,4675,10120,12023,14099,20650,22037,24276,35606,39079,40912,45815,62343,63895,64672,65026,66667,67214,69088,69993,71132,78297,80589,81652,84811,86041,90342,92008,93223,93704,100617,103692,106116,106911,110956,114387,115994,117113,118338,124402,131567,133793,137790,147678,148700,180867,184601,213765	M1-A177,Q178-D263,D263-A322,A322-L375,L375-V435,V435-E495,E495-D561,D561-K600,V601-D644,D644-G680,G680-G724,G724-K789,K789-M829,V830-G867,G867-A922,A922-V1000,V1000-A1054,A1054-V1108,V1108-S1162,S1162-Q1192,V1193-G1225,G1225-G1263,G1263-G1301...	146495
8	5.37743e-88	FALSE	14	SVEP1	Q4LDE5	DIIISPHNCGK	157	ref-alt pair	ALT	NP 2	pc2	rs872665	9:113261483:C:T	0.330769	p-min	5.56238e-63	FALSE	TRUE	1.08878e-07	TRUE	7233.97	9641.23	0.750316	Q4LDE5:rs872665;Q4LDE5-2:rs872665	SVEP1_HUMAN	Q4LDE5:rs872665	DIIISPHNC(UniMod:4)GK	SVEP1_HUMAN	SVEP1	chr9	110365247	110579741	-	110366541	110579543	48	1313,94,96,96,171,177,174,64,156,226,2792,673,168,192,85,177,120,174,171,124,125,176,202,158,202,114,114,97,92,162,162,162,234,165,112,122,195,132,108,130,119,198,180,180,159,177,256,729	0,4675,10120,12023,14099,20650,22037,24276,35606,39079,40912,45815,62343,63895,64672,65026,66667,67214,69088,69993,71132,78297,80589,81652,84811,86041,90342,92008,93223,93704,100617,103692,106116,106911,110956,114387,115994,117113,118338,124402,131567,133793,137790,147678,148700,180867,184601,213765	M1-A177,Q178-D263,D263-A322,A322-L375,L375-V435,V435-E495,E495-D561,D561-K600,V601-D644,D644-G680,G680-G724,G724-K789,K789-M829,V830-G867,G867-A922,A922-V1000,V1000-A1054,A1054-V1108,V1108-S1162,S1162-Q1192,V1193-G1225,G1225-G1263,G1263-G1301...	40115
8	5.37743e-88	FALSE	14	SVEP1	Q4LDE5	DVIISPHNCGK	283	ref-alt pair	REF	NP 5	pc2	rs872665	9:113261483:C:T	0.330769	p-maj	1.17062e-47	FALSE	TRUE	4.13285e-16	TRUE	-8709.87	14651.4	-0.594472	Q4LDE5;Q4LDE5-2;Q4LDE5:rs17204533;Q4LDE5:rs3739451;Q4LDE5:rs7030192;Q4LDE5:rs2986671;Q4LDE5:rs7852962;Q4LDE5:rs7863519;Q4LDE5:rs1889323;Q4LDE5:rs10817021;Q4LDE5:rs7038903;Q4LDE5:rs10817025;Q4LDE5:rs10817033;Q4LDE5-2:rs10817033;Q4LDE5:rs3818764;Q4LDE5-2:rs3818764	SVEP1_HUMAN	Q4LDE5	DVIISPHNC(UniMod:4)GK	SVEP1_HUMAN	SVEP1	chr9	110365247	110579741	-	110366541	110579543	48	1313,94,96,96,171,177,174,64,156,226,2792,673,168,192,85,177,120,174,171,124,125,176,202,158,202,114,114,97,92,162,162,162,234,165,112,122,195,132,108,130,119,198,180,180,159,177,256,729	0,4675,10120,12023,14099,20650,22037,24276,35606,39079,40912,45815,62343,63895,64672,65026,66667,67214,69088,69993,71132,78297,80589,81652,84811,86041,90342,92008,93223,93704,100617,103692,106116,106911,110956,114387,115994,117113,118338,124402,131567,133793,137790,147678,148700,180867,184601,213765	M1-A177,Q178-D263,D263-A322,A322-L375,L375-V435,V435-E495,E495-D561,D561-K600,V601-D644,D644-G680,G680-G724,G724-K789,K789-M829,V830-G867,G867-A922,A922-V1000,V1000-A1054,A1054-V1108,V1108-S1162,S1162-Q1192,V1193-G1225,G1225-G1263,G1263-G1301...	147471
8	5.37743e-88	FALSE	14	SVEP1	Q4LDE5	DVIISPHNCGK	283	ref-alt pair	REF	NP 2	pc2	rs872665	9:113261483:C:T	0.330769	p-maj	1.07107e-38	FALSE	TRUE	3.1099e-12	TRUE	-6798.6	10958	-0.620423	Q4LDE5;Q4LDE5-2;Q4LDE5:rs17204533;Q4LDE5:rs3739451;Q4LDE5:rs7030192;Q4LDE5:rs2986671;Q4LDE5:rs7852962;Q4LDE5:rs7863519;Q4LDE5:rs1889323;Q4LDE5:rs10817021;Q4LDE5:rs7038903;Q4LDE5:rs10817025;Q4LDE5:rs10817033;Q4LDE5-2:rs10817033;Q4LDE5:rs3818764;Q4LDE5-2:rs3818764	SVEP1_HUMAN	Q4LDE5	DVIISPHNC(UniMod:4)GK	SVEP1_HUMAN	SVEP1	chr9	110365247	110579741	-	110366541	110579543	48	1313,94,96,96,171,177,174,64,156,226,2792,673,168,192,85,177,120,174,171,124,125,176,202,158,202,114,114,97,92,162,162,162,234,165,112,122,195,132,108,130,119,198,180,180,159,177,256,729	0,4675,10120,12023,14099,20650,22037,24276,35606,39079,40912,45815,62343,63895,64672,65026,66667,67214,69088,69993,71132,78297,80589,81652,84811,86041,90342,92008,93223,93704,100617,103692,106116,106911,110956,114387,115994,117113,118338,124402,131567,133793,137790,147678,148700,180867,184601,213765	M1-A177,Q178-D263,D263-A322,A322-L375,L375-V435,V435-E495,E495-D561,D561-K600,V601-D644,D644-G680,G680-G724,G724-K789,K789-M829,V830-G867,G867-A922,A922-V1000,V1000-A1054,A1054-V1108,V1108-S1162,S1162-Q1192,V1193-G1225,G1225-G1263,G1263-G1301...	41091
8	5.37743e-88	FALSE	14	SVEP1	Q4LDE5	DIIISPHNCGK	63	ref-alt pair	ALT	NP 2	pc3	rs872665	9:113261483:C:T	0.330769	p-min	7.50673e-17	FALSE	TRUE	0.0454101	FALSE	1150.37	3722.77	0.309008	Q4LDE5:rs872665;Q4LDE5-2:rs872665	SVEP1_HUMAN	Q4LDE5:rs872665	DIIISPHNC(UniMod:4)GK	SVEP1_HUMAN	SVEP1	chr9	110365247	110579741	-	110366541	110579543	48	1313,94,96,96,171,177,174,64,156,226,2792,673,168,192,85,177,120,174,171,124,125,176,202,158,202,114,114,97,92,162,162,162,234,165,112,122,195,132,108,130,119,198,180,180,159,177,256,729	0,4675,10120,12023,14099,20650,22037,24276,35606,39079,40912,45815,62343,63895,64672,65026,66667,67214,69088,69993,71132,78297,80589,81652,84811,86041,90342,92008,93223,93704,100617,103692,106116,106911,110956,114387,115994,117113,118338,124402,131567,133793,137790,147678,148700,180867,184601,213765	M1-A177,Q178-D263,D263-A322,A322-L375,L375-V435,V435-E495,E495-D561,D561-K600,V601-D644,D644-G680,G680-G724,G724-K789,K789-M829,V830-G867,G867-A922,A922-V1000,V1000-A1054,A1054-V1108,V1108-S1162,S1162-Q1192,V1193-G1225,G1225-G1263,G1263-G1301...	40116
8	5.37743e-88	FALSE	14	SVEP1	Q4LDE5	DVIISPHNCGK	205	ref-alt pair	REF	NP 2	pc3	rs872665	9:113261483:C:T	0.330769	p-maj	1.8866e-15	FALSE	TRUE	3.4177e-05	FALSE	-1467.32	4898.97	-0.299515	Q4LDE5;Q4LDE5-2;Q4LDE5:rs17204533;Q4LDE5:rs3739451;Q4LDE5:rs7030192;Q4LDE5:rs2986671;Q4LDE5:rs7852962;Q4LDE5:rs7863519;Q4LDE5:rs1889323;Q4LDE5:rs10817021;Q4LDE5:rs7038903;Q4LDE5:rs10817025;Q4LDE5:rs10817033;Q4LDE5-2:rs10817033;Q4LDE5:rs3818764;Q4LDE5-2:rs3818764	SVEP1_HUMAN	Q4LDE5	DVIISPHNC(UniMod:4)GK	SVEP1_HUMAN	SVEP1	chr9	110365247	110579741	-	110366541	110579543	48	1313,94,96,96,171,177,174,64,156,226,2792,673,168,192,85,177,120,174,171,124,125,176,202,158,202,114,114,97,92,162,162,162,234,165,112,122,195,132,108,130,119,198,180,180,159,177,256,729	0,4675,10120,12023,14099,20650,22037,24276,35606,39079,40912,45815,62343,63895,64672,65026,66667,67214,69088,69993,71132,78297,80589,81652,84811,86041,90342,92008,93223,93704,100617,103692,106116,106911,110956,114387,115994,117113,118338,124402,131567,133793,137790,147678,148700,180867,184601,213765	M1-A177,Q178-D263,D263-A322,A322-L375,L375-V435,V435-E495,E495-D561,D561-K600,V601-D644,D644-G680,G680-G724,G724-K789,K789-M829,V830-G867,G867-A922,A922-V1000,V1000-A1054,A1054-V1108,V1108-S1162,S1162-Q1192,V1193-G1225,G1225-G1263,G1263-G1301...	41092
8	5.37743e-88	FALSE	14	SVEP1	Q4LDE5	DVIISPHNCGK	172	ref-alt pair	REF	NP 5	pc3	rs872665	9:113261483:C:T	0.330769	p-maj	9.25141e-14	FALSE	TRUE	0.000980682	FALSE	-1247.88	5417.14	-0.230358	Q4LDE5;Q4LDE5-2;Q4LDE5:rs17204533;Q4LDE5:rs3739451;Q4LDE5:rs7030192;Q4LDE5:rs2986671;Q4LDE5:rs7852962;Q4LDE5:rs7863519;Q4LDE5:rs1889323;Q4LDE5:rs10817021;Q4LDE5:rs7038903;Q4LDE5:rs10817025;Q4LDE5:rs10817033;Q4LDE5-2:rs10817033;Q4LDE5:rs3818764;Q4LDE5-2:rs3818764	SVEP1_HUMAN	Q4LDE5	DVIISPHNC(UniMod:4)GK	SVEP1_HUMAN	SVEP1	chr9	110365247	110579741	-	110366541	110579543	48	1313,94,96,96,171,177,174,64,156,226,2792,673,168,192,85,177,120,174,171,124,125,176,202,158,202,114,114,97,92,162,162,162,234,165,112,122,195,132,108,130,119,198,180,180,159,177,256,729	0,4675,10120,12023,14099,20650,22037,24276,35606,39079,40912,45815,62343,63895,64672,65026,66667,67214,69088,69993,71132,78297,80589,81652,84811,86041,90342,92008,93223,93704,100617,103692,106116,106911,110956,114387,115994,117113,118338,124402,131567,133793,137790,147678,148700,180867,184601,213765	M1-A177,Q178-D263,D263-A322,A322-L375,L375-V435,V435-E495,E495-D561,D561-K600,V601-D644,D644-G680,G680-G724,G724-K789,K789-M829,V830-G867,G867-A922,A922-V1000,V1000-A1054,A1054-V1108,V1108-S1162,S1162-Q1192,V1193-G1225,G1225-G1263,G1263-G1301...	147472
8	5.37743e-88	FALSE	14	SVEP1	Q4LDE5	DIIISPHNCGK	32	ref-alt pair	ALT	NP 5	pc3	rs872665	9:113261483:C:T	0.330769	p-min	6.29284e-10	FALSE	TRUE	0.174111	FALSE	495.548	2509.92	0.197436	Q4LDE5:rs872665;Q4LDE5-2:rs872665	SVEP1_HUMAN	Q4LDE5:rs872665	DIIISPHNC(UniMod:4)GK	SVEP1_HUMAN	SVEP1	chr9	110365247	110579741	-	110366541	110579543	48	1313,94,96,96,171,177,174,64,156,226,2792,673,168,192,85,177,120,174,171,124,125,176,202,158,202,114,114,97,92,162,162,162,234,165,112,122,195,132,108,130,119,198,180,180,159,177,256,729	0,4675,10120,12023,14099,20650,22037,24276,35606,39079,40912,45815,62343,63895,64672,65026,66667,67214,69088,69993,71132,78297,80589,81652,84811,86041,90342,92008,93223,93704,100617,103692,106116,106911,110956,114387,115994,117113,118338,124402,131567,133793,137790,147678,148700,180867,184601,213765	M1-A177,Q178-D263,D263-A322,A322-L375,L375-V435,V435-E495,E495-D561,D561-K600,V601-D644,D644-G680,G680-G724,G724-K789,K789-M829,V830-G867,G867-A922,A922-V1000,V1000-A1054,A1054-V1108,V1108-S1162,S1162-Q1192,V1193-G1225,G1225-G1263,G1263-G1301...	146496
8	5.37743e-88	FALSE	14	SVEP1	Q4LDE5	DVIISPHNCGK	14	ref-alt pair	REF	NP 1	pc2	rs872665	9:113261483:C:T	0.330769	p-min	0.0249523	FALSE	FALSE	0.897419	FALSE	766.651	8151.73	0.0940477	Q4LDE5;Q4LDE5-2;Q4LDE5:rs17204533;Q4LDE5:rs3739451;Q4LDE5:rs7030192;Q4LDE5:rs2986671;Q4LDE5:rs7852962;Q4LDE5:rs7863519;Q4LDE5:rs1889323;Q4LDE5:rs10817021;Q4LDE5:rs7038903;Q4LDE5:rs10817025;Q4LDE5:rs10817033;Q4LDE5-2:rs10817033;Q4LDE5:rs3818764;Q4LDE5-2:rs3818764	SVEP1_HUMAN	Q4LDE5	DVIISPHNC(UniMod:4)GK	SVEP1_HUMAN	SVEP1	chr9	110365247	110579741	-	110366541	110579543	48	1313,94,96,96,171,177,174,64,156,226,2792,673,168,192,85,177,120,174,171,124,125,176,202,158,202,114,114,97,92,162,162,162,234,165,112,122,195,132,108,130,119,198,180,180,159,177,256,729	0,4675,10120,12023,14099,20650,22037,24276,35606,39079,40912,45815,62343,63895,64672,65026,66667,67214,69088,69993,71132,78297,80589,81652,84811,86041,90342,92008,93223,93704,100617,103692,106116,106911,110956,114387,115994,117113,118338,124402,131567,133793,137790,147678,148700,180867,184601,213765	M1-A177,Q178-D263,D263-A322,A322-L375,L375-V435,V435-E495,E495-D561,D561-K600,V601-D644,D644-G680,G680-G724,G724-K789,K789-M829,V830-G867,G867-A922,A922-V1000,V1000-A1054,A1054-V1108,V1108-S1162,S1162-Q1192,V1193-G1225,G1225-G1263,G1263-G1301...	5631
8	5.37743e-88	FALSE	14	SVEP1	Q4LDE5	DVIISPHNCGK	13	ref-alt pair	REF	NP 4	pc2	rs872665	9:113261483:C:T	0.330769	p-min	0.0430173	FALSE	FALSE	0.98928	FALSE	37.578	4173.52	0.00900392	Q4LDE5;Q4LDE5-2;Q4LDE5:rs17204533;Q4LDE5:rs3739451;Q4LDE5:rs7030192;Q4LDE5:rs2986671;Q4LDE5:rs7852962;Q4LDE5:rs7863519;Q4LDE5:rs1889323;Q4LDE5:rs10817021;Q4LDE5:rs7038903;Q4LDE5:rs10817025;Q4LDE5:rs10817033;Q4LDE5-2:rs10817033;Q4LDE5:rs3818764;Q4LDE5-2:rs3818764	SVEP1_HUMAN	Q4LDE5	DVIISPHNC(UniMod:4)GK	SVEP1_HUMAN	SVEP1	chr9	110365247	110579741	-	110366541	110579543	48	1313,94,96,96,171,177,174,64,156,226,2792,673,168,192,85,177,120,174,171,124,125,176,202,158,202,114,114,97,92,162,162,162,234,165,112,122,195,132,108,130,119,198,180,180,159,177,256,729	0,4675,10120,12023,14099,20650,22037,24276,35606,39079,40912,45815,62343,63895,64672,65026,66667,67214,69088,69993,71132,78297,80589,81652,84811,86041,90342,92008,93223,93704,100617,103692,106116,106911,110956,114387,115994,117113,118338,124402,131567,133793,137790,147678,148700,180867,184601,213765	M1-A177,Q178-D263,D263-A322,A322-L375,L375-V435,V435-E495,E495-D561,D561-K600,V601-D644,D644-G680,G680-G724,G724-K789,K789-M829,V830-G867,G867-A922,A922-V1000,V1000-A1054,A1054-V1108,V1108-S1162,S1162-Q1192,V1193-G1225,G1225-G1263,G1263-G1301...	112011
8	5.37743e-88	FALSE	14	SVEP1	Q4LDE5	DVIISPHNCGK	5	ref-alt pair	REF	NP 1	pc3	rs872665	9:113261483:C:T	0.330769	p-min	0.187306	FALSE	FALSE	0.442746	FALSE	-3217.59	6390.66	-0.503483	Q4LDE5;Q4LDE5-2;Q4LDE5:rs17204533;Q4LDE5:rs3739451;Q4LDE5:rs7030192;Q4LDE5:rs2986671;Q4LDE5:rs7852962;Q4LDE5:rs7863519;Q4LDE5:rs1889323;Q4LDE5:rs10817021;Q4LDE5:rs7038903;Q4LDE5:rs10817025;Q4LDE5:rs10817033;Q4LDE5-2:rs10817033;Q4LDE5:rs3818764;Q4LDE5-2:rs3818764	SVEP1_HUMAN	Q4LDE5	DVIISPHNC(UniMod:4)GK	SVEP1_HUMAN	SVEP1	chr9	110365247	110579741	-	110366541	110579543	48	1313,94,96,96,171,177,174,64,156,226,2792,673,168,192,85,177,120,174,171,124,125,176,202,158,202,114,114,97,92,162,162,162,234,165,112,122,195,132,108,130,119,198,180,180,159,177,256,729	0,4675,10120,12023,14099,20650,22037,24276,35606,39079,40912,45815,62343,63895,64672,65026,66667,67214,69088,69993,71132,78297,80589,81652,84811,86041,90342,92008,93223,93704,100617,103692,106116,106911,110956,114387,115994,117113,118338,124402,131567,133793,137790,147678,148700,180867,184601,213765	M1-A177,Q178-D263,D263-A322,A322-L375,L375-V435,V435-E495,E495-D561,D561-K600,V601-D644,D644-G680,G680-G724,G724-K789,K789-M829,V830-G867,G867-A922,A922-V1000,V1000-A1054,A1054-V1108,V1108-S1162,S1162-Q1192,V1193-G1225,G1225-G1263,G1263-G1301...	5632
8	5.37743e-88	FALSE	14	SVEP1	Q4LDE5	DIIISPHNCGK	3	ref-alt pair	ALT	NP 4	pc2	rs872665	9:113261483:C:T	0.330769	p-min	0.251453	FALSE	FALSE	0.130459	FALSE	-5179.69	6874.28	-0.753489	Q4LDE5:rs872665;Q4LDE5-2:rs872665	SVEP1_HUMAN	Q4LDE5:rs872665	DIIISPHNC(UniMod:4)GK	SVEP1_HUMAN	SVEP1	chr9	110365247	110579741	-	110366541	110579543	48	1313,94,96,96,171,177,174,64,156,226,2792,673,168,192,85,177,120,174,171,124,125,176,202,158,202,114,114,97,92,162,162,162,234,165,112,122,195,132,108,130,119,198,180,180,159,177,256,729	0,4675,10120,12023,14099,20650,22037,24276,35606,39079,40912,45815,62343,63895,64672,65026,66667,67214,69088,69993,71132,78297,80589,81652,84811,86041,90342,92008,93223,93704,100617,103692,106116,106911,110956,114387,115994,117113,118338,124402,131567,133793,137790,147678,148700,180867,184601,213765	M1-A177,Q178-D263,D263-A322,A322-L375,L375-V435,V435-E495,E495-D561,D561-K600,V601-D644,D644-G680,G680-G724,G724-K789,K789-M829,V830-G867,G867-A922,A922-V1000,V1000-A1054,A1054-V1108,V1108-S1162,S1162-Q1192,V1193-G1225,G1225-G1263,G1263-G1301...	111035
8	5.37743e-88	FALSE	14	SVEP1	Q4LDE5	DVIISPHNCGK	1	ref-alt pair	REF	NP 3	pc2	rs872665	9:113261483:C:T	0.330769	p-min	0.464615	FALSE	FALSE	1	FALSE	0	2056.3	0	Q4LDE5;Q4LDE5-2;Q4LDE5:rs17204533;Q4LDE5:rs3739451;Q4LDE5:rs7030192;Q4LDE5:rs2986671;Q4LDE5:rs7852962;Q4LDE5:rs7863519;Q4LDE5:rs1889323;Q4LDE5:rs10817021;Q4LDE5:rs7038903;Q4LDE5:rs10817025;Q4LDE5:rs10817033;Q4LDE5-2:rs10817033;Q4LDE5:rs3818764;Q4LDE5-2:rs3818764	SVEP1_HUMAN	Q4LDE5	DVIISPHNC(UniMod:4)GK	SVEP1_HUMAN	SVEP1	chr9	110365247	110579741	-	110366541	110579543	48	1313,94,96,96,171,177,174,64,156,226,2792,673,168,192,85,177,120,174,171,124,125,176,202,158,202,114,114,97,92,162,162,162,234,165,112,122,195,132,108,130,119,198,180,180,159,177,256,729	0,4675,10120,12023,14099,20650,22037,24276,35606,39079,40912,45815,62343,63895,64672,65026,66667,67214,69088,69993,71132,78297,80589,81652,84811,86041,90342,92008,93223,93704,100617,103692,106116,106911,110956,114387,115994,117113,118338,124402,131567,133793,137790,147678,148700,180867,184601,213765	M1-A177,Q178-D263,D263-A322,A322-L375,L375-V435,V435-E495,E495-D561,D561-K600,V601-D644,D644-G680,G680-G724,G724-K789,K789-M829,V830-G867,G867-A922,A922-V1000,V1000-A1054,A1054-V1108,V1108-S1162,S1162-Q1192,V1193-G1225,G1225-G1263,G1263-G1301...	76551
8	5.37743e-88	FALSE	14	SVEP1	Q4LDE5	DIIISPHNCGK	2	ref-alt pair	ALT	NP 1	pc2	rs872665	9:113261483:C:T	0.330769	p-min	0.500969	FALSE	FALSE	1	FALSE	0	6952.28	0	Q4LDE5:rs872665;Q4LDE5-2:rs872665	SVEP1_HUMAN	Q4LDE5:rs872665	DIIISPHNC(UniMod:4)GK	SVEP1_HUMAN	SVEP1	chr9	110365247	110579741	-	110366541	110579543	48	1313,94,96,96,171,177,174,64,156,226,2792,673,168,192,85,177,120,174,171,124,125,176,202,158,202,114,114,97,92,162,162,162,234,165,112,122,195,132,108,130,119,198,180,180,159,177,256,729	0,4675,10120,12023,14099,20650,22037,24276,35606,39079,40912,45815,62343,63895,64672,65026,66667,67214,69088,69993,71132,78297,80589,81652,84811,86041,90342,92008,93223,93704,100617,103692,106116,106911,110956,114387,115994,117113,118338,124402,131567,133793,137790,147678,148700,180867,184601,213765	M1-A177,Q178-D263,D263-A322,A322-L375,L375-V435,V435-E495,E495-D561,D561-K600,V601-D644,D644-G680,G680-G724,G724-K789,K789-M829,V830-G867,G867-A922,A922-V1000,V1000-A1054,A1054-V1108,V1108-S1162,S1162-Q1192,V1193-G1225,G1225-G1263,G1263-G1301...	4655
9	5.57256e-87	TRUE	20	APOA4	P06727	TQVSTQAEQLR	116	ref-alt pair	REF	NP 4	pc2	rs5104	11:116692334:C:T	0.209231	p-min	5.57256e-87	TRUE	TRUE	2.78908e-12	TRUE	39603.8	39928.3	0.991874	P06727;P06727:rs675	APOA4_HUMAN	P06727	TQVSTQAEQLR	APOA4_HUMAN	APOA4	chr11	116820699	116823304	-	116820869	116823191	3	1182127162	0,1959,2443	M1-G17,G17-N59,N59-S396	136264
9	5.57256e-87	FALSE	20	APOA4	P06727	TQVSTQAEQLRR	116	ref-alt pair	REF	NP 5	pc3	rs5104	11:116692334:C:T	0.209231	p-min	5.57256e-87	FALSE	TRUE	2.05603e-12	TRUE	13285.3	15396.9	0.862857	P06727;P06727:rs675	APOA4_HUMAN	P06727	TQVSTQAEQLRR	APOA4_HUMAN	APOA4	chr11	116820699	116823304	-	116820869	116823191	3	1182127162	0,1959,2443	M1-G17,G17-N59,N59-S396	171725
9	5.57256e-87	FALSE	20	APOA4	P06727	TQVSTQAEQLR	116	ref-alt pair	REF	NP 5	pc2	rs5104	11:116692334:C:T	0.209231	p-min	5.57256e-87	FALSE	TRUE	3.67525e-11	TRUE	37174.5	41384.8	0.898264	P06727;P06727:rs675	APOA4_HUMAN	P06727	TQVSTQAEQLR	APOA4_HUMAN	APOA4	chr11	116820699	116823304	-	116820869	116823191	3	1182127162	0,1959,2443	M1-G17,G17-N59,N59-S396	171724
9	5.57256e-87	FALSE	20	APOA4	P06727	TQVSTQAEQLRR	114	ref-alt pair	REF	NP 4	pc3	rs5104	11:116692334:C:T	0.209231	p-min	4.04472e-83	FALSE	TRUE	2.35455e-12	TRUE	11875.2	12973.8	0.915324	P06727;P06727:rs675	APOA4_HUMAN	P06727	TQVSTQAEQLRR	APOA4_HUMAN	APOA4	chr11	116820699	116823304	-	116820869	116823191	3	1182127162	0,1959,2443	M1-G17,G17-N59,N59-S396	136265
9	5.57256e-87	FALSE	20	APOA4	P06727	TQVSTQAEQLR	116	ref-alt pair	REF	NP 3	pc2	rs5104	11:116692334:C:T	0.209231	p-min	1.1546e-65	FALSE	TRUE	1.07753e-06	TRUE	19773.6	23809.5	0.830495	P06727;P06727:rs675	APOA4_HUMAN	P06727	TQVSTQAEQLR	APOA4_HUMAN	APOA4	chr11	116820699	116823304	-	116820869	116823191	3	1182127162	0,1959,2443	M1-G17,G17-N59,N59-S396	100804
9	5.57256e-87	FALSE	20	APOA4	P06727	TQVSTQAEQLR	116	ref-alt pair	REF	NP 2	pc2	rs5104	11:116692334:C:T	0.209231	p-min	1.1546e-65	FALSE	TRUE	2.62695e-06	TRUE	57993.2	103419	0.56076	P06727;P06727:rs675	APOA4_HUMAN	P06727	TQVSTQAEQLR	APOA4_HUMAN	APOA4	chr11	116820699	116823304	-	116820869	116823191	3	1182127162	0,1959,2443	M1-G17,G17-N59,N59-S396	65344
9	5.57256e-87	FALSE	20	APOA4	P06727	TQVSTQAEQLRR	116	ref-alt pair	REF	NP 2	pc3	rs5104	11:116692334:C:T	0.209231	p-min	1.1546e-65	FALSE	TRUE	0.00030797	FALSE	22107.5	61438.1	0.359835	P06727;P06727:rs675	APOA4_HUMAN	P06727	TQVSTQAEQLRR	APOA4_HUMAN	APOA4	chr11	116820699	116823304	-	116820869	116823191	3	1182127162	0,1959,2443	M1-G17,G17-N59,N59-S396	65345
9	5.57256e-87	FALSE	20	APOA4	P06727	TQVSTQAEQLR	115	ref-alt pair	REF	NP 1	pc2	rs5104	11:116692334:C:T	0.209231	p-min	2.50926e-64	FALSE	TRUE	1.68603e-06	TRUE	26450.4	38262.6	0.691286	P06727;P06727:rs675	APOA4_HUMAN	P06727	TQVSTQAEQLR	APOA4_HUMAN	APOA4	chr11	116820699	116823304	-	116820869	116823191	3	1182127162	0,1959,2443	M1-G17,G17-N59,N59-S396	29884
9	5.57256e-87	FALSE	20	APOA4	P06727	TQVSTQAEQLRR	114	ref-alt pair	REF	NP 1	pc3	rs5104	11:116692334:C:T	0.209231	p-min	4.92821e-63	FALSE	TRUE	0.000266387	FALSE	12187.4	28678	0.424974	P06727;P06727:rs675	APOA4_HUMAN	P06727	TQVSTQAEQLRR	APOA4_HUMAN	APOA4	chr11	116820699	116823304	-	116820869	116823191	3	1182127162	0,1959,2443	M1-G17,G17-N59,N59-S396	29885
9	5.57256e-87	FALSE	20	APOA4	P06727	TQVSTQAEQLRR	112	ref-alt pair	REF	NP 3	pc3	rs5104	11:116692334:C:T	0.209231	p-min	1.45781e-60	FALSE	TRUE	2.3141e-06	TRUE	6520.17	11078.7	0.588535	P06727;P06727:rs675	APOA4_HUMAN	P06727	TQVSTQAEQLRR	APOA4_HUMAN	APOA4	chr11	116820699	116823304	-	116820869	116823191	3	1182127162	0,1959,2443	M1-G17,G17-N59,N59-S396	100805
9	5.57256e-87	FALSE	20	APOA4	P06727	TQVNTQAEQLRR	304	ref-alt pair	ALT	NP 5	pc3	rs5104	11:116692334:C:T	0.209231	p-maj	5.36794e-31	FALSE	TRUE	9.89568e-25	TRUE	-25595.4	37715.4	-0.678645	P06727:rs5104	APOA4_HUMAN	P06727:rs5104	TQVNTQAEQLRR	APOA4_HUMAN	APOA4	chr11	116820699	116823304	-	116820869	116823191	3	1182127162	0,1959,2443	M1-G17,G17-N59,N59-S396	171723
9	5.57256e-87	FALSE	20	APOA4	P06727	TQVNTQAEQLR	306	ref-alt pair	ALT	NP 5	pc2	rs5104	11:116692334:C:T	0.209231	p-maj	7.82186e-30	FALSE	TRUE	6.25905e-18	TRUE	-24612.8	36686.4	-0.670896	P06727:rs5104	APOA4_HUMAN	P06727:rs5104	TQVNTQAEQLR	APOA4_HUMAN	APOA4	chr11	116820699	116823304	-	116820869	116823191	3	1182127162	0,1959,2443	M1-G17,G17-N59,N59-S396	171722
9	5.57256e-87	FALSE	20	APOA4	P06727	TQVNTQAEQLRR	299	ref-alt pair	ALT	NP 4	pc3	rs5104	11:116692334:C:T	0.209231	p-maj	5.88505e-27	FALSE	TRUE	1.0487e-25	TRUE	-13410	19601.4	-0.684134	P06727:rs5104	APOA4_HUMAN	P06727:rs5104	TQVNTQAEQLRR	APOA4_HUMAN	APOA4	chr11	116820699	116823304	-	116820869	116823191	3	1182127162	0,1959,2443	M1-G17,G17-N59,N59-S396	136263
9	5.57256e-87	FALSE	20	APOA4	P06727	TQVNTQAEQLR	307	ref-alt pair	ALT	NP 4	pc2	rs5104	11:116692334:C:T	0.209231	p-maj	2.1984e-24	FALSE	TRUE	7.04734e-23	TRUE	-26025.2	39220.2	-0.663565	P06727:rs5104	APOA4_HUMAN	P06727:rs5104	TQVNTQAEQLR	APOA4_HUMAN	APOA4	chr11	116820699	116823304	-	116820869	116823191	3	1182127162	0,1959,2443	M1-G17,G17-N59,N59-S396	136262
9	5.57256e-87	FALSE	20	APOA4	P06727	TQVNTQAEQLRR	305	ref-alt pair	ALT	NP 2	pc3	rs5104	11:116692334:C:T	0.209231	p-maj	1.3667e-22	FALSE	TRUE	2.41796e-19	TRUE	-52193.2	91554	-0.57008	P06727:rs5104	APOA4_HUMAN	P06727:rs5104	TQVNTQAEQLRR	APOA4_HUMAN	APOA4	chr11	116820699	116823304	-	116820869	116823191	3	1182127162	0,1959,2443	M1-G17,G17-N59,N59-S396	65343
9	5.57256e-87	FALSE	20	APOA4	P06727	TQVNTQAEQLR	305	ref-alt pair	ALT	NP 2	pc2	rs5104	11:116692334:C:T	0.209231	p-maj	1.3667e-22	FALSE	TRUE	3.43732e-19	TRUE	-58945.6	96355.3	-0.611753	P06727:rs5104	APOA4_HUMAN	P06727:rs5104	TQVNTQAEQLR	APOA4_HUMAN	APOA4	chr11	116820699	116823304	-	116820869	116823191	3	1182127162	0,1959,2443	M1-G17,G17-N59,N59-S396	65342
9	5.57256e-87	FALSE	20	APOA4	P06727	TQVNTQAEQLR	305	ref-alt pair	ALT	NP 3	pc2	rs5104	11:116692334:C:T	0.209231	p-maj	1.3667e-22	FALSE	TRUE	1.0745e-16	TRUE	-13450.7	21177	-0.635153	P06727:rs5104	APOA4_HUMAN	P06727:rs5104	TQVNTQAEQLR	APOA4_HUMAN	APOA4	chr11	116820699	116823304	-	116820869	116823191	3	1182127162	0,1959,2443	M1-G17,G17-N59,N59-S396	100802
9	5.57256e-87	FALSE	20	APOA4	P06727	TQVNTQAEQLR	304	ref-alt pair	ALT	NP 1	pc2	rs5104	11:116692334:C:T	0.209231	p-maj	7.10859e-22	FALSE	TRUE	1.10614e-15	TRUE	-23948.3	38091.6	-0.628703	P06727:rs5104	APOA4_HUMAN	P06727:rs5104	TQVNTQAEQLR	APOA4_HUMAN	APOA4	chr11	116820699	116823304	-	116820869	116823191	3	1182127162	0,1959,2443	M1-G17,G17-N59,N59-S396	29882
9	5.57256e-87	FALSE	20	APOA4	P06727	TQVNTQAEQLRR	299	ref-alt pair	ALT	NP 1	pc3	rs5104	11:116692334:C:T	0.209231	p-maj	3.54048e-19	FALSE	TRUE	1.17112e-17	TRUE	-28444.8	48549.6	-0.585892	P06727:rs5104	APOA4_HUMAN	P06727:rs5104	TQVNTQAEQLRR	APOA4_HUMAN	APOA4	chr11	116820699	116823304	-	116820869	116823191	3	1182127162	0,1959,2443	M1-G17,G17-N59,N59-S396	29883
9	5.57256e-87	FALSE	20	APOA4	P06727	TQVNTQAEQLRR	297	ref-alt pair	ALT	NP 3	pc3	rs5104	11:116692334:C:T	0.209231	p-maj	2.38739e-18	FALSE	TRUE	1.16846e-17	TRUE	-10769.6	18431.7	-0.584297	P06727:rs5104	APOA4_HUMAN	P06727:rs5104	TQVNTQAEQLRR	APOA4_HUMAN	APOA4	chr11	116820699	116823304	-	116820869	116823191	3	1182127162	0,1959,2443	M1-G17,G17-N59,N59-S396	100803
10	5.57256e-87	TRUE	10	ADH4	P08319	GLTIFPEELIIGR	116	ref-alt pair	REF	NP 4	pc2	rs1126671	4:100048414:T:C	0.204615	p-min	5.57256e-87	TRUE	TRUE	0.241099	FALSE	9118.27	26272.5	0.347066	P08319;P08319-2;P08319-2:rs1126673;P08319:rs1126673	ADH4_HUMAN;P08319-2_HUMAN	P08319;P08319-2	GLTIFPEELIIGR	ADH4_HUMAN	ADH4	chr4	99123657	99144297	-	99124444	99144222	9	809,139,136,261,232,88,142,102,93	0,2936,3551,7846,12808,15403,17883,19021,20547	M1-K6,V7-Q40,I41-G88,G88-S117,S117-K194,V195-M281,K282-G327,G327-S373,S373-F380	117946
10	5.57256e-87	FALSE	10	ADH4	P08319	GLTIFPEELIIGR	116	ref-alt pair	REF	NP 5	pc2	rs1126671	4:100048414:T:C	0.204615	p-min	5.57256e-87	FALSE	TRUE	0.113954	FALSE	8196.95	17896.9	0.45801	P08319;P08319-2;P08319-2:rs1126673;P08319:rs1126673	ADH4_HUMAN;P08319-2_HUMAN	P08319;P08319-2	GLTIFPEELIIGR	ADH4_HUMAN	ADH4	chr4	99123657	99144297	-	99124444	99144222	9	809,139,136,261,232,88,142,102,93	0,2936,3551,7846,12808,15403,17883,19021,20547	M1-K6,V7-Q40,I41-G88,G88-S117,S117-K194,V195-M281,K282-G327,G327-S373,S373-F380	153406
10	5.57256e-87	FALSE	10	ADH4	P08319	GLTIFPEELIIGR	116	ref-alt pair	REF	NP 3	pc2	rs1126671	4:100048414:T:C	0.204615	p-min	3.09689e-63	FALSE	TRUE	0.710565	FALSE	-3408.06	38412.9	-0.0887217	P08319;P08319-2;P08319-2:rs1126673;P08319:rs1126673	ADH4_HUMAN;P08319-2_HUMAN	P08319;P08319-2	GLTIFPEELIIGR	ADH4_HUMAN	ADH4	chr4	99123657	99144297	-	99124444	99144222	9	809,139,136,261,232,88,142,102,93	0,2936,3551,7846,12808,15403,17883,19021,20547	M1-K6,V7-Q40,I41-G88,G88-S117,S117-K194,V195-M281,K282-G327,G327-S373,S373-F380	82486
10	5.57256e-87	FALSE	10	ADH4	P08319	GLTIFPEELIIGR	117	ref-alt pair	REF	NP 1	pc2	rs1126671	4:100048414:T:C	0.204615	p-min	3.46885e-62	FALSE	TRUE	0.836047	FALSE	-2169.72	44429.9	-0.0488347	P08319;P08319-2;P08319-2:rs1126673;P08319:rs1126673	ADH4_HUMAN;P08319-2_HUMAN	P08319;P08319-2	GLTIFPEELIIGR	ADH4_HUMAN	ADH4	chr4	99123657	99144297	-	99124444	99144222	9	809,139,136,261,232,88,142,102,93	0,2936,3551,7846,12808,15403,17883,19021,20547	M1-K6,V7-Q40,I41-G88,G88-S117,S117-K194,V195-M281,K282-G327,G327-S373,S373-F380	11566
10	5.57256e-87	FALSE	10	ADH4	P08319	GLTIFPEELIIGR	118	ref-alt pair	REF	NP 2	pc2	rs1126671	4:100048414:T:C	0.204615	p-min	6.29484e-59	FALSE	TRUE	0.436694	FALSE	3292.57	19923.1	0.165264	P08319;P08319-2;P08319-2:rs1126673;P08319:rs1126673	ADH4_HUMAN;P08319-2_HUMAN	P08319;P08319-2	GLTIFPEELIIGR	ADH4_HUMAN	ADH4	chr4	99123657	99144297	-	99124444	99144222	9	809,139,136,261,232,88,142,102,93	0,2936,3551,7846,12808,15403,17883,19021,20547	M1-K6,V7-Q40,I41-G88,G88-S117,S117-K194,V195-M281,K282-G327,G327-S373,S373-F380	47026
10	5.57256e-87	FALSE	10	ADH4	P08319	GLTVFPEELIIGR	305	ref-alt pair	ALT	NP 5	pc2	rs1126671	4:100048414:T:C	0.204615	p-maj	1.23267e-25	FALSE	TRUE	0.000999416	FALSE	-14483.9	34391.2	-0.421153	P08319-2:rs1126671;P08319:rs1126671	ADH4_HUMAN;P08319-2_HUMAN	P08319-2:rs1126671;P08319:rs1126671	GLTVFPEELIIGR	ADH4_HUMAN	ADH4	chr4	99123657	99144297	-	99124444	99144222	9	809,139,136,261,232,88,142,102,93	0,2936,3551,7846,12808,15403,17883,19021,20547	M1-K6,V7-Q40,I41-G88,G88-S117,S117-K194,V195-M281,K282-G327,G327-S373,S373-F380	153414
10	5.57256e-87	FALSE	10	ADH4	P08319	GLTVFPEELIIGR	304	ref-alt pair	ALT	NP 4	pc2	rs1126671	4:100048414:T:C	0.204615	p-maj	6.47153e-25	FALSE	TRUE	0.00069385	FALSE	-19353.4	45276.2	-0.427452	P08319-2:rs1126671;P08319:rs1126671	ADH4_HUMAN;P08319-2_HUMAN	P08319-2:rs1126671;P08319:rs1126671	GLTVFPEELIIGR	ADH4_HUMAN	ADH4	chr4	99123657	99144297	-	99124444	99144222	9	809,139,136,261,232,88,142,102,93	0,2936,3551,7846,12808,15403,17883,19021,20547	M1-K6,V7-Q40,I41-G88,G88-S117,S117-K194,V195-M281,K282-G327,G327-S373,S373-F380	117954
10	5.57256e-87	FALSE	10	ADH4	P08319	GLTVFPEELIIGR	307	ref-alt pair	ALT	NP 3	pc2	rs1126671	4:100048414:T:C	0.204615	p-maj	4.14949e-21	FALSE	TRUE	0.00274592	FALSE	-26853	70248.1	-0.382259	P08319-2:rs1126671;P08319:rs1126671	ADH4_HUMAN;P08319-2_HUMAN	P08319-2:rs1126671;P08319:rs1126671	GLTVFPEELIIGR	ADH4_HUMAN	ADH4	chr4	99123657	99144297	-	99124444	99144222	9	809,139,136,261,232,88,142,102,93	0,2936,3551,7846,12808,15403,17883,19021,20547	M1-K6,V7-Q40,I41-G88,G88-S117,S117-K194,V195-M281,K282-G327,G327-S373,S373-F380	82494
10	5.57256e-87	FALSE	10	ADH4	P08319	GLTVFPEELIIGR	301	ref-alt pair	ALT	NP 2	pc2	rs1126671	4:100048414:T:C	0.204615	p-maj	6.40725e-18	FALSE	TRUE	0.00377098	FALSE	-14579.1	39518.2	-0.368922	P08319-2:rs1126671;P08319:rs1126671	ADH4_HUMAN;P08319-2_HUMAN	P08319-2:rs1126671;P08319:rs1126671	GLTVFPEELIIGR	ADH4_HUMAN	ADH4	chr4	99123657	99144297	-	99124444	99144222	9	809,139,136,261,232,88,142,102,93	0,2936,3551,7846,12808,15403,17883,19021,20547	M1-K6,V7-Q40,I41-G88,G88-S117,S117-K194,V195-M281,K282-G327,G327-S373,S373-F380	47034
10	5.57256e-87	FALSE	10	ADH4	P08319	GLTVFPEELIIGR	300	ref-alt pair	ALT	NP 1	pc2	rs1126671	4:100048414:T:C	0.204615	p-maj	1.59185e-17	FALSE	TRUE	0.0108088	FALSE	-22500.3	66539.9	-0.338148	P08319-2:rs1126671;P08319:rs1126671	ADH4_HUMAN;P08319-2_HUMAN	P08319-2:rs1126671;P08319:rs1126671	GLTVFPEELIIGR	ADH4_HUMAN	ADH4	chr4	99123657	99144297	-	99124444	99144222	9	809,139,136,261,232,88,142,102,93	0,2936,3551,7846,12808,15403,17883,19021,20547	M1-K6,V7-Q40,I41-G88,G88-S117,S117-K194,V195-M281,K282-G327,G327-S373,S373-F380	11574
11	5.89997e-84	TRUE	10	F5	A0A0A0MRJ7	LLSLGAGEFR	153	ref-alt pair	ALT	NP 5	pc2	rs4524	1:169511755:T:C	0.272308	p-min	5.89997e-84	TRUE	TRUE	3.53602e-07	TRUE	35476.7	59731.2	0.593939	P12259:rs4524;A0A0A0MRJ7:rs4524	A0A0A0MRJ7_HUMAN;FA5_HUMAN	A0A0A0MRJ7:rs4524;P12259:rs4524	LLSLGAGEFR	A0A0A0MRJ7_HUMAN	F5	chr1	169514165	169586588	-	169514315	169586386	25	294,183,152,145,156,104,72,117,180,211,237,175,2821,228,151,215,100,178,166,222,144,213,123,92,360	0,1278,4246,6354,9031,9635,10671,11735,13749,15442,16620,22340,26128,30130,32276,35635,36474,38391,41016,42480,44987,46388,58055,68265,72063	M1-S53,S53-G84,G84-G125,G125-G196,G196-D244,D244-A318,A318-K373,K373-K432,I433-G466,G466-Q537,R538-N588,N588-G664,G664-R1604,R1604-Q1662,V1663-P1741,E1742-A1812,A1812-G1872,G1872-D1911,D1911-G1935,G1935-Q1969,V1970-M2021,Y2022-G2070,G2070-K2120...	160460
11	5.89997e-84	FALSE	10	F5	A0A0A0MRJ7	LLSLGAGEFR	165	ref-alt pair	ALT	NP 4	pc2	rs4524	1:169511755:T:C	0.272308	p-min	1.00029e-70	FALSE	TRUE	6.03904e-15	TRUE	1.0168e+06	1.52147e+06	0.668304	P12259:rs4524;A0A0A0MRJ7:rs4524	A0A0A0MRJ7_HUMAN;FA5_HUMAN	A0A0A0MRJ7:rs4524;P12259:rs4524	LLSLGAGEFR	A0A0A0MRJ7_HUMAN	F5	chr1	169514165	169586588	-	169514315	169586386	25	294,183,152,145,156,104,72,117,180,211,237,175,2821,228,151,215,100,178,166,222,144,213,123,92,360	0,1278,4246,6354,9031,9635,10671,11735,13749,15442,16620,22340,26128,30130,32276,35635,36474,38391,41016,42480,44987,46388,58055,68265,72063	M1-S53,S53-G84,G84-G125,G125-G196,G196-D244,D244-A318,A318-K373,K373-K432,I433-G466,G466-Q537,R538-N588,N588-G664,G664-R1604,R1604-Q1662,V1663-P1741,E1742-A1812,A1812-G1872,G1872-D1911,D1911-G1935,G1935-Q1969,V1970-M2021,Y2022-G2070,G2070-K2120...	125000
11	5.89997e-84	FALSE	10	F5	A0A0A0MRJ7	LLSLGAGEFR	172	ref-alt pair	ALT	NP 1	pc2	rs4524	1:169511755:T:C	0.272308	p-min	1.43623e-61	FALSE	TRUE	1.15556e-08	TRUE	513446	1.02067e+06	0.503048	P12259:rs4524;A0A0A0MRJ7:rs4524	A0A0A0MRJ7_HUMAN;FA5_HUMAN	A0A0A0MRJ7:rs4524;P12259:rs4524	LLSLGAGEFR	A0A0A0MRJ7_HUMAN	F5	chr1	169514165	169586588	-	169514315	169586386	25	294,183,152,145,156,104,72,117,180,211,237,175,2821,228,151,215,100,178,166,222,144,213,123,92,360	0,1278,4246,6354,9031,9635,10671,11735,13749,15442,16620,22340,26128,30130,32276,35635,36474,38391,41016,42480,44987,46388,58055,68265,72063	M1-S53,S53-G84,G84-G125,G125-G196,G196-D244,D244-A318,A318-K373,K373-K432,I433-G466,G466-Q537,R538-N588,N588-G664,G664-R1604,R1604-Q1662,V1663-P1741,E1742-A1812,A1812-G1872,G1872-D1911,D1911-G1935,G1935-Q1969,V1970-M2021,Y2022-G2070,G2070-K2120...	18620
11	5.89997e-84	FALSE	10	F5	A0A0A0MRJ7	LLSLGAGEFR	149	ref-alt pair	ALT	NP 2	pc2	rs4524	1:169511755:T:C	0.272308	p-min	1.00414e-54	FALSE	TRUE	3.86544e-07	TRUE	14454.3	36245	0.398793	P12259:rs4524;A0A0A0MRJ7:rs4524	A0A0A0MRJ7_HUMAN;FA5_HUMAN	A0A0A0MRJ7:rs4524;P12259:rs4524	LLSLGAGEFR	A0A0A0MRJ7_HUMAN	F5	chr1	169514165	169586588	-	169514315	169586386	25	294,183,152,145,156,104,72,117,180,211,237,175,2821,228,151,215,100,178,166,222,144,213,123,92,360	0,1278,4246,6354,9031,9635,10671,11735,13749,15442,16620,22340,26128,30130,32276,35635,36474,38391,41016,42480,44987,46388,58055,68265,72063	M1-S53,S53-G84,G84-G125,G125-G196,G196-D244,D244-A318,A318-K373,K373-K432,I433-G466,G466-Q537,R538-N588,N588-G664,G664-R1604,R1604-Q1662,V1663-P1741,E1742-A1812,A1812-G1872,G1872-D1911,D1911-G1935,G1935-Q1969,V1970-M2021,Y2022-G2070,G2070-K2120...	54080
11	5.89997e-84	FALSE	10	F5	A0A0A0MRJ7	LLSLGAGEFR	181	ref-alt pair	ALT	NP 3	pc2	rs4524	1:169511755:T:C	0.272308	p-min	6.80935e-52	FALSE	TRUE	5.90711e-10	TRUE	197719	350326	0.564386	P12259:rs4524;A0A0A0MRJ7:rs4524	A0A0A0MRJ7_HUMAN;FA5_HUMAN	A0A0A0MRJ7:rs4524;P12259:rs4524	LLSLGAGEFR	A0A0A0MRJ7_HUMAN	F5	chr1	169514165	169586588	-	169514315	169586386	25	294,183,152,145,156,104,72,117,180,211,237,175,2821,228,151,215,100,178,166,222,144,213,123,92,360	0,1278,4246,6354,9031,9635,10671,11735,13749,15442,16620,22340,26128,30130,32276,35635,36474,38391,41016,42480,44987,46388,58055,68265,72063	M1-S53,S53-G84,G84-G125,G125-G196,G196-D244,D244-A318,A318-K373,K373-K432,I433-G466,G466-Q537,R538-N588,N588-G664,G664-R1604,R1604-Q1662,V1663-P1741,E1742-A1812,A1812-G1872,G1872-D1911,D1911-G1935,G1935-Q1969,V1970-M2021,Y2022-G2070,G2070-K2120...	89540
11	5.89997e-84	FALSE	10	F5	A0A0A0MRJ7	LLSLGAGEFK	314	ref-alt pair	REF	NP 4	pc2	rs4524	1:169511755:T:C	0.272308	p-maj	1.19252e-12	FALSE	TRUE	1.33307e-09	TRUE	-964658	2.429e+06	-0.397142	A0A0A0MRJ7;P12259;P12259:rs6030;A0A0A0MRJ7:rs6030;P12259:rs13306334;A0A0A0MRJ7:rs13306334;P12259:rs1046712;A0A0A0MRJ7:rs1046712;P12259:rs6032;A0A0A0MRJ7:rs6032;P12259:rs4525;A0A0A0MRJ7:rs4525;P12259:rs6020;A0A0A0MRJ7:rs6020	A0A0A0MRJ7_HUMAN;FA5_HUMAN	A0A0A0MRJ7;P12259	LLSLGAGEFK	A0A0A0MRJ7_HUMAN	F5	chr1	169514165	169586588	-	169514315	169586386	25	294,183,152,145,156,104,72,117,180,211,237,175,2821,228,151,215,100,178,166,222,144,213,123,92,360	0,1278,4246,6354,9031,9635,10671,11735,13749,15442,16620,22340,26128,30130,32276,35635,36474,38391,41016,42480,44987,46388,58055,68265,72063	M1-S53,S53-G84,G84-G125,G125-G196,G196-D244,D244-A318,A318-K373,K373-K432,I433-G466,G466-Q537,R538-N588,N588-G664,G664-R1604,R1604-Q1662,V1663-P1741,E1742-A1812,A1812-G1872,G1872-D1911,D1911-G1935,G1935-Q1969,V1970-M2021,Y2022-G2070,G2070-K2120...	124999
11	5.89997e-84	FALSE	10	F5	A0A0A0MRJ7	LLSLGAGEFK	319	ref-alt pair	REF	NP 1	pc2	rs4524	1:169511755:T:C	0.272308	p-maj	3.47298e-08	FALSE	TRUE	2.35617e-24	TRUE	-948502	2.02871e+06	-0.46754	A0A0A0MRJ7;P12259;P12259:rs6030;A0A0A0MRJ7:rs6030;P12259:rs13306334;A0A0A0MRJ7:rs13306334;P12259:rs1046712;A0A0A0MRJ7:rs1046712;P12259:rs6032;A0A0A0MRJ7:rs6032;P12259:rs4525;A0A0A0MRJ7:rs4525;P12259:rs6020;A0A0A0MRJ7:rs6020	A0A0A0MRJ7_HUMAN;FA5_HUMAN	A0A0A0MRJ7;P12259	LLSLGAGEFK	A0A0A0MRJ7_HUMAN	F5	chr1	169514165	169586588	-	169514315	169586386	25	294,183,152,145,156,104,72,117,180,211,237,175,2821,228,151,215,100,178,166,222,144,213,123,92,360	0,1278,4246,6354,9031,9635,10671,11735,13749,15442,16620,22340,26128,30130,32276,35635,36474,38391,41016,42480,44987,46388,58055,68265,72063	M1-S53,S53-G84,G84-G125,G125-G196,G196-D244,D244-A318,A318-K373,K373-K432,I433-G466,G466-Q537,R538-N588,N588-G664,G664-R1604,R1604-Q1662,V1663-P1741,E1742-A1812,A1812-G1872,G1872-D1911,D1911-G1935,G1935-Q1969,V1970-M2021,Y2022-G2070,G2070-K2120...	18619
11	5.89997e-84	FALSE	10	F5	A0A0A0MRJ7	LLSLGAGEFK	318	ref-alt pair	REF	NP 3	pc2	rs4524	1:169511755:T:C	0.272308	p-maj	2.3331e-07	FALSE	TRUE	9.62867e-20	TRUE	-255592	498707	-0.512509	A0A0A0MRJ7;P12259;P12259:rs6030;A0A0A0MRJ7:rs6030;P12259:rs13306334;A0A0A0MRJ7:rs13306334;P12259:rs1046712;A0A0A0MRJ7:rs1046712;P12259:rs6032;A0A0A0MRJ7:rs6032;P12259:rs4525;A0A0A0MRJ7:rs4525;P12259:rs6020;A0A0A0MRJ7:rs6020	A0A0A0MRJ7_HUMAN;FA5_HUMAN	A0A0A0MRJ7;P12259	LLSLGAGEFK	A0A0A0MRJ7_HUMAN	F5	chr1	169514165	169586588	-	169514315	169586386	25	294,183,152,145,156,104,72,117,180,211,237,175,2821,228,151,215,100,178,166,222,144,213,123,92,360	0,1278,4246,6354,9031,9635,10671,11735,13749,15442,16620,22340,26128,30130,32276,35635,36474,38391,41016,42480,44987,46388,58055,68265,72063	M1-S53,S53-G84,G84-G125,G125-G196,G196-D244,D244-A318,A318-K373,K373-K432,I433-G466,G466-Q537,R538-N588,N588-G664,G664-R1604,R1604-Q1662,V1663-P1741,E1742-A1812,A1812-G1872,G1872-D1911,D1911-G1935,G1935-Q1969,V1970-M2021,Y2022-G2070,G2070-K2120...	89539
11	5.89997e-84	FALSE	10	F5	A0A0A0MRJ7	LLSLGAGEFK	320	ref-alt pair	REF	NP 2	pc2	rs4524	1:169511755:T:C	0.272308	p-maj	6.94596e-07	FALSE	TRUE	6.51884e-29	TRUE	-94171.5	183092	-0.514339	A0A0A0MRJ7;P12259;P12259:rs6030;A0A0A0MRJ7:rs6030;P12259:rs13306334;A0A0A0MRJ7:rs13306334;P12259:rs1046712;A0A0A0MRJ7:rs1046712;P12259:rs6032;A0A0A0MRJ7:rs6032;P12259:rs4525;A0A0A0MRJ7:rs4525;P12259:rs6020;A0A0A0MRJ7:rs6020	A0A0A0MRJ7_HUMAN;FA5_HUMAN	A0A0A0MRJ7;P12259	LLSLGAGEFK	A0A0A0MRJ7_HUMAN	F5	chr1	169514165	169586588	-	169514315	169586386	25	294,183,152,145,156,104,72,117,180,211,237,175,2821,228,151,215,100,178,166,222,144,213,123,92,360	0,1278,4246,6354,9031,9635,10671,11735,13749,15442,16620,22340,26128,30130,32276,35635,36474,38391,41016,42480,44987,46388,58055,68265,72063	M1-S53,S53-G84,G84-G125,G125-G196,G196-D244,D244-A318,A318-K373,K373-K432,I433-G466,G466-Q537,R538-N588,N588-G664,G664-R1604,R1604-Q1662,V1663-P1741,E1742-A1812,A1812-G1872,G1872-D1911,D1911-G1935,G1935-Q1969,V1970-M2021,Y2022-G2070,G2070-K2120...	54079
11	5.89997e-84	FALSE	10	F5	A0A0A0MRJ7	LLSLGAGEFK	296	ref-alt pair	REF	NP 5	pc2	rs4524	1:169511755:T:C	0.272308	p-maj	0.00105279	FALSE	FALSE	1.13353e-11	TRUE	-88265.4	150451	-0.586673	A0A0A0MRJ7;P12259;P12259:rs6030;A0A0A0MRJ7:rs6030;P12259:rs13306334;A0A0A0MRJ7:rs13306334;P12259:rs1046712;A0A0A0MRJ7:rs1046712;P12259:rs6032;A0A0A0MRJ7:rs6032;P12259:rs4525;A0A0A0MRJ7:rs4525;P12259:rs6020;A0A0A0MRJ7:rs6020	A0A0A0MRJ7_HUMAN;FA5_HUMAN	A0A0A0MRJ7;P12259	LLSLGAGEFK	A0A0A0MRJ7_HUMAN	F5	chr1	169514165	169586588	-	169514315	169586386	25	294,183,152,145,156,104,72,117,180,211,237,175,2821,228,151,215,100,178,166,222,144,213,123,92,360	0,1278,4246,6354,9031,9635,10671,11735,13749,15442,16620,22340,26128,30130,32276,35635,36474,38391,41016,42480,44987,46388,58055,68265,72063	M1-S53,S53-G84,G84-G125,G125-G196,G196-D244,D244-A318,A318-K373,K373-K432,I433-G466,G466-Q537,R538-N588,N588-G664,G664-R1604,R1604-Q1662,V1663-P1741,E1742-A1812,A1812-G1872,G1872-D1911,D1911-G1935,G1935-Q1969,V1970-M2021,Y2022-G2070,G2070-K2120...	160459
12	6.7707e-84	TRUE	10	C8A	P07357	AQCGQDFQCK	213	complex	ALT	NP 4	pc2	rs652785	1:57340727:C:A	0.424615	p-min	6.7707e-84	TRUE	TRUE	1.6653e-30	TRUE	96157	131933	0.728833	P07357:rs652785	CO8A_HUMAN	P07357:rs652785	AQC(UniMod:4)GQDFQC(UniMod:4)K	CO8A_HUMAN	C8A	chr1	56854796	56918223	+	56854901	56917713	11	182,94,145,148,190,201,241,126,158,223,659	0,12812,20152,21265,26648,28684,31130,51870,53159,57606,62768	M1-Q26,Q26-K57,Y58-G106,G106-G155,G155-E218,A219-K285,K286-G366,G366-E408,E408-E460,M461-G535,G535-C584	108535
12	6.7707e-84	FALSE	10	C8A	P07357	AQCGQDFQCK	213	complex	ALT	NP 5	pc2	rs652785	1:57340727:C:A	0.424615	p-min	6.7707e-84	FALSE	TRUE	1.01608e-27	TRUE	45280.4	71496.7	0.633322	P07357:rs652785	CO8A_HUMAN	P07357:rs652785	AQC(UniMod:4)GQDFQC(UniMod:4)K	CO8A_HUMAN	C8A	chr1	56854796	56918223	+	56854901	56917713	11	182,94,145,148,190,201,241,126,158,223,659	0,12812,20152,21265,26648,28684,31130,51870,53159,57606,62768	M1-Q26,Q26-K57,Y58-G106,G106-G155,G155-E218,A219-K285,K286-G366,G366-E408,E408-E460,M461-G535,G535-C584	143995
12	6.7707e-84	FALSE	10	C8A	P07357	QAQCGQDFQCK	263	complex	REF	NP 5	pc2	rs652785	1:57340727:C:A	0.424615	p-maj	2.91398e-68	FALSE	TRUE	1.09653e-31	TRUE	-24820	39282.7	-0.631829	P07357;P07357:rs1620075;P07357:rs1342440	CO8A_HUMAN	P07357	QAQC(UniMod:4)GQDFQC(UniMod:4)K	CO8A_HUMAN	C8A	chr1	56854796	56918223	+	56854901	56917713	11	182,94,145,148,190,201,241,126,158,223,659	0,12812,20152,21265,26648,28684,31130,51870,53159,57606,62768	M1-Q26,Q26-K57,Y58-G106,G106-G155,G155-E218,A219-K285,K286-G366,G366-E408,E408-E460,M461-G535,G535-C584	165718
12	6.7707e-84	FALSE	10	C8A	P07357	QAQCGQDFQCK	263	complex	REF	NP 4	pc2	rs652785	1:57340727:C:A	0.424615	p-maj	2.91398e-68	FALSE	TRUE	1.80224e-26	TRUE	-47625.4	80438.2	-0.592075	P07357;P07357:rs1620075;P07357:rs1342440	CO8A_HUMAN	P07357	QAQC(UniMod:4)GQDFQC(UniMod:4)K	CO8A_HUMAN	C8A	chr1	56854796	56918223	+	56854901	56917713	11	182,94,145,148,190,201,241,126,158,223,659	0,12812,20152,21265,26648,28684,31130,51870,53159,57606,62768	M1-Q26,Q26-K57,Y58-G106,G106-G155,G155-E218,A219-K285,K286-G366,G366-E408,E408-E460,M461-G535,G535-C584	130258
12	6.7707e-84	FALSE	10	C8A	P07357	AQCGQDFQCK	213	complex	ALT	NP 3	pc2	rs652785	1:57340727:C:A	0.424615	p-min	2.59325e-63	FALSE	TRUE	5.5846e-20	TRUE	44448.3	92213.1	0.482017	P07357:rs652785	CO8A_HUMAN	P07357:rs652785	AQC(UniMod:4)GQDFQC(UniMod:4)K	CO8A_HUMAN	C8A	chr1	56854796	56918223	+	56854901	56917713	11	182,94,145,148,190,201,241,126,158,223,659	0,12812,20152,21265,26648,28684,31130,51870,53159,57606,62768	M1-Q26,Q26-K57,Y58-G106,G106-G155,G155-E218,A219-K285,K286-G366,G366-E408,E408-E460,M461-G535,G535-C584	73075
12	6.7707e-84	FALSE	10	C8A	P07357	AQCGQDFQCK	213	complex	ALT	NP 2	pc2	rs652785	1:57340727:C:A	0.424615	p-min	2.59325e-63	FALSE	TRUE	3.51023e-16	TRUE	20828.1	35550	0.585883	P07357:rs652785	CO8A_HUMAN	P07357:rs652785	AQC(UniMod:4)GQDFQC(UniMod:4)K	CO8A_HUMAN	C8A	chr1	56854796	56918223	+	56854901	56917713	11	182,94,145,148,190,201,241,126,158,223,659	0,12812,20152,21265,26648,28684,31130,51870,53159,57606,62768	M1-Q26,Q26-K57,Y58-G106,G106-G155,G155-E218,A219-K285,K286-G366,G366-E408,E408-E460,M461-G535,G535-C584	37615
12	6.7707e-84	FALSE	10	C8A	P07357	AQCGQDFQCK	213	complex	ALT	NP 1	pc2	rs652785	1:57340727:C:A	0.424615	p-min	2.59325e-63	FALSE	TRUE	7.06437e-13	TRUE	26071.3	52937.9	0.492489	P07357:rs652785	CO8A_HUMAN	P07357:rs652785	AQC(UniMod:4)GQDFQC(UniMod:4)K	CO8A_HUMAN	C8A	chr1	56854796	56918223	+	56854901	56917713	11	182,94,145,148,190,201,241,126,158,223,659	0,12812,20152,21265,26648,28684,31130,51870,53159,57606,62768	M1-Q26,Q26-K57,Y58-G106,G106-G155,G155-E218,A219-K285,K286-G366,G366-E408,E408-E460,M461-G535,G535-C584	2155
12	6.7707e-84	FALSE	10	C8A	P07357	QAQCGQDFQCK	263	complex	REF	NP 3	pc2	rs652785	1:57340727:C:A	0.424615	p-maj	1.89895e-60	FALSE	TRUE	2.53366e-34	TRUE	-29268	48042.5	-0.60921	P07357;P07357:rs1620075;P07357:rs1342440	CO8A_HUMAN	P07357	QAQC(UniMod:4)GQDFQC(UniMod:4)K	CO8A_HUMAN	C8A	chr1	56854796	56918223	+	56854901	56917713	11	182,94,145,148,190,201,241,126,158,223,659	0,12812,20152,21265,26648,28684,31130,51870,53159,57606,62768	M1-Q26,Q26-K57,Y58-G106,G106-G155,G155-E218,A219-K285,K286-G366,G366-E408,E408-E460,M461-G535,G535-C584	94798
12	6.7707e-84	FALSE	10	C8A	P07357	QAQCGQDFQCK	263	complex	REF	NP 2	pc2	rs652785	1:57340727:C:A	0.424615	p-maj	1.89895e-60	FALSE	TRUE	2.64597e-12	TRUE	-7810.13	17420.1	-0.44834	P07357;P07357:rs1620075;P07357:rs1342440	CO8A_HUMAN	P07357	QAQC(UniMod:4)GQDFQC(UniMod:4)K	CO8A_HUMAN	C8A	chr1	56854796	56918223	+	56854901	56917713	11	182,94,145,148,190,201,241,126,158,223,659	0,12812,20152,21265,26648,28684,31130,51870,53159,57606,62768	M1-Q26,Q26-K57,Y58-G106,G106-G155,G155-E218,A219-K285,K286-G366,G366-E408,E408-E460,M461-G535,G535-C584	59338
12	6.7707e-84	FALSE	10	C8A	P07357	QAQCGQDFQCK	259	complex	REF	NP 1	pc2	rs652785	1:57340727:C:A	0.424615	p-maj	8.85266e-56	FALSE	TRUE	1.19862e-14	TRUE	-10692.7	20304.2	-0.526623	P07357;P07357:rs1620075;P07357:rs1342440	CO8A_HUMAN	P07357	QAQC(UniMod:4)GQDFQC(UniMod:4)K	CO8A_HUMAN	C8A	chr1	56854796	56918223	+	56854901	56917713	11	182,94,145,148,190,201,241,126,158,223,659	0,12812,20152,21265,26648,28684,31130,51870,53159,57606,62768	M1-Q26,Q26-K57,Y58-G106,G106-G155,G155-E218,A219-K285,K286-G366,G366-E408,E408-E460,M461-G535,G535-C584	23878
13	8.76867e-84	TRUE	10	PGLYRP2	Q96PD5	AFLNGALDGVILGDYLSR	170	complex	ALT	NP 5	pc2	rs892145	19:15586672:A:T	0.304615	p-min	8.76867e-84	TRUE	TRUE	5.69971e-11	TRUE	4598.31	9442.27	0.486991	Q96PD5:rs892145;Q96PD5-2:rs892145	PGRP2_HUMAN	Q96PD5:rs892145	AFLNGALDGVILGDYLSR	PGRP2_HUMAN	PGLYRP2	chr19	15468644	15479501	-	15468665	15479371	5	1082982111071190	0,987,3245,6893,10666	M1-A21,A21-G378,G378-S448,S448-A547,T548-Q576	142655
13	8.76867e-84	FALSE	10	PGLYRP2	Q96PD5	AFLNGALDGVILGDYLSR	171	complex	ALT	NP 4	pc2	rs892145	19:15586672:A:T	0.304615	p-min	2.17402e-76	FALSE	TRUE	6.04371e-10	TRUE	3650.95	10230.3	0.356875	Q96PD5:rs892145;Q96PD5-2:rs892145	PGRP2_HUMAN	Q96PD5:rs892145	AFLNGALDGVILGDYLSR	PGRP2_HUMAN	PGLYRP2	chr19	15468644	15479501	-	15468665	15479371	5	1082982111071190	0,987,3245,6893,10666	M1-A21,A21-G378,G378-S448,S448-A547,T548-Q576	107195
13	8.76867e-84	FALSE	10	PGLYRP2	Q96PD5	AFLNGALDGVILGDYLSR	171	complex	ALT	NP 2	pc2	rs892145	19:15586672:A:T	0.304615	p-min	3.25156e-66	FALSE	TRUE	3.22286e-11	TRUE	3439.59	7611.8	0.451876	Q96PD5:rs892145;Q96PD5-2:rs892145	PGRP2_HUMAN	Q96PD5:rs892145	AFLNGALDGVILGDYLSR	PGRP2_HUMAN	PGLYRP2	chr19	15468644	15479501	-	15468665	15479371	5	1082982111071190	0,987,3245,6893,10666	M1-A21,A21-G378,G378-S448,S448-A547,T548-Q576	36275
13	8.76867e-84	FALSE	10	PGLYRP2	Q96PD5	AFLNGALDGVILGDYLSR	153	complex	ALT	NP 4	pc3	rs892145	19:15586672:A:T	0.304615	p-min	6.72328e-64	FALSE	TRUE	7.21262e-09	TRUE	1728.78	4303.39	0.401725	Q96PD5:rs892145;Q96PD5-2:rs892145	PGRP2_HUMAN	Q96PD5:rs892145	AFLNGALDGVILGDYLSR	PGRP2_HUMAN	PGLYRP2	chr19	15468644	15479501	-	15468665	15479371	5	1082982111071190	0,987,3245,6893,10666	M1-A21,A21-G378,G378-S448,S448-A547,T548-Q576	107196
13	8.76867e-84	FALSE	10	PGLYRP2	Q96PD5	AFLNGALDGVILGDYLSR	151	complex	ALT	NP 5	pc3	rs892145	19:15586672:A:T	0.304615	p-min	4.49925e-62	FALSE	TRUE	5.44531e-13	TRUE	1923.33	3808.68	0.504985	Q96PD5:rs892145;Q96PD5-2:rs892145	PGRP2_HUMAN	Q96PD5:rs892145	AFLNGALDGVILGDYLSR	PGRP2_HUMAN	PGLYRP2	chr19	15468644	15479501	-	15468665	15479371	5	1082982111071190	0,987,3245,6893,10666	M1-A21,A21-G378,G378-S448,S448-A547,T548-Q576	142656
13	8.76867e-84	FALSE	10	PGLYRP2	Q96PD5	AFLNGALDGVILGDYLSR	153	complex	ALT	NP 1	pc3	rs892145	19:15586672:A:T	0.304615	p-min	3.56866e-53	FALSE	TRUE	1.35712e-07	TRUE	1760.36	4819.02	0.365294	Q96PD5:rs892145;Q96PD5-2:rs892145	PGRP2_HUMAN	Q96PD5:rs892145	AFLNGALDGVILGDYLSR	PGRP2_HUMAN	PGLYRP2	chr19	15468644	15479501	-	15468665	15479371	5	1082982111071190	0,987,3245,6893,10666	M1-A21,A21-G378,G378-S448,S448-A547,T548-Q576	816
13	8.76867e-84	FALSE	10	PGLYRP2	Q96PD5	AFLNGALDGVILGDYLSR	151	complex	ALT	NP 2	pc3	rs892145	19:15586672:A:T	0.304615	p-min	1.40143e-51	FALSE	TRUE	2.98624e-07	TRUE	1609.58	4475.72	0.359624	Q96PD5:rs892145;Q96PD5-2:rs892145	PGRP2_HUMAN	Q96PD5:rs892145	AFLNGALDGVILGDYLSR	PGRP2_HUMAN	PGLYRP2	chr19	15468644	15479501	-	15468665	15479371	5	1082982111071190	0,987,3245,6893,10666	M1-A21,A21-G378,G378-S448,S448-A547,T548-Q576	36276
13	8.76867e-84	FALSE	10	PGLYRP2	Q96PD5	AFLNGALDGVILGDYLSR	152	complex	ALT	NP 1	pc2	rs892145	19:15586672:A:T	0.304615	p-min	1.18994e-48	FALSE	TRUE	1.533e-05	FALSE	1467.65	5170.24	0.283864	Q96PD5:rs892145;Q96PD5-2:rs892145	PGRP2_HUMAN	Q96PD5:rs892145	AFLNGALDGVILGDYLSR	PGRP2_HUMAN	PGLYRP2	chr19	15468644	15479501	-	15468665	15479371	5	1082982111071190	0,987,3245,6893,10666	M1-A21,A21-G378,G378-S448,S448-A547,T548-Q576	815
13	8.76867e-84	FALSE	10	PGLYRP2	Q96PD5	AFLNGALDGVILGDYLSR	134	complex	ALT	NP 3	pc2	rs892145	19:15586672:A:T	0.304615	p-min	2.18063e-43	FALSE	TRUE	3.29132e-07	TRUE	1367.14	3905.52	0.350053	Q96PD5:rs892145;Q96PD5-2:rs892145	PGRP2_HUMAN	Q96PD5:rs892145	AFLNGALDGVILGDYLSR	PGRP2_HUMAN	PGLYRP2	chr19	15468644	15479501	-	15468665	15479371	5	1082982111071190	0,987,3245,6893,10666	M1-A21,A21-G378,G378-S448,S448-A547,T548-Q576	71735
13	8.76867e-84	FALSE	10	PGLYRP2	Q96PD5	AFLNGALDGVILGDYLSR	107	complex	ALT	NP 3	pc3	rs892145	19:15586672:A:T	0.304615	p-min	3.93951e-35	FALSE	TRUE	1.09367e-05	FALSE	866.195	2551.08	0.33954	Q96PD5:rs892145;Q96PD5-2:rs892145	PGRP2_HUMAN	Q96PD5:rs892145	AFLNGALDGVILGDYLSR	PGRP2_HUMAN	PGLYRP2	chr19	15468644	15479501	-	15468665	15479371	5	1082982111071190	0,987,3245,6893,10666	M1-A21,A21-G378,G378-S448,S448-A547,T548-Q576	71736
14	1.69252e-82	TRUE	22	CFH	A0A024R962	CYFPYLENGYNQNHGR	182	ref-alt pair	REF	NP 5	pc3	rs1061170	1:196659237:C:T	0.326154	p-min	1.69252e-82	TRUE	TRUE	5.83348e-32	TRUE	155282	193501	0.802487	A0A024R962;A0A0D9SG88;Q5TFM2;Q5TFM2:rs800292;A0A024R962:rs800292;A0A0D9SG88:rs800292;A0A024R962:rs1065489	A0A024R962_HUMAN	A0A024R962	C(UniMod:4)YFPYLENGYNQNHGR	A0A024R962_HUMAN	A0A024R962_HUMAN	chr1	196652042	196747504	+	196652117	196747310	22	133,186,106,77,192,171,174,195,177,183,177,177,183,180,177,183,186,174,177,177,183,394	0,20935,21814,23946,25433,27580,33021,37377,38020,61692,63550,73078,74427,74718,76303,84781,85432,88576,89832,91409,93774,95068	M1-D20,D20-K82,K82-G117,G117-V143,V143-E207,E207-E264,E264-L322,L322-R387,R387-K446,K446-K507,K507-E566,E566-E625,E625-V686,V686-A746,A746-M805,M805-E866,E866-G928,G928-K986,K986-D1045,D1045-D1104,D1104-H1165,H1165-R1231	145761
14	1.69252e-82	FALSE	22	CFH	A0A024R962	CYFPYLENGYNQNHGR	180	ref-alt pair	REF	NP 2	pc3	rs1061170	1:196659237:C:T	0.326154	p-min	4.18389e-76	FALSE	TRUE	9.24433e-14	TRUE	29723.8	51566.1	0.576421	A0A024R962;A0A0D9SG88;Q5TFM2;Q5TFM2:rs800292;A0A024R962:rs800292;A0A0D9SG88:rs800292;A0A024R962:rs1065489	A0A024R962_HUMAN	A0A024R962	C(UniMod:4)YFPYLENGYNQNHGR	A0A024R962_HUMAN	A0A024R962_HUMAN	chr1	196652042	196747504	+	196652117	196747310	22	133,186,106,77,192,171,174,195,177,183,177,177,183,180,177,183,186,174,177,177,183,394	0,20935,21814,23946,25433,27580,33021,37377,38020,61692,63550,73078,74427,74718,76303,84781,85432,88576,89832,91409,93774,95068	M1-D20,D20-K82,K82-G117,G117-V143,V143-E207,E207-E264,E264-L322,L322-R387,R387-K446,K446-K507,K507-E566,E566-E625,E625-V686,V686-A746,A746-M805,M805-E866,E866-G928,G928-K986,K986-D1045,D1045-D1104,D1104-H1165,H1165-R1231	39381
14	1.69252e-82	FALSE	22	CFH	A0A024R962	CYFPYLENGYNQNHGR	200	ref-alt pair	REF	NP 4	pc3	rs1061170	1:196659237:C:T	0.326154	p-min	5.73367e-63	FALSE	TRUE	1.3675e-42	TRUE	436463	506215	0.862209	A0A024R962;A0A0D9SG88;Q5TFM2;Q5TFM2:rs800292;A0A024R962:rs800292;A0A0D9SG88:rs800292;A0A024R962:rs1065489	A0A024R962_HUMAN	A0A024R962	C(UniMod:4)YFPYLENGYNQNHGR	A0A024R962_HUMAN	A0A024R962_HUMAN	chr1	196652042	196747504	+	196652117	196747310	22	133,186,106,77,192,171,174,195,177,183,177,177,183,180,177,183,186,174,177,177,183,394	0,20935,21814,23946,25433,27580,33021,37377,38020,61692,63550,73078,74427,74718,76303,84781,85432,88576,89832,91409,93774,95068	M1-D20,D20-K82,K82-G117,G117-V143,V143-E207,E207-E264,E264-L322,L322-R387,R387-K446,K446-K507,K507-E566,E566-E625,E625-V686,V686-A746,A746-M805,M805-E866,E866-G928,G928-K986,K986-D1045,D1045-D1104,D1104-H1165,H1165-R1231	110301
14	1.69252e-82	FALSE	22	CFH	A0A024R962	CYFPYLENGYNQNHGR	179	ref-alt pair	REF	NP 3	pc3	rs1061170	1:196659237:C:T	0.326154	p-min	3.34319e-58	FALSE	TRUE	1.03846e-14	TRUE	119796	202058	0.59288	A0A024R962;A0A0D9SG88;Q5TFM2;Q5TFM2:rs800292;A0A024R962:rs800292;A0A0D9SG88:rs800292;A0A024R962:rs1065489	A0A024R962_HUMAN	A0A024R962	C(UniMod:4)YFPYLENGYNQNHGR	A0A024R962_HUMAN	A0A024R962_HUMAN	chr1	196652042	196747504	+	196652117	196747310	22	133,186,106,77,192,171,174,195,177,183,177,177,183,180,177,183,186,174,177,177,183,394	0,20935,21814,23946,25433,27580,33021,37377,38020,61692,63550,73078,74427,74718,76303,84781,85432,88576,89832,91409,93774,95068	M1-D20,D20-K82,K82-G117,G117-V143,V143-E207,E207-E264,E264-L322,L322-R387,R387-K446,K446-K507,K507-E566,E566-E625,E625-V686,V686-A746,A746-M805,M805-E866,E866-G928,G928-K986,K986-D1045,D1045-D1104,D1104-H1165,H1165-R1231	74841
14	1.69252e-82	FALSE	22	CFH	A0A024R962	CYFPYLENGYNQNYGR	289	ref-alt pair	ALT	NP 4	pc3	rs1061170	1:196659237:C:T	0.326154	p-maj	1.04002e-48	FALSE	TRUE	6.28312e-11	TRUE	-15484.3	29405.1	-0.526585	Q02985;Q02985-2;Q6NSD3;Q5TFM2:rs1061170;A0A024R962:rs1061170;A0A0D9SG88:rs1061170	A0A024R962_HUMAN	A0A024R962:rs1061170	C(UniMod:4)YFPYLENGYNQNYGR	A0A024R962_HUMAN	A0A024R962_HUMAN	chr1	196652042	196747504	+	196652117	196747310	22	133,186,106,77,192,171,174,195,177,183,177,177,183,180,177,183,186,174,177,177,183,394	0,20935,21814,23946,25433,27580,33021,37377,38020,61692,63550,73078,74427,74718,76303,84781,85432,88576,89832,91409,93774,95068	M1-D20,D20-K82,K82-G117,G117-V143,V143-E207,E207-E264,E264-L322,L322-R387,R387-K446,K446-K507,K507-E566,E566-E625,E625-V686,V686-A746,A746-M805,M805-E866,E866-G928,G928-K986,K986-D1045,D1045-D1104,D1104-H1165,H1165-R1231	110303
14	1.69252e-82	FALSE	22	CFH	A0A024R962	CYFPYLENGYNQNHGR	174	ref-alt pair	REF	NP 1	pc3	rs1061170	1:196659237:C:T	0.326154	p-min	9.77867e-43	FALSE	TRUE	1.65104e-13	TRUE	118242	163807	0.721836	A0A024R962;A0A0D9SG88;Q5TFM2;Q5TFM2:rs800292;A0A024R962:rs800292;A0A0D9SG88:rs800292;A0A024R962:rs1065489	A0A024R962_HUMAN	A0A024R962	C(UniMod:4)YFPYLENGYNQNHGR	A0A024R962_HUMAN	A0A024R962_HUMAN	chr1	196652042	196747504	+	196652117	196747310	22	133,186,106,77,192,171,174,195,177,183,177,177,183,180,177,183,186,174,177,177,183,394	0,20935,21814,23946,25433,27580,33021,37377,38020,61692,63550,73078,74427,74718,76303,84781,85432,88576,89832,91409,93774,95068	M1-D20,D20-K82,K82-G117,G117-V143,V143-E207,E207-E264,E264-L322,L322-R387,R387-K446,K446-K507,K507-E566,E566-E625,E625-V686,V686-A746,A746-M805,M805-E866,E866-G928,G928-K986,K986-D1045,D1045-D1104,D1104-H1165,H1165-R1231	3921
14	1.69252e-82	FALSE	22	CFH	A0A024R962	CYFPYLENGYNQNHGRK	125	ref-alt pair	REF	NP 3	pc4	rs1061170	1:196659237:C:T	0.326154	p-min	8.85206e-40	FALSE	TRUE	0.017261	FALSE	2213.32	5311.18	0.416729	A0A024R962;A0A0D9SG88;Q5TFM2;Q5TFM2:rs800292;A0A024R962:rs800292;A0A0D9SG88:rs800292;A0A024R962:rs1065489	A0A024R962_HUMAN	A0A024R962	C(UniMod:4)YFPYLENGYNQNHGRK	A0A024R962_HUMAN	A0A024R962_HUMAN	chr1	196652042	196747504	+	196652117	196747310	22	133,186,106,77,192,171,174,195,177,183,177,177,183,180,177,183,186,174,177,177,183,394	0,20935,21814,23946,25433,27580,33021,37377,38020,61692,63550,73078,74427,74718,76303,84781,85432,88576,89832,91409,93774,95068	M1-D20,D20-K82,K82-G117,G117-V143,V143-E207,E207-E264,E264-L322,L322-R387,R387-K446,K446-K507,K507-E566,E566-E625,E625-V686,V686-A746,A746-M805,M805-E866,E866-G928,G928-K986,K986-D1045,D1045-D1104,D1104-H1165,H1165-R1231	74840
14	1.69252e-82	FALSE	22	CFH	A0A024R962	CYFPYLENGYNQNYGR	294	ref-alt pair	ALT	NP 5	pc3	rs1061170	1:196659237:C:T	0.326154	p-maj	1.83971e-38	FALSE	TRUE	2.30404e-07	TRUE	-9008.72	23365	-0.385564	Q02985;Q02985-2;Q6NSD3;Q5TFM2:rs1061170;A0A024R962:rs1061170;A0A0D9SG88:rs1061170	A0A024R962_HUMAN	A0A024R962:rs1061170	C(UniMod:4)YFPYLENGYNQNYGR	A0A024R962_HUMAN	A0A024R962_HUMAN	chr1	196652042	196747504	+	196652117	196747310	22	133,186,106,77,192,171,174,195,177,183,177,177,183,180,177,183,186,174,177,177,183,394	0,20935,21814,23946,25433,27580,33021,37377,38020,61692,63550,73078,74427,74718,76303,84781,85432,88576,89832,91409,93774,95068	M1-D20,D20-K82,K82-G117,G117-V143,V143-E207,E207-E264,E264-L322,L322-R387,R387-K446,K446-K507,K507-E566,E566-E625,E625-V686,V686-A746,A746-M805,M805-E866,E866-G928,G928-K986,K986-D1045,D1045-D1104,D1104-H1165,H1165-R1231	145763
14	1.69252e-82	FALSE	22	CFH	A0A024R962	CYFPYLENGYNQNYGR	282	ref-alt pair	ALT	NP 3	pc3	rs1061170	1:196659237:C:T	0.326154	p-maj	1.5504e-30	FALSE	TRUE	1.01843e-09	TRUE	-8164.19	16869.8	-0.483952	Q02985;Q02985-2;Q6NSD3;Q5TFM2:rs1061170;A0A024R962:rs1061170;A0A0D9SG88:rs1061170	A0A024R962_HUMAN	A0A024R962:rs1061170	C(UniMod:4)YFPYLENGYNQNYGR	A0A024R962_HUMAN	A0A024R962_HUMAN	chr1	196652042	196747504	+	196652117	196747310	22	133,186,106,77,192,171,174,195,177,183,177,177,183,180,177,183,186,174,177,177,183,394	0,20935,21814,23946,25433,27580,33021,37377,38020,61692,63550,73078,74427,74718,76303,84781,85432,88576,89832,91409,93774,95068	M1-D20,D20-K82,K82-G117,G117-V143,V143-E207,E207-E264,E264-L322,L322-R387,R387-K446,K446-K507,K507-E566,E566-E625,E625-V686,V686-A746,A746-M805,M805-E866,E866-G928,G928-K986,K986-D1045,D1045-D1104,D1104-H1165,H1165-R1231	74843
14	1.69252e-82	FALSE	22	CFH	A0A024R962	CYFPYLENGYNQNYGR	254	ref-alt pair	ALT	NP 1	pc3	rs1061170	1:196659237:C:T	0.326154	p-maj	2.84431e-20	FALSE	TRUE	0.00138499	FALSE	-4536.29	17535.3	-0.258694	Q02985;Q02985-2;Q6NSD3;Q5TFM2:rs1061170;A0A024R962:rs1061170;A0A0D9SG88:rs1061170	A0A024R962_HUMAN	A0A024R962:rs1061170	C(UniMod:4)YFPYLENGYNQNYGR	A0A024R962_HUMAN	A0A024R962_HUMAN	chr1	196652042	196747504	+	196652117	196747310	22	133,186,106,77,192,171,174,195,177,183,177,177,183,180,177,183,186,174,177,177,183,394	0,20935,21814,23946,25433,27580,33021,37377,38020,61692,63550,73078,74427,74718,76303,84781,85432,88576,89832,91409,93774,95068	M1-D20,D20-K82,K82-G117,G117-V143,V143-E207,E207-E264,E264-L322,L322-R387,R387-K446,K446-K507,K507-E566,E566-E625,E625-V686,V686-A746,A746-M805,M805-E866,E866-G928,G928-K986,K986-D1045,D1045-D1104,D1104-H1165,H1165-R1231	3923
14	1.69252e-82	FALSE	22	CFH	A0A024R962	CYFPYLENGYNQNHGRK	60	ref-alt pair	REF	NP 4	pc4	rs1061170	1:196659237:C:T	0.326154	p-min	7.51749e-19	FALSE	TRUE	0.145724	FALSE	1018.49	3457.63	0.294562	A0A024R962;A0A0D9SG88;Q5TFM2;Q5TFM2:rs800292;A0A024R962:rs800292;A0A0D9SG88:rs800292;A0A024R962:rs1065489	A0A024R962_HUMAN	A0A024R962	C(UniMod:4)YFPYLENGYNQNHGRK	A0A024R962_HUMAN	A0A024R962_HUMAN	chr1	196652042	196747504	+	196652117	196747310	22	133,186,106,77,192,171,174,195,177,183,177,177,183,180,177,183,186,174,177,177,183,394	0,20935,21814,23946,25433,27580,33021,37377,38020,61692,63550,73078,74427,74718,76303,84781,85432,88576,89832,91409,93774,95068	M1-D20,D20-K82,K82-G117,G117-V143,V143-E207,E207-E264,E264-L322,L322-R387,R387-K446,K446-K507,K507-E566,E566-E625,E625-V686,V686-A746,A746-M805,M805-E866,E866-G928,G928-K986,K986-D1045,D1045-D1104,D1104-H1165,H1165-R1231	110300
14	1.69252e-82	FALSE	22	CFH	A0A024R962	CYFPYLENGYNQNYGR	196	ref-alt pair	ALT	NP 2	pc3	rs1061170	1:196659237:C:T	0.326154	p-min	4.28352e-16	FALSE	TRUE	0.959442	FALSE	50.1622	11217.6	0.00447172	Q02985;Q02985-2;Q6NSD3;Q5TFM2:rs1061170;A0A024R962:rs1061170;A0A0D9SG88:rs1061170	A0A024R962_HUMAN	A0A024R962:rs1061170	C(UniMod:4)YFPYLENGYNQNYGR	A0A024R962_HUMAN	A0A024R962_HUMAN	chr1	196652042	196747504	+	196652117	196747310	22	133,186,106,77,192,171,174,195,177,183,177,177,183,180,177,183,186,174,177,177,183,394	0,20935,21814,23946,25433,27580,33021,37377,38020,61692,63550,73078,74427,74718,76303,84781,85432,88576,89832,91409,93774,95068	M1-D20,D20-K82,K82-G117,G117-V143,V143-E207,E207-E264,E264-L322,L322-R387,R387-K446,K446-K507,K507-E566,E566-E625,E625-V686,V686-A746,A746-M805,M805-E866,E866-G928,G928-K986,K986-D1045,D1045-D1104,D1104-H1165,H1165-R1231	39383
14	1.69252e-82	FALSE	22	CFH	A0A024R962	CYFPYLENGYNQNHGRK	50	ref-alt pair	REF	NP 1	pc4	rs1061170	1:196659237:C:T	0.326154	p-min	7.34503e-14	FALSE	TRUE	0.629155	FALSE	681.364	5605.07	0.121562	A0A024R962;A0A0D9SG88;Q5TFM2;Q5TFM2:rs800292;A0A024R962:rs800292;A0A0D9SG88:rs800292;A0A024R962:rs1065489	A0A024R962_HUMAN	A0A024R962	C(UniMod:4)YFPYLENGYNQNHGRK	A0A024R962_HUMAN	A0A024R962_HUMAN	chr1	196652042	196747504	+	196652117	196747310	22	133,186,106,77,192,171,174,195,177,183,177,177,183,180,177,183,186,174,177,177,183,394	0,20935,21814,23946,25433,27580,33021,37377,38020,61692,63550,73078,74427,74718,76303,84781,85432,88576,89832,91409,93774,95068	M1-D20,D20-K82,K82-G117,G117-V143,V143-E207,E207-E264,E264-L322,L322-R387,R387-K446,K446-K507,K507-E566,E566-E625,E625-V686,V686-A746,A746-M805,M805-E866,E866-G928,G928-K986,K986-D1045,D1045-D1104,D1104-H1165,H1165-R1231	3920
14	1.69252e-82	FALSE	22	CFH	A0A024R962	CYFPYLENGYNQNYGRK	178	ref-alt pair	ALT	NP 3	pc3	rs1061170	1:196659237:C:T	0.326154	p-min	5.27739e-11	FALSE	TRUE	0.0277049	FALSE	-2881.01	12177.5	-0.236584	Q02985;Q02985-2;Q6NSD3;Q5TFM2:rs1061170;A0A024R962:rs1061170;A0A0D9SG88:rs1061170	A0A024R962_HUMAN	A0A024R962:rs1061170	C(UniMod:4)YFPYLENGYNQNYGRK	A0A024R962_HUMAN	A0A024R962_HUMAN	chr1	196652042	196747504	+	196652117	196747310	22	133,186,106,77,192,171,174,195,177,183,177,177,183,180,177,183,186,174,177,177,183,394	0,20935,21814,23946,25433,27580,33021,37377,38020,61692,63550,73078,74427,74718,76303,84781,85432,88576,89832,91409,93774,95068	M1-D20,D20-K82,K82-G117,G117-V143,V143-E207,E207-E264,E264-L322,L322-R387,R387-K446,K446-K507,K507-E566,E566-E625,E625-V686,V686-A746,A746-M805,M805-E866,E866-G928,G928-K986,K986-D1045,D1045-D1104,D1104-H1165,H1165-R1231	74842
14	1.69252e-82	FALSE	22	CFH	A0A024R962	CYFPYLENGYNQNYGRK	102	ref-alt pair	ALT	NP 5	pc3	rs1061170	1:196659237:C:T	0.326154	p-min	6.1999e-09	FALSE	TRUE	0.642044	FALSE	-323.707	7333.35	-0.0441418	Q02985;Q02985-2;Q6NSD3;Q5TFM2:rs1061170;A0A024R962:rs1061170;A0A0D9SG88:rs1061170	A0A024R962_HUMAN	A0A024R962:rs1061170	C(UniMod:4)YFPYLENGYNQNYGRK	A0A024R962_HUMAN	A0A024R962_HUMAN	chr1	196652042	196747504	+	196652117	196747310	22	133,186,106,77,192,171,174,195,177,183,177,177,183,180,177,183,186,174,177,177,183,394	0,20935,21814,23946,25433,27580,33021,37377,38020,61692,63550,73078,74427,74718,76303,84781,85432,88576,89832,91409,93774,95068	M1-D20,D20-K82,K82-G117,G117-V143,V143-E207,E207-E264,E264-L322,L322-R387,R387-K446,K446-K507,K507-E566,E566-E625,E625-V686,V686-A746,A746-M805,M805-E866,E866-G928,G928-K986,K986-D1045,D1045-D1104,D1104-H1165,H1165-R1231	145762
14	1.69252e-82	FALSE	22	CFH	A0A024R962	CYFPYLENGYNQNHGRK	34	ref-alt pair	REF	NP 4	pc3	rs1061170	1:196659237:C:T	0.326154	p-min	6.71761e-09	FALSE	TRUE	0.0593244	FALSE	1672.8	3843.68	0.435208	A0A024R962;A0A0D9SG88;Q5TFM2;Q5TFM2:rs800292;A0A024R962:rs800292;A0A0D9SG88:rs800292;A0A024R962:rs1065489	A0A024R962_HUMAN	A0A024R962	C(UniMod:4)YFPYLENGYNQNHGRK	A0A024R962_HUMAN	A0A024R962_HUMAN	chr1	196652042	196747504	+	196652117	196747310	22	133,186,106,77,192,171,174,195,177,183,177,177,183,180,177,183,186,174,177,177,183,394	0,20935,21814,23946,25433,27580,33021,37377,38020,61692,63550,73078,74427,74718,76303,84781,85432,88576,89832,91409,93774,95068	M1-D20,D20-K82,K82-G117,G117-V143,V143-E207,E207-E264,E264-L322,L322-R387,R387-K446,K446-K507,K507-E566,E566-E625,E625-V686,V686-A746,A746-M805,M805-E866,E866-G928,G928-K986,K986-D1045,D1045-D1104,D1104-H1165,H1165-R1231	110299
14	1.69252e-82	FALSE	22	CFH	A0A024R962	CYFPYLENGYNQNYGRK	113	ref-alt pair	ALT	NP 4	pc3	rs1061170	1:196659237:C:T	0.326154	p-min	1.62805e-08	FALSE	TRUE	0.524009	FALSE	-1539.62	20366.9	-0.0755943	Q02985;Q02985-2;Q6NSD3;Q5TFM2:rs1061170;A0A024R962:rs1061170;A0A0D9SG88:rs1061170	A0A024R962_HUMAN	A0A024R962:rs1061170	C(UniMod:4)YFPYLENGYNQNYGRK	A0A024R962_HUMAN	A0A024R962_HUMAN	chr1	196652042	196747504	+	196652117	196747310	22	133,186,106,77,192,171,174,195,177,183,177,177,183,180,177,183,186,174,177,177,183,394	0,20935,21814,23946,25433,27580,33021,37377,38020,61692,63550,73078,74427,74718,76303,84781,85432,88576,89832,91409,93774,95068	M1-D20,D20-K82,K82-G117,G117-V143,V143-E207,E207-E264,E264-L322,L322-R387,R387-K446,K446-K507,K507-E566,E566-E625,E625-V686,V686-A746,A746-M805,M805-E866,E866-G928,G928-K986,K986-D1045,D1045-D1104,D1104-H1165,H1165-R1231	110302
14	1.69252e-82	FALSE	22	CFH	A0A024R962	CYFPYLENGYNQNYGRK	75	ref-alt pair	ALT	NP 1	pc3	rs1061170	1:196659237:C:T	0.326154	p-min	1.34574e-06	FALSE	TRUE	0.0165576	FALSE	-2768.51	7750.75	-0.357192	Q02985;Q02985-2;Q6NSD3;Q5TFM2:rs1061170;A0A024R962:rs1061170;A0A0D9SG88:rs1061170	A0A024R962_HUMAN	A0A024R962:rs1061170	C(UniMod:4)YFPYLENGYNQNYGRK	A0A024R962_HUMAN	A0A024R962_HUMAN	chr1	196652042	196747504	+	196652117	196747310	22	133,186,106,77,192,171,174,195,177,183,177,177,183,180,177,183,186,174,177,177,183,394	0,20935,21814,23946,25433,27580,33021,37377,38020,61692,63550,73078,74427,74718,76303,84781,85432,88576,89832,91409,93774,95068	M1-D20,D20-K82,K82-G117,G117-V143,V143-E207,E207-E264,E264-L322,L322-R387,R387-K446,K446-K507,K507-E566,E566-E625,E625-V686,V686-A746,A746-M805,M805-E866,E866-G928,G928-K986,K986-D1045,D1045-D1104,D1104-H1165,H1165-R1231	3922
14	1.69252e-82	FALSE	22	CFH	A0A024R962	CYFPYLENGYNQNHGRK	14	ref-alt pair	REF	NP 5	pc4	rs1061170	1:196659237:C:T	0.326154	p-maj	1.96138e-05	FALSE	FALSE	0.077866	FALSE	1002.89	3056.33	0.328134	A0A024R962;A0A0D9SG88;Q5TFM2;Q5TFM2:rs800292;A0A024R962:rs800292;A0A0D9SG88:rs800292;A0A024R962:rs1065489	A0A024R962_HUMAN	A0A024R962	C(UniMod:4)YFPYLENGYNQNHGRK	A0A024R962_HUMAN	A0A024R962_HUMAN	chr1	196652042	196747504	+	196652117	196747310	22	133,186,106,77,192,171,174,195,177,183,177,177,183,180,177,183,186,174,177,177,183,394	0,20935,21814,23946,25433,27580,33021,37377,38020,61692,63550,73078,74427,74718,76303,84781,85432,88576,89832,91409,93774,95068	M1-D20,D20-K82,K82-G117,G117-V143,V143-E207,E207-E264,E264-L322,L322-R387,R387-K446,K446-K507,K507-E566,E566-E625,E625-V686,V686-A746,A746-M805,M805-E866,E866-G928,G928-K986,K986-D1045,D1045-D1104,D1104-H1165,H1165-R1231	145760
14	1.69252e-82	FALSE	22	CFH	A0A024R962	CYFPYLENGYNQNHGRK	7	ref-alt pair	REF	NP 5	pc3	rs1061170	1:196659237:C:T	0.326154	p-maj	0.000228361	FALSE	FALSE	0.759027	FALSE	294.952	4146.56	0.0711317	A0A024R962;A0A0D9SG88;Q5TFM2;Q5TFM2:rs800292;A0A024R962:rs800292;A0A0D9SG88:rs800292;A0A024R962:rs1065489	A0A024R962_HUMAN	A0A024R962	C(UniMod:4)YFPYLENGYNQNHGRK	A0A024R962_HUMAN	A0A024R962_HUMAN	chr1	196652042	196747504	+	196652117	196747310	22	133,186,106,77,192,171,174,195,177,183,177,177,183,180,177,183,186,174,177,177,183,394	0,20935,21814,23946,25433,27580,33021,37377,38020,61692,63550,73078,74427,74718,76303,84781,85432,88576,89832,91409,93774,95068	M1-D20,D20-K82,K82-G117,G117-V143,V143-E207,E207-E264,E264-L322,L322-R387,R387-K446,K446-K507,K507-E566,E566-E625,E625-V686,V686-A746,A746-M805,M805-E866,E866-G928,G928-K986,K986-D1045,D1045-D1104,D1104-H1165,H1165-R1231	145759
14	1.69252e-82	FALSE	22	CFH	A0A024R962	CYFPYLENGYNQNYGRK	2	ref-alt pair	ALT	NP 2	pc3	rs1061170	1:196659237:C:T	0.326154	p-maj	1	FALSE	FALSE	1	FALSE	73.82	3403.88	0.021687	Q02985;Q02985-2;Q6NSD3;Q5TFM2:rs1061170;A0A024R962:rs1061170;A0A0D9SG88:rs1061170	A0A024R962_HUMAN	A0A024R962:rs1061170	C(UniMod:4)YFPYLENGYNQNYGRK	A0A024R962_HUMAN	A0A024R962_HUMAN	chr1	196652042	196747504	+	196652117	196747310	22	133,186,106,77,192,171,174,195,177,183,177,177,183,180,177,183,186,174,177,177,183,394	0,20935,21814,23946,25433,27580,33021,37377,38020,61692,63550,73078,74427,74718,76303,84781,85432,88576,89832,91409,93774,95068	M1-D20,D20-K82,K82-G117,G117-V143,V143-E207,E207-E264,E264-L322,L322-R387,R387-K446,K446-K507,K507-E566,E566-E625,E625-V686,V686-A746,A746-M805,M805-E866,E866-G928,G928-K986,K986-D1045,D1045-D1104,D1104-H1165,H1165-R1231	39382
14	1.69252e-82	FALSE	22	CFH	A0A024R962	CYFPYLENGYNQNHGRK	1	ref-alt pair	REF	NP 3	pc3	rs1061170	1:196659237:C:T	0.326154	p-maj	1	FALSE	FALSE	1	FALSE	0	636.042	0	A0A024R962;A0A0D9SG88;Q5TFM2;Q5TFM2:rs800292;A0A024R962:rs800292;A0A0D9SG88:rs800292;A0A024R962:rs1065489	A0A024R962_HUMAN	A0A024R962	C(UniMod:4)YFPYLENGYNQNHGRK	A0A024R962_HUMAN	A0A024R962_HUMAN	chr1	196652042	196747504	+	196652117	196747310	22	133,186,106,77,192,171,174,195,177,183,177,177,183,180,177,183,186,174,177,177,183,394	0,20935,21814,23946,25433,27580,33021,37377,38020,61692,63550,73078,74427,74718,76303,84781,85432,88576,89832,91409,93774,95068	M1-D20,D20-K82,K82-G117,G117-V143,V143-E207,E207-E264,E264-L322,L322-R387,R387-K446,K446-K507,K507-E566,E566-E625,E625-V686,V686-A746,A746-M805,M805-E866,E866-G928,G928-K986,K986-D1045,D1045-D1104,D1104-H1165,H1165-R1231	74839
15	4.22138e-82	TRUE	10	LTF	E7ER44	SVQWCTVSQPEATK	206	ref-alt pair	ALT	NP 4	pc2	rs1126477	3:46501268:C:T	0.404615	p-min	4.22138e-82	TRUE	TRUE	1.28073e-07	TRUE	82267.3	121877	0.675001	P02788:rs1126477;E7ER44:rs1126477	E7ER44_HUMAN;TRFL_HUMAN	E7ER44:rs1126477;P02788:rs1126477	SVQWC(UniMod:4)TVSQPEATK	E7ER44_HUMAN	LTF	chr3	46436192	46464868	-	46436197	46464867	17	37,190,185,68,142,156,54,91,149,175,179,56,148,183,109,164,44	0,1747,3103,5223,7248,9088,10247,11115,12676,13661,14302,18112,19102,19603,20097,23463,28632	M1-G15,G15-A69,E70-Q106,Q106-A167,A167-K216,K216-E235,E235-Q294,E295-S353,S353-L402,K403-K433,K433-G451,G451-D503,D503-R550,R550-G573,G573-Q634,A635-P698,P698-K708	134509
15	4.22138e-82	FALSE	10	LTF	E7ER44	SVQWCAVSQPEATK	268	ref-alt pair	REF	NP 4	pc2	rs1126477	3:46501268:C:T	0.404615	p-maj	2.46977e-55	FALSE	TRUE	0.000310664	FALSE	-41435.3	118343	-0.350129	E7ER44;P02788;P02788:rs2073495;E7ER44:rs2073495;P02788:rs1126478;E7ER44:rs1126478	E7ER44_HUMAN;TRFL_HUMAN	E7ER44;P02788	SVQWC(UniMod:4)AVSQPEATK	E7ER44_HUMAN	LTF	chr3	46436192	46464868	-	46436197	46464867	17	37,190,185,68,142,156,54,91,149,175,179,56,148,183,109,164,44	0,1747,3103,5223,7248,9088,10247,11115,12676,13661,14302,18112,19102,19603,20097,23463,28632	M1-G15,G15-A69,E70-Q106,Q106-A167,A167-K216,K216-E235,E235-Q294,E295-S353,S353-L402,K403-K433,K433-G451,G451-D503,D503-R550,R550-G573,G573-Q634,A635-P698,P698-K708	134508
15	4.22138e-82	FALSE	10	LTF	E7ER44	SVQWCTVSQPEATK	181	ref-alt pair	ALT	NP 3	pc2	rs1126477	3:46501268:C:T	0.404615	p-min	2.14016e-45	FALSE	TRUE	3.26753e-07	TRUE	34937.8	54147.2	0.645238	P02788:rs1126477;E7ER44:rs1126477	E7ER44_HUMAN;TRFL_HUMAN	E7ER44:rs1126477;P02788:rs1126477	SVQWC(UniMod:4)TVSQPEATK	E7ER44_HUMAN	LTF	chr3	46436192	46464868	-	46436197	46464867	17	37,190,185,68,142,156,54,91,149,175,179,56,148,183,109,164,44	0,1747,3103,5223,7248,9088,10247,11115,12676,13661,14302,18112,19102,19603,20097,23463,28632	M1-G15,G15-A69,E70-Q106,Q106-A167,A167-K216,K216-E235,E235-Q294,E295-S353,S353-L402,K403-K433,K433-G451,G451-D503,D503-R550,R550-G573,G573-Q634,A635-P698,P698-K708	99049
15	4.22138e-82	FALSE	10	LTF	E7ER44	SVQWCTVSQPEATK	163	ref-alt pair	ALT	NP 1	pc2	rs1126477	3:46501268:C:T	0.404615	p-min	8.68962e-45	FALSE	TRUE	1.75712e-05	FALSE	7185.49	12478.5	0.575831	P02788:rs1126477;E7ER44:rs1126477	E7ER44_HUMAN;TRFL_HUMAN	E7ER44:rs1126477;P02788:rs1126477	SVQWC(UniMod:4)TVSQPEATK	E7ER44_HUMAN	LTF	chr3	46436192	46464868	-	46436197	46464867	17	37,190,185,68,142,156,54,91,149,175,179,56,148,183,109,164,44	0,1747,3103,5223,7248,9088,10247,11115,12676,13661,14302,18112,19102,19603,20097,23463,28632	M1-G15,G15-A69,E70-Q106,Q106-A167,A167-K216,K216-E235,E235-Q294,E295-S353,S353-L402,K403-K433,K433-G451,G451-D503,D503-R550,R550-G573,G573-Q634,A635-P698,P698-K708	28129
15	4.22138e-82	FALSE	10	LTF	E7ER44	SVQWCAVSQPEATK	263	ref-alt pair	REF	NP 3	pc2	rs1126477	3:46501268:C:T	0.404615	p-maj	2.22285e-40	FALSE	TRUE	0.0934557	FALSE	-6179.2	30400.5	-0.20326	E7ER44;P02788;P02788:rs2073495;E7ER44:rs2073495;P02788:rs1126478;E7ER44:rs1126478	E7ER44_HUMAN;TRFL_HUMAN	E7ER44;P02788	SVQWC(UniMod:4)AVSQPEATK	E7ER44_HUMAN	LTF	chr3	46436192	46464868	-	46436197	46464867	17	37,190,185,68,142,156,54,91,149,175,179,56,148,183,109,164,44	0,1747,3103,5223,7248,9088,10247,11115,12676,13661,14302,18112,19102,19603,20097,23463,28632	M1-G15,G15-A69,E70-Q106,Q106-A167,A167-K216,K216-E235,E235-Q294,E295-S353,S353-L402,K403-K433,K433-G451,G451-D503,D503-R550,R550-G573,G573-Q634,A635-P698,P698-K708	99048
15	4.22138e-82	FALSE	10	LTF	E7ER44	SVQWCAVSQPEATK	246	ref-alt pair	REF	NP 1	pc2	rs1126477	3:46501268:C:T	0.404615	p-maj	2.30347e-31	FALSE	TRUE	0.0386536	FALSE	-2231.3	10777.2	-0.20704	E7ER44;P02788;P02788:rs2073495;E7ER44:rs2073495;P02788:rs1126478;E7ER44:rs1126478	E7ER44_HUMAN;TRFL_HUMAN	E7ER44;P02788	SVQWC(UniMod:4)AVSQPEATK	E7ER44_HUMAN	LTF	chr3	46436192	46464868	-	46436197	46464867	17	37,190,185,68,142,156,54,91,149,175,179,56,148,183,109,164,44	0,1747,3103,5223,7248,9088,10247,11115,12676,13661,14302,18112,19102,19603,20097,23463,28632	M1-G15,G15-A69,E70-Q106,Q106-A167,A167-K216,K216-E235,E235-Q294,E295-S353,S353-L402,K403-K433,K433-G451,G451-D503,D503-R550,R550-G573,G573-Q634,A635-P698,P698-K708	28128
15	4.22138e-82	FALSE	10	LTF	E7ER44	SVQWCTVSQPEATK	5	ref-alt pair	ALT	NP 2	pc2	rs1126477	3:46501268:C:T	0.404615	p-min	0.163167	FALSE	FALSE	0.751357	FALSE	-2427.16	8904.21	-0.272586	P02788:rs1126477;E7ER44:rs1126477	E7ER44_HUMAN;TRFL_HUMAN	E7ER44:rs1126477;P02788:rs1126477	SVQWC(UniMod:4)TVSQPEATK	E7ER44_HUMAN	LTF	chr3	46436192	46464868	-	46436197	46464867	17	37,190,185,68,142,156,54,91,149,175,179,56,148,183,109,164,44	0,1747,3103,5223,7248,9088,10247,11115,12676,13661,14302,18112,19102,19603,20097,23463,28632	M1-G15,G15-A69,E70-Q106,Q106-A167,A167-K216,K216-E235,E235-Q294,E295-S353,S353-L402,K403-K433,K433-G451,G451-D503,D503-R550,R550-G573,G573-Q634,A635-P698,P698-K708	63589
15	4.22138e-82	FALSE	10	LTF	E7ER44	SVQWCAVSQPEATK	1	ref-alt pair	REF	NP 5	pc2	rs1126477	3:46501268:C:T	0.404615	p-min	0.363077	FALSE	FALSE	1	FALSE	0	4563.14	0	E7ER44;P02788;P02788:rs2073495;E7ER44:rs2073495;P02788:rs1126478;E7ER44:rs1126478	E7ER44_HUMAN;TRFL_HUMAN	E7ER44;P02788	SVQWC(UniMod:4)AVSQPEATK	E7ER44_HUMAN	LTF	chr3	46436192	46464868	-	46436197	46464867	17	37,190,185,68,142,156,54,91,149,175,179,56,148,183,109,164,44	0,1747,3103,5223,7248,9088,10247,11115,12676,13661,14302,18112,19102,19603,20097,23463,28632	M1-G15,G15-A69,E70-Q106,Q106-A167,A167-K216,K216-E235,E235-Q294,E295-S353,S353-L402,K403-K433,K433-G451,G451-D503,D503-R550,R550-G573,G573-Q634,A635-P698,P698-K708	169968
15	4.22138e-82	FALSE	10	LTF	E7ER44	SVQWCAVSQPEATK	6	ref-alt pair	REF	NP 2	pc2	rs1126477	3:46501268:C:T	0.404615	p-maj	0.59475	FALSE	FALSE	0.295614	FALSE	4415.22	6301.54	0.700657	E7ER44;P02788;P02788:rs2073495;E7ER44:rs2073495;P02788:rs1126478;E7ER44:rs1126478	E7ER44_HUMAN;TRFL_HUMAN	E7ER44;P02788	SVQWC(UniMod:4)AVSQPEATK	E7ER44_HUMAN	LTF	chr3	46436192	46464868	-	46436197	46464867	17	37,190,185,68,142,156,54,91,149,175,179,56,148,183,109,164,44	0,1747,3103,5223,7248,9088,10247,11115,12676,13661,14302,18112,19102,19603,20097,23463,28632	M1-G15,G15-A69,E70-Q106,Q106-A167,A167-K216,K216-E235,E235-Q294,E295-S353,S353-L402,K403-K433,K433-G451,G451-D503,D503-R550,R550-G573,G573-Q634,A635-P698,P698-K708	63588
15	4.22138e-82	FALSE	10	LTF	E7ER44	SVQWCTVSQPEATK	1	ref-alt pair	ALT	NP 5	pc2	rs1126477	3:46501268:C:T	0.404615	p-maj	1	FALSE	FALSE	1	FALSE	0	2100.62	0	P02788:rs1126477;E7ER44:rs1126477	E7ER44_HUMAN;TRFL_HUMAN	E7ER44:rs1126477;P02788:rs1126477	SVQWC(UniMod:4)TVSQPEATK	E7ER44_HUMAN	LTF	chr3	46436192	46464868	-	46436197	46464867	17	37,190,185,68,142,156,54,91,149,175,179,56,148,183,109,164,44	0,1747,3103,5223,7248,9088,10247,11115,12676,13661,14302,18112,19102,19603,20097,23463,28632	M1-G15,G15-A69,E70-Q106,Q106-A167,A167-K216,K216-E235,E235-Q294,E295-S353,S353-L402,K403-K433,K433-G451,G451-D503,D503-R550,R550-G573,G573-Q634,A635-P698,P698-K708	169969
16	9.23227e-81	TRUE	24	SERPINA1	P01009	PFVFLMIDQNTK	195	ref-alt pair	ALT	NP 5	pc2	rs1303	14:94844843:T:G	0.341538	p-min	9.23227e-81	TRUE	TRUE	2.28271e-17	TRUE	29040.5	37959.2	0.765046	P01009:rs1303	A1AT_HUMAN	P01009:rs1303	PFVFLMIDQNTK	A1AT_HUMAN	SERPINA1	chr14	94376746	94388602	-	94378451	94383237	5	1894,148,271,650,43	0,2717,4124,5845,11813	M1-G216,G216-R306,R306-K355,A356-K418	165118
16	9.23227e-81	FALSE	24	SERPINA1	P01009	PFVFLMIDQNTK	188	ref-alt pair	ALT	NP 2	pc2	rs1303	14:94844843:T:G	0.341538	p-min	2.96146e-67	FALSE	TRUE	1.56257e-10	TRUE	62587.2	134607	0.464961	P01009:rs1303	A1AT_HUMAN	P01009:rs1303	PFVFLMIDQNTK	A1AT_HUMAN	SERPINA1	chr14	94376746	94388602	-	94378451	94383237	5	1894,148,271,650,43	0,2717,4124,5845,11813	M1-G216,G216-R306,R306-K355,A356-K418	58738
16	9.23227e-81	FALSE	24	SERPINA1	P01009	FNKPFVFLMIDQNTK	188	ref-alt pair	ALT	NP 2	pc3	rs1303	14:94844843:T:G	0.341538	p-min	2.96146e-67	FALSE	TRUE	8.25061e-07	TRUE	17099.1	28745.2	0.594851	P01009:rs1303	A1AT_HUMAN	P01009:rs1303	FNKPFVFLMIDQNTK	A1AT_HUMAN	SERPINA1	chr14	94376746	94388602	-	94378451	94383237	5	1894,148,271,650,43	0,2717,4124,5845,11813	M1-G216,G216-R306,R306-K355,A356-K418	44963
16	9.23227e-81	FALSE	24	SERPINA1	P01009	PFVFLMIDQNTK	188	ref-alt pair	ALT	NP 3	pc2	rs1303	14:94844843:T:G	0.341538	p-min	2.96146e-67	FALSE	TRUE	3.27397e-06	TRUE	5144.19	12983.8	0.3962	P01009:rs1303	A1AT_HUMAN	P01009:rs1303	PFVFLMIDQNTK	A1AT_HUMAN	SERPINA1	chr14	94376746	94388602	-	94378451	94383237	5	1894,148,271,650,43	0,2717,4124,5845,11813	M1-G216,G216-R306,R306-K355,A356-K418	94198
16	9.23227e-81	FALSE	24	SERPINA1	P01009	FNKPFVFLMIDQNTK	167	ref-alt pair	ALT	NP 4	pc3	rs1303	14:94844843:T:G	0.341538	p-min	9.95924e-66	FALSE	TRUE	0.000202992	FALSE	3854.47	8422.63	0.457633	P01009:rs1303	A1AT_HUMAN	P01009:rs1303	FNKPFVFLMIDQNTK	A1AT_HUMAN	SERPINA1	chr14	94376746	94388602	-	94378451	94383237	5	1894,148,271,650,43	0,2717,4124,5845,11813	M1-G216,G216-R306,R306-K355,A356-K418	115883
16	9.23227e-81	FALSE	24	SERPINA1	P01009	PFVFLMIDQNTK	188	ref-alt pair	ALT	NP 1	pc2	rs1303	14:94844843:T:G	0.341538	p-min	6.87481e-65	FALSE	TRUE	1.63023e-07	TRUE	17312.5	31577.8	0.548249	P01009:rs1303	A1AT_HUMAN	P01009:rs1303	PFVFLMIDQNTK	A1AT_HUMAN	SERPINA1	chr14	94376746	94388602	-	94378451	94383237	5	1894,148,271,650,43	0,2717,4124,5845,11813	M1-G216,G216-R306,R306-K355,A356-K418	23278
16	9.23227e-81	FALSE	24	SERPINA1	P01009	FNKPFVFLMIDQNTK	153	ref-alt pair	ALT	NP 5	pc3	rs1303	14:94844843:T:G	0.341538	p-min	1.861e-57	FALSE	TRUE	0.0795579	FALSE	1069.16	5146.71	0.207736	P01009:rs1303	A1AT_HUMAN	P01009:rs1303	FNKPFVFLMIDQNTK	A1AT_HUMAN	SERPINA1	chr14	94376746	94388602	-	94378451	94383237	5	1894,148,271,650,43	0,2717,4124,5845,11813	M1-G216,G216-R306,R306-K355,A356-K418	151343
16	9.23227e-81	FALSE	24	SERPINA1	P01009	FNKPFVFLMIDQNTK	170	ref-alt pair	ALT	NP 3	pc3	rs1303	14:94844843:T:G	0.341538	p-min	1.35351e-54	FALSE	TRUE	3.66904e-05	FALSE	2983.3	5494	0.54301	P01009:rs1303	A1AT_HUMAN	P01009:rs1303	FNKPFVFLMIDQNTK	A1AT_HUMAN	SERPINA1	chr14	94376746	94388602	-	94378451	94383237	5	1894,148,271,650,43	0,2717,4124,5845,11813	M1-G216,G216-R306,R306-K355,A356-K418	80423
16	9.23227e-81	FALSE	24	SERPINA1	P01009	PFVFLMIDQNTK	230	ref-alt pair	ALT	NP 4	pc2	rs1303	14:94844843:T:G	0.341538	p-min	3.0141e-39	FALSE	TRUE	1.26507e-17	TRUE	5879.06	8959.94	0.656149	P01009:rs1303	A1AT_HUMAN	P01009:rs1303	PFVFLMIDQNTK	A1AT_HUMAN	SERPINA1	chr14	94376746	94388602	-	94378451	94383237	5	1894,148,271,650,43	0,2717,4124,5845,11813	M1-G216,G216-R306,R306-K355,A356-K418	129658
16	9.23227e-81	FALSE	24	SERPINA1	P01009	FNKPFVFLMIEQNTK	282	ref-alt pair	REF	NP 5	pc3	rs1303	14:94844843:T:G	0.341538	p-maj	4.25624e-38	FALSE	TRUE	5.95359e-16	TRUE	-9846.26	17655	-0.557704	P01009;P01009:rs6647;P01009:rs709932	A1AT_HUMAN	P01009	FNKPFVFLMIEQNTK	A1AT_HUMAN	SERPINA1	chr14	94376746	94388602	-	94378451	94383237	5	1894,148,271,650,43	0,2717,4124,5845,11813	M1-G216,G216-R306,R306-K355,A356-K418	151345
16	9.23227e-81	FALSE	24	SERPINA1	P01009	FNKPFVFLMIEQNTK	286	ref-alt pair	REF	NP 2	pc3	rs1303	14:94844843:T:G	0.341538	p-maj	4.37957e-33	FALSE	TRUE	1.55082e-13	TRUE	-17533.1	29700.1	-0.590337	P01009;P01009:rs6647;P01009:rs709932	A1AT_HUMAN	P01009	FNKPFVFLMIEQNTK	A1AT_HUMAN	SERPINA1	chr14	94376746	94388602	-	94378451	94383237	5	1894,148,271,650,43	0,2717,4124,5845,11813	M1-G216,G216-R306,R306-K355,A356-K418	44965
16	9.23227e-81	FALSE	24	SERPINA1	P01009	PFVFLMIEQNTK	281	ref-alt pair	REF	NP 3	pc2	rs1303	14:94844843:T:G	0.341538	p-maj	5.60672e-30	FALSE	TRUE	1.72717e-19	TRUE	-6155.25	11371.6	-0.541283	P01009;P01009:rs6647;P01009:rs709932	A1AT_HUMAN	P01009	PFVFLMIEQNTK	A1AT_HUMAN	SERPINA1	chr14	94376746	94388602	-	94378451	94383237	5	1894,148,271,650,43	0,2717,4124,5845,11813	M1-G216,G216-R306,R306-K355,A356-K418	94199
16	9.23227e-81	FALSE	24	SERPINA1	P01009	PFVFLMIEQNTK	288	ref-alt pair	REF	NP 5	pc2	rs1303	14:94844843:T:G	0.341538	p-maj	8.09146e-30	FALSE	TRUE	7.48976e-31	TRUE	-11331.5	18758.8	-0.604064	P01009;P01009:rs6647;P01009:rs709932	A1AT_HUMAN	P01009	PFVFLMIEQNTK	A1AT_HUMAN	SERPINA1	chr14	94376746	94388602	-	94378451	94383237	5	1894,148,271,650,43	0,2717,4124,5845,11813	M1-G216,G216-R306,R306-K355,A356-K418	165119
16	9.23227e-81	FALSE	24	SERPINA1	P01009	FNKPFVFLMIEQNTK	276	ref-alt pair	REF	NP 4	pc3	rs1303	14:94844843:T:G	0.341538	p-maj	1.61114e-27	FALSE	TRUE	1.40326e-05	FALSE	-5674.14	13281	-0.427238	P01009;P01009:rs6647;P01009:rs709932	A1AT_HUMAN	P01009	FNKPFVFLMIEQNTK	A1AT_HUMAN	SERPINA1	chr14	94376746	94388602	-	94378451	94383237	5	1894,148,271,650,43	0,2717,4124,5845,11813	M1-G216,G216-R306,R306-K355,A356-K418	115885
16	9.23227e-81	FALSE	24	SERPINA1	P01009	PFVFLMIEQNTK	258	ref-alt pair	REF	NP 2	pc2	rs1303	14:94844843:T:G	0.341538	p-maj	4.23525e-23	FALSE	TRUE	8.12471e-24	TRUE	-36433.5	65250.2	-0.558366	P01009;P01009:rs6647;P01009:rs709932	A1AT_HUMAN	P01009	PFVFLMIEQNTK	A1AT_HUMAN	SERPINA1	chr14	94376746	94388602	-	94378451	94383237	5	1894,148,271,650,43	0,2717,4124,5845,11813	M1-G216,G216-R306,R306-K355,A356-K418	58739
16	9.23227e-81	FALSE	24	SERPINA1	P01009	FNKPFVFLMIEQNTK	248	ref-alt pair	REF	NP 3	pc3	rs1303	14:94844843:T:G	0.341538	p-maj	1.66907e-20	FALSE	TRUE	7.51207e-06	TRUE	-4085.57	8915.66	-0.458247	P01009;P01009:rs6647;P01009:rs709932	A1AT_HUMAN	P01009	FNKPFVFLMIEQNTK	A1AT_HUMAN	SERPINA1	chr14	94376746	94388602	-	94378451	94383237	5	1894,148,271,650,43	0,2717,4124,5845,11813	M1-G216,G216-R306,R306-K355,A356-K418	80425
16	9.23227e-81	FALSE	24	SERPINA1	P01009	PFVFLMIEQNTK	264	ref-alt pair	REF	NP 1	pc2	rs1303	14:94844843:T:G	0.341538	p-maj	1.1001e-19	FALSE	TRUE	2.61689e-15	TRUE	-8584.67	15612.7	-0.549853	P01009;P01009:rs6647;P01009:rs709932	A1AT_HUMAN	P01009	PFVFLMIEQNTK	A1AT_HUMAN	SERPINA1	chr14	94376746	94388602	-	94378451	94383237	5	1894,148,271,650,43	0,2717,4124,5845,11813	M1-G216,G216-R306,R306-K355,A356-K418	23279
16	9.23227e-81	FALSE	24	SERPINA1	P01009	FNKPFVFLMIEQNTK	225	ref-alt pair	REF	NP 1	pc3	rs1303	14:94844843:T:G	0.341538	p-maj	5.89588e-16	FALSE	TRUE	8.88002e-08	TRUE	-9067.89	20374.5	-0.44506	P01009;P01009:rs6647;P01009:rs709932	A1AT_HUMAN	P01009	FNKPFVFLMIEQNTK	A1AT_HUMAN	SERPINA1	chr14	94376746	94388602	-	94378451	94383237	5	1894,148,271,650,43	0,2717,4124,5845,11813	M1-G216,G216-R306,R306-K355,A356-K418	9505
16	9.23227e-81	FALSE	24	SERPINA1	P01009	PFVFLMIEQNTK	308	ref-alt pair	REF	NP 4	pc2	rs1303	14:94844843:T:G	0.341538	p-maj	7.27859e-11	FALSE	TRUE	0.0165442	FALSE	-2480.47	10805.9	-0.229548	P01009;P01009:rs6647;P01009:rs709932	A1AT_HUMAN	P01009	PFVFLMIEQNTK	A1AT_HUMAN	SERPINA1	chr14	94376746	94388602	-	94378451	94383237	5	1894,148,271,650,43	0,2717,4124,5845,11813	M1-G216,G216-R306,R306-K355,A356-K418	129659
16	9.23227e-81	FALSE	24	SERPINA1	P01009	FNKPFVFLMIEQNTK	38	ref-alt pair	REF	NP 5	pc2	rs1303	14:94844843:T:G	0.341538	p-min	7.94012e-05	FALSE	FALSE	0.96692	FALSE	11.9727	1918.99	0.00623907	P01009;P01009:rs6647;P01009:rs709932	A1AT_HUMAN	P01009	FNKPFVFLMIEQNTK	A1AT_HUMAN	SERPINA1	chr14	94376746	94388602	-	94378451	94383237	5	1894,148,271,650,43	0,2717,4124,5845,11813	M1-G216,G216-R306,R306-K355,A356-K418	151344
16	9.23227e-81	FALSE	24	SERPINA1	P01009	FNKPFVFLMIEQNTK	19	ref-alt pair	REF	NP 4	pc2	rs1303	14:94844843:T:G	0.341538	p-min	0.000192365	FALSE	FALSE	0.954898	FALSE	40.6034	1801.19	0.0225426	P01009;P01009:rs6647;P01009:rs709932	A1AT_HUMAN	P01009	FNKPFVFLMIEQNTK	A1AT_HUMAN	SERPINA1	chr14	94376746	94388602	-	94378451	94383237	5	1894,148,271,650,43	0,2717,4124,5845,11813	M1-G216,G216-R306,R306-K355,A356-K418	115884
16	9.23227e-81	FALSE	24	SERPINA1	P01009	FNKPFVFLMIEQNTK	7	ref-alt pair	REF	NP 2	pc2	rs1303	14:94844843:T:G	0.341538	p-min	0.00239613	FALSE	FALSE	1	FALSE	0	1680.39	0	P01009;P01009:rs6647;P01009:rs709932	A1AT_HUMAN	P01009	FNKPFVFLMIEQNTK	A1AT_HUMAN	SERPINA1	chr14	94376746	94388602	-	94378451	94383237	5	1894,148,271,650,43	0,2717,4124,5845,11813	M1-G216,G216-R306,R306-K355,A356-K418	44964
16	9.23227e-81	FALSE	24	SERPINA1	P01009	FNKPFVFLMIDQNTK	5	ref-alt pair	ALT	NP 1	pc3	rs1303	14:94844843:T:G	0.341538	p-min	0.0737082	FALSE	FALSE	0.470027	FALSE	-6146.97	5629.53	-1.09191	P01009:rs1303	A1AT_HUMAN	P01009:rs1303	FNKPFVFLMIDQNTK	A1AT_HUMAN	SERPINA1	chr14	94376746	94388602	-	94378451	94383237	5	1894,148,271,650,43	0,2717,4124,5845,11813	M1-G216,G216-R306,R306-K355,A356-K418	9503
16	9.23227e-81	FALSE	24	SERPINA1	P01009	FNKPFVFLMIEQNTK	2	ref-alt pair	REF	NP 1	pc2	rs1303	14:94844843:T:G	0.341538	p-min	0.182165	FALSE	FALSE	1	FALSE	0	1364.2	0	P01009;P01009:rs6647;P01009:rs709932	A1AT_HUMAN	P01009	FNKPFVFLMIEQNTK	A1AT_HUMAN	SERPINA1	chr14	94376746	94388602	-	94378451	94383237	5	1894,148,271,650,43	0,2717,4124,5845,11813	M1-G216,G216-R306,R306-K355,A356-K418	9504
17	1.78086e-79	TRUE	10	C7	P10643	DGFVQDEGPMFPVGK	155	ref-alt pair	ALT	NP 5	pc2	rs13157656	5:40964852:A:C	0.287692	p-min	1.78086e-79	TRUE	TRUE	1.38861e-13	TRUE	11726.1	17951.3	0.653214	P10643:rs13157656	CO7_HUMAN	P10643:rs13157656	DGFVQDEGPMFPVGK	CO7_HUMAN	C7	chr5	40909496	40982938	+	40909610	40981570	18	120,56,76,142,148,139,171,244,111,167,229,172,88,133,192,91,185,1547	0,19083,21567,24828,26841,28055,35701,38105,40407,45890,48536,49952,52588,55244,62906,67253,70228,71895	M1-K2,V3-S21,S21-Q46,T47-G94,G94-G143,G143-Q189,V190-K246,S247-D328,D328-G365,G365-K420,L421-G497,G497-R554,R554-Q583,D584-K628,K628-E692,E692-G722,G722-A784,A784-Q843	146256
17	1.78086e-79	FALSE	10	C7	P10643	DGFVQDEGPMFPVGK	149	ref-alt pair	ALT	NP 4	pc2	rs13157656	5:40964852:A:C	0.287692	p-min	4.94721e-75	FALSE	TRUE	1.48613e-05	FALSE	14594.8	22551.1	0.647188	P10643:rs13157656	CO7_HUMAN	P10643:rs13157656	DGFVQDEGPMFPVGK	CO7_HUMAN	C7	chr5	40909496	40982938	+	40909610	40981570	18	120,56,76,142,148,139,171,244,111,167,229,172,88,133,192,91,185,1547	0,19083,21567,24828,26841,28055,35701,38105,40407,45890,48536,49952,52588,55244,62906,67253,70228,71895	M1-K2,V3-S21,S21-Q46,T47-G94,G94-G143,G143-Q189,V190-K246,S247-D328,D328-G365,G365-K420,L421-G497,G497-R554,R554-Q583,D584-K628,K628-E692,E692-G722,G722-A784,A784-Q843	110796
17	1.78086e-79	FALSE	10	C7	P10643	DGFVQDEGPMFPVGK	159	ref-alt pair	ALT	NP 3	pc2	rs13157656	5:40964852:A:C	0.287692	p-min	1.24104e-57	FALSE	TRUE	9.0868e-08	TRUE	14466.6	31332.7	0.461709	P10643:rs13157656	CO7_HUMAN	P10643:rs13157656	DGFVQDEGPMFPVGK	CO7_HUMAN	C7	chr5	40909496	40982938	+	40909610	40981570	18	120,56,76,142,148,139,171,244,111,167,229,172,88,133,192,91,185,1547	0,19083,21567,24828,26841,28055,35701,38105,40407,45890,48536,49952,52588,55244,62906,67253,70228,71895	M1-K2,V3-S21,S21-Q46,T47-G94,G94-G143,G143-Q189,V190-K246,S247-D328,D328-G365,G365-K420,L421-G497,G497-R554,R554-Q583,D584-K628,K628-E692,E692-G722,G722-A784,A784-Q843	75336
17	1.78086e-79	FALSE	10	C7	P10643	DGFVQDEGPMFPVGK	131	ref-alt pair	ALT	NP 1	pc2	rs13157656	5:40964852:A:C	0.287692	p-min	6.87703e-39	FALSE	TRUE	9.51254e-05	FALSE	9149.63	22493.6	0.406765	P10643:rs13157656	CO7_HUMAN	P10643:rs13157656	DGFVQDEGPMFPVGK	CO7_HUMAN	C7	chr5	40909496	40982938	+	40909610	40981570	18	120,56,76,142,148,139,171,244,111,167,229,172,88,133,192,91,185,1547	0,19083,21567,24828,26841,28055,35701,38105,40407,45890,48536,49952,52588,55244,62906,67253,70228,71895	M1-K2,V3-S21,S21-Q46,T47-G94,G94-G143,G143-Q189,V190-K246,S247-D328,D328-G365,G365-K420,L421-G497,G497-R554,R554-Q583,D584-K628,K628-E692,E692-G722,G722-A784,A784-Q843	4416
17	1.78086e-79	FALSE	10	C7	P10643	DGFVQDEGTMFPVGK	297	ref-alt pair	REF	NP 2	pc2	rs13157656	5:40964852:A:C	0.287692	p-maj	8.61629e-26	FALSE	TRUE	1.08922e-05	FALSE	-6356.57	20613.1	-0.308376	P10643;P10643:rs1063499;P10643:rs60714178	CO7_HUMAN	P10643	DGFVQDEGTMFPVGK	CO7_HUMAN	C7	chr5	40909496	40982938	+	40909610	40981570	18	120,56,76,142,148,139,171,244,111,167,229,172,88,133,192,91,185,1547	0,19083,21567,24828,26841,28055,35701,38105,40407,45890,48536,49952,52588,55244,62906,67253,70228,71895	M1-K2,V3-S21,S21-Q46,T47-G94,G94-G143,G143-Q189,V190-K246,S247-D328,D328-G365,G365-K420,L421-G497,G497-R554,R554-Q583,D584-K628,K628-E692,E692-G722,G722-A784,A784-Q843	39877
17	1.78086e-79	FALSE	10	C7	P10643	DGFVQDEGPMFPVGK	94	ref-alt pair	ALT	NP 2	pc2	rs13157656	5:40964852:A:C	0.287692	p-min	1.13355e-24	FALSE	TRUE	6.47893e-05	FALSE	5103.62	12868.2	0.396607	P10643:rs13157656	CO7_HUMAN	P10643:rs13157656	DGFVQDEGPMFPVGK	CO7_HUMAN	C7	chr5	40909496	40982938	+	40909610	40981570	18	120,56,76,142,148,139,171,244,111,167,229,172,88,133,192,91,185,1547	0,19083,21567,24828,26841,28055,35701,38105,40407,45890,48536,49952,52588,55244,62906,67253,70228,71895	M1-K2,V3-S21,S21-Q46,T47-G94,G94-G143,G143-Q189,V190-K246,S247-D328,D328-G365,G365-K420,L421-G497,G497-R554,R554-Q583,D584-K628,K628-E692,E692-G722,G722-A784,A784-Q843	39876
17	1.78086e-79	FALSE	10	C7	P10643	DGFVQDEGTMFPVGK	300	ref-alt pair	REF	NP 3	pc2	rs13157656	5:40964852:A:C	0.287692	p-maj	2.41087e-23	FALSE	TRUE	7.54523e-13	TRUE	-23407.5	70531.3	-0.331874	P10643;P10643:rs1063499;P10643:rs60714178	CO7_HUMAN	P10643	DGFVQDEGTMFPVGK	CO7_HUMAN	C7	chr5	40909496	40982938	+	40909610	40981570	18	120,56,76,142,148,139,171,244,111,167,229,172,88,133,192,91,185,1547	0,19083,21567,24828,26841,28055,35701,38105,40407,45890,48536,49952,52588,55244,62906,67253,70228,71895	M1-K2,V3-S21,S21-Q46,T47-G94,G94-G143,G143-Q189,V190-K246,S247-D328,D328-G365,G365-K420,L421-G497,G497-R554,R554-Q583,D584-K628,K628-E692,E692-G722,G722-A784,A784-Q843	75337
17	1.78086e-79	FALSE	10	C7	P10643	DGFVQDEGTMFPVGK	300	ref-alt pair	REF	NP 1	pc2	rs13157656	5:40964852:A:C	0.287692	p-maj	2.41087e-23	FALSE	TRUE	1.46454e-07	TRUE	-13733.7	41751.1	-0.328944	P10643;P10643:rs1063499;P10643:rs60714178	CO7_HUMAN	P10643	DGFVQDEGTMFPVGK	CO7_HUMAN	C7	chr5	40909496	40982938	+	40909610	40981570	18	120,56,76,142,148,139,171,244,111,167,229,172,88,133,192,91,185,1547	0,19083,21567,24828,26841,28055,35701,38105,40407,45890,48536,49952,52588,55244,62906,67253,70228,71895	M1-K2,V3-S21,S21-Q46,T47-G94,G94-G143,G143-Q189,V190-K246,S247-D328,D328-G365,G365-K420,L421-G497,G497-R554,R554-Q583,D584-K628,K628-E692,E692-G722,G722-A784,A784-Q843	4417
17	1.78086e-79	FALSE	10	C7	P10643	DGFVQDEGTMFPVGK	313	ref-alt pair	REF	NP 5	pc2	rs13157656	5:40964852:A:C	0.287692	p-maj	2.71475e-12	FALSE	TRUE	7.58463e-19	TRUE	-21692.5	52154.9	-0.415925	P10643;P10643:rs1063499;P10643:rs60714178	CO7_HUMAN	P10643	DGFVQDEGTMFPVGK	CO7_HUMAN	C7	chr5	40909496	40982938	+	40909610	40981570	18	120,56,76,142,148,139,171,244,111,167,229,172,88,133,192,91,185,1547	0,19083,21567,24828,26841,28055,35701,38105,40407,45890,48536,49952,52588,55244,62906,67253,70228,71895	M1-K2,V3-S21,S21-Q46,T47-G94,G94-G143,G143-Q189,V190-K246,S247-D328,D328-G365,G365-K420,L421-G497,G497-R554,R554-Q583,D584-K628,K628-E692,E692-G722,G722-A784,A784-Q843	146257
17	1.78086e-79	FALSE	10	C7	P10643	DGFVQDEGTMFPVGK	316	ref-alt pair	REF	NP 4	pc2	rs13157656	5:40964852:A:C	0.287692	p-maj	1.68659e-05	FALSE	FALSE	9.30801e-14	TRUE	-27677.6	66421.8	-0.416694	P10643;P10643:rs1063499;P10643:rs60714178	CO7_HUMAN	P10643	DGFVQDEGTMFPVGK	CO7_HUMAN	C7	chr5	40909496	40982938	+	40909610	40981570	18	120,56,76,142,148,139,171,244,111,167,229,172,88,133,192,91,185,1547	0,19083,21567,24828,26841,28055,35701,38105,40407,45890,48536,49952,52588,55244,62906,67253,70228,71895	M1-K2,V3-S21,S21-Q46,T47-G94,G94-G143,G143-Q189,V190-K246,S247-D328,D328-G365,G365-K420,L421-G497,G497-R554,R554-Q583,D584-K628,K628-E692,E692-G722,G722-A784,A784-Q843	110797
18	3.62213e-77	TRUE	19	CLEC3B	E9PHK0	GGTLGTPQTGSENDALYEYLR	228	ref-alt pair	REF	NP 4	pc3	rs13963	3:45077123:G:A	0.463077	p-min	3.62213e-77	TRUE	TRUE	1.00118e-17	TRUE	29842	41454.4	0.719875	E9PHK0;P05452	TETN_HUMAN	P05452	GGTLGTPQTGSENDALYEYLR	E9PHK0_HUMAN	CLEC3B	chr3	45030129	45036068	+	45030843	45035921	3	108,99,545	0,697,5394	M1-V28,V28-V160	117393
18	3.62213e-77	FALSE	19	CLEC3B	E9PHK0	GGTLGTPQTGSENDALYEYLR	230	ref-alt pair	REF	NP 3	pc3	rs13963	3:45077123:G:A	0.463077	p-min	5.3848e-57	FALSE	TRUE	6.41549e-06	TRUE	30872	90675.7	0.340466	E9PHK0;P05452	TETN_HUMAN	P05452	GGTLGTPQTGSENDALYEYLR	E9PHK0_HUMAN	CLEC3B	chr3	45030129	45036068	+	45030843	45035921	3	108,99,545	0,697,5394	M1-V28,V28-V160	81933
18	3.62213e-77	FALSE	19	CLEC3B	E9PHK0	GGTLGTPQTGSENDALYEYLR	211	ref-alt pair	REF	NP 2	pc3	rs13963	3:45077123:G:A	0.463077	p-min	1.02956e-44	FALSE	TRUE	0.00959051	FALSE	3095.6	10148.6	0.305026	E9PHK0;P05452	TETN_HUMAN	P05452	GGTLGTPQTGSENDALYEYLR	E9PHK0_HUMAN	CLEC3B	chr3	45030129	45036068	+	45030843	45035921	3	108,99,545	0,697,5394	M1-V28,V28-V160	46473
18	3.62213e-77	FALSE	19	CLEC3B	E9PHK0	GGTLGTPQTGSENDALYEYLR	219	ref-alt pair	REF	NP 3	pc4	rs13963	3:45077123:G:A	0.463077	p-min	1.52313e-28	FALSE	TRUE	1.82851e-14	TRUE	25477.1	64681.4	0.393886	E9PHK0;P05452	TETN_HUMAN	P05452	GGTLGTPQTGSENDALYEYLR	E9PHK0_HUMAN	CLEC3B	chr3	45030129	45036068	+	45030843	45035921	3	108,99,545	0,697,5394	M1-V28,V28-V160	81934
18	3.62213e-77	FALSE	19	CLEC3B	E9PHK0	GGTLSTPQTGSENDALYEYLR	214	ref-alt pair	ALT	NP 3	pc3	rs13963	3:45077123:G:A	0.463077	p-maj	1.05888e-27	FALSE	TRUE	2.01882e-10	TRUE	-6791.96	18991.4	-0.357633	P05452:rs13963;E9PHK0:rs13963	E9PHK0_HUMAN;TETN_HUMAN	E9PHK0:rs13963;P05452:rs13963	GGTLSTPQTGSENDALYEYLR	E9PHK0_HUMAN	CLEC3B	chr3	45030129	45036068	+	45030843	45035921	3	108,99,545	0,697,5394	M1-V28,V28-V160	81936
18	3.62213e-77	FALSE	19	CLEC3B	E9PHK0	GGTLGTPQTGSENDALYEYLR	167	ref-alt pair	REF	NP 1	pc3	rs13963	3:45077123:G:A	0.463077	p-min	6.04872e-27	FALSE	TRUE	0.367731	FALSE	2063.47	22954.6	0.0898937	E9PHK0;P05452	TETN_HUMAN	P05452	GGTLGTPQTGSENDALYEYLR	E9PHK0_HUMAN	CLEC3B	chr3	45030129	45036068	+	45030843	45035921	3	108,99,545	0,697,5394	M1-V28,V28-V160	11013
18	3.62213e-77	FALSE	19	CLEC3B	E9PHK0	GGTLSTPQTGSENDALYEYLR	151	ref-alt pair	ALT	NP 4	pc3	rs13963	3:45077123:G:A	0.463077	p-min	7.40537e-24	FALSE	TRUE	0.0619124	FALSE	4370.7	20269	0.215635	P05452:rs13963;E9PHK0:rs13963	E9PHK0_HUMAN;TETN_HUMAN	E9PHK0:rs13963;P05452:rs13963	GGTLSTPQTGSENDALYEYLR	E9PHK0_HUMAN	CLEC3B	chr3	45030129	45036068	+	45030843	45035921	3	108,99,545	0,697,5394	M1-V28,V28-V160	117396
18	3.62213e-77	FALSE	19	CLEC3B	E9PHK0	GGTLGTPQTGSENDALYEYLR	119	ref-alt pair	REF	NP 1	pc4	rs13963	3:45077123:G:A	0.463077	p-min	8.13194e-14	FALSE	TRUE	0.00701277	FALSE	4103.33	17563.4	0.233629	E9PHK0;P05452	TETN_HUMAN	P05452	GGTLGTPQTGSENDALYEYLR	E9PHK0_HUMAN	CLEC3B	chr3	45030129	45036068	+	45030843	45035921	3	108,99,545	0,697,5394	M1-V28,V28-V160	11014
18	3.62213e-77	FALSE	19	CLEC3B	E9PHK0	GGTLGTPQTGSENDALYEYLR	119	ref-alt pair	REF	NP 4	pc4	rs13963	3:45077123:G:A	0.463077	p-min	7.09777e-13	FALSE	TRUE	1.3643e-14	TRUE	29624	45481.2	0.651346	E9PHK0;P05452	TETN_HUMAN	P05452	GGTLGTPQTGSENDALYEYLR	E9PHK0_HUMAN	CLEC3B	chr3	45030129	45036068	+	45030843	45035921	3	108,99,545	0,697,5394	M1-V28,V28-V160	117394
18	3.62213e-77	FALSE	19	CLEC3B	E9PHK0	GGTLSTPQTGSENDALYEYLR	77	ref-alt pair	ALT	NP 1	pc3	rs13963	3:45077123:G:A	0.463077	p-min	5.48095e-10	FALSE	TRUE	0.305464	FALSE	-550.019	5730.3	-0.0959843	P05452:rs13963;E9PHK0:rs13963	E9PHK0_HUMAN;TETN_HUMAN	E9PHK0:rs13963;P05452:rs13963	GGTLSTPQTGSENDALYEYLR	E9PHK0_HUMAN	CLEC3B	chr3	45030129	45036068	+	45030843	45035921	3	108,99,545	0,697,5394	M1-V28,V28-V160	11016
18	3.62213e-77	FALSE	19	CLEC3B	E9PHK0	GGTLGTPQTGSENDALYEYLR	42	ref-alt pair	REF	NP 2	pc4	rs13963	3:45077123:G:A	0.463077	p-maj	1.24608e-09	FALSE	TRUE	0.303258	FALSE	1563.16	8616.37	0.181418	E9PHK0;P05452	TETN_HUMAN	P05452	GGTLGTPQTGSENDALYEYLR	E9PHK0_HUMAN	CLEC3B	chr3	45030129	45036068	+	45030843	45035921	3	108,99,545	0,697,5394	M1-V28,V28-V160	46474
18	3.62213e-77	FALSE	19	CLEC3B	E9PHK0	GGTLSTPQTGSENDALYEYLR	107	ref-alt pair	ALT	NP 4	pc4	rs13963	3:45077123:G:A	0.463077	p-min	4.42016e-06	FALSE	TRUE	1.56783e-17	TRUE	22127.7	35874.5	0.616809	P05452:rs13963;E9PHK0:rs13963	E9PHK0_HUMAN;TETN_HUMAN	E9PHK0:rs13963;P05452:rs13963	GGTLSTPQTGSENDALYEYLR	E9PHK0_HUMAN	CLEC3B	chr3	45030129	45036068	+	45030843	45035921	3	108,99,545	0,697,5394	M1-V28,V28-V160	117397
18	3.62213e-77	FALSE	19	CLEC3B	E9PHK0	GGTLSTPQTGSENDALYEYLR	25	ref-alt pair	ALT	NP 2	pc4	rs13963	3:45077123:G:A	0.463077	p-maj	0.000533926	FALSE	FALSE	0.810341	FALSE	591.153	10435.4	0.0566488	P05452:rs13963;E9PHK0:rs13963	E9PHK0_HUMAN;TETN_HUMAN	E9PHK0:rs13963;P05452:rs13963	GGTLSTPQTGSENDALYEYLR	E9PHK0_HUMAN	CLEC3B	chr3	45030129	45036068	+	45030843	45035921	3	108,99,545	0,697,5394	M1-V28,V28-V160	46477
18	3.62213e-77	FALSE	19	CLEC3B	E9PHK0	GGTLSTPQTGSENDALYEYLR	25	ref-alt pair	ALT	NP 1	pc4	rs13963	3:45077123:G:A	0.463077	p-maj	0.0397872	FALSE	FALSE	0.00399273	FALSE	7419.06	17123.1	0.433279	P05452:rs13963;E9PHK0:rs13963	E9PHK0_HUMAN;TETN_HUMAN	E9PHK0:rs13963;P05452:rs13963	GGTLSTPQTGSENDALYEYLR	E9PHK0_HUMAN	CLEC3B	chr3	45030129	45036068	+	45030843	45035921	3	108,99,545	0,697,5394	M1-V28,V28-V160	11017
18	3.62213e-77	FALSE	19	CLEC3B	E9PHK0	GGTLSTPQTGSENDALYEYLR	2	ref-alt pair	ALT	NP 5	pc3	rs13963	3:45077123:G:A	0.463077	p-min	0.0848053	FALSE	FALSE	1	FALSE	0	70595.6	0	P05452:rs13963;E9PHK0:rs13963	E9PHK0_HUMAN;TETN_HUMAN	E9PHK0:rs13963;P05452:rs13963	GGTLSTPQTGSENDALYEYLR	E9PHK0_HUMAN	CLEC3B	chr3	45030129	45036068	+	45030843	45035921	3	108,99,545	0,697,5394	M1-V28,V28-V160	152856
18	3.62213e-77	FALSE	19	CLEC3B	E9PHK0	GGTLSTPQTGSENDALYEYLR	27	ref-alt pair	ALT	NP 3	pc4	rs13963	3:45077123:G:A	0.463077	p-min	0.120233	FALSE	FALSE	0.770878	FALSE	2137.19	57743.5	0.0370118	P05452:rs13963;E9PHK0:rs13963	E9PHK0_HUMAN;TETN_HUMAN	E9PHK0:rs13963;P05452:rs13963	GGTLSTPQTGSENDALYEYLR	E9PHK0_HUMAN	CLEC3B	chr3	45030129	45036068	+	45030843	45035921	3	108,99,545	0,697,5394	M1-V28,V28-V160	81937
18	3.62213e-77	FALSE	19	CLEC3B	E9PHK0	GGTLGTPQTGSENDALYEYLR	2	ref-alt pair	REF	NP 5	pc4	rs13963	3:45077123:G:A	0.463077	p-min	0.49981	FALSE	FALSE	1	FALSE	-10692.4	27181.5	-0.39337	E9PHK0;P05452	TETN_HUMAN	P05452	GGTLGTPQTGSENDALYEYLR	E9PHK0_HUMAN	CLEC3B	chr3	45030129	45036068	+	45030843	45035921	3	108,99,545	0,697,5394	M1-V28,V28-V160	152854
18	3.62213e-77	FALSE	19	CLEC3B	E9PHK0	GGTLSTPQTGSENDALYEYLR	3	ref-alt pair	ALT	NP 2	pc3	rs13963	3:45077123:G:A	0.463077	p-maj	1	FALSE	FALSE	0.638692	FALSE	-1565.82	3260.83	-0.480189	P05452:rs13963;E9PHK0:rs13963	E9PHK0_HUMAN;TETN_HUMAN	E9PHK0:rs13963;P05452:rs13963	GGTLSTPQTGSENDALYEYLR	E9PHK0_HUMAN	CLEC3B	chr3	45030129	45036068	+	45030843	45035921	3	108,99,545	0,697,5394	M1-V28,V28-V160	46476
18	3.62213e-77	FALSE	19	CLEC3B	E9PHK0	GGTLGTPQTGSENDALYEYLR	1	ref-alt pair	REF	NP 5	pc3	rs13963	3:45077123:G:A	0.463077	p-maj	1	FALSE	FALSE	1	FALSE	0	22076.7	0	E9PHK0;P05452	TETN_HUMAN	P05452	GGTLGTPQTGSENDALYEYLR	E9PHK0_HUMAN	CLEC3B	chr3	45030129	45036068	+	45030843	45035921	3	108,99,545	0,697,5394	M1-V28,V28-V160	152853
19	4.7465e-77	TRUE	6	FUCA2	Q9BTY2	VNGEAIYETYTWR	103	ref-alt pair	ALT	NP 5	pc2	rs3762001	6:143823112:G:A	0.183077	p-min	4.7465e-77	TRUE	TRUE	2.69448e-12	TRUE	4432.51	4623.07	0.95878	Q9BTY2:rs3762001	FUCO2_HUMAN	Q9BTY2:rs3762001	VNGEAIYETYTWR	FUCO2_HUMAN	FUCA2	chr6	143494811	143511720	-	143495709	143511634	7	1.03611e+21	0,2577,7120,7543,9101,12425,16599	M1-W75,W75-G138,G138-S251,S251-K321,Q322-W385,W385-E421,V422-I467	174189
19	4.7465e-77	FALSE	6	FUCA2	Q9BTY2	VNGEAIYETYTWR	82	ref-alt pair	ALT	NP 2	pc2	rs3762001	6:143823112:G:A	0.183077	p-min	1.7126e-41	FALSE	TRUE	1.35813e-06	TRUE	3550.31	5393.4	0.658269	Q9BTY2:rs3762001	FUCO2_HUMAN	Q9BTY2:rs3762001	VNGEAIYETYTWR	FUCO2_HUMAN	FUCA2	chr6	143494811	143511720	-	143495709	143511634	7	1.03611e+21	0,2577,7120,7543,9101,12425,16599	M1-W75,W75-G138,G138-S251,S251-K321,Q322-W385,W385-E421,V422-I467	67809
19	4.7465e-77	FALSE	6	FUCA2	Q9BTY2	VNGEAIYETHTWR	253	ref-alt pair	REF	NP 5	pc3	rs3762001	6:143823112:G:A	0.183077	p-min	3.12958e-12	FALSE	TRUE	1.59249e-07	TRUE	-2521.97	7066.85	-0.356874	Q9BTY2;Q9BTY2:rs3762002;Q9BTY2:rs11155297	FUCO2_HUMAN	Q9BTY2	VNGEAIYETHTWR	FUCO2_HUMAN	FUCA2	chr6	143494811	143511720	-	143495709	143511634	7	1.03611e+21	0,2577,7120,7543,9101,12425,16599	M1-W75,W75-G138,G138-S251,S251-K321,Q322-W385,W385-E421,V422-I467	174188
19	4.7465e-77	FALSE	6	FUCA2	Q9BTY2	VNGEAIYETHTWR	302	ref-alt pair	REF	NP 2	pc3	rs3762001	6:143823112:G:A	0.183077	p-maj	8.19723e-12	FALSE	TRUE	2.01694e-08	TRUE	-2760.72	7095.88	-0.38906	Q9BTY2;Q9BTY2:rs3762002;Q9BTY2:rs11155297	FUCO2_HUMAN	Q9BTY2	VNGEAIYETHTWR	FUCO2_HUMAN	FUCA2	chr6	143494811	143511720	-	143495709	143511634	7	1.03611e+21	0,2577,7120,7543,9101,12425,16599	M1-W75,W75-G138,G138-S251,S251-K321,Q322-W385,W385-E421,V422-I467	67808
19	4.7465e-77	FALSE	6	FUCA2	Q9BTY2	VNGEAIYETHTWR	263	ref-alt pair	REF	NP 5	pc2	rs3762001	6:143823112:G:A	0.183077	p-min	3.63579e-11	FALSE	TRUE	6.27229e-09	TRUE	-1319.29	3073.12	-0.429298	Q9BTY2;Q9BTY2:rs3762002;Q9BTY2:rs11155297	FUCO2_HUMAN	Q9BTY2	VNGEAIYETHTWR	FUCO2_HUMAN	FUCA2	chr6	143494811	143511720	-	143495709	143511634	7	1.03611e+21	0,2577,7120,7543,9101,12425,16599	M1-W75,W75-G138,G138-S251,S251-K321,Q322-W385,W385-E421,V422-I467	174187
19	4.7465e-77	FALSE	6	FUCA2	Q9BTY2	VNGEAIYETHTWR	171	ref-alt pair	REF	NP 2	pc2	rs3762001	6:143823112:G:A	0.183077	p-min	1.23088e-06	FALSE	TRUE	0.00987211	FALSE	-659.823	2446.83	-0.269664	Q9BTY2;Q9BTY2:rs3762002;Q9BTY2:rs11155297	FUCO2_HUMAN	Q9BTY2	VNGEAIYETHTWR	FUCO2_HUMAN	FUCA2	chr6	143494811	143511720	-	143495709	143511634	7	1.03611e+21	0,2577,7120,7543,9101,12425,16599	M1-W75,W75-G138,G138-S251,S251-K321,Q322-W385,W385-E421,V422-I467	67807
20	1.65602e-76	TRUE	8	VCAN	P13611	TYGQVSGEAIK	174	ref-alt pair	ALT	NP 5	pc2	rs160277	5:82837631:G:T	0.344615	p-min	1.65602e-76	TRUE	TRUE	1.9954e-09	TRUE	4499.42	9922.35	0.453463	P13611-2:rs160277;P13611:rs160277	CSPG2_HUMAN;P13611-2_HUMAN	P13611-2:rs160277;P13611:rs160277	TYGQVSGEAIK	CSPG2_HUMAN	VCAN	chr5	83471743	83582302	+	83483518	83580431	15	280,76,375,175,128,294,2961,5262,114,114,159,83,145,183,1996	0,11769,18354,21802,22060,40359,47605,65263,73793,76227,81620,83212,100672,108236,108563	M1-V24,V24-G149,G149-R207,R207-G250,G250-P348,P348-G1335,G1335-G3089,G3089-D3127,D3127-D3165,D3165-R3218,R3218-L3245,Q3246-V3294,V3294-P3355,P3355-R3396	172255
20	1.65602e-76	FALSE	8	VCAN	P13611	TYGQVSGEAIK	181	ref-alt pair	ALT	NP 2	pc2	rs160277	5:82837631:G:T	0.344615	p-min	3.84995e-69	FALSE	TRUE	2.00207e-11	TRUE	16602.9	33092.9	0.501707	P13611-2:rs160277;P13611:rs160277	CSPG2_HUMAN;P13611-2_HUMAN	P13611-2:rs160277;P13611:rs160277	TYGQVSGEAIK	CSPG2_HUMAN	VCAN	chr5	83471743	83582302	+	83483518	83580431	15	280,76,375,175,128,294,2961,5262,114,114,159,83,145,183,1996	0,11769,18354,21802,22060,40359,47605,65263,73793,76227,81620,83212,100672,108236,108563	M1-V24,V24-G149,G149-R207,R207-G250,G250-P348,P348-G1335,G1335-G3089,G3089-D3127,D3127-D3165,D3165-R3218,R3218-L3245,Q3246-V3294,V3294-P3355,P3355-R3396	65875
20	1.65602e-76	FALSE	8	VCAN	P13611	TDGQVSGEAIK	179	ref-alt pair	REF	NP 2	pc2	rs160277	5:82837631:G:T	0.344615	p-maj	9.54953e-12	FALSE	TRUE	9.4088e-10	TRUE	-3825.79	7832.02	-0.48848	P13611;P13611-2;P13611:rs2287926;P13611-2:rs309559;P13611:rs309559;P13611-2:rs188703;P13611:rs188703;P13611-2:rs160278;P13611:rs160278	CSPG2_HUMAN	P13611	TDGQVSGEAIK	CSPG2_HUMAN	VCAN	chr5	83471743	83582302	+	83483518	83580431	15	280,76,375,175,128,294,2961,5262,114,114,159,83,145,183,1996	0,11769,18354,21802,22060,40359,47605,65263,73793,76227,81620,83212,100672,108236,108563	M1-V24,V24-G149,G149-R207,R207-G250,G250-P348,P348-G1335,G1335-G3089,G3089-D3127,D3127-D3165,D3165-R3218,R3218-L3245,Q3246-V3294,V3294-P3355,P3355-R3396	64019
20	1.65602e-76	FALSE	8	VCAN	P13611	TYGQVSGEAIK	14	ref-alt pair	ALT	NP 3	pc2	rs160277	5:82837631:G:T	0.344615	p-maj	9.90783e-05	FALSE	FALSE	0.530659	FALSE	-205.447	3548.46	-0.0578976	P13611-2:rs160277;P13611:rs160277	CSPG2_HUMAN;P13611-2_HUMAN	P13611-2:rs160277;P13611:rs160277	TYGQVSGEAIK	CSPG2_HUMAN	VCAN	chr5	83471743	83582302	+	83483518	83580431	15	280,76,375,175,128,294,2961,5262,114,114,159,83,145,183,1996	0,11769,18354,21802,22060,40359,47605,65263,73793,76227,81620,83212,100672,108236,108563	M1-V24,V24-G149,G149-R207,R207-G250,G250-P348,P348-G1335,G1335-G3089,G3089-D3127,D3127-D3165,D3165-R3218,R3218-L3245,Q3246-V3294,V3294-P3355,P3355-R3396	101335
20	1.65602e-76	FALSE	8	VCAN	P13611	TDGQVSGEAIK	12	ref-alt pair	REF	NP 5	pc2	rs160277	5:82837631:G:T	0.344615	p-min	0.0389337	FALSE	FALSE	0.449385	FALSE	-1951.78	7273.68	-0.268334	P13611;P13611-2;P13611:rs2287926;P13611-2:rs309559;P13611:rs309559;P13611-2:rs188703;P13611:rs188703;P13611-2:rs160278;P13611:rs160278	CSPG2_HUMAN	P13611	TDGQVSGEAIK	CSPG2_HUMAN	VCAN	chr5	83471743	83582302	+	83483518	83580431	15	280,76,375,175,128,294,2961,5262,114,114,159,83,145,183,1996	0,11769,18354,21802,22060,40359,47605,65263,73793,76227,81620,83212,100672,108236,108563	M1-V24,V24-G149,G149-R207,R207-G250,G250-P348,P348-G1335,G1335-G3089,G3089-D3127,D3127-D3165,D3165-R3218,R3218-L3245,Q3246-V3294,V3294-P3355,P3355-R3396	170399
20	1.65602e-76	FALSE	8	VCAN	P13611	TYGQVSGEAIK	3	ref-alt pair	ALT	NP 4	pc2	rs160277	5:82837631:G:T	0.344615	p-maj	0.0492304	FALSE	FALSE	0.000474094	FALSE	-819.852	3537.89	-0.231735	P13611-2:rs160277;P13611:rs160277	CSPG2_HUMAN;P13611-2_HUMAN	P13611-2:rs160277;P13611:rs160277	TYGQVSGEAIK	CSPG2_HUMAN	VCAN	chr5	83471743	83582302	+	83483518	83580431	15	280,76,375,175,128,294,2961,5262,114,114,159,83,145,183,1996	0,11769,18354,21802,22060,40359,47605,65263,73793,76227,81620,83212,100672,108236,108563	M1-V24,V24-G149,G149-R207,R207-G250,G250-P348,P348-G1335,G1335-G3089,G3089-D3127,D3127-D3165,D3165-R3218,R3218-L3245,Q3246-V3294,V3294-P3355,P3355-R3396	136795
20	1.65602e-76	FALSE	8	VCAN	P13611	TYGQVSGEAIK	2	ref-alt pair	ALT	NP 1	pc2	rs160277	5:82837631:G:T	0.344615	p-maj	0.252802	FALSE	FALSE	1	FALSE	209.105	2452.59	0.085259	P13611-2:rs160277;P13611:rs160277	CSPG2_HUMAN;P13611-2_HUMAN	P13611-2:rs160277;P13611:rs160277	TYGQVSGEAIK	CSPG2_HUMAN	VCAN	chr5	83471743	83582302	+	83483518	83580431	15	280,76,375,175,128,294,2961,5262,114,114,159,83,145,183,1996	0,11769,18354,21802,22060,40359,47605,65263,73793,76227,81620,83212,100672,108236,108563	M1-V24,V24-G149,G149-R207,R207-G250,G250-P348,P348-G1335,G1335-G3089,G3089-D3127,D3127-D3165,D3165-R3218,R3218-L3245,Q3246-V3294,V3294-P3355,P3355-R3396	30415
20	1.65602e-76	FALSE	8	VCAN	P13611	TDGQVSGEAIK	1	ref-alt pair	REF	NP 3	pc2	rs160277	5:82837631:G:T	0.344615	p-min	0.446154	FALSE	FALSE	1	FALSE	0	1018.03	0	P13611;P13611-2;P13611:rs2287926;P13611-2:rs309559;P13611:rs309559;P13611-2:rs188703;P13611:rs188703;P13611-2:rs160278;P13611:rs160278	CSPG2_HUMAN	P13611	TDGQVSGEAIK	CSPG2_HUMAN	VCAN	chr5	83471743	83582302	+	83483518	83580431	15	280,76,375,175,128,294,2961,5262,114,114,159,83,145,183,1996	0,11769,18354,21802,22060,40359,47605,65263,73793,76227,81620,83212,100672,108236,108563	M1-V24,V24-G149,G149-R207,R207-G250,G250-P348,P348-G1335,G1335-G3089,G3089-D3127,D3127-D3165,D3165-R3218,R3218-L3245,Q3246-V3294,V3294-P3355,P3355-R3396	99479
21	1.71618e-75	TRUE	10	KLKB1	E9PBC5	LCNTGDNAVCTTK	97	ref-alt pair	ALT	NP 5	pc2	rs4253301	4:187173012:T:G	0.164615	p-min	1.71618e-75	TRUE	TRUE	3.38181e-05	FALSE	8396.92	14469.7	0.58031	E9PBC5:rs4253301	E9PBC5_HUMAN	E9PBC5:rs4253301	LC(UniMod:4)NTGDNAVC(UniMod:4)TTK	E9PBC5_HUMAN	KLKB1	chr4	186227517	186258470	+	186232182	186258091	15	70,9,119,163,107,160,110,160,110,163,113,169,176,96,450	0,727,1353,4609,6434,9263,10738,22725,23701,23969,24231,24499,27070,28474,30503	M1-R36,R36-A72,A72-R125,R125-G162,G162-R215,R215-E252,E252-K306,K306-V344,V344-G400,G400-E459,E459-G491,G491-G514	158633
21	1.71618e-75	FALSE	10	KLKB1	E9PBC5	LCNTGDNAVCTTK	95	ref-alt pair	ALT	NP 4	pc2	rs4253301	4:187173012:T:G	0.164615	p-min	7.07359e-72	FALSE	TRUE	0.392008	FALSE	5128.05	11087.8	0.462494	E9PBC5:rs4253301	E9PBC5_HUMAN	E9PBC5:rs4253301	LC(UniMod:4)NTGDNAVC(UniMod:4)TTK	E9PBC5_HUMAN	KLKB1	chr4	186227517	186258470	+	186232182	186258091	15	70,9,119,163,107,160,110,160,110,163,113,169,176,96,450	0,727,1353,4609,6434,9263,10738,22725,23701,23969,24231,24499,27070,28474,30503	M1-R36,R36-A72,A72-R125,R125-G162,G162-R215,R215-E252,E252-K306,K306-V344,V344-G400,G400-E459,E459-G491,G491-G514	123173
21	1.71618e-75	FALSE	10	KLKB1	E9PBC5	LCNTGDNAVCTTK	97	ref-alt pair	ALT	NP 3	pc2	rs4253301	4:187173012:T:G	0.164615	p-min	2.22171e-56	FALSE	TRUE	2.79679e-05	FALSE	94134.6	224070	0.420113	E9PBC5:rs4253301	E9PBC5_HUMAN	E9PBC5:rs4253301	LC(UniMod:4)NTGDNAVC(UniMod:4)TTK	E9PBC5_HUMAN	KLKB1	chr4	186227517	186258470	+	186232182	186258091	15	70,9,119,163,107,160,110,160,110,163,113,169,176,96,450	0,727,1353,4609,6434,9263,10738,22725,23701,23969,24231,24499,27070,28474,30503	M1-R36,R36-A72,A72-R125,R125-G162,G162-R215,R215-E252,E252-K306,K306-V344,V344-G400,G400-E459,E459-G491,G491-G514	87713
21	1.71618e-75	FALSE	10	KLKB1	E9PBC5	LCNTGDNAVCTTK	98	ref-alt pair	ALT	NP 1	pc2	rs4253301	4:187173012:T:G	0.164615	p-min	1.90214e-55	FALSE	TRUE	0.000143607	FALSE	43943	85287	0.515236	E9PBC5:rs4253301	E9PBC5_HUMAN	E9PBC5:rs4253301	LC(UniMod:4)NTGDNAVC(UniMod:4)TTK	E9PBC5_HUMAN	KLKB1	chr4	186227517	186258470	+	186232182	186258091	15	70,9,119,163,107,160,110,160,110,163,113,169,176,96,450	0,727,1353,4609,6434,9263,10738,22725,23701,23969,24231,24499,27070,28474,30503	M1-R36,R36-A72,A72-R125,R125-G162,G162-R215,R215-E252,E252-K306,K306-V344,V344-G400,G400-E459,E459-G491,G491-G514	16793
21	1.71618e-75	FALSE	10	KLKB1	E9PBC5	LCNTGDNAVCTTK	57	ref-alt pair	ALT	NP 2	pc2	rs4253301	4:187173012:T:G	0.164615	p-min	1.18247e-27	FALSE	TRUE	0.955449	FALSE	99.3656	2178.88	0.0456039	E9PBC5:rs4253301	E9PBC5_HUMAN	E9PBC5:rs4253301	LC(UniMod:4)NTGDNAVC(UniMod:4)TTK	E9PBC5_HUMAN	KLKB1	chr4	186227517	186258470	+	186232182	186258091	15	70,9,119,163,107,160,110,160,110,163,113,169,176,96,450	0,727,1353,4609,6434,9263,10738,22725,23701,23969,24231,24499,27070,28474,30503	M1-R36,R36-A72,A72-R125,R125-G162,G162-R215,R215-E252,E252-K306,K306-V344,V344-G400,G400-E459,E459-G491,G491-G514	52253
21	1.71618e-75	FALSE	10	KLKB1	E9PBC5	LCNTGDNSVCTTK	315	ref-alt pair	REF	NP 5	pc2	rs4253301	4:187173012:T:G	0.164615	p-maj	5.48562e-15	FALSE	TRUE	6.21567e-22	TRUE	-10613.4	21073	-0.50365	E9PBC5;E9PBC5:rs3733402;E9PBC5:rs925453	E9PBC5_HUMAN	E9PBC5	LC(UniMod:4)NTGDNSVC(UniMod:4)TTK	E9PBC5_HUMAN	KLKB1	chr4	186227517	186258470	+	186232182	186258091	15	70,9,119,163,107,160,110,160,110,163,113,169,176,96,450	0,727,1353,4609,6434,9263,10738,22725,23701,23969,24231,24499,27070,28474,30503	M1-R36,R36-A72,A72-R125,R125-G162,G162-R215,R215-E252,E252-K306,K306-V344,V344-G400,G400-E459,E459-G491,G491-G514	158634
21	1.71618e-75	FALSE	10	KLKB1	E9PBC5	LCNTGDNSVCTTK	315	ref-alt pair	REF	NP 4	pc2	rs4253301	4:187173012:T:G	0.164615	p-maj	5.48562e-15	FALSE	TRUE	0.0140175	FALSE	-9723.91	19924.1	-0.488046	E9PBC5;E9PBC5:rs3733402;E9PBC5:rs925453	E9PBC5_HUMAN	E9PBC5	LC(UniMod:4)NTGDNSVC(UniMod:4)TTK	E9PBC5_HUMAN	KLKB1	chr4	186227517	186258470	+	186232182	186258091	15	70,9,119,163,107,160,110,160,110,163,113,169,176,96,450	0,727,1353,4609,6434,9263,10738,22725,23701,23969,24231,24499,27070,28474,30503	M1-R36,R36-A72,A72-R125,R125-G162,G162-R215,R215-E252,E252-K306,K306-V344,V344-G400,G400-E459,E459-G491,G491-G514	123174
21	1.71618e-75	FALSE	10	KLKB1	E9PBC5	LCNTGDNSVCTTK	268	ref-alt pair	REF	NP 2	pc2	rs4253301	4:187173012:T:G	0.164615	p-min	2.54539e-07	FALSE	TRUE	0.470292	FALSE	-1527.74	3507.9	-0.435515	E9PBC5;E9PBC5:rs3733402;E9PBC5:rs925453	E9PBC5_HUMAN	E9PBC5	LC(UniMod:4)NTGDNSVC(UniMod:4)TTK	E9PBC5_HUMAN	KLKB1	chr4	186227517	186258470	+	186232182	186258091	15	70,9,119,163,107,160,110,160,110,163,113,169,176,96,450	0,727,1353,4609,6434,9263,10738,22725,23701,23969,24231,24499,27070,28474,30503	M1-R36,R36-A72,A72-R125,R125-G162,G162-R215,R215-E252,E252-K306,K306-V344,V344-G400,G400-E459,E459-G491,G491-G514	52254
21	1.71618e-75	FALSE	10	KLKB1	E9PBC5	LCNTGDNSVCTTK	321	ref-alt pair	REF	NP 3	pc2	rs4253301	4:187173012:T:G	0.164615	p-maj	7.23167e-07	FALSE	TRUE	1.00929e-23	TRUE	-85269.1	235089	-0.36271	E9PBC5;E9PBC5:rs3733402;E9PBC5:rs925453	E9PBC5_HUMAN	E9PBC5	LC(UniMod:4)NTGDNSVC(UniMod:4)TTK	E9PBC5_HUMAN	KLKB1	chr4	186227517	186258470	+	186232182	186258091	15	70,9,119,163,107,160,110,160,110,163,113,169,176,96,450	0,727,1353,4609,6434,9263,10738,22725,23701,23969,24231,24499,27070,28474,30503	M1-R36,R36-A72,A72-R125,R125-G162,G162-R215,R215-E252,E252-K306,K306-V344,V344-G400,G400-E459,E459-G491,G491-G514	87714
21	1.71618e-75	FALSE	10	KLKB1	E9PBC5	LCNTGDNSVCTTK	323	ref-alt pair	REF	NP 1	pc2	rs4253301	4:187173012:T:G	0.164615	p-maj	0.00104463	FALSE	FALSE	7.43208e-23	TRUE	-51695.4	114135	-0.45293	E9PBC5;E9PBC5:rs3733402;E9PBC5:rs925453	E9PBC5_HUMAN	E9PBC5	LC(UniMod:4)NTGDNSVC(UniMod:4)TTK	E9PBC5_HUMAN	KLKB1	chr4	186227517	186258470	+	186232182	186258091	15	70,9,119,163,107,160,110,160,110,163,113,169,176,96,450	0,727,1353,4609,6434,9263,10738,22725,23701,23969,24231,24499,27070,28474,30503	M1-R36,R36-A72,A72-R125,R125-G162,G162-R215,R215-E252,E252-K306,K306-V344,V344-G400,G400-E459,E459-G491,G491-G514	16794
22	3.11364e-75	TRUE	10	C1R	A0A3B3ISR2	PGYELQK	90	complex	ALT	NP 4	pc2	rs1126605	12:7242204:C:T	0.16	p-min	3.11364e-75	TRUE	TRUE	0.00713747	FALSE	25164.1	54994.3	0.457576	A0A3B3ISR2:rs1126605;B4DPQ0:rs1126605;F5H2D0:rs1126605	A0A3B3ISR2_HUMAN;B4DPQ0_HUMAN;F5H2D0_HUMAN	A0A3B3ISR2:rs1126605;B4DPQ0:rs1126605;F5H2D0:rs1126605	PGYELQK	A0A3B3ISR2_HUMAN	C1R	chr12	7080218	7092445	-	7080534	7092388	11	1083,75,156,79,122,148,197,147,193,229,59	0,1813,5642,6160,8391,8620,9074,9368,9837,11233,12168	M1-M1,M1-K77,I78-D142,D142-A191,A191-Q256,I257-I306,I306-E346,G347-I373,I373-G425,G425-V450,V450-D705	129755
22	3.11364e-75	FALSE	10	C1R	A0A3B3ISR2	DRHSCQAECSSELYTEASGYISSLEYPR	128	complex	ALT	NP 4	pc4	rs1126605	12:7242204:C:T	0.16	p-min	2.53552e-42	FALSE	TRUE	5.2912e-12	TRUE	274392	209445	1.31009	A0A3B3ISR2:rs1126605;B4DPQ0:rs1126605;F5H2D0:rs1126605	A0A3B3ISR2_HUMAN;B4DPQ0_HUMAN;F5H2D0_HUMAN	A0A3B3ISR2:rs1126605;B4DPQ0:rs1126605;F5H2D0:rs1126605	DRHSC(UniMod:4)QAEC(UniMod:4)SSELYTEASGYISSLEYPR	A0A3B3ISR2_HUMAN	C1R	chr12	7080218	7092445	-	7080534	7092388	11	1083,75,156,79,122,148,197,147,193,229,59	0,1813,5642,6160,8391,8620,9074,9368,9837,11233,12168	M1-M1,M1-K77,I78-D142,D142-A191,A191-Q256,I257-I306,I306-E346,G347-I373,I373-G425,G425-V450,V450-D705	111672
22	3.11364e-75	FALSE	10	C1R	A0A3B3ISR2	DRHSCQAECSSELYTEASGYISSLEYPR	134	complex	ALT	NP 5	pc4	rs1126605	12:7242204:C:T	0.16	p-min	3.16952e-34	FALSE	TRUE	1.13414e-13	TRUE	39355.4	31332.4	1.25606	A0A3B3ISR2:rs1126605;B4DPQ0:rs1126605;F5H2D0:rs1126605	A0A3B3ISR2_HUMAN;B4DPQ0_HUMAN;F5H2D0_HUMAN	A0A3B3ISR2:rs1126605;B4DPQ0:rs1126605;F5H2D0:rs1126605	DRHSC(UniMod:4)QAEC(UniMod:4)SSELYTEASGYISSLEYPR	A0A3B3ISR2_HUMAN	C1R	chr12	7080218	7092445	-	7080534	7092388	11	1083,75,156,79,122,148,197,147,193,229,59	0,1813,5642,6160,8391,8620,9074,9368,9837,11233,12168	M1-M1,M1-K77,I78-D142,D142-A191,A191-Q256,I257-I306,I306-E346,G347-I373,I373-G425,G425-V450,V450-D705	147132
22	3.11364e-75	FALSE	10	C1R	A0A3B3ISR2	PGYELQEDR	313	complex	REF	NP 4	pc2	rs1126605	12:7242204:C:T	0.16	p-maj	4.23634e-22	FALSE	TRUE	7.26314e-28	TRUE	-136537	256576	-0.532149	A0A3B3ISR2;B4DPQ0;F5H2D0;A0A3B3ISR2:rs1801046;B4DPQ0:rs1801046;F5H2D0:rs1801046	A0A3B3ISR2_HUMAN;B4DPQ0_HUMAN	A0A3B3ISR2;B4DPQ0	PGYELQEDR	A0A3B3ISR2_HUMAN	C1R	chr12	7080218	7092445	-	7080534	7092388	11	1083,75,156,79,122,148,197,147,193,229,59	0,1813,5642,6160,8391,8620,9074,9368,9837,11233,12168	M1-M1,M1-K77,I78-D142,D142-A191,A191-Q256,I257-I306,I306-E346,G347-I373,I373-G425,G425-V450,V450-D705	129754
22	3.11364e-75	FALSE	10	C1R	A0A3B3ISR2	DRHSCQAECSSELYTEASGYISSLEYPR	23	complex	ALT	NP 3	pc4	rs1126605	12:7242204:C:T	0.16	p-min	2.71835e-14	FALSE	TRUE	0.869741	FALSE	354	4038.68	0.0876524	A0A3B3ISR2:rs1126605;B4DPQ0:rs1126605;F5H2D0:rs1126605	A0A3B3ISR2_HUMAN;B4DPQ0_HUMAN;F5H2D0_HUMAN	A0A3B3ISR2:rs1126605;B4DPQ0:rs1126605;F5H2D0:rs1126605	DRHSC(UniMod:4)QAEC(UniMod:4)SSELYTEASGYISSLEYPR	A0A3B3ISR2_HUMAN	C1R	chr12	7080218	7092445	-	7080534	7092388	11	1083,75,156,79,122,148,197,147,193,229,59	0,1813,5642,6160,8391,8620,9074,9368,9837,11233,12168	M1-M1,M1-K77,I78-D142,D142-A191,A191-Q256,I257-I306,I306-E346,G347-I373,I373-G425,G425-V450,V450-D705	76212
22	3.11364e-75	FALSE	10	C1R	A0A3B3ISR2	DRHSCQAECSSELYTEASGYISSLEYPR	18	complex	ALT	NP 2	pc4	rs1126605	12:7242204:C:T	0.16	p-min	3.7114e-11	FALSE	TRUE	0.544669	FALSE	498.975	3006.54	0.165963	A0A3B3ISR2:rs1126605;B4DPQ0:rs1126605;F5H2D0:rs1126605	A0A3B3ISR2_HUMAN;B4DPQ0_HUMAN;F5H2D0_HUMAN	A0A3B3ISR2:rs1126605;B4DPQ0:rs1126605;F5H2D0:rs1126605	DRHSC(UniMod:4)QAEC(UniMod:4)SSELYTEASGYISSLEYPR	A0A3B3ISR2_HUMAN	C1R	chr12	7080218	7092445	-	7080534	7092388	11	1083,75,156,79,122,148,197,147,193,229,59	0,1813,5642,6160,8391,8620,9074,9368,9837,11233,12168	M1-M1,M1-K77,I78-D142,D142-A191,A191-Q256,I257-I306,I306-E346,G347-I373,I373-G425,G425-V450,V450-D705	40752
22	3.11364e-75	FALSE	10	C1R	A0A3B3ISR2	DRHSCQAECSSELYTEASGYISSLEYPR	8	complex	ALT	NP 1	pc4	rs1126605	12:7242204:C:T	0.16	p-min	3.28868e-05	FALSE	FALSE	0.718862	FALSE	212.633	1968.52	0.108016	A0A3B3ISR2:rs1126605;B4DPQ0:rs1126605;F5H2D0:rs1126605	A0A3B3ISR2_HUMAN;B4DPQ0_HUMAN;F5H2D0_HUMAN	A0A3B3ISR2:rs1126605;B4DPQ0:rs1126605;F5H2D0:rs1126605	DRHSC(UniMod:4)QAEC(UniMod:4)SSELYTEASGYISSLEYPR	A0A3B3ISR2_HUMAN	C1R	chr12	7080218	7092445	-	7080534	7092388	11	1083,75,156,79,122,148,197,147,193,229,59	0,1813,5642,6160,8391,8620,9074,9368,9837,11233,12168	M1-M1,M1-K77,I78-D142,D142-A191,A191-Q256,I257-I306,I306-E346,G347-I373,I373-G425,G425-V450,V450-D705	5292
22	3.11364e-75	FALSE	10	C1R	A0A3B3ISR2	PGYELQEDR	88	complex	REF	NP 5	pc2	rs1126605	12:7242204:C:T	0.16	p-min	8.70231e-05	FALSE	FALSE	0.077886	FALSE	-513.524	3275.64	-0.156771	A0A3B3ISR2;B4DPQ0;F5H2D0;A0A3B3ISR2:rs1801046;B4DPQ0:rs1801046;F5H2D0:rs1801046	A0A3B3ISR2_HUMAN;B4DPQ0_HUMAN	A0A3B3ISR2;B4DPQ0	PGYELQEDR	A0A3B3ISR2_HUMAN	C1R	chr12	7080218	7092445	-	7080534	7092388	11	1083,75,156,79,122,148,197,147,193,229,59	0,1813,5642,6160,8391,8620,9074,9368,9837,11233,12168	M1-M1,M1-K77,I78-D142,D142-A191,A191-Q256,I257-I306,I306-E346,G347-I373,I373-G425,G425-V450,V450-D705	165214
22	3.11364e-75	FALSE	10	C1R	A0A3B3ISR2	PGYELQEDR	5	complex	REF	NP 2	pc2	rs1126605	12:7242204:C:T	0.16	p-min	0.326839	FALSE	FALSE	1	FALSE	0	1620.95	0	A0A3B3ISR2;B4DPQ0;F5H2D0;A0A3B3ISR2:rs1801046;B4DPQ0:rs1801046;F5H2D0:rs1801046	A0A3B3ISR2_HUMAN;B4DPQ0_HUMAN	A0A3B3ISR2;B4DPQ0	PGYELQEDR	A0A3B3ISR2_HUMAN	C1R	chr12	7080218	7092445	-	7080534	7092388	11	1083,75,156,79,122,148,197,147,193,229,59	0,1813,5642,6160,8391,8620,9074,9368,9837,11233,12168	M1-M1,M1-K77,I78-D142,D142-A191,A191-Q256,I257-I306,I306-E346,G347-I373,I373-G425,G425-V450,V450-D705	58834
22	3.11364e-75	FALSE	10	C1R	A0A3B3ISR2	PGYELQEDR	4	complex	REF	NP 3	pc2	rs1126605	12:7242204:C:T	0.16	p-min	0.580418	FALSE	FALSE	1	FALSE	0	1852.37	0	A0A3B3ISR2;B4DPQ0;F5H2D0;A0A3B3ISR2:rs1801046;B4DPQ0:rs1801046;F5H2D0:rs1801046	A0A3B3ISR2_HUMAN;B4DPQ0_HUMAN	A0A3B3ISR2;B4DPQ0	PGYELQEDR	A0A3B3ISR2_HUMAN	C1R	chr12	7080218	7092445	-	7080534	7092388	11	1083,75,156,79,122,148,197,147,193,229,59	0,1813,5642,6160,8391,8620,9074,9368,9837,11233,12168	M1-M1,M1-K77,I78-D142,D142-A191,A191-Q256,I257-I306,I306-E346,G347-I373,I373-G425,G425-V450,V450-D705	94294
23	7.93231e-75	TRUE	13	COLEC11	Q9BWP8	EGAFVYSDR	91	complex	ALT	NP 5	pc2	rs7567833	2:3691548:A:G	0.146154	p-min	7.93231e-75	TRUE	TRUE	0.00810173	FALSE	227734	322526	0.706093	Q9BWP8-3:rs7567833;Q9BWP8-9:rs7567833;Q9BWP8:rs7567833;Q9BWP8-10:rs7567833;Q9BWP8-4:rs7567833;Q9BWP8-7:rs7567833;Q9BWP8-6:rs7567833;Q9BWP8-8:rs7567833	COL11_HUMAN;Q9BWP8-10_HUMAN;Q9BWP8-3_HUMAN;Q9BWP8-4_HUMAN;Q9BWP8-6_HUMAN;Q9BWP8-7_HUMAN;Q9BWP8-8_HUMAN;Q9BWP8-9_HUMAN	Q9BWP8-10:rs7567833;Q9BWP8-3:rs7567833;Q9BWP8-4:rs7567833;Q9BWP8-6:rs7567833;Q9BWP8-7:rs7567833;Q9BWP8-8:rs7567833;Q9BWP8-9:rs7567833;Q9BWP8:rs7567833	EGAFVYSDR	COL11_HUMAN	COLEC11	chr2	3595111	3644644	+	3604340	3644115	7	57,156,72,72,54,96,918	0,9203,18199,42421,45166,48332,48615	M1-G44,G44-G68,G68-G92,G92-G110,G110-A142,A142-M271	148400
23	7.93231e-75	FALSE	13	COLEC11	Q9BWP8	EGAFVYSDR	90	complex	ALT	NP 2	pc2	rs7567833	2:3691548:A:G	0.146154	p-min	1.36144e-51	FALSE	TRUE	0.00499443	FALSE	264754	882243	0.300092	Q9BWP8-3:rs7567833;Q9BWP8-9:rs7567833;Q9BWP8:rs7567833;Q9BWP8-10:rs7567833;Q9BWP8-4:rs7567833;Q9BWP8-7:rs7567833;Q9BWP8-6:rs7567833;Q9BWP8-8:rs7567833	COL11_HUMAN;Q9BWP8-10_HUMAN;Q9BWP8-3_HUMAN;Q9BWP8-4_HUMAN;Q9BWP8-6_HUMAN;Q9BWP8-7_HUMAN;Q9BWP8-8_HUMAN;Q9BWP8-9_HUMAN	Q9BWP8-10:rs7567833;Q9BWP8-3:rs7567833;Q9BWP8-4:rs7567833;Q9BWP8-6:rs7567833;Q9BWP8-7:rs7567833;Q9BWP8-8:rs7567833;Q9BWP8-9:rs7567833;Q9BWP8:rs7567833	EGAFVYSDR	COL11_HUMAN	COLEC11	chr2	3595111	3644644	+	3604340	3644115	7	57,156,72,72,54,96,918	0,9203,18199,42421,45166,48332,48615	M1-G44,G44-G68,G68-G92,G92-G110,G110-A142,A142-M271	42020
23	7.93231e-75	FALSE	13	COLEC11	Q9BWP8	EGAFVYSDHSPMR	262	complex	REF	NP 4	pc2	rs7567833	2:3691548:A:G	0.146154	p-min	7.2782e-10	FALSE	TRUE	0.0279827	FALSE	-488.639	3534.94	-0.138231	Q9BWP8;Q9BWP8-10;Q9BWP8-3;Q9BWP8-4;Q9BWP8-6;Q9BWP8-7;Q9BWP8-8;Q9BWP8-9	Q9BWP8-9_HUMAN	Q9BWP8-9	EGAFVYSDHSPMR	COL11_HUMAN	COLEC11	chr2	3595111	3644644	+	3604340	3644115	7	57,156,72,72,54,96,918	0,9203,18199,42421,45166,48332,48615	M1-G44,G44-G68,G68-G92,G92-G110,G110-A142,A142-M271	112938
23	7.93231e-75	FALSE	13	COLEC11	Q9BWP8	EGAFVYSDHSPMR	319	complex	REF	NP 5	pc2	rs7567833	2:3691548:A:G	0.146154	p-maj	1.22563e-09	FALSE	TRUE	3.45691e-15	TRUE	-64774.4	155092	-0.417651	Q9BWP8;Q9BWP8-10;Q9BWP8-3;Q9BWP8-4;Q9BWP8-6;Q9BWP8-7;Q9BWP8-8;Q9BWP8-9	Q9BWP8-9_HUMAN	Q9BWP8-9	EGAFVYSDHSPMR	COL11_HUMAN	COLEC11	chr2	3595111	3644644	+	3604340	3644115	7	57,156,72,72,54,96,918	0,9203,18199,42421,45166,48332,48615	M1-G44,G44-G68,G68-G92,G92-G110,G110-A142,A142-M271	148398
23	7.93231e-75	FALSE	13	COLEC11	Q9BWP8	EGAFVYSDHSPMR	317	complex	REF	NP 5	pc3	rs7567833	2:3691548:A:G	0.146154	p-maj	1.13795e-08	FALSE	TRUE	4.25935e-11	TRUE	-118251	277997	-0.425368	Q9BWP8;Q9BWP8-10;Q9BWP8-3;Q9BWP8-4;Q9BWP8-6;Q9BWP8-7;Q9BWP8-8;Q9BWP8-9	Q9BWP8-9_HUMAN	Q9BWP8-9	EGAFVYSDHSPMR	COL11_HUMAN	COLEC11	chr2	3595111	3644644	+	3604340	3644115	7	57,156,72,72,54,96,918	0,9203,18199,42421,45166,48332,48615	M1-G44,G44-G68,G68-G92,G92-G110,G110-A142,A142-M271	148399
23	7.93231e-75	FALSE	13	COLEC11	Q9BWP8	EGAFVYSDHSPMR	126	complex	REF	NP 4	pc3	rs7567833	2:3691548:A:G	0.146154	p-min	4.34691e-07	FALSE	TRUE	0.9293	FALSE	166.16	18806.5	0.00883524	Q9BWP8;Q9BWP8-10;Q9BWP8-3;Q9BWP8-4;Q9BWP8-6;Q9BWP8-7;Q9BWP8-8;Q9BWP8-9	Q9BWP8-9_HUMAN	Q9BWP8-9	EGAFVYSDHSPMR	COL11_HUMAN	COLEC11	chr2	3595111	3644644	+	3604340	3644115	7	57,156,72,72,54,96,918	0,9203,18199,42421,45166,48332,48615	M1-G44,G44-G68,G68-G92,G92-G110,G110-A142,A142-M271	112939
23	7.93231e-75	FALSE	13	COLEC11	Q9BWP8	EGAFVYSDHSPMR	319	complex	REF	NP 2	pc2	rs7567833	2:3691548:A:G	0.146154	p-maj	4.88159e-07	FALSE	TRUE	5.19187e-11	TRUE	-19043.8	52897.2	-0.360016	Q9BWP8;Q9BWP8-10;Q9BWP8-3;Q9BWP8-4;Q9BWP8-6;Q9BWP8-7;Q9BWP8-8;Q9BWP8-9	Q9BWP8-9_HUMAN	Q9BWP8-9	EGAFVYSDHSPMR	COL11_HUMAN	COLEC11	chr2	3595111	3644644	+	3604340	3644115	7	57,156,72,72,54,96,918	0,9203,18199,42421,45166,48332,48615	M1-G44,G44-G68,G68-G92,G92-G110,G110-A142,A142-M271	42018
23	7.93231e-75	FALSE	13	COLEC11	Q9BWP8	EGAFVYSDHSPMR	319	complex	REF	NP 2	pc3	rs7567833	2:3691548:A:G	0.146154	p-maj	4.88159e-07	FALSE	TRUE	9.87075e-11	TRUE	-182695	565878	-0.322851	Q9BWP8;Q9BWP8-10;Q9BWP8-3;Q9BWP8-4;Q9BWP8-6;Q9BWP8-7;Q9BWP8-8;Q9BWP8-9	Q9BWP8-9_HUMAN	Q9BWP8-9	EGAFVYSDHSPMR	COL11_HUMAN	COLEC11	chr2	3595111	3644644	+	3604340	3644115	7	57,156,72,72,54,96,918	0,9203,18199,42421,45166,48332,48615	M1-G44,G44-G68,G68-G92,G92-G110,G110-A142,A142-M271	42019
23	7.93231e-75	FALSE	13	COLEC11	Q9BWP8	EGAFVYSDHSPMR	56	complex	REF	NP 3	pc3	rs7567833	2:3691548:A:G	0.146154	p-min	0.000438614	FALSE	FALSE	0.92739	FALSE	146.16	5524.67	0.0264558	Q9BWP8;Q9BWP8-10;Q9BWP8-3;Q9BWP8-4;Q9BWP8-6;Q9BWP8-7;Q9BWP8-8;Q9BWP8-9	Q9BWP8-9_HUMAN	Q9BWP8-9	EGAFVYSDHSPMR	COL11_HUMAN	COLEC11	chr2	3595111	3644644	+	3604340	3644115	7	57,156,72,72,54,96,918	0,9203,18199,42421,45166,48332,48615	M1-G44,G44-G68,G68-G92,G92-G110,G110-A142,A142-M271	77479
23	7.93231e-75	FALSE	13	COLEC11	Q9BWP8	EGAFVYSDR	9	complex	ALT	NP 4	pc2	rs7567833	2:3691548:A:G	0.146154	p-min	0.00209016	FALSE	FALSE	0.510364	FALSE	2588.68	14314.3	0.180845	Q9BWP8-3:rs7567833;Q9BWP8-9:rs7567833;Q9BWP8:rs7567833;Q9BWP8-10:rs7567833;Q9BWP8-4:rs7567833;Q9BWP8-7:rs7567833;Q9BWP8-6:rs7567833;Q9BWP8-8:rs7567833	COL11_HUMAN;Q9BWP8-10_HUMAN;Q9BWP8-3_HUMAN;Q9BWP8-4_HUMAN;Q9BWP8-6_HUMAN;Q9BWP8-7_HUMAN;Q9BWP8-8_HUMAN;Q9BWP8-9_HUMAN	Q9BWP8-10:rs7567833;Q9BWP8-3:rs7567833;Q9BWP8-4:rs7567833;Q9BWP8-6:rs7567833;Q9BWP8-7:rs7567833;Q9BWP8-8:rs7567833;Q9BWP8-9:rs7567833;Q9BWP8:rs7567833	EGAFVYSDR	COL11_HUMAN	COLEC11	chr2	3595111	3644644	+	3604340	3644115	7	57,156,72,72,54,96,918	0,9203,18199,42421,45166,48332,48615	M1-G44,G44-G68,G68-G92,G92-G110,G110-A142,A142-M271	112940
23	7.93231e-75	FALSE	13	COLEC11	Q9BWP8	EGAFVYSDHSPMR	20	complex	REF	NP 1	pc3	rs7567833	2:3691548:A:G	0.146154	p-min	0.0187385	FALSE	FALSE	0.574212	FALSE	983.935	3146.89	0.312669	Q9BWP8;Q9BWP8-10;Q9BWP8-3;Q9BWP8-4;Q9BWP8-6;Q9BWP8-7;Q9BWP8-8;Q9BWP8-9	Q9BWP8-9_HUMAN	Q9BWP8-9	EGAFVYSDHSPMR	COL11_HUMAN	COLEC11	chr2	3595111	3644644	+	3604340	3644115	7	57,156,72,72,54,96,918	0,9203,18199,42421,45166,48332,48615	M1-G44,G44-G68,G68-G92,G92-G110,G110-A142,A142-M271	6559
23	7.93231e-75	FALSE	13	COLEC11	Q9BWP8	EGAFVYSDR	5	complex	ALT	NP 1	pc2	rs7567833	2:3691548:A:G	0.146154	p-maj	0.0894938	FALSE	FALSE	0.291093	FALSE	1605.3	6179.65	0.259772	Q9BWP8-3:rs7567833;Q9BWP8-9:rs7567833;Q9BWP8:rs7567833;Q9BWP8-10:rs7567833;Q9BWP8-4:rs7567833;Q9BWP8-7:rs7567833;Q9BWP8-6:rs7567833;Q9BWP8-8:rs7567833	COL11_HUMAN;Q9BWP8-10_HUMAN;Q9BWP8-3_HUMAN;Q9BWP8-4_HUMAN;Q9BWP8-6_HUMAN;Q9BWP8-7_HUMAN;Q9BWP8-8_HUMAN;Q9BWP8-9_HUMAN	Q9BWP8-10:rs7567833;Q9BWP8-3:rs7567833;Q9BWP8-4:rs7567833;Q9BWP8-6:rs7567833;Q9BWP8-7:rs7567833;Q9BWP8-8:rs7567833;Q9BWP8-9:rs7567833;Q9BWP8:rs7567833	EGAFVYSDR	COL11_HUMAN	COLEC11	chr2	3595111	3644644	+	3604340	3644115	7	57,156,72,72,54,96,918	0,9203,18199,42421,45166,48332,48615	M1-G44,G44-G68,G68-G92,G92-G110,G110-A142,A142-M271	6560
23	7.93231e-75	FALSE	13	COLEC11	Q9BWP8	EGAFVYSDHSPMR	1	complex	REF	NP 3	pc2	rs7567833	2:3691548:A:G	0.146154	p-maj	1	FALSE	FALSE	1	FALSE	0	4089	0	Q9BWP8;Q9BWP8-10;Q9BWP8-3;Q9BWP8-4;Q9BWP8-6;Q9BWP8-7;Q9BWP8-8;Q9BWP8-9	Q9BWP8-9_HUMAN	Q9BWP8-9	EGAFVYSDHSPMR	COL11_HUMAN	COLEC11	chr2	3595111	3644644	+	3604340	3644115	7	57,156,72,72,54,96,918	0,9203,18199,42421,45166,48332,48615	M1-G44,G44-G68,G68-G92,G92-G110,G110-A142,A142-M271	77478
24	1.30483e-74	TRUE	18	SERPING1	A0A087WUD9	TLLVFEVQQPFLFMLWDQQHK	106	ref-alt pair	ALT	NP 5	pc3	rs4926	11:57381989:G:A	0.206154	p-min	1.30483e-74	TRUE	TRUE	1.2183e-08	TRUE	10760.3	10233	1.05153	A0A087WUD9:rs4926;H9KV48:rs4926;P05155:rs4926;P05155-3:rs4926;P05155-2:rs4926;E9PGN7:rs4926;A0A7I2V2D2:rs4926	A0A087WUD9_HUMAN;A0A7I2V2D2_HUMAN;E9PGN7_HUMAN;H9KV48_HUMAN;IC1_HUMAN;P05155-2_HUMAN;P05155-3_HUMAN	A0A087WUD9:rs4926;A0A7I2V2D2:rs4926;E9PGN7:rs4926;H9KV48:rs4926;P05155-2:rs4926;P05155-3:rs4926;P05155:rs4926	TLLVFEVQQPFLFMLWDQQHK	A0A087WUD9_HUMAN	SERPING1	chr11	57597562	57614848	+	57598270	57614578	7	160,73,499,135,140,220,521	0,686,2316,4472,8845,14154,16765	M1-G17,D18-G184,G184-A229,A229-K275,V276-E349,E349-A432	171253
24	1.30483e-74	FALSE	18	SERPING1	A0A087WUD9	TLLVFEVQQPFLFMLWDQQHK	89	ref-alt pair	ALT	NP 2	pc3	rs4926	11:57381989:G:A	0.206154	p-min	2.77135e-35	FALSE	TRUE	6.14496e-07	TRUE	6772.06	9887.36	0.684921	A0A087WUD9:rs4926;H9KV48:rs4926;P05155:rs4926;P05155-3:rs4926;P05155-2:rs4926;E9PGN7:rs4926;A0A7I2V2D2:rs4926	A0A087WUD9_HUMAN;A0A7I2V2D2_HUMAN;E9PGN7_HUMAN;H9KV48_HUMAN;IC1_HUMAN;P05155-2_HUMAN;P05155-3_HUMAN	A0A087WUD9:rs4926;A0A7I2V2D2:rs4926;E9PGN7:rs4926;H9KV48:rs4926;P05155-2:rs4926;P05155-3:rs4926;P05155:rs4926	TLLVFEVQQPFLFMLWDQQHK	A0A087WUD9_HUMAN	SERPING1	chr11	57597562	57614848	+	57598270	57614578	7	160,73,499,135,140,220,521	0,686,2316,4472,8845,14154,16765	M1-G17,D18-G184,G184-A229,A229-K275,V276-E349,E349-A432	64873
24	1.30483e-74	FALSE	18	SERPING1	A0A087WUD9	TLLVFEVQQPFLFMLWDQQHK	194	ref-alt pair	ALT	NP 4	pc3	rs4926	11:57381989:G:A	0.206154	p-min	1.61286e-31	FALSE	TRUE	3.20026e-24	TRUE	95620.1	82796.1	1.15489	A0A087WUD9:rs4926;H9KV48:rs4926;P05155:rs4926;P05155-3:rs4926;P05155-2:rs4926;E9PGN7:rs4926;A0A7I2V2D2:rs4926	A0A087WUD9_HUMAN;A0A7I2V2D2_HUMAN;E9PGN7_HUMAN;H9KV48_HUMAN;IC1_HUMAN;P05155-2_HUMAN;P05155-3_HUMAN	A0A087WUD9:rs4926;A0A7I2V2D2:rs4926;E9PGN7:rs4926;H9KV48:rs4926;P05155-2:rs4926;P05155-3:rs4926;P05155:rs4926	TLLVFEVQQPFLFMLWDQQHK	A0A087WUD9_HUMAN	SERPING1	chr11	57597562	57614848	+	57598270	57614578	7	160,73,499,135,140,220,521	0,686,2316,4472,8845,14154,16765	M1-G17,D18-G184,G184-A229,A229-K275,V276-E349,E349-A432	135793
24	1.30483e-74	FALSE	18	SERPING1	A0A087WUD9	TLLVFEVQQPFLFMLWDQQHK	116	ref-alt pair	ALT	NP 3	pc3	rs4926	11:57381989:G:A	0.206154	p-min	2.6164e-27	FALSE	TRUE	3.19626e-13	TRUE	22300.7	23863.8	0.934499	A0A087WUD9:rs4926;H9KV48:rs4926;P05155:rs4926;P05155-3:rs4926;P05155-2:rs4926;E9PGN7:rs4926;A0A7I2V2D2:rs4926	A0A087WUD9_HUMAN;A0A7I2V2D2_HUMAN;E9PGN7_HUMAN;H9KV48_HUMAN;IC1_HUMAN;P05155-2_HUMAN;P05155-3_HUMAN	A0A087WUD9:rs4926;A0A7I2V2D2:rs4926;E9PGN7:rs4926;H9KV48:rs4926;P05155-2:rs4926;P05155-3:rs4926;P05155:rs4926	TLLVFEVQQPFLFMLWDQQHK	A0A087WUD9_HUMAN	SERPING1	chr11	57597562	57614848	+	57598270	57614578	7	160,73,499,135,140,220,521	0,686,2316,4472,8845,14154,16765	M1-G17,D18-G184,G184-A229,A229-K275,V276-E349,E349-A432	100333
24	1.30483e-74	FALSE	18	SERPING1	A0A087WUD9	TLLVFEVQQPFLFMLWDQQHKFPVFMGR	43	ref-alt pair	ALT	NP 4	pc4	rs4926	11:57381989:G:A	0.206154	p-min	9.7579e-19	FALSE	TRUE	0.776384	FALSE	7403	49838.3	0.14854	A0A087WUD9:rs4926;H9KV48:rs4926;P05155:rs4926;P05155-3:rs4926;P05155-2:rs4926;E9PGN7:rs4926;A0A7I2V2D2:rs4926	A0A087WUD9_HUMAN;A0A7I2V2D2_HUMAN;E9PGN7_HUMAN;H9KV48_HUMAN;IC1_HUMAN;P05155-2_HUMAN;P05155-3_HUMAN	A0A087WUD9:rs4926;A0A7I2V2D2:rs4926;E9PGN7:rs4926;H9KV48:rs4926;P05155-2:rs4926;P05155-3:rs4926;P05155:rs4926	TLLVFEVQQPFLFMLWDQQHKFPVFMGR	A0A087WUD9_HUMAN	SERPING1	chr11	57597562	57614848	+	57598270	57614578	7	160,73,499,135,140,220,521	0,686,2316,4472,8845,14154,16765	M1-G17,D18-G184,G184-A229,A229-K275,V276-E349,E349-A432	135792
24	1.30483e-74	FALSE	18	SERPING1	A0A087WUD9	TLLVFEVQQPFLFVLWDQQHK	308	ref-alt pair	REF	NP 5	pc3	rs4926	11:57381989:G:A	0.206154	p-maj	4.44856e-14	FALSE	TRUE	3.76307e-14	TRUE	-9126.44	18523	-0.49271	A0A087WUD9;A0A7I2V2D2;E9PGN7;H9KV48;P05155-3;P05155;P05155-2	IC1_HUMAN;P05155-3_HUMAN	P05155;P05155-3	TLLVFEVQQPFLFVLWDQQHK	A0A087WUD9_HUMAN	SERPING1	chr11	57597562	57614848	+	57598270	57614578	7	160,73,499,135,140,220,521	0,686,2316,4472,8845,14154,16765	M1-G17,D18-G184,G184-A229,A229-K275,V276-E349,E349-A432	171255
24	1.30483e-74	FALSE	18	SERPING1	A0A087WUD9	TLLVFEVQQPFLFVLWDQQHK	287	ref-alt pair	REF	NP 3	pc3	rs4926	11:57381989:G:A	0.206154	p-maj	3.87003e-13	FALSE	TRUE	7.39754e-08	TRUE	-20970.5	50511	-0.415167	A0A087WUD9;A0A7I2V2D2;E9PGN7;H9KV48;P05155-3;P05155;P05155-2	IC1_HUMAN;P05155-3_HUMAN	P05155;P05155-3	TLLVFEVQQPFLFVLWDQQHK	A0A087WUD9_HUMAN	SERPING1	chr11	57597562	57614848	+	57598270	57614578	7	160,73,499,135,140,220,521	0,686,2316,4472,8845,14154,16765	M1-G17,D18-G184,G184-A229,A229-K275,V276-E349,E349-A432	100335
24	1.30483e-74	FALSE	18	SERPING1	A0A087WUD9	TLLVFEVQQPFLFVLWDQQHK	305	ref-alt pair	REF	NP 2	pc3	rs4926	11:57381989:G:A	0.206154	p-maj	8.57564e-13	FALSE	TRUE	2.48498e-09	TRUE	-6744.77	16354.7	-0.412404	A0A087WUD9;A0A7I2V2D2;E9PGN7;H9KV48;P05155-3;P05155;P05155-2	IC1_HUMAN;P05155-3_HUMAN	P05155;P05155-3	TLLVFEVQQPFLFVLWDQQHK	A0A087WUD9_HUMAN	SERPING1	chr11	57597562	57614848	+	57598270	57614578	7	160,73,499,135,140,220,521	0,686,2316,4472,8845,14154,16765	M1-G17,D18-G184,G184-A229,A229-K275,V276-E349,E349-A432	64875
24	1.30483e-74	FALSE	18	SERPING1	A0A087WUD9	TLLVFEVQQPFLFVLWDQQHK	314	ref-alt pair	REF	NP 4	pc3	rs4926	11:57381989:G:A	0.206154	p-maj	2.54646e-11	FALSE	TRUE	5.92315e-15	TRUE	-88439	170668	-0.518194	A0A087WUD9;A0A7I2V2D2;E9PGN7;H9KV48;P05155-3;P05155;P05155-2	IC1_HUMAN;P05155-3_HUMAN	P05155;P05155-3	TLLVFEVQQPFLFVLWDQQHK	A0A087WUD9_HUMAN	SERPING1	chr11	57597562	57614848	+	57598270	57614578	7	160,73,499,135,140,220,521	0,686,2316,4472,8845,14154,16765	M1-G17,D18-G184,G184-A229,A229-K275,V276-E349,E349-A432	135795
24	1.30483e-74	FALSE	18	SERPING1	A0A087WUD9	TLLVFEVQQPFLFMLWDQQHKFPVFMGR	12	ref-alt pair	ALT	NP 5	pc4	rs4926	11:57381989:G:A	0.206154	p-min	2.91377e-06	FALSE	TRUE	0.603045	FALSE	-2096.36	7646.21	-0.27417	A0A087WUD9:rs4926;H9KV48:rs4926;P05155:rs4926;P05155-3:rs4926;P05155-2:rs4926;E9PGN7:rs4926;A0A7I2V2D2:rs4926	A0A087WUD9_HUMAN;A0A7I2V2D2_HUMAN;E9PGN7_HUMAN;H9KV48_HUMAN;IC1_HUMAN;P05155-2_HUMAN;P05155-3_HUMAN	A0A087WUD9:rs4926;A0A7I2V2D2:rs4926;E9PGN7:rs4926;H9KV48:rs4926;P05155-2:rs4926;P05155-3:rs4926;P05155:rs4926	TLLVFEVQQPFLFMLWDQQHKFPVFMGR	A0A087WUD9_HUMAN	SERPING1	chr11	57597562	57614848	+	57598270	57614578	7	160,73,499,135,140,220,521	0,686,2316,4472,8845,14154,16765	M1-G17,D18-G184,G184-A229,A229-K275,V276-E349,E349-A432	171252
24	1.30483e-74	FALSE	18	SERPING1	A0A087WUD9	TLLVFEVQQPFLFMLWDQQHK	190	ref-alt pair	ALT	NP 1	pc3	rs4926	11:57381989:G:A	0.206154	p-min	2.10892e-05	FALSE	FALSE	1.41363e-19	TRUE	79822.9	51633.7	1.54595	A0A087WUD9:rs4926;H9KV48:rs4926;P05155:rs4926;P05155-3:rs4926;P05155-2:rs4926;E9PGN7:rs4926;A0A7I2V2D2:rs4926	A0A087WUD9_HUMAN;A0A7I2V2D2_HUMAN;E9PGN7_HUMAN;H9KV48_HUMAN;IC1_HUMAN;P05155-2_HUMAN;P05155-3_HUMAN	A0A087WUD9:rs4926;A0A7I2V2D2:rs4926;E9PGN7:rs4926;H9KV48:rs4926;P05155-2:rs4926;P05155-3:rs4926;P05155:rs4926	TLLVFEVQQPFLFMLWDQQHK	A0A087WUD9_HUMAN	SERPING1	chr11	57597562	57614848	+	57598270	57614578	7	160,73,499,135,140,220,521	0,686,2316,4472,8845,14154,16765	M1-G17,D18-G184,G184-A229,A229-K275,V276-E349,E349-A432	29413
24	1.30483e-74	FALSE	18	SERPING1	A0A087WUD9	TLLVFEVQQPFLFVLWDQQHKFPVFMGR	36	ref-alt pair	REF	NP 5	pc4	rs4926	11:57381989:G:A	0.206154	p-min	0.000745157	FALSE	FALSE	0.0465139	FALSE	5256.53	8469.97	0.620607	A0A087WUD9;A0A7I2V2D2;E9PGN7;H9KV48;P05155-3;P05155;P05155-2	IC1_HUMAN;P05155-3_HUMAN	P05155;P05155-3	TLLVFEVQQPFLFVLWDQQHKFPVFMGR	A0A087WUD9_HUMAN	SERPING1	chr11	57597562	57614848	+	57598270	57614578	7	160,73,499,135,140,220,521	0,686,2316,4472,8845,14154,16765	M1-G17,D18-G184,G184-A229,A229-K275,V276-E349,E349-A432	171254
24	1.30483e-74	FALSE	18	SERPING1	A0A087WUD9	TLLVFEVQQPFLFVLWDQQHK	291	ref-alt pair	REF	NP 1	pc3	rs4926	11:57381989:G:A	0.206154	p-maj	0.00102207	FALSE	FALSE	1.35405e-07	TRUE	-62914.4	131442	-0.478647	A0A087WUD9;A0A7I2V2D2;E9PGN7;H9KV48;P05155-3;P05155;P05155-2	IC1_HUMAN;P05155-3_HUMAN	P05155;P05155-3	TLLVFEVQQPFLFVLWDQQHK	A0A087WUD9_HUMAN	SERPING1	chr11	57597562	57614848	+	57598270	57614578	7	160,73,499,135,140,220,521	0,686,2316,4472,8845,14154,16765	M1-G17,D18-G184,G184-A229,A229-K275,V276-E349,E349-A432	29415
24	1.30483e-74	FALSE	18	SERPING1	A0A087WUD9	TLLVFEVQQPFLFVLWDQQHKFPVFMGR	111	ref-alt pair	REF	NP 4	pc4	rs4926	11:57381989:G:A	0.206154	p-maj	0.0396963	FALSE	FALSE	0.389215	FALSE	8109.21	42119.8	0.192527	A0A087WUD9;A0A7I2V2D2;E9PGN7;H9KV48;P05155-3;P05155;P05155-2	IC1_HUMAN;P05155-3_HUMAN	P05155;P05155-3	TLLVFEVQQPFLFVLWDQQHKFPVFMGR	A0A087WUD9_HUMAN	SERPING1	chr11	57597562	57614848	+	57598270	57614578	7	160,73,499,135,140,220,521	0,686,2316,4472,8845,14154,16765	M1-G17,D18-G184,G184-A229,A229-K275,V276-E349,E349-A432	135794
24	1.30483e-74	FALSE	18	SERPING1	A0A087WUD9	TLLVFEVQQPFLFVLWDQQHKFPVFMGR	30	ref-alt pair	REF	NP 3	pc4	rs4926	11:57381989:G:A	0.206154	p-min	0.0718714	FALSE	FALSE	0.116215	FALSE	-2465.34	5893.11	-0.418343	A0A087WUD9;A0A7I2V2D2;E9PGN7;H9KV48;P05155-3;P05155;P05155-2	IC1_HUMAN;P05155-3_HUMAN	P05155;P05155-3	TLLVFEVQQPFLFVLWDQQHKFPVFMGR	A0A087WUD9_HUMAN	SERPING1	chr11	57597562	57614848	+	57598270	57614578	7	160,73,499,135,140,220,521	0,686,2316,4472,8845,14154,16765	M1-G17,D18-G184,G184-A229,A229-K275,V276-E349,E349-A432	100334
24	1.30483e-74	FALSE	18	SERPING1	A0A087WUD9	TLLVFEVQQPFLFMLWDQQHKFPVFMGR	2	ref-alt pair	ALT	NP 1	pc4	rs4926	11:57381989:G:A	0.206154	p-maj	0.107863	FALSE	FALSE	1	FALSE	-3810.05	16692	-0.228257	A0A087WUD9:rs4926;H9KV48:rs4926;P05155:rs4926;P05155-3:rs4926;P05155-2:rs4926;E9PGN7:rs4926;A0A7I2V2D2:rs4926	A0A087WUD9_HUMAN;A0A7I2V2D2_HUMAN;E9PGN7_HUMAN;H9KV48_HUMAN;IC1_HUMAN;P05155-2_HUMAN;P05155-3_HUMAN	A0A087WUD9:rs4926;A0A7I2V2D2:rs4926;E9PGN7:rs4926;H9KV48:rs4926;P05155-2:rs4926;P05155-3:rs4926;P05155:rs4926	TLLVFEVQQPFLFMLWDQQHKFPVFMGR	A0A087WUD9_HUMAN	SERPING1	chr11	57597562	57614848	+	57598270	57614578	7	160,73,499,135,140,220,521	0,686,2316,4472,8845,14154,16765	M1-G17,D18-G184,G184-A229,A229-K275,V276-E349,E349-A432	29412
24	1.30483e-74	FALSE	18	SERPING1	A0A087WUD9	TLLVFEVQQPFLFVLWDQQHKFPVFMGR	4	ref-alt pair	REF	NP 1	pc4	rs4926	11:57381989:G:A	0.206154	p-min	0.30104	FALSE	FALSE	1	FALSE	0	11339.8	0	A0A087WUD9;A0A7I2V2D2;E9PGN7;H9KV48;P05155-3;P05155;P05155-2	IC1_HUMAN;P05155-3_HUMAN	P05155;P05155-3	TLLVFEVQQPFLFVLWDQQHKFPVFMGR	A0A087WUD9_HUMAN	SERPING1	chr11	57597562	57614848	+	57598270	57614578	7	160,73,499,135,140,220,521	0,686,2316,4472,8845,14154,16765	M1-G17,D18-G184,G184-A229,A229-K275,V276-E349,E349-A432	29414
24	1.30483e-74	FALSE	18	SERPING1	A0A087WUD9	TLLVFEVQQPFLFMLWDQQHKFPVFMGR	1	ref-alt pair	ALT	NP 3	pc4	rs4926	11:57381989:G:A	0.206154	p-maj	1	FALSE	FALSE	1	FALSE	0	8103.49	0	A0A087WUD9:rs4926;H9KV48:rs4926;P05155:rs4926;P05155-3:rs4926;P05155-2:rs4926;E9PGN7:rs4926;A0A7I2V2D2:rs4926	A0A087WUD9_HUMAN;A0A7I2V2D2_HUMAN;E9PGN7_HUMAN;H9KV48_HUMAN;IC1_HUMAN;P05155-2_HUMAN;P05155-3_HUMAN	A0A087WUD9:rs4926;A0A7I2V2D2:rs4926;E9PGN7:rs4926;H9KV48:rs4926;P05155-2:rs4926;P05155-3:rs4926;P05155:rs4926	TLLVFEVQQPFLFMLWDQQHKFPVFMGR	A0A087WUD9_HUMAN	SERPING1	chr11	57597562	57614848	+	57598270	57614578	7	160,73,499,135,140,220,521	0,686,2316,4472,8845,14154,16765	M1-G17,D18-G184,G184-A229,A229-K275,V276-E349,E349-A432	100332
25	5.92873e-74	TRUE	20	SERPINA10	G3V2W1	NLELGLSQGSFAFIHK	160	ref-alt pair	ALT	NP 5	pc2	rs2232700	14:94756450:T:A	0.307692	p-min	5.92873e-74	TRUE	TRUE	0.0235951	FALSE	1418.78	5125.41	0.276813	Q9UK55:rs2232700;G3V2W1:rs2232700	G3V2W1_HUMAN;ZPI_HUMAN	G3V2W1:rs2232700;Q9UK55:rs2232700	NLELGLSQGSFAFIHK	G3V2W1_HUMAN	SERPINA10	chr14	94283312	94293097	-	94283967	94292678	5	844151274768489	0,2795,4973,6563,9296	M1-G24,G24-G280,G280-R371,R371-R421,V422-L484	164042
25	5.92873e-74	FALSE	20	SERPINA10	G3V2W1	NLELGLSQGSFAFIHK	168	ref-alt pair	ALT	NP 2	pc2	rs2232700	14:94756450:T:A	0.307692	p-min	8.74254e-54	FALSE	TRUE	0.295129	FALSE	861.583	8031.55	0.107275	Q9UK55:rs2232700;G3V2W1:rs2232700	G3V2W1_HUMAN;ZPI_HUMAN	G3V2W1:rs2232700;Q9UK55:rs2232700	NLELGLSQGSFAFIHK	G3V2W1_HUMAN	SERPINA10	chr14	94283312	94293097	-	94283967	94292678	5	844151274768489	0,2795,4973,6563,9296	M1-G24,G24-G280,G280-R371,R371-R421,V422-L484	57662
25	5.92873e-74	FALSE	20	SERPINA10	G3V2W1	NLELGLSQGSFAFIHK	118	ref-alt pair	ALT	NP 3	pc3	rs2232700	14:94756450:T:A	0.307692	p-min	1.64434e-36	FALSE	TRUE	0.000165628	FALSE	2542.57	6743.21	0.377057	Q9UK55:rs2232700;G3V2W1:rs2232700	G3V2W1_HUMAN;ZPI_HUMAN	G3V2W1:rs2232700;Q9UK55:rs2232700	NLELGLSQGSFAFIHK	G3V2W1_HUMAN	SERPINA10	chr14	94283312	94293097	-	94283967	94292678	5	844151274768489	0,2795,4973,6563,9296	M1-G24,G24-G280,G280-R371,R371-R421,V422-L484	93123
25	5.92873e-74	FALSE	20	SERPINA10	G3V2W1	NLELGLTQGSFAFIHK	279	ref-alt pair	REF	NP 5	pc3	rs2232700	14:94756450:T:A	0.307692	p-maj	3.87528e-36	FALSE	TRUE	3.31007e-08	TRUE	-6365.53	14579.6	-0.436604	G3V2W1;Q9UK55;Q9UK55:rs941591;G3V2W1:rs941591;Q9UK55:rs941590;G3V2W1:rs941590	G3V2W1_HUMAN	G3V2W1	NLELGLTQGSFAFIHK	G3V2W1_HUMAN	SERPINA10	chr14	94283312	94293097	-	94283967	94292678	5	844151274768489	0,2795,4973,6563,9296	M1-G24,G24-G280,G280-R371,R371-R421,V422-L484	164045
25	5.92873e-74	FALSE	20	SERPINA10	G3V2W1	NLELGLSQGSFAFIHK	128	ref-alt pair	ALT	NP 1	pc3	rs2232700	14:94756450:T:A	0.307692	p-min	1.09273e-35	FALSE	TRUE	0.00174457	FALSE	4869.27	13547	0.359437	Q9UK55:rs2232700;G3V2W1:rs2232700	G3V2W1_HUMAN;ZPI_HUMAN	G3V2W1:rs2232700;Q9UK55:rs2232700	NLELGLSQGSFAFIHK	G3V2W1_HUMAN	SERPINA10	chr14	94283312	94293097	-	94283967	94292678	5	844151274768489	0,2795,4973,6563,9296	M1-G24,G24-G280,G280-R371,R371-R421,V422-L484	22203
25	5.92873e-74	FALSE	20	SERPINA10	G3V2W1	NLELGLTQGSFAFIHK	270	ref-alt pair	REF	NP 5	pc2	rs2232700	14:94756450:T:A	0.307692	p-maj	1.42109e-31	FALSE	TRUE	3.33612e-07	TRUE	-3417.97	7519.57	-0.454543	G3V2W1;Q9UK55;Q9UK55:rs941591;G3V2W1:rs941591;Q9UK55:rs941590;G3V2W1:rs941590	G3V2W1_HUMAN	G3V2W1	NLELGLTQGSFAFIHK	G3V2W1_HUMAN	SERPINA10	chr14	94283312	94293097	-	94283967	94292678	5	844151274768489	0,2795,4973,6563,9296	M1-G24,G24-G280,G280-R371,R371-R421,V422-L484	164044
25	5.92873e-74	FALSE	20	SERPINA10	G3V2W1	NLELGLSQGSFAFIHK	87	ref-alt pair	ALT	NP 5	pc3	rs2232700	14:94756450:T:A	0.307692	p-min	4.31603e-31	FALSE	TRUE	5.688e-05	FALSE	3554.47	5638.24	0.630423	Q9UK55:rs2232700;G3V2W1:rs2232700	G3V2W1_HUMAN;ZPI_HUMAN	G3V2W1:rs2232700;Q9UK55:rs2232700	NLELGLSQGSFAFIHK	G3V2W1_HUMAN	SERPINA10	chr14	94283312	94293097	-	94283967	94292678	5	844151274768489	0,2795,4973,6563,9296	M1-G24,G24-G280,G280-R371,R371-R421,V422-L484	164043
25	5.92873e-74	FALSE	20	SERPINA10	G3V2W1	NLELGLSQGSFAFIHK	93	ref-alt pair	ALT	NP 1	pc2	rs2232700	14:94756450:T:A	0.307692	p-min	3.2823e-30	FALSE	TRUE	0.0064066	FALSE	749.681	2164.53	0.346349	Q9UK55:rs2232700;G3V2W1:rs2232700	G3V2W1_HUMAN;ZPI_HUMAN	G3V2W1:rs2232700;Q9UK55:rs2232700	NLELGLSQGSFAFIHK	G3V2W1_HUMAN	SERPINA10	chr14	94283312	94293097	-	94283967	94292678	5	844151274768489	0,2795,4973,6563,9296	M1-G24,G24-G280,G280-R371,R371-R421,V422-L484	22202
25	5.92873e-74	FALSE	20	SERPINA10	G3V2W1	NLELGLTQGSFAFIHK	276	ref-alt pair	REF	NP 3	pc3	rs2232700	14:94756450:T:A	0.307692	p-maj	1.21317e-29	FALSE	TRUE	1.6986e-08	TRUE	-3382.33	7815.74	-0.432759	G3V2W1;Q9UK55;Q9UK55:rs941591;G3V2W1:rs941591;Q9UK55:rs941590;G3V2W1:rs941590	G3V2W1_HUMAN	G3V2W1	NLELGLTQGSFAFIHK	G3V2W1_HUMAN	SERPINA10	chr14	94283312	94293097	-	94283967	94292678	5	844151274768489	0,2795,4973,6563,9296	M1-G24,G24-G280,G280-R371,R371-R421,V422-L484	93125
25	5.92873e-74	FALSE	20	SERPINA10	G3V2W1	NLELGLTQGSFAFIHK	276	ref-alt pair	REF	NP 1	pc3	rs2232700	14:94756450:T:A	0.307692	p-maj	1.21317e-29	FALSE	TRUE	2.23789e-08	TRUE	-8432.49	18700.8	-0.450916	G3V2W1;Q9UK55;Q9UK55:rs941591;G3V2W1:rs941591;Q9UK55:rs941590;G3V2W1:rs941590	G3V2W1_HUMAN	G3V2W1	NLELGLTQGSFAFIHK	G3V2W1_HUMAN	SERPINA10	chr14	94283312	94293097	-	94283967	94292678	5	844151274768489	0,2795,4973,6563,9296	M1-G24,G24-G280,G280-R371,R371-R421,V422-L484	22205
25	5.92873e-74	FALSE	20	SERPINA10	G3V2W1	NLELGLTQGSFAFIHK	276	ref-alt pair	REF	NP 2	pc3	rs2232700	14:94756450:T:A	0.307692	p-maj	1.21317e-29	FALSE	TRUE	1.71186e-06	TRUE	-35092.3	83604	-0.419745	G3V2W1;Q9UK55;Q9UK55:rs941591;G3V2W1:rs941591;Q9UK55:rs941590;G3V2W1:rs941590	G3V2W1_HUMAN	G3V2W1	NLELGLTQGSFAFIHK	G3V2W1_HUMAN	SERPINA10	chr14	94283312	94293097	-	94283967	94292678	5	844151274768489	0,2795,4973,6563,9296	M1-G24,G24-G280,G280-R371,R371-R421,V422-L484	57665
25	5.92873e-74	FALSE	20	SERPINA10	G3V2W1	NLELGLSQGSFAFIHK	71	ref-alt pair	ALT	NP 3	pc2	rs2232700	14:94756450:T:A	0.307692	p-min	7.31811e-24	FALSE	TRUE	0.0474306	FALSE	357.772	1358.86	0.26329	Q9UK55:rs2232700;G3V2W1:rs2232700	G3V2W1_HUMAN;ZPI_HUMAN	G3V2W1:rs2232700;Q9UK55:rs2232700	NLELGLSQGSFAFIHK	G3V2W1_HUMAN	SERPINA10	chr14	94283312	94293097	-	94283967	94292678	5	844151274768489	0,2795,4973,6563,9296	M1-G24,G24-G280,G280-R371,R371-R421,V422-L484	93122
25	5.92873e-74	FALSE	20	SERPINA10	G3V2W1	NLELGLTQGSFAFIHK	259	ref-alt pair	REF	NP 2	pc2	rs2232700	14:94756450:T:A	0.307692	p-maj	2.17357e-23	FALSE	TRUE	2.59976e-05	FALSE	-3785.42	8994.02	-0.420882	G3V2W1;Q9UK55;Q9UK55:rs941591;G3V2W1:rs941591;Q9UK55:rs941590;G3V2W1:rs941590	G3V2W1_HUMAN	G3V2W1	NLELGLTQGSFAFIHK	G3V2W1_HUMAN	SERPINA10	chr14	94283312	94293097	-	94283967	94292678	5	844151274768489	0,2795,4973,6563,9296	M1-G24,G24-G280,G280-R371,R371-R421,V422-L484	57664
25	5.92873e-74	FALSE	20	SERPINA10	G3V2W1	NLELGLSQGSFAFIHK	88	ref-alt pair	ALT	NP 2	pc3	rs2232700	14:94756450:T:A	0.307692	p-min	1.91431e-19	FALSE	TRUE	0.135155	FALSE	13822.1	59767.2	0.231265	Q9UK55:rs2232700;G3V2W1:rs2232700	G3V2W1_HUMAN;ZPI_HUMAN	G3V2W1:rs2232700;Q9UK55:rs2232700	NLELGLSQGSFAFIHK	G3V2W1_HUMAN	SERPINA10	chr14	94283312	94293097	-	94283967	94292678	5	844151274768489	0,2795,4973,6563,9296	M1-G24,G24-G280,G280-R371,R371-R421,V422-L484	57663
25	5.92873e-74	FALSE	20	SERPINA10	G3V2W1	NLELGLSQGSFAFIHK	68	ref-alt pair	ALT	NP 4	pc2	rs2232700	14:94756450:T:A	0.307692	p-min	7.1e-18	FALSE	TRUE	2.5111e-05	FALSE	605.712	1451.48	0.417307	Q9UK55:rs2232700;G3V2W1:rs2232700	G3V2W1_HUMAN;ZPI_HUMAN	G3V2W1:rs2232700;Q9UK55:rs2232700	NLELGLSQGSFAFIHK	G3V2W1_HUMAN	SERPINA10	chr14	94283312	94293097	-	94283967	94292678	5	844151274768489	0,2795,4973,6563,9296	M1-G24,G24-G280,G280-R371,R371-R421,V422-L484	128582
25	5.92873e-74	FALSE	20	SERPINA10	G3V2W1	NLELGLSQGSFAFIHK	44	ref-alt pair	ALT	NP 4	pc3	rs2232700	14:94756450:T:A	0.307692	p-min	7.58141e-12	FALSE	TRUE	0.0310507	FALSE	382.55	1764.46	0.216808	Q9UK55:rs2232700;G3V2W1:rs2232700	G3V2W1_HUMAN;ZPI_HUMAN	G3V2W1:rs2232700;Q9UK55:rs2232700	NLELGLSQGSFAFIHK	G3V2W1_HUMAN	SERPINA10	chr14	94283312	94293097	-	94283967	94292678	5	844151274768489	0,2795,4973,6563,9296	M1-G24,G24-G280,G280-R371,R371-R421,V422-L484	128583
25	5.92873e-74	FALSE	20	SERPINA10	G3V2W1	NLELGLTQGSFAFIHK	151	ref-alt pair	REF	NP 1	pc2	rs2232700	14:94756450:T:A	0.307692	p-maj	1.16128e-09	FALSE	TRUE	0.000612482	FALSE	-944.59	2340.85	-0.403525	G3V2W1;Q9UK55;Q9UK55:rs941591;G3V2W1:rs941591;Q9UK55:rs941590;G3V2W1:rs941590	G3V2W1_HUMAN	G3V2W1	NLELGLTQGSFAFIHK	G3V2W1_HUMAN	SERPINA10	chr14	94283312	94293097	-	94283967	94292678	5	844151274768489	0,2795,4973,6563,9296	M1-G24,G24-G280,G280-R371,R371-R421,V422-L484	22204
25	5.92873e-74	FALSE	20	SERPINA10	G3V2W1	NLELGLTQGSFAFIHK	228	ref-alt pair	REF	NP 4	pc3	rs2232700	14:94756450:T:A	0.307692	p-maj	2.07068e-07	FALSE	TRUE	0.00957903	FALSE	-306.023	2385.18	-0.128302	G3V2W1;Q9UK55;Q9UK55:rs941591;G3V2W1:rs941591;Q9UK55:rs941590;G3V2W1:rs941590	G3V2W1_HUMAN	G3V2W1	NLELGLTQGSFAFIHK	G3V2W1_HUMAN	SERPINA10	chr14	94283312	94293097	-	94283967	94292678	5	844151274768489	0,2795,4973,6563,9296	M1-G24,G24-G280,G280-R371,R371-R421,V422-L484	128585
25	5.92873e-74	FALSE	20	SERPINA10	G3V2W1	NLELGLTQGSFAFIHK	126	ref-alt pair	REF	NP 3	pc2	rs2232700	14:94756450:T:A	0.307692	p-maj	2.29833e-07	FALSE	TRUE	3.31592e-05	FALSE	-567.713	1225.25	-0.463343	G3V2W1;Q9UK55;Q9UK55:rs941591;G3V2W1:rs941591;Q9UK55:rs941590;G3V2W1:rs941590	G3V2W1_HUMAN	G3V2W1	NLELGLTQGSFAFIHK	G3V2W1_HUMAN	SERPINA10	chr14	94283312	94293097	-	94283967	94292678	5	844151274768489	0,2795,4973,6563,9296	M1-G24,G24-G280,G280-R371,R371-R421,V422-L484	93124
25	5.92873e-74	FALSE	20	SERPINA10	G3V2W1	NLELGLTQGSFAFIHK	141	ref-alt pair	REF	NP 4	pc2	rs2232700	14:94756450:T:A	0.307692	p-min	0.000140082	FALSE	FALSE	0.117247	FALSE	-152.418	1523.78	-0.100026	G3V2W1;Q9UK55;Q9UK55:rs941591;G3V2W1:rs941591;Q9UK55:rs941590;G3V2W1:rs941590	G3V2W1_HUMAN	G3V2W1	NLELGLTQGSFAFIHK	G3V2W1_HUMAN	SERPINA10	chr14	94283312	94293097	-	94283967	94292678	5	844151274768489	0,2795,4973,6563,9296	M1-G24,G24-G280,G280-R371,R371-R421,V422-L484	128584
26	3.41191e-73	TRUE	10	VWF	P04275	ITLLLMASQEPQR	111	ref-alt pair	REF	NP 4	pc2	rs216311	12:6128443:T:C	0.196923	p-min	3.41191e-73	TRUE	TRUE	0.957064	FALSE	158.664	9874.29	0.0160684	P04275;P04275:rs1800385;P04275:rs1063856;P04275:rs1800378;P04275:rs1800377;P04275:rs1800387	VWF_HUMAN	P04275	ITLLLMASQEPQR	VWF_HUMAN	VWF	chr12	5948876	6124670	-	5949017	6123196	52	327,98,40,129,99,117,41,181,111,150,206,105,75,103,200,342,193,221,178,44,165,144,141,117,1379,136,159,157,114,141,147,135,139,104,161,95,241,216,196,101,139,137,47,112,123,217,125,209,103,165,55,250	0,909,2967,3514,4619,18609,19250,20334,22722,27234,32909,34273,36168,36686,42942,44985,45538,47125,62740,63210,64604,67212,67639,67877,69488,73023,73863,74754,76703,77029,80465,82567,85811,87511,95414,97846,103666,107980,108972,114077,115369,116260,122420,123454,124742,126458,146583,161497,161989,172297,174265,175544	M1-G19,G19-G74,G74-R108,R108-G178,G178-K219,G220-S292,S292-E333,E333-C370,C370-G386,G386-Q431,C432-G478,G478-K511,L512-T577,T577-E649,E649-C729,C729-S761,S761-M814,V815-C849,C849-Q895,D896-E940,V941-Q989,E990-K1036,V1037-L1074,V1075-P1127,P1127-G1180...	121963
26	3.41191e-73	FALSE	10	VWF	P04275	IALLLMASQEPQR	309	ref-alt pair	ALT	NP 4	pc2	rs216311	12:6128443:T:C	0.196923	p-maj	9.85321e-21	FALSE	TRUE	0.0160607	FALSE	-12199.5	23200.2	-0.525834	P04275:rs216311	VWF_HUMAN	P04275:rs216311	IALLLMASQEPQR	VWF_HUMAN	VWF	chr12	5948876	6124670	-	5949017	6123196	52	327,98,40,129,99,117,41,181,111,150,206,105,75,103,200,342,193,221,178,44,165,144,141,117,1379,136,159,157,114,141,147,135,139,104,161,95,241,216,196,101,139,137,47,112,123,217,125,209,103,165,55,250	0,909,2967,3514,4619,18609,19250,20334,22722,27234,32909,34273,36168,36686,42942,44985,45538,47125,62740,63210,64604,67212,67639,67877,69488,73023,73863,74754,76703,77029,80465,82567,85811,87511,95414,97846,103666,107980,108972,114077,115369,116260,122420,123454,124742,126458,146583,161497,161989,172297,174265,175544	M1-G19,G19-G74,G74-R108,R108-G178,G178-K219,G220-S292,S292-E333,E333-C370,C370-G386,G386-Q431,C432-G478,G478-K511,L512-T577,T577-E649,E649-C729,C729-S761,S761-M814,V815-C849,C849-Q895,D896-E940,V941-Q989,E990-K1036,V1037-L1074,V1075-P1127,P1127-G1180...	120019
26	3.41191e-73	FALSE	10	VWF	P04275	ITLLLMASQEPQR	29	ref-alt pair	REF	NP 2	pc2	rs216311	12:6128443:T:C	0.196923	p-min	4.90056e-09	FALSE	TRUE	0.0799039	FALSE	-997.598	2632.57	-0.378945	P04275;P04275:rs1800385;P04275:rs1063856;P04275:rs1800378;P04275:rs1800377;P04275:rs1800387	VWF_HUMAN	P04275	ITLLLMASQEPQR	VWF_HUMAN	VWF	chr12	5948876	6124670	-	5949017	6123196	52	327,98,40,129,99,117,41,181,111,150,206,105,75,103,200,342,193,221,178,44,165,144,141,117,1379,136,159,157,114,141,147,135,139,104,161,95,241,216,196,101,139,137,47,112,123,217,125,209,103,165,55,250	0,909,2967,3514,4619,18609,19250,20334,22722,27234,32909,34273,36168,36686,42942,44985,45538,47125,62740,63210,64604,67212,67639,67877,69488,73023,73863,74754,76703,77029,80465,82567,85811,87511,95414,97846,103666,107980,108972,114077,115369,116260,122420,123454,124742,126458,146583,161497,161989,172297,174265,175544	M1-G19,G19-G74,G74-R108,R108-G178,G178-K219,G220-S292,S292-E333,E333-C370,C370-G386,G386-Q431,C432-G478,G478-K511,L512-T577,T577-E649,E649-C729,C729-S761,S761-M814,V815-C849,C849-Q895,D896-E940,V941-Q989,E990-K1036,V1037-L1074,V1075-P1127,P1127-G1180...	51043
26	3.41191e-73	FALSE	10	VWF	P04275	IALLLMASQEPQR	180	ref-alt pair	ALT	NP 2	pc2	rs216311	12:6128443:T:C	0.196923	p-maj	2.03355e-05	FALSE	FALSE	0.00262333	FALSE	-1270.45	3860.83	-0.32906	P04275:rs216311	VWF_HUMAN	P04275:rs216311	IALLLMASQEPQR	VWF_HUMAN	VWF	chr12	5948876	6124670	-	5949017	6123196	52	327,98,40,129,99,117,41,181,111,150,206,105,75,103,200,342,193,221,178,44,165,144,141,117,1379,136,159,157,114,141,147,135,139,104,161,95,241,216,196,101,139,137,47,112,123,217,125,209,103,165,55,250	0,909,2967,3514,4619,18609,19250,20334,22722,27234,32909,34273,36168,36686,42942,44985,45538,47125,62740,63210,64604,67212,67639,67877,69488,73023,73863,74754,76703,77029,80465,82567,85811,87511,95414,97846,103666,107980,108972,114077,115369,116260,122420,123454,124742,126458,146583,161497,161989,172297,174265,175544	M1-G19,G19-G74,G74-R108,R108-G178,G178-K219,G220-S292,S292-E333,E333-C370,C370-G386,G386-Q431,C432-G478,G478-K511,L512-T577,T577-E649,E649-C729,C729-S761,S761-M814,V815-C849,C849-Q895,D896-E940,V941-Q989,E990-K1036,V1037-L1074,V1075-P1127,P1127-G1180...	49099
26	3.41191e-73	FALSE	10	VWF	P04275	IALLLMASQEPQR	65	ref-alt pair	ALT	NP 3	pc2	rs216311	12:6128443:T:C	0.196923	p-min	3.66798e-05	FALSE	FALSE	0.344108	FALSE	-555.381	2222.16	-0.249928	P04275:rs216311	VWF_HUMAN	P04275:rs216311	IALLLMASQEPQR	VWF_HUMAN	VWF	chr12	5948876	6124670	-	5949017	6123196	52	327,98,40,129,99,117,41,181,111,150,206,105,75,103,200,342,193,221,178,44,165,144,141,117,1379,136,159,157,114,141,147,135,139,104,161,95,241,216,196,101,139,137,47,112,123,217,125,209,103,165,55,250	0,909,2967,3514,4619,18609,19250,20334,22722,27234,32909,34273,36168,36686,42942,44985,45538,47125,62740,63210,64604,67212,67639,67877,69488,73023,73863,74754,76703,77029,80465,82567,85811,87511,95414,97846,103666,107980,108972,114077,115369,116260,122420,123454,124742,126458,146583,161497,161989,172297,174265,175544	M1-G19,G19-G74,G74-R108,R108-G178,G178-K219,G220-S292,S292-E333,E333-C370,C370-G386,G386-Q431,C432-G478,G478-K511,L512-T577,T577-E649,E649-C729,C729-S761,S761-M814,V815-C849,C849-Q895,D896-E940,V941-Q989,E990-K1036,V1037-L1074,V1075-P1127,P1127-G1180...	84559
26	3.41191e-73	FALSE	10	VWF	P04275	IALLLMASQEPQR	73	ref-alt pair	ALT	NP 5	pc2	rs216311	12:6128443:T:C	0.196923	p-min	0.000282128	FALSE	FALSE	0.0943927	FALSE	-811.688	2791.82	-0.290739	P04275:rs216311	VWF_HUMAN	P04275:rs216311	IALLLMASQEPQR	VWF_HUMAN	VWF	chr12	5948876	6124670	-	5949017	6123196	52	327,98,40,129,99,117,41,181,111,150,206,105,75,103,200,342,193,221,178,44,165,144,141,117,1379,136,159,157,114,141,147,135,139,104,161,95,241,216,196,101,139,137,47,112,123,217,125,209,103,165,55,250	0,909,2967,3514,4619,18609,19250,20334,22722,27234,32909,34273,36168,36686,42942,44985,45538,47125,62740,63210,64604,67212,67639,67877,69488,73023,73863,74754,76703,77029,80465,82567,85811,87511,95414,97846,103666,107980,108972,114077,115369,116260,122420,123454,124742,126458,146583,161497,161989,172297,174265,175544	M1-G19,G19-G74,G74-R108,R108-G178,G178-K219,G220-S292,S292-E333,E333-C370,C370-G386,G386-Q431,C432-G478,G478-K511,L512-T577,T577-E649,E649-C729,C729-S761,S761-M814,V815-C849,C849-Q895,D896-E940,V941-Q989,E990-K1036,V1037-L1074,V1075-P1127,P1127-G1180...	155479
26	3.41191e-73	FALSE	10	VWF	P04275	ITLLLMASQEPQR	13	ref-alt pair	REF	NP 5	pc2	rs216311	12:6128443:T:C	0.196923	p-min	0.00229391	FALSE	FALSE	0.722194	FALSE	-236.236	2627.27	-0.0899168	P04275;P04275:rs1800385;P04275:rs1063856;P04275:rs1800378;P04275:rs1800377;P04275:rs1800387	VWF_HUMAN	P04275	ITLLLMASQEPQR	VWF_HUMAN	VWF	chr12	5948876	6124670	-	5949017	6123196	52	327,98,40,129,99,117,41,181,111,150,206,105,75,103,200,342,193,221,178,44,165,144,141,117,1379,136,159,157,114,141,147,135,139,104,161,95,241,216,196,101,139,137,47,112,123,217,125,209,103,165,55,250	0,909,2967,3514,4619,18609,19250,20334,22722,27234,32909,34273,36168,36686,42942,44985,45538,47125,62740,63210,64604,67212,67639,67877,69488,73023,73863,74754,76703,77029,80465,82567,85811,87511,95414,97846,103666,107980,108972,114077,115369,116260,122420,123454,124742,126458,146583,161497,161989,172297,174265,175544	M1-G19,G19-G74,G74-R108,R108-G178,G178-K219,G220-S292,S292-E333,E333-C370,C370-G386,G386-Q431,C432-G478,G478-K511,L512-T577,T577-E649,E649-C729,C729-S761,S761-M814,V815-C849,C849-Q895,D896-E940,V941-Q989,E990-K1036,V1037-L1074,V1075-P1127,P1127-G1180...	157423
26	3.41191e-73	FALSE	10	VWF	P04275	ITLLLMASQEPQR	13	ref-alt pair	REF	NP 1	pc2	rs216311	12:6128443:T:C	0.196923	p-min	0.0150241	FALSE	FALSE	0.445266	FALSE	-1143.55	3031.61	-0.377209	P04275;P04275:rs1800385;P04275:rs1063856;P04275:rs1800378;P04275:rs1800377;P04275:rs1800387	VWF_HUMAN	P04275	ITLLLMASQEPQR	VWF_HUMAN	VWF	chr12	5948876	6124670	-	5949017	6123196	52	327,98,40,129,99,117,41,181,111,150,206,105,75,103,200,342,193,221,178,44,165,144,141,117,1379,136,159,157,114,141,147,135,139,104,161,95,241,216,196,101,139,137,47,112,123,217,125,209,103,165,55,250	0,909,2967,3514,4619,18609,19250,20334,22722,27234,32909,34273,36168,36686,42942,44985,45538,47125,62740,63210,64604,67212,67639,67877,69488,73023,73863,74754,76703,77029,80465,82567,85811,87511,95414,97846,103666,107980,108972,114077,115369,116260,122420,123454,124742,126458,146583,161497,161989,172297,174265,175544	M1-G19,G19-G74,G74-R108,R108-G178,G178-K219,G220-S292,S292-E333,E333-C370,C370-G386,G386-Q431,C432-G478,G478-K511,L512-T577,T577-E649,E649-C729,C729-S761,S761-M814,V815-C849,C849-Q895,D896-E940,V941-Q989,E990-K1036,V1037-L1074,V1075-P1127,P1127-G1180...	15583
26	3.41191e-73	FALSE	10	VWF	P04275	IALLLMASQEPQR	15	ref-alt pair	ALT	NP 1	pc2	rs216311	12:6128443:T:C	0.196923	p-min	0.0233954	FALSE	FALSE	0.878886	FALSE	270.174	2879.26	0.0938347	P04275:rs216311	VWF_HUMAN	P04275:rs216311	IALLLMASQEPQR	VWF_HUMAN	VWF	chr12	5948876	6124670	-	5949017	6123196	52	327,98,40,129,99,117,41,181,111,150,206,105,75,103,200,342,193,221,178,44,165,144,141,117,1379,136,159,157,114,141,147,135,139,104,161,95,241,216,196,101,139,137,47,112,123,217,125,209,103,165,55,250	0,909,2967,3514,4619,18609,19250,20334,22722,27234,32909,34273,36168,36686,42942,44985,45538,47125,62740,63210,64604,67212,67639,67877,69488,73023,73863,74754,76703,77029,80465,82567,85811,87511,95414,97846,103666,107980,108972,114077,115369,116260,122420,123454,124742,126458,146583,161497,161989,172297,174265,175544	M1-G19,G19-G74,G74-R108,R108-G178,G178-K219,G220-S292,S292-E333,E333-C370,C370-G386,G386-Q431,C432-G478,G478-K511,L512-T577,T577-E649,E649-C729,C729-S761,S761-M814,V815-C849,C849-Q895,D896-E940,V941-Q989,E990-K1036,V1037-L1074,V1075-P1127,P1127-G1180...	13639
26	3.41191e-73	FALSE	10	VWF	P04275	ITLLLMASQEPQR	11	ref-alt pair	REF	NP 3	pc2	rs216311	12:6128443:T:C	0.196923	p-min	0.0575625	FALSE	FALSE	0.230224	FALSE	-1655.19	2127.98	-0.777821	P04275;P04275:rs1800385;P04275:rs1063856;P04275:rs1800378;P04275:rs1800377;P04275:rs1800387	VWF_HUMAN	P04275	ITLLLMASQEPQR	VWF_HUMAN	VWF	chr12	5948876	6124670	-	5949017	6123196	52	327,98,40,129,99,117,41,181,111,150,206,105,75,103,200,342,193,221,178,44,165,144,141,117,1379,136,159,157,114,141,147,135,139,104,161,95,241,216,196,101,139,137,47,112,123,217,125,209,103,165,55,250	0,909,2967,3514,4619,18609,19250,20334,22722,27234,32909,34273,36168,36686,42942,44985,45538,47125,62740,63210,64604,67212,67639,67877,69488,73023,73863,74754,76703,77029,80465,82567,85811,87511,95414,97846,103666,107980,108972,114077,115369,116260,122420,123454,124742,126458,146583,161497,161989,172297,174265,175544	M1-G19,G19-G74,G74-R108,R108-G178,G178-K219,G220-S292,S292-E333,E333-C370,C370-G386,G386-Q431,C432-G478,G478-K511,L512-T577,T577-E649,E649-C729,C729-S761,S761-M814,V815-C849,C849-Q895,D896-E940,V941-Q989,E990-K1036,V1037-L1074,V1075-P1127,P1127-G1180...	86503
27	2.30981e-72	TRUE	5	HRG	P04196	GPCPFHCR	139	complex	ALT	NP 3	pc2	rs1042445	3:186395436:C:T	0.258462	p-min	2.30981e-72	TRUE	TRUE	5.53174e-13	TRUE	131876	183838	0.717349	P04196:rs1042445	HRG_HUMAN	P04196:rs1042445	GPC(UniMod:4)PFHC(UniMod:4)R	HRG_HUMAN	HRG	chr3	186666013	186678234	+	186666031	186677880	7	201,117,91,167,81,102,1188	0,2921,3924,5609,6773,9075,11033	M1-V61,E62-I100,V101-V131,V131-V186,R187-N213,V214-Q247,E248-K525	82677
27	2.30981e-72	FALSE	5	HRG	P04196	GPCPFHCR	153	complex	ALT	NP 5	pc2	rs1042445	3:186395436:C:T	0.258462	p-min	2.79196e-70	FALSE	TRUE	5.76984e-23	TRUE	2.17261e+06	3.20235e+06	0.678442	P04196:rs1042445	HRG_HUMAN	P04196:rs1042445	GPC(UniMod:4)PFHC(UniMod:4)R	HRG_HUMAN	HRG	chr3	186666013	186678234	+	186666031	186677880	7	201,117,91,167,81,102,1188	0,2921,3924,5609,6773,9075,11033	M1-V61,E62-I100,V101-V131,V131-V186,R187-N213,V214-Q247,E248-K525	153597
27	2.30981e-72	FALSE	5	HRG	P04196	GPCPFHCR	141	complex	ALT	NP 1	pc2	rs1042445	3:186395436:C:T	0.258462	p-min	7.58561e-63	FALSE	TRUE	5.93239e-13	TRUE	1.82467e+06	3.97322e+06	0.459241	P04196:rs1042445	HRG_HUMAN	P04196:rs1042445	GPC(UniMod:4)PFHC(UniMod:4)R	HRG_HUMAN	HRG	chr3	186666013	186678234	+	186666031	186677880	7	201,117,91,167,81,102,1188	0,2921,3924,5609,6773,9075,11033	M1-V61,E62-I100,V101-V131,V131-V186,R187-N213,V214-Q247,E248-K525	11757
27	2.30981e-72	FALSE	5	HRG	P04196	GPCPFHCR	149	complex	ALT	NP 2	pc2	rs1042445	3:186395436:C:T	0.258462	p-min	1.92177e-55	FALSE	TRUE	2.92788e-19	TRUE	21945.7	22914.1	0.957739	P04196:rs1042445	HRG_HUMAN	P04196:rs1042445	GPC(UniMod:4)PFHC(UniMod:4)R	HRG_HUMAN	HRG	chr3	186666013	186678234	+	186666031	186677880	7	201,117,91,167,81,102,1188	0,2921,3924,5609,6773,9075,11033	M1-V61,E62-I100,V101-V131,V131-V186,R187-N213,V214-Q247,E248-K525	47217
27	2.30981e-72	FALSE	5	HRG	P04196	GPCPFHCR	156	complex	ALT	NP 4	pc2	rs1042445	3:186395436:C:T	0.258462	p-min	8.76461e-54	FALSE	TRUE	4.55029e-25	TRUE	42239	47435.3	0.890455	P04196:rs1042445	HRG_HUMAN	P04196:rs1042445	GPC(UniMod:4)PFHC(UniMod:4)R	HRG_HUMAN	HRG	chr3	186666013	186678234	+	186666031	186677880	7	201,117,91,167,81,102,1188	0,2921,3924,5609,6773,9075,11033	M1-V61,E62-I100,V101-V131,V131-V186,R187-N213,V214-Q247,E248-K525	118137
28	9.99297e-71	TRUE	10	LOXL1	H3BUV8	EVAVGDSTGMALAR	161	complex	ALT	NP 5	pc2	rs1048661	15:74219546:G:T	0.318462	p-min	9.99297e-71	TRUE	TRUE	5.62056e-07	TRUE	3048.44	7469.23	0.408134	H3BUV8:rs1048661;Q08397:rs1048661	H3BUV8_HUMAN;LOXL1_HUMAN	H3BUV8:rs1048661;Q08397:rs1048661	EVAVGDSTGMALAR	H3BUV8_HUMAN	LOXL1	chr15	73925988	73942962	+	73926783	73942860	3	1897184109	0,15886,16865	M1-V368,V368-R429,R429-P431	150067
28	9.99297e-71	FALSE	10	LOXL1	H3BUV8	EVAVGDSTGMALAR	140	complex	ALT	NP 2	pc2	rs1048661	15:74219546:G:T	0.318462	p-min	1.32957e-43	FALSE	TRUE	4.14033e-05	FALSE	3368	10970.5	0.307006	H3BUV8:rs1048661;Q08397:rs1048661	H3BUV8_HUMAN;LOXL1_HUMAN	H3BUV8:rs1048661;Q08397:rs1048661	EVAVGDSTGMALAR	H3BUV8_HUMAN	LOXL1	chr15	73925988	73942962	+	73926783	73942860	3	1897184109	0,15886,16865	M1-V368,V368-R429,R429-P431	43687
28	9.99297e-71	FALSE	10	LOXL1	H3BUV8	EVAVGDSTGMAR	291	complex	REF	NP 5	pc2	rs1048661	15:74219546:G:T	0.318462	p-maj	2.97977e-42	FALSE	TRUE	5.31716e-19	TRUE	-10027	23469.8	-0.427232	H3BUV8;Q08397;H3BUV8:rs3825942;Q08397:rs3825942	LOXL1_HUMAN	Q08397	EVAVGDSTGMAR	H3BUV8_HUMAN	LOXL1	chr15	73925988	73942962	+	73926783	73942860	3	1897184109	0,15886,16865	M1-V368,V368-R429,R429-P431	150068
28	9.99297e-71	FALSE	10	LOXL1	H3BUV8	EVAVGDSTGMAR	292	complex	REF	NP 2	pc2	rs1048661	15:74219546:G:T	0.318462	p-maj	8.93876e-34	FALSE	TRUE	3.7863e-14	TRUE	-9824.02	21271.6	-0.461837	H3BUV8;Q08397;H3BUV8:rs3825942;Q08397:rs3825942	LOXL1_HUMAN	Q08397	EVAVGDSTGMAR	H3BUV8_HUMAN	LOXL1	chr15	73925988	73942962	+	73926783	73942860	3	1897184109	0,15886,16865	M1-V368,V368-R429,R429-P431	43688
28	9.99297e-71	FALSE	10	LOXL1	H3BUV8	EVAVGDSTGMAR	102	complex	REF	NP 3	pc2	rs1048661	15:74219546:G:T	0.318462	p-min	1.67585e-16	FALSE	TRUE	0.429341	FALSE	-538.736	6446.75	-0.0835671	H3BUV8;Q08397;H3BUV8:rs3825942;Q08397:rs3825942	LOXL1_HUMAN	Q08397	EVAVGDSTGMAR	H3BUV8_HUMAN	LOXL1	chr15	73925988	73942962	+	73926783	73942860	3	1897184109	0,15886,16865	M1-V368,V368-R429,R429-P431	79148
28	9.99297e-71	FALSE	10	LOXL1	H3BUV8	EVAVGDSTGMAR	72	complex	REF	NP 4	pc2	rs1048661	15:74219546:G:T	0.318462	p-min	3.74809e-13	FALSE	TRUE	0.840058	FALSE	-336.785	11965	-0.0281475	H3BUV8;Q08397;H3BUV8:rs3825942;Q08397:rs3825942	LOXL1_HUMAN	Q08397	EVAVGDSTGMAR	H3BUV8_HUMAN	LOXL1	chr15	73925988	73942962	+	73926783	73942860	3	1897184109	0,15886,16865	M1-V368,V368-R429,R429-P431	114608
28	9.99297e-71	FALSE	10	LOXL1	H3BUV8	EVAVGDSTGMALAR	12	complex	ALT	NP 3	pc2	rs1048661	15:74219546:G:T	0.318462	p-maj	1.39099e-06	FALSE	TRUE	0.847193	FALSE	142.555	2353.54	0.0605704	H3BUV8:rs1048661;Q08397:rs1048661	H3BUV8_HUMAN;LOXL1_HUMAN	H3BUV8:rs1048661;Q08397:rs1048661	EVAVGDSTGMALAR	H3BUV8_HUMAN	LOXL1	chr15	73925988	73942962	+	73926783	73942860	3	1897184109	0,15886,16865	M1-V368,V368-R429,R429-P431	79147
28	9.99297e-71	FALSE	10	LOXL1	H3BUV8	EVAVGDSTGMALAR	11	complex	ALT	NP 4	pc2	rs1048661	15:74219546:G:T	0.318462	p-maj	1.17218e-05	FALSE	FALSE	0.756588	FALSE	306.431	2805.99	0.109206	H3BUV8:rs1048661;Q08397:rs1048661	H3BUV8_HUMAN;LOXL1_HUMAN	H3BUV8:rs1048661;Q08397:rs1048661	EVAVGDSTGMALAR	H3BUV8_HUMAN	LOXL1	chr15	73925988	73942962	+	73926783	73942860	3	1897184109	0,15886,16865	M1-V368,V368-R429,R429-P431	114607
28	9.99297e-71	FALSE	10	LOXL1	H3BUV8	EVAVGDSTGMAR	7	complex	REF	NP 1	pc2	rs1048661	15:74219546:G:T	0.318462	p-min	0.707695	FALSE	FALSE	0.2231	FALSE	8803.17	10563	0.833394	H3BUV8;Q08397;H3BUV8:rs3825942;Q08397:rs3825942	LOXL1_HUMAN	Q08397	EVAVGDSTGMAR	H3BUV8_HUMAN	LOXL1	chr15	73925988	73942962	+	73926783	73942860	3	1897184109	0,15886,16865	M1-V368,V368-R429,R429-P431	8228
28	9.99297e-71	FALSE	10	LOXL1	H3BUV8	EVAVGDSTGMALAR	1	complex	ALT	NP 1	pc2	rs1048661	15:74219546:G:T	0.318462	p-maj	1	FALSE	FALSE	1	FALSE	0	5734.48	0	H3BUV8:rs1048661;Q08397:rs1048661	H3BUV8_HUMAN;LOXL1_HUMAN	H3BUV8:rs1048661;Q08397:rs1048661	EVAVGDSTGMALAR	H3BUV8_HUMAN	LOXL1	chr15	73925988	73942962	+	73926783	73942860	3	1897184109	0,15886,16865	M1-V368,V368-R429,R429-P431	8227
29	3.94798e-70	TRUE	15	SERPINA5	P05154	SSEEELHR	71	complex	ALT	NP 4	pc2	rs6119	14:95054012:A:G	0.12	p-min	3.94798e-70	TRUE	TRUE	2.24381e-05	FALSE	128327	173128	0.741226	P05154:rs6119	IPSP_HUMAN	P05154:rs6119	SSEEELHR	IPSP_HUMAN	SERPINA5	chr14	94561441	94592796	+	94587362	94592236	7	53,126,97,636,271,148,740	0,17264,18992,25904,28599,29307,30615	M1-A207,A207-R297,R297-E346,M347-P406	134089
29	3.94798e-70	FALSE	15	SERPINA5	P05154	SSEEELHR	63	complex	ALT	NP 5	pc2	rs6119	14:95054012:A:G	0.12	p-min	4.337e-57	FALSE	TRUE	0.025452	FALSE	1438.69	4255.05	0.338114	P05154:rs6119	IPSP_HUMAN	P05154:rs6119	SSEEELHR	IPSP_HUMAN	SERPINA5	chr14	94561441	94592796	+	94587362	94592236	7	53,126,97,636,271,148,740	0,17264,18992,25904,28599,29307,30615	M1-A207,A207-R297,R297-E346,M347-P406	169549
29	3.94798e-70	FALSE	15	SERPINA5	P05154	SSEEELHR	71	complex	ALT	NP 3	pc2	rs6119	14:95054012:A:G	0.12	p-min	1.99601e-54	FALSE	TRUE	1.96344e-06	TRUE	50400.2	90653.8	0.555963	P05154:rs6119	IPSP_HUMAN	P05154:rs6119	SSEEELHR	IPSP_HUMAN	SERPINA5	chr14	94561441	94592796	+	94587362	94592236	7	53,126,97,636,271,148,740	0,17264,18992,25904,28599,29307,30615	M1-A207,A207-R297,R297-E346,M347-P406	98629
29	3.94798e-70	FALSE	15	SERPINA5	P05154	SSEEELHR	71	complex	ALT	NP 1	pc2	rs6119	14:95054012:A:G	0.12	p-min	1.99601e-54	FALSE	TRUE	0.000160811	FALSE	13304.2	20335.9	0.654223	P05154:rs6119	IPSP_HUMAN	P05154:rs6119	SSEEELHR	IPSP_HUMAN	SERPINA5	chr14	94561441	94592796	+	94587362	94592236	7	53,126,97,636,271,148,740	0,17264,18992,25904,28599,29307,30615	M1-A207,A207-R297,R297-E346,M347-P406	27709
29	3.94798e-70	FALSE	15	SERPINA5	P05154	SSEEELHR	71	complex	ALT	NP 2	pc2	rs6119	14:95054012:A:G	0.12	p-min	6.78464e-52	FALSE	TRUE	0.00829196	FALSE	2657.98	7501.68	0.354319	P05154:rs6119	IPSP_HUMAN	P05154:rs6119	SSEEELHR	IPSP_HUMAN	SERPINA5	chr14	94561441	94592796	+	94587362	94592236	7	53,126,97,636,271,148,740	0,17264,18992,25904,28599,29307,30615	M1-A207,A207-R297,R297-E346,M347-P406	63169
29	3.94798e-70	FALSE	15	SERPINA5	P05154	ELHRGFQQLLQELNQPR	320	complex	REF	NP 4	pc4	rs6119	14:95054012:A:G	0.12	p-maj	3.41342e-11	FALSE	TRUE	1.09967e-14	TRUE	-27799.7	53501	-0.519612	P05154;P05154:rs6118;P05154:rs6115	IPSP_HUMAN	P05154	ELHRGFQQLLQELNQPR	IPSP_HUMAN	SERPINA5	chr14	94561441	94592796	+	94587362	94592236	7	53,126,97,636,271,148,740	0,17264,18992,25904,28599,29307,30615	M1-A207,A207-R297,R297-E346,M347-P406	113564
29	3.94798e-70	FALSE	15	SERPINA5	P05154	ELHRGFQQLLQELNQPR	320	complex	REF	NP 4	pc3	rs6119	14:95054012:A:G	0.12	p-maj	3.41342e-11	FALSE	TRUE	1.58183e-13	TRUE	-16240.6	32070.6	-0.506403	P05154;P05154:rs6118;P05154:rs6115	IPSP_HUMAN	P05154	ELHRGFQQLLQELNQPR	IPSP_HUMAN	SERPINA5	chr14	94561441	94592796	+	94587362	94592236	7	53,126,97,636,271,148,740	0,17264,18992,25904,28599,29307,30615	M1-A207,A207-R297,R297-E346,M347-P406	113563
29	3.94798e-70	FALSE	15	SERPINA5	P05154	ELHRGFQQLLQELNQPR	320	complex	REF	NP 3	pc4	rs6119	14:95054012:A:G	0.12	p-maj	3.41342e-11	FALSE	TRUE	1.41738e-09	TRUE	-40221.2	84941.3	-0.473518	P05154;P05154:rs6118;P05154:rs6115	IPSP_HUMAN	P05154	ELHRGFQQLLQELNQPR	IPSP_HUMAN	SERPINA5	chr14	94561441	94592796	+	94587362	94592236	7	53,126,97,636,271,148,740	0,17264,18992,25904,28599,29307,30615	M1-A207,A207-R297,R297-E346,M347-P406	78104
29	3.94798e-70	FALSE	15	SERPINA5	P05154	ELHRGFQQLLQELNQPR	320	complex	REF	NP 1	pc4	rs6119	14:95054012:A:G	0.12	p-maj	3.41342e-11	FALSE	TRUE	3.00647e-07	TRUE	-5940.06	13853.5	-0.428776	P05154;P05154:rs6118;P05154:rs6115	IPSP_HUMAN	P05154	ELHRGFQQLLQELNQPR	IPSP_HUMAN	SERPINA5	chr14	94561441	94592796	+	94587362	94592236	7	53,126,97,636,271,148,740	0,17264,18992,25904,28599,29307,30615	M1-A207,A207-R297,R297-E346,M347-P406	7184
29	3.94798e-70	FALSE	15	SERPINA5	P05154	ELHRGFQQLLQELNQPR	238	complex	REF	NP 5	pc4	rs6119	14:95054012:A:G	0.12	p-min	1.42191e-07	FALSE	TRUE	0.00180727	FALSE	-1178.09	3854.85	-0.305612	P05154;P05154:rs6118;P05154:rs6115	IPSP_HUMAN	P05154	ELHRGFQQLLQELNQPR	IPSP_HUMAN	SERPINA5	chr14	94561441	94592796	+	94587362	94592236	7	53,126,97,636,271,148,740	0,17264,18992,25904,28599,29307,30615	M1-A207,A207-R297,R297-E346,M347-P406	149024
29	3.94798e-70	FALSE	15	SERPINA5	P05154	ELHRGFQQLLQELNQPR	205	complex	REF	NP 2	pc4	rs6119	14:95054012:A:G	0.12	p-min	4.38828e-06	FALSE	TRUE	0.227111	FALSE	-967.513	3849.47	-0.251337	P05154;P05154:rs6118;P05154:rs6115	IPSP_HUMAN	P05154	ELHRGFQQLLQELNQPR	IPSP_HUMAN	SERPINA5	chr14	94561441	94592796	+	94587362	94592236	7	53,126,97,636,271,148,740	0,17264,18992,25904,28599,29307,30615	M1-A207,A207-R297,R297-E346,M347-P406	42644
29	3.94798e-70	FALSE	15	SERPINA5	P05154	ELHRGFQQLLQELNQPR	284	complex	REF	NP 3	pc3	rs6119	14:95054012:A:G	0.12	p-maj	2.55801e-05	FALSE	FALSE	8.86061e-05	FALSE	-6412.1	18570	-0.345293	P05154;P05154:rs6118;P05154:rs6115	IPSP_HUMAN	P05154	ELHRGFQQLLQELNQPR	IPSP_HUMAN	SERPINA5	chr14	94561441	94592796	+	94587362	94592236	7	53,126,97,636,271,148,740	0,17264,18992,25904,28599,29307,30615	M1-A207,A207-R297,R297-E346,M347-P406	78103
29	3.94798e-70	FALSE	15	SERPINA5	P05154	ELHRGFQQLLQELNQPR	83	complex	REF	NP 5	pc3	rs6119	14:95054012:A:G	0.12	p-min	0.000221798	FALSE	FALSE	0.389758	FALSE	-895.847	7265.98	-0.123293	P05154;P05154:rs6118;P05154:rs6115	IPSP_HUMAN	P05154	ELHRGFQQLLQELNQPR	IPSP_HUMAN	SERPINA5	chr14	94561441	94592796	+	94587362	94592236	7	53,126,97,636,271,148,740	0,17264,18992,25904,28599,29307,30615	M1-A207,A207-R297,R297-E346,M347-P406	149023
29	3.94798e-70	FALSE	15	SERPINA5	P05154	ELHRGFQQLLQELNQPR	206	complex	REF	NP 1	pc3	rs6119	14:95054012:A:G	0.12	p-min	0.000329364	FALSE	FALSE	0.0178461	FALSE	-1345.13	6517.91	-0.206374	P05154;P05154:rs6118;P05154:rs6115	IPSP_HUMAN	P05154	ELHRGFQQLLQELNQPR	IPSP_HUMAN	SERPINA5	chr14	94561441	94592796	+	94587362	94592236	7	53,126,97,636,271,148,740	0,17264,18992,25904,28599,29307,30615	M1-A207,A207-R297,R297-E346,M347-P406	7183
29	3.94798e-70	FALSE	15	SERPINA5	P05154	ELHRGFQQLLQELNQPR	20	complex	REF	NP 2	pc3	rs6119	14:95054012:A:G	0.12	p-min	0.0553717	FALSE	FALSE	0.697683	FALSE	-1122.21	2902.47	-0.38664	P05154;P05154:rs6118;P05154:rs6115	IPSP_HUMAN	P05154	ELHRGFQQLLQELNQPR	IPSP_HUMAN	SERPINA5	chr14	94561441	94592796	+	94587362	94592236	7	53,126,97,636,271,148,740	0,17264,18992,25904,28599,29307,30615	M1-A207,A207-R297,R297-E346,M347-P406	42643
30	1.89617e-69	TRUE	11	F5	A0A0A0MRJ7	PYYSDVDIMK	67	ref-alt pair	ALT	NP 4	pc2	rs6020	1:169519112:C:T	0.129231	p-min	1.89617e-69	TRUE	TRUE	0.00935981	FALSE	29337.1	61135.3	0.479871	P12259:rs6020;A0A0A0MRJ7:rs6020	A0A0A0MRJ7_HUMAN;FA5_HUMAN	A0A0A0MRJ7:rs6020;P12259:rs6020	PYYSDVDIMK	A0A0A0MRJ7_HUMAN	F5	chr1	169514165	169586588	-	169514315	169586386	25	294,183,152,145,156,104,72,117,180,211,237,175,2821,228,151,215,100,178,166,222,144,213,123,92,360	0,1278,4246,6354,9031,9635,10671,11735,13749,15442,16620,22340,26128,30130,32276,35635,36474,38391,41016,42480,44987,46388,58055,68265,72063	M1-S53,S53-G84,G84-G125,G125-G196,G196-D244,D244-A318,A318-K373,K373-K432,I433-G466,G466-Q537,R538-N588,N588-G664,G664-R1604,R1604-Q1662,V1663-P1741,E1742-A1812,A1812-G1872,G1872-D1911,D1911-G1935,G1935-Q1969,V1970-M2021,Y2022-G2070,G2070-K2120...	130172
30	1.89617e-69	FALSE	11	F5	A0A0A0MRJ7	PYYSDVDIMK	58	ref-alt pair	ALT	NP 1	pc2	rs6020	1:169519112:C:T	0.129231	p-min	4.26399e-51	FALSE	TRUE	0.00343785	FALSE	3837.35	6717.4	0.571255	P12259:rs6020;A0A0A0MRJ7:rs6020	A0A0A0MRJ7_HUMAN;FA5_HUMAN	A0A0A0MRJ7:rs6020;P12259:rs6020	PYYSDVDIMK	A0A0A0MRJ7_HUMAN	F5	chr1	169514165	169586588	-	169514315	169586386	25	294,183,152,145,156,104,72,117,180,211,237,175,2821,228,151,215,100,178,166,222,144,213,123,92,360	0,1278,4246,6354,9031,9635,10671,11735,13749,15442,16620,22340,26128,30130,32276,35635,36474,38391,41016,42480,44987,46388,58055,68265,72063	M1-S53,S53-G84,G84-G125,G125-G196,G196-D244,D244-A318,A318-K373,K373-K432,I433-G466,G466-Q537,R538-N588,N588-G664,G664-R1604,R1604-Q1662,V1663-P1741,E1742-A1812,A1812-G1872,G1872-D1911,D1911-G1935,G1935-Q1969,V1970-M2021,Y2022-G2070,G2070-K2120...	23792
30	1.89617e-69	FALSE	11	F5	A0A0A0MRJ7	PYYSDVDIMK	48	ref-alt pair	ALT	NP 3	pc2	rs6020	1:169519112:C:T	0.129231	p-min	1.70615e-36	FALSE	TRUE	1.20102e-06	TRUE	3778.59	5091.99	0.742065	P12259:rs6020;A0A0A0MRJ7:rs6020	A0A0A0MRJ7_HUMAN;FA5_HUMAN	A0A0A0MRJ7:rs6020;P12259:rs6020	PYYSDVDIMK	A0A0A0MRJ7_HUMAN	F5	chr1	169514165	169586588	-	169514315	169586386	25	294,183,152,145,156,104,72,117,180,211,237,175,2821,228,151,215,100,178,166,222,144,213,123,92,360	0,1278,4246,6354,9031,9635,10671,11735,13749,15442,16620,22340,26128,30130,32276,35635,36474,38391,41016,42480,44987,46388,58055,68265,72063	M1-S53,S53-G84,G84-G125,G125-G196,G196-D244,D244-A318,A318-K373,K373-K432,I433-G466,G466-Q537,R538-N588,N588-G664,G664-R1604,R1604-Q1662,V1663-P1741,E1742-A1812,A1812-G1872,G1872-D1911,D1911-G1935,G1935-Q1969,V1970-M2021,Y2022-G2070,G2070-K2120...	94712
30	1.89617e-69	FALSE	11	F5	A0A0A0MRJ7	PYYSDVDIMK	35	ref-alt pair	ALT	NP 2	pc2	rs6020	1:169519112:C:T	0.129231	p-min	2.31567e-28	FALSE	TRUE	2.82929e-08	TRUE	2945.15	4284.08	0.687464	P12259:rs6020;A0A0A0MRJ7:rs6020	A0A0A0MRJ7_HUMAN;FA5_HUMAN	A0A0A0MRJ7:rs6020;P12259:rs6020	PYYSDVDIMK	A0A0A0MRJ7_HUMAN	F5	chr1	169514165	169586588	-	169514315	169586386	25	294,183,152,145,156,104,72,117,180,211,237,175,2821,228,151,215,100,178,166,222,144,213,123,92,360	0,1278,4246,6354,9031,9635,10671,11735,13749,15442,16620,22340,26128,30130,32276,35635,36474,38391,41016,42480,44987,46388,58055,68265,72063	M1-S53,S53-G84,G84-G125,G125-G196,G196-D244,D244-A318,A318-K373,K373-K432,I433-G466,G466-Q537,R538-N588,N588-G664,G664-R1604,R1604-Q1662,V1663-P1741,E1742-A1812,A1812-G1872,G1872-D1911,D1911-G1935,G1935-Q1969,V1970-M2021,Y2022-G2070,G2070-K2120...	59252
30	1.89617e-69	FALSE	11	F5	A0A0A0MRJ7	PYYSDVDIMR	309	ref-alt pair	REF	NP 4	pc2	rs6020	1:169519112:C:T	0.129231	p-maj	1.96541e-27	FALSE	TRUE	2.80739e-14	TRUE	-29254	49739.5	-0.588145	A0A0A0MRJ7;P12259;P12259:rs6030;A0A0A0MRJ7:rs6030;P12259:rs13306334;A0A0A0MRJ7:rs13306334;P12259:rs1046712;A0A0A0MRJ7:rs1046712;P12259:rs6032;A0A0A0MRJ7:rs6032;P12259:rs4525;A0A0A0MRJ7:rs4525;P12259:rs4524;A0A0A0MRJ7:rs4524	A0A0A0MRJ7_HUMAN;FA5_HUMAN	A0A0A0MRJ7;P12259	PYYSDVDIMR	A0A0A0MRJ7_HUMAN	F5	chr1	169514165	169586588	-	169514315	169586386	25	294,183,152,145,156,104,72,117,180,211,237,175,2821,228,151,215,100,178,166,222,144,213,123,92,360	0,1278,4246,6354,9031,9635,10671,11735,13749,15442,16620,22340,26128,30130,32276,35635,36474,38391,41016,42480,44987,46388,58055,68265,72063	M1-S53,S53-G84,G84-G125,G125-G196,G196-D244,D244-A318,A318-K373,K373-K432,I433-G466,G466-Q537,R538-N588,N588-G664,G664-R1604,R1604-Q1662,V1663-P1741,E1742-A1812,A1812-G1872,G1872-D1911,D1911-G1935,G1935-Q1969,V1970-M2021,Y2022-G2070,G2070-K2120...	130173
30	1.89617e-69	FALSE	11	F5	A0A0A0MRJ7	PYYSDVDIMK	25	ref-alt pair	ALT	NP 5	pc2	rs6020	1:169519112:C:T	0.129231	p-min	1.68883e-19	FALSE	TRUE	0.00545515	FALSE	2411.35	3364.05	0.7168	P12259:rs6020;A0A0A0MRJ7:rs6020	A0A0A0MRJ7_HUMAN;FA5_HUMAN	A0A0A0MRJ7:rs6020;P12259:rs6020	PYYSDVDIMK	A0A0A0MRJ7_HUMAN	F5	chr1	169514165	169586588	-	169514315	169586386	25	294,183,152,145,156,104,72,117,180,211,237,175,2821,228,151,215,100,178,166,222,144,213,123,92,360	0,1278,4246,6354,9031,9635,10671,11735,13749,15442,16620,22340,26128,30130,32276,35635,36474,38391,41016,42480,44987,46388,58055,68265,72063	M1-S53,S53-G84,G84-G125,G125-G196,G196-D244,D244-A318,A318-K373,K373-K432,I433-G466,G466-Q537,R538-N588,N588-G664,G664-R1604,R1604-Q1662,V1663-P1741,E1742-A1812,A1812-G1872,G1872-D1911,D1911-G1935,G1935-Q1969,V1970-M2021,Y2022-G2070,G2070-K2120...	165632
30	1.89617e-69	FALSE	11	F5	A0A0A0MRJ7	WNILEFDEPTENDAQCLTRPYYSDVDIMK	13	ref-alt pair	ALT	NP 4	pc4	rs6020	1:169519112:C:T	0.129231	p-min	5.51933e-10	FALSE	TRUE	0.00962531	FALSE	2033.42	6506	0.312546	P12259:rs6020;A0A0A0MRJ7:rs6020	A0A0A0MRJ7_HUMAN;FA5_HUMAN	A0A0A0MRJ7:rs6020;P12259:rs6020	WNILEFDEPTENDAQC(UniMod:4)LTRPYYSDVDIMK	A0A0A0MRJ7_HUMAN	F5	chr1	169514165	169586588	-	169514315	169586386	25	294,183,152,145,156,104,72,117,180,211,237,175,2821,228,151,215,100,178,166,222,144,213,123,92,360	0,1278,4246,6354,9031,9635,10671,11735,13749,15442,16620,22340,26128,30130,32276,35635,36474,38391,41016,42480,44987,46388,58055,68265,72063	M1-S53,S53-G84,G84-G125,G125-G196,G196-D244,D244-A318,A318-K373,K373-K432,I433-G466,G466-Q537,R538-N588,N588-G664,G664-R1604,R1604-Q1662,V1663-P1741,E1742-A1812,A1812-G1872,G1872-D1911,D1911-G1935,G1935-Q1969,V1970-M2021,Y2022-G2070,G2070-K2120...	140378
30	1.89617e-69	FALSE	11	F5	A0A0A0MRJ7	PYYSDVDIMR	16	ref-alt pair	REF	NP 2	pc2	rs6020	1:169519112:C:T	0.129231	p-min	0.0288228	FALSE	FALSE	1	FALSE	0	2750.42	0	A0A0A0MRJ7;P12259;P12259:rs6030;A0A0A0MRJ7:rs6030;P12259:rs13306334;A0A0A0MRJ7:rs13306334;P12259:rs1046712;A0A0A0MRJ7:rs1046712;P12259:rs6032;A0A0A0MRJ7:rs6032;P12259:rs4525;A0A0A0MRJ7:rs4525;P12259:rs4524;A0A0A0MRJ7:rs4524	A0A0A0MRJ7_HUMAN;FA5_HUMAN	A0A0A0MRJ7;P12259	PYYSDVDIMR	A0A0A0MRJ7_HUMAN	F5	chr1	169514165	169586588	-	169514315	169586386	25	294,183,152,145,156,104,72,117,180,211,237,175,2821,228,151,215,100,178,166,222,144,213,123,92,360	0,1278,4246,6354,9031,9635,10671,11735,13749,15442,16620,22340,26128,30130,32276,35635,36474,38391,41016,42480,44987,46388,58055,68265,72063	M1-S53,S53-G84,G84-G125,G125-G196,G196-D244,D244-A318,A318-K373,K373-K432,I433-G466,G466-Q537,R538-N588,N588-G664,G664-R1604,R1604-Q1662,V1663-P1741,E1742-A1812,A1812-G1872,G1872-D1911,D1911-G1935,G1935-Q1969,V1970-M2021,Y2022-G2070,G2070-K2120...	59253
30	1.89617e-69	FALSE	11	F5	A0A0A0MRJ7	PYYSDVDIMR	11	ref-alt pair	REF	NP 1	pc2	rs6020	1:169519112:C:T	0.129231	p-min	0.128872	FALSE	FALSE	1	FALSE	0	6732.05	0	A0A0A0MRJ7;P12259;P12259:rs6030;A0A0A0MRJ7:rs6030;P12259:rs13306334;A0A0A0MRJ7:rs13306334;P12259:rs1046712;A0A0A0MRJ7:rs1046712;P12259:rs6032;A0A0A0MRJ7:rs6032;P12259:rs4525;A0A0A0MRJ7:rs4525;P12259:rs4524;A0A0A0MRJ7:rs4524	A0A0A0MRJ7_HUMAN;FA5_HUMAN	A0A0A0MRJ7;P12259	PYYSDVDIMR	A0A0A0MRJ7_HUMAN	F5	chr1	169514165	169586588	-	169514315	169586386	25	294,183,152,145,156,104,72,117,180,211,237,175,2821,228,151,215,100,178,166,222,144,213,123,92,360	0,1278,4246,6354,9031,9635,10671,11735,13749,15442,16620,22340,26128,30130,32276,35635,36474,38391,41016,42480,44987,46388,58055,68265,72063	M1-S53,S53-G84,G84-G125,G125-G196,G196-D244,D244-A318,A318-K373,K373-K432,I433-G466,G466-Q537,R538-N588,N588-G664,G664-R1604,R1604-Q1662,V1663-P1741,E1742-A1812,A1812-G1872,G1872-D1911,D1911-G1935,G1935-Q1969,V1970-M2021,Y2022-G2070,G2070-K2120...	23793
30	1.89617e-69	FALSE	11	F5	A0A0A0MRJ7	PYYSDVDIMR	8	ref-alt pair	REF	NP 3	pc2	rs6020	1:169519112:C:T	0.129231	p-min	0.21214	FALSE	FALSE	1	FALSE	0	6427.43	0	A0A0A0MRJ7;P12259;P12259:rs6030;A0A0A0MRJ7:rs6030;P12259:rs13306334;A0A0A0MRJ7:rs13306334;P12259:rs1046712;A0A0A0MRJ7:rs1046712;P12259:rs6032;A0A0A0MRJ7:rs6032;P12259:rs4525;A0A0A0MRJ7:rs4525;P12259:rs4524;A0A0A0MRJ7:rs4524	A0A0A0MRJ7_HUMAN;FA5_HUMAN	A0A0A0MRJ7;P12259	PYYSDVDIMR	A0A0A0MRJ7_HUMAN	F5	chr1	169514165	169586588	-	169514315	169586386	25	294,183,152,145,156,104,72,117,180,211,237,175,2821,228,151,215,100,178,166,222,144,213,123,92,360	0,1278,4246,6354,9031,9635,10671,11735,13749,15442,16620,22340,26128,30130,32276,35635,36474,38391,41016,42480,44987,46388,58055,68265,72063	M1-S53,S53-G84,G84-G125,G125-G196,G196-D244,D244-A318,A318-K373,K373-K432,I433-G466,G466-Q537,R538-N588,N588-G664,G664-R1604,R1604-Q1662,V1663-P1741,E1742-A1812,A1812-G1872,G1872-D1911,D1911-G1935,G1935-Q1969,V1970-M2021,Y2022-G2070,G2070-K2120...	94713
30	1.89617e-69	FALSE	11	F5	A0A0A0MRJ7	PYYSDVDIMR	3	ref-alt pair	REF	NP 5	pc2	rs6020	1:169519112:C:T	0.129231	p-maj	1	FALSE	FALSE	1	FALSE	0	6115.57	0	A0A0A0MRJ7;P12259;P12259:rs6030;A0A0A0MRJ7:rs6030;P12259:rs13306334;A0A0A0MRJ7:rs13306334;P12259:rs1046712;A0A0A0MRJ7:rs1046712;P12259:rs6032;A0A0A0MRJ7:rs6032;P12259:rs4525;A0A0A0MRJ7:rs4525;P12259:rs4524;A0A0A0MRJ7:rs4524	A0A0A0MRJ7_HUMAN;FA5_HUMAN	A0A0A0MRJ7;P12259	PYYSDVDIMR	A0A0A0MRJ7_HUMAN	F5	chr1	169514165	169586588	-	169514315	169586386	25	294,183,152,145,156,104,72,117,180,211,237,175,2821,228,151,215,100,178,166,222,144,213,123,92,360	0,1278,4246,6354,9031,9635,10671,11735,13749,15442,16620,22340,26128,30130,32276,35635,36474,38391,41016,42480,44987,46388,58055,68265,72063	M1-S53,S53-G84,G84-G125,G125-G196,G196-D244,D244-A318,A318-K373,K373-K432,I433-G466,G466-Q537,R538-N588,N588-G664,G664-R1604,R1604-Q1662,V1663-P1741,E1742-A1812,A1812-G1872,G1872-D1911,D1911-G1935,G1935-Q1969,V1970-M2021,Y2022-G2070,G2070-K2120...	165633
31	1.02706e-68	TRUE	10	APOB	A8MUN2	TSQCILK	88	ref-alt pair	ALT	NP 1	pc2	rs1367117	2:21263900:G:A	0.146154	p-min	1.02706e-68	TRUE	TRUE	0.00113273	FALSE	42129.8	77515.1	0.543505	A8MUN2:rs1367117	A8MUN2_HUMAN	A8MUN2:rs1367117	TSQC(UniMod:4)ILK	A8MUN2_HUMAN	APOB	chr2	21024169	21043962	-	21024796	21043945	17	707,160,177,238,212,147,118,228,220,86,125,156,154,146,116,39,99	0,795,2618,3658,4157,5469,5728,8184,9129,10646,11414,12930,13788,16768,18191,19343,19694	M1-E28,E28-K41,K41-K79,V80-R128,R128-L179,D180-M231,T232-K273,K273-G302,G302-S375,S375-N451,N451-R490,V491-K539,D540-D610,D610-E689,I690-Q748,D749-D802,D802-P828	29992
31	1.02706e-68	FALSE	10	APOB	A8MUN2	TSQCILK	88	ref-alt pair	ALT	NP 3	pc2	rs1367117	2:21263900:G:A	0.146154	p-min	1.02706e-68	FALSE	TRUE	0.000397237	FALSE	19558.7	28984.5	0.674799	A8MUN2:rs1367117	A8MUN2_HUMAN	A8MUN2:rs1367117	TSQC(UniMod:4)ILK	A8MUN2_HUMAN	APOB	chr2	21024169	21043962	-	21024796	21043945	17	707,160,177,238,212,147,118,228,220,86,125,156,154,146,116,39,99	0,795,2618,3658,4157,5469,5728,8184,9129,10646,11414,12930,13788,16768,18191,19343,19694	M1-E28,E28-K41,K41-K79,V80-R128,R128-L179,D180-M231,T232-K273,K273-G302,G302-S375,S375-N451,N451-R490,V491-K539,D540-D610,D610-E689,I690-Q748,D749-D802,D802-P828	100912
31	1.02706e-68	FALSE	10	APOB	A8MUN2	TSQCILK	88	ref-alt pair	ALT	NP 2	pc2	rs1367117	2:21263900:G:A	0.146154	p-min	1.02706e-68	FALSE	TRUE	0.00283618	FALSE	26092.7	49809	0.523855	A8MUN2:rs1367117	A8MUN2_HUMAN	A8MUN2:rs1367117	TSQC(UniMod:4)ILK	A8MUN2_HUMAN	APOB	chr2	21024169	21043962	-	21024796	21043945	17	707,160,177,238,212,147,118,228,220,86,125,156,154,146,116,39,99	0,795,2618,3658,4157,5469,5728,8184,9129,10646,11414,12930,13788,16768,18191,19343,19694	M1-E28,E28-K41,K41-K79,V80-R128,R128-L179,D180-M231,T232-K273,K273-G302,G302-S375,S375-N451,N451-R490,V491-K539,D540-D610,D610-E689,I690-Q748,D749-D802,D802-P828	65452
31	1.02706e-68	FALSE	10	APOB	A8MUN2	TSQCILK	58	ref-alt pair	ALT	NP 5	pc2	rs1367117	2:21263900:G:A	0.146154	p-min	5.05756e-40	FALSE	TRUE	0.000110611	FALSE	85427.1	62969.6	1.35664	A8MUN2:rs1367117	A8MUN2_HUMAN	A8MUN2:rs1367117	TSQC(UniMod:4)ILK	A8MUN2_HUMAN	APOB	chr2	21024169	21043962	-	21024796	21043945	17	707,160,177,238,212,147,118,228,220,86,125,156,154,146,116,39,99	0,795,2618,3658,4157,5469,5728,8184,9129,10646,11414,12930,13788,16768,18191,19343,19694	M1-E28,E28-K41,K41-K79,V80-R128,R128-L179,D180-M231,T232-K273,K273-G302,G302-S375,S375-N451,N451-R490,V491-K539,D540-D610,D610-E689,I690-Q748,D749-D802,D802-P828	171832
31	1.02706e-68	FALSE	10	APOB	A8MUN2	TSQCILK	57	ref-alt pair	ALT	NP 4	pc2	rs1367117	2:21263900:G:A	0.146154	p-min	4.29743e-39	FALSE	TRUE	0.04462	FALSE	21554	32253.2	0.668274	A8MUN2:rs1367117	A8MUN2_HUMAN	A8MUN2:rs1367117	TSQC(UniMod:4)ILK	A8MUN2_HUMAN	APOB	chr2	21024169	21043962	-	21024796	21043945	17	707,160,177,238,212,147,118,228,220,86,125,156,154,146,116,39,99	0,795,2618,3658,4157,5469,5728,8184,9129,10646,11414,12930,13788,16768,18191,19343,19694	M1-E28,E28-K41,K41-K79,V80-R128,R128-L179,D180-M231,T232-K273,K273-G302,G302-S375,S375-N451,N451-R490,V491-K539,D540-D610,D610-E689,I690-Q748,D749-D802,D802-P828	136372
31	1.02706e-68	FALSE	10	APOB	A8MUN2	TSQCTLK	317	ref-alt pair	REF	NP 2	pc2	rs1367117	2:21263900:G:A	0.146154	p-maj	3.53314e-16	FALSE	TRUE	3.18378e-13	TRUE	-27553.8	46101.5	-0.597677	A8MUN2;A8MUN2:rs679899	A8MUN2_HUMAN	A8MUN2	TSQC(UniMod:4)TLK	A8MUN2_HUMAN	APOB	chr2	21024169	21043962	-	21024796	21043945	17	707,160,177,238,212,147,118,228,220,86,125,156,154,146,116,39,99	0,795,2618,3658,4157,5469,5728,8184,9129,10646,11414,12930,13788,16768,18191,19343,19694	M1-E28,E28-K41,K41-K79,V80-R128,R128-L179,D180-M231,T232-K273,K273-G302,G302-S375,S375-N451,N451-R490,V491-K539,D540-D610,D610-E689,I690-Q748,D749-D802,D802-P828	65453
31	1.02706e-68	FALSE	10	APOB	A8MUN2	TSQCTLK	311	ref-alt pair	REF	NP 3	pc2	rs1367117	2:21263900:G:A	0.146154	p-maj	1.061e-12	FALSE	TRUE	1.51499e-09	TRUE	-10841.8	26352.1	-0.411423	A8MUN2;A8MUN2:rs679899	A8MUN2_HUMAN	A8MUN2	TSQC(UniMod:4)TLK	A8MUN2_HUMAN	APOB	chr2	21024169	21043962	-	21024796	21043945	17	707,160,177,238,212,147,118,228,220,86,125,156,154,146,116,39,99	0,795,2618,3658,4157,5469,5728,8184,9129,10646,11414,12930,13788,16768,18191,19343,19694	M1-E28,E28-K41,K41-K79,V80-R128,R128-L179,D180-M231,T232-K273,K273-G302,G302-S375,S375-N451,N451-R490,V491-K539,D540-D610,D610-E689,I690-Q748,D749-D802,D802-P828	100913
31	1.02706e-68	FALSE	10	APOB	A8MUN2	TSQCTLK	311	ref-alt pair	REF	NP 1	pc2	rs1367117	2:21263900:G:A	0.146154	p-maj	1.061e-12	FALSE	TRUE	2.60157e-07	TRUE	-25314.8	53178.1	-0.476038	A8MUN2;A8MUN2:rs679899	A8MUN2_HUMAN	A8MUN2	TSQC(UniMod:4)TLK	A8MUN2_HUMAN	APOB	chr2	21024169	21043962	-	21024796	21043945	17	707,160,177,238,212,147,118,228,220,86,125,156,154,146,116,39,99	0,795,2618,3658,4157,5469,5728,8184,9129,10646,11414,12930,13788,16768,18191,19343,19694	M1-E28,E28-K41,K41-K79,V80-R128,R128-L179,D180-M231,T232-K273,K273-G302,G302-S375,S375-N451,N451-R490,V491-K539,D540-D610,D610-E689,I690-Q748,D749-D802,D802-P828	29993
31	1.02706e-68	FALSE	10	APOB	A8MUN2	TSQCTLK	234	ref-alt pair	REF	NP 5	pc2	rs1367117	2:21263900:G:A	0.146154	p-maj	3.00271e-05	FALSE	FALSE	8.97938e-06	TRUE	-17767.5	37427	-0.474725	A8MUN2;A8MUN2:rs679899	A8MUN2_HUMAN	A8MUN2	TSQC(UniMod:4)TLK	A8MUN2_HUMAN	APOB	chr2	21024169	21043962	-	21024796	21043945	17	707,160,177,238,212,147,118,228,220,86,125,156,154,146,116,39,99	0,795,2618,3658,4157,5469,5728,8184,9129,10646,11414,12930,13788,16768,18191,19343,19694	M1-E28,E28-K41,K41-K79,V80-R128,R128-L179,D180-M231,T232-K273,K273-G302,G302-S375,S375-N451,N451-R490,V491-K539,D540-D610,D610-E689,I690-Q748,D749-D802,D802-P828	171833
31	1.02706e-68	FALSE	10	APOB	A8MUN2	TSQCTLK	230	ref-alt pair	REF	NP 4	pc2	rs1367117	2:21263900:G:A	0.146154	p-maj	4.29457e-05	FALSE	FALSE	8.96729e-09	TRUE	-11633.2	19592.6	-0.593756	A8MUN2;A8MUN2:rs679899	A8MUN2_HUMAN	A8MUN2	TSQC(UniMod:4)TLK	A8MUN2_HUMAN	APOB	chr2	21024169	21043962	-	21024796	21043945	17	707,160,177,238,212,147,118,228,220,86,125,156,154,146,116,39,99	0,795,2618,3658,4157,5469,5728,8184,9129,10646,11414,12930,13788,16768,18191,19343,19694	M1-E28,E28-K41,K41-K79,V80-R128,R128-L179,D180-M231,T232-K273,K273-G302,G302-S375,S375-N451,N451-R490,V491-K539,D540-D610,D610-E689,I690-Q748,D749-D802,D802-P828	136373
32	3.48568e-68	TRUE	25	C8A	P07357	LALDQYLMEFNACR	69	complex	ALT	NP 4	pc2	rs1620075	1:57378149:G:T	0.115385	p-min	3.48568e-68	TRUE	TRUE	4.05212e-05	FALSE	66490.7	69274.8	0.959811	P07357:rs1620075	CO8A_HUMAN	P07357:rs1620075	LALDQYLMEFNAC(UniMod:4)R	CO8A_HUMAN	C8A	chr1	56854796	56918223	+	56854901	56917713	11	182,94,145,148,190,201,241,126,158,223,659	0,12812,20152,21265,26648,28684,31130,51870,53159,57606,62768	M1-Q26,Q26-K57,Y58-G106,G106-G155,G155-E218,A219-K285,K286-G366,G366-E408,E408-E460,M461-G535,G535-C584	122948
32	3.48568e-68	FALSE	25	C8A	P07357	LALDQYLMEFNACR	69	complex	ALT	NP 5	pc2	rs1620075	1:57378149:G:T	0.115385	p-min	3.48568e-68	FALSE	TRUE	5.44446e-05	FALSE	24371.9	28878.8	0.843937	P07357:rs1620075	CO8A_HUMAN	P07357:rs1620075	LALDQYLMEFNAC(UniMod:4)R	CO8A_HUMAN	C8A	chr1	56854796	56918223	+	56854901	56917713	11	182,94,145,148,190,201,241,126,158,223,659	0,12812,20152,21265,26648,28684,31130,51870,53159,57606,62768	M1-Q26,Q26-K57,Y58-G106,G106-G155,G155-E218,A219-K285,K286-G366,G366-E408,E408-E460,M461-G535,G535-C584	158408
32	3.48568e-68	FALSE	25	C8A	P07357	LALDQYLMEFNACR	69	complex	ALT	NP 2	pc2	rs1620075	1:57378149:G:T	0.115385	p-min	1.95659e-55	FALSE	TRUE	0.00481174	FALSE	12869.6	18828.4	0.683522	P07357:rs1620075	CO8A_HUMAN	P07357:rs1620075	LALDQYLMEFNAC(UniMod:4)R	CO8A_HUMAN	C8A	chr1	56854796	56918223	+	56854901	56917713	11	182,94,145,148,190,201,241,126,158,223,659	0,12812,20152,21265,26648,28684,31130,51870,53159,57606,62768	M1-Q26,Q26-K57,Y58-G106,G106-G155,G155-E218,A219-K285,K286-G366,G366-E408,E408-E460,M461-G535,G535-C584	52028
32	3.48568e-68	FALSE	25	C8A	P07357	LALDQYLMEFNACR	68	complex	ALT	NP 3	pc2	rs1620075	1:57378149:G:T	0.115385	p-min	7.77601e-54	FALSE	TRUE	0.000558651	FALSE	41883.6	61875.6	0.6769	P07357:rs1620075	CO8A_HUMAN	P07357:rs1620075	LALDQYLMEFNAC(UniMod:4)R	CO8A_HUMAN	C8A	chr1	56854796	56918223	+	56854901	56917713	11	182,94,145,148,190,201,241,126,158,223,659	0,12812,20152,21265,26648,28684,31130,51870,53159,57606,62768	M1-Q26,Q26-K57,Y58-G106,G106-G155,G155-E218,A219-K285,K286-G366,G366-E408,E408-E460,M461-G535,G535-C584	87488
32	3.48568e-68	FALSE	25	C8A	P07357	LALDQYLMEFNACR	65	complex	ALT	NP 1	pc2	rs1620075	1:57378149:G:T	0.115385	p-min	2.12627e-49	FALSE	TRUE	0.00130665	FALSE	20407.5	23573.9	0.865679	P07357:rs1620075	CO8A_HUMAN	P07357:rs1620075	LALDQYLMEFNAC(UniMod:4)R	CO8A_HUMAN	C8A	chr1	56854796	56918223	+	56854901	56917713	11	182,94,145,148,190,201,241,126,158,223,659	0,12812,20152,21265,26648,28684,31130,51870,53159,57606,62768	M1-Q26,Q26-K57,Y58-G106,G106-G155,G155-E218,A219-K285,K286-G366,G366-E408,E408-E460,M461-G535,G535-C584	16568
32	3.48568e-68	FALSE	25	C8A	P07357	LALDQYLMEFNACR	35	complex	ALT	NP 3	pc3	rs1620075	1:57378149:G:T	0.115385	p-min	5.93759e-20	FALSE	TRUE	0.218182	FALSE	-1661.93	4896.72	-0.339397	P07357:rs1620075	CO8A_HUMAN	P07357:rs1620075	LALDQYLMEFNAC(UniMod:4)R	CO8A_HUMAN	C8A	chr1	56854796	56918223	+	56854901	56917713	11	182,94,145,148,190,201,241,126,158,223,659	0,12812,20152,21265,26648,28684,31130,51870,53159,57606,62768	M1-Q26,Q26-K57,Y58-G106,G106-G155,G155-E218,A219-K285,K286-G366,G366-E408,E408-E460,M461-G535,G535-C584	87489
32	3.48568e-68	FALSE	25	C8A	P07357	LALDQYLMEFNACR	16	complex	ALT	NP 4	pc3	rs1620075	1:57378149:G:T	0.115385	p-min	3.76024e-12	FALSE	TRUE	0.135063	FALSE	2265.64	4521.93	0.501033	P07357:rs1620075	CO8A_HUMAN	P07357:rs1620075	LALDQYLMEFNAC(UniMod:4)R	CO8A_HUMAN	C8A	chr1	56854796	56918223	+	56854901	56917713	11	182,94,145,148,190,201,241,126,158,223,659	0,12812,20152,21265,26648,28684,31130,51870,53159,57606,62768	M1-Q26,Q26-K57,Y58-G106,G106-G155,G155-E218,A219-K285,K286-G366,G366-E408,E408-E460,M461-G535,G535-C584	122949
32	3.48568e-68	FALSE	25	C8A	P07357	ALDQYLMEFNACR	318	complex	REF	NP 5	pc2	rs1620075	1:57378149:G:T	0.115385	p-maj	4.48011e-12	FALSE	TRUE	5.78117e-12	TRUE	-44866.7	93699.4	-0.478837	P07357;P07357:rs652785;P07357:rs1342440	CO8A_HUMAN	P07357	ALDQYLMEFNAC(UniMod:4)R	CO8A_HUMAN	C8A	chr1	56854796	56918223	+	56854901	56917713	11	182,94,145,148,190,201,241,126,158,223,659	0,12812,20152,21265,26648,28684,31130,51870,53159,57606,62768	M1-Q26,Q26-K57,Y58-G106,G106-G155,G155-E218,A219-K285,K286-G366,G366-E408,E408-E460,M461-G535,G535-C584	143328
32	3.48568e-68	FALSE	25	C8A	P07357	ALDQYLMEFNACR	318	complex	REF	NP 4	pc2	rs1620075	1:57378149:G:T	0.115385	p-maj	4.48011e-12	FALSE	TRUE	8.61035e-12	TRUE	-60379.2	140504	-0.429735	P07357;P07357:rs652785;P07357:rs1342440	CO8A_HUMAN	P07357	ALDQYLMEFNAC(UniMod:4)R	CO8A_HUMAN	C8A	chr1	56854796	56918223	+	56854901	56917713	11	182,94,145,148,190,201,241,126,158,223,659	0,12812,20152,21265,26648,28684,31130,51870,53159,57606,62768	M1-Q26,Q26-K57,Y58-G106,G106-G155,G155-E218,A219-K285,K286-G366,G366-E408,E408-E460,M461-G535,G535-C584	107868
32	3.48568e-68	FALSE	25	C8A	P07357	RALDQYLMEFNACR	318	complex	REF	NP 3	pc3	rs1620075	1:57378149:G:T	0.115385	p-maj	4.27851e-09	FALSE	TRUE	3.9323e-08	TRUE	-7064.56	19644.3	-0.359624	P07357;P07357:rs652785;P07357:rs1342440	CO8A_HUMAN	P07357	RALDQYLMEFNAC(UniMod:4)R	CO8A_HUMAN	C8A	chr1	56854796	56918223	+	56854901	56917713	11	182,94,145,148,190,201,241,126,158,223,659	0,12812,20152,21265,26648,28684,31130,51870,53159,57606,62768	M1-Q26,Q26-K57,Y58-G106,G106-G155,G155-E218,A219-K285,K286-G366,G366-E408,E408-E460,M461-G535,G535-C584	96293
32	3.48568e-68	FALSE	25	C8A	P07357	ALDQYLMEFNACR	318	complex	REF	NP 2	pc2	rs1620075	1:57378149:G:T	0.115385	p-maj	4.27851e-09	FALSE	TRUE	4.83376e-07	TRUE	-21391.7	49645.1	-0.430892	P07357;P07357:rs652785;P07357:rs1342440	CO8A_HUMAN	P07357	ALDQYLMEFNAC(UniMod:4)R	CO8A_HUMAN	C8A	chr1	56854796	56918223	+	56854901	56917713	11	182,94,145,148,190,201,241,126,158,223,659	0,12812,20152,21265,26648,28684,31130,51870,53159,57606,62768	M1-Q26,Q26-K57,Y58-G106,G106-G155,G155-E218,A219-K285,K286-G366,G366-E408,E408-E460,M461-G535,G535-C584	36948
32	3.48568e-68	FALSE	25	C8A	P07357	ALDQYLMEFNACR	318	complex	REF	NP 1	pc2	rs1620075	1:57378149:G:T	0.115385	p-maj	4.27851e-09	FALSE	TRUE	9.71778e-07	TRUE	-28768.7	72681.6	-0.395818	P07357;P07357:rs652785;P07357:rs1342440	CO8A_HUMAN	P07357	ALDQYLMEFNAC(UniMod:4)R	CO8A_HUMAN	C8A	chr1	56854796	56918223	+	56854901	56917713	11	182,94,145,148,190,201,241,126,158,223,659	0,12812,20152,21265,26648,28684,31130,51870,53159,57606,62768	M1-Q26,Q26-K57,Y58-G106,G106-G155,G155-E218,A219-K285,K286-G366,G366-E408,E408-E460,M461-G535,G535-C584	1488
32	3.48568e-68	FALSE	25	C8A	P07357	ALDQYLMEFNACR	318	complex	REF	NP 3	pc2	rs1620075	1:57378149:G:T	0.115385	p-maj	4.27851e-09	FALSE	TRUE	2.7905e-06	TRUE	-46096.7	140834	-0.327313	P07357;P07357:rs652785;P07357:rs1342440	CO8A_HUMAN	P07357	ALDQYLMEFNAC(UniMod:4)R	CO8A_HUMAN	C8A	chr1	56854796	56918223	+	56854901	56917713	11	182,94,145,148,190,201,241,126,158,223,659	0,12812,20152,21265,26648,28684,31130,51870,53159,57606,62768	M1-Q26,Q26-K57,Y58-G106,G106-G155,G155-E218,A219-K285,K286-G366,G366-E408,E408-E460,M461-G535,G535-C584	72408
32	3.48568e-68	FALSE	25	C8A	P07357	RALDQYLMEFNACR	307	complex	REF	NP 4	pc3	rs1620075	1:57378149:G:T	0.115385	p-maj	1.18813e-08	FALSE	TRUE	1.50025e-06	TRUE	-3529.24	7874.24	-0.448201	P07357;P07357:rs652785;P07357:rs1342440	CO8A_HUMAN	P07357	RALDQYLMEFNAC(UniMod:4)R	CO8A_HUMAN	C8A	chr1	56854796	56918223	+	56854901	56917713	11	182,94,145,148,190,201,241,126,158,223,659	0,12812,20152,21265,26648,28684,31130,51870,53159,57606,62768	M1-Q26,Q26-K57,Y58-G106,G106-G155,G155-E218,A219-K285,K286-G366,G366-E408,E408-E460,M461-G535,G535-C584	131753
32	3.48568e-68	FALSE	25	C8A	P07357	RALDQYLMEFNACR	306	complex	REF	NP 5	pc3	rs1620075	1:57378149:G:T	0.115385	p-maj	1.73649e-08	FALSE	TRUE	2.96923e-08	TRUE	-2805.2	6680.28	-0.419922	P07357;P07357:rs652785;P07357:rs1342440	CO8A_HUMAN	P07357	RALDQYLMEFNAC(UniMod:4)R	CO8A_HUMAN	C8A	chr1	56854796	56918223	+	56854901	56917713	11	182,94,145,148,190,201,241,126,158,223,659	0,12812,20152,21265,26648,28684,31130,51870,53159,57606,62768	M1-Q26,Q26-K57,Y58-G106,G106-G155,G155-E218,A219-K285,K286-G366,G366-E408,E408-E460,M461-G535,G535-C584	167213
32	3.48568e-68	FALSE	25	C8A	P07357	RALDQYLMEFNACR	310	complex	REF	NP 1	pc3	rs1620075	1:57378149:G:T	0.115385	p-maj	5.99013e-07	FALSE	TRUE	6.76933e-07	TRUE	-4172.49	9914.93	-0.420829	P07357;P07357:rs652785;P07357:rs1342440	CO8A_HUMAN	P07357	RALDQYLMEFNAC(UniMod:4)R	CO8A_HUMAN	C8A	chr1	56854796	56918223	+	56854901	56917713	11	182,94,145,148,190,201,241,126,158,223,659	0,12812,20152,21265,26648,28684,31130,51870,53159,57606,62768	M1-Q26,Q26-K57,Y58-G106,G106-G155,G155-E218,A219-K285,K286-G366,G366-E408,E408-E460,M461-G535,G535-C584	25373
32	3.48568e-68	FALSE	25	C8A	P07357	LALDQYLMEFNACR	12	complex	ALT	NP 1	pc3	rs1620075	1:57378149:G:T	0.115385	p-min	4.9033e-06	FALSE	TRUE	0.778314	FALSE	-211.502	2248.49	-0.0940641	P07357:rs1620075	CO8A_HUMAN	P07357:rs1620075	LALDQYLMEFNAC(UniMod:4)R	CO8A_HUMAN	C8A	chr1	56854796	56918223	+	56854901	56917713	11	182,94,145,148,190,201,241,126,158,223,659	0,12812,20152,21265,26648,28684,31130,51870,53159,57606,62768	M1-Q26,Q26-K57,Y58-G106,G106-G155,G155-E218,A219-K285,K286-G366,G366-E408,E408-E460,M461-G535,G535-C584	16569
32	3.48568e-68	FALSE	25	C8A	P07357	RALDQYLMEFNACR	299	complex	REF	NP 2	pc3	rs1620075	1:57378149:G:T	0.115385	p-maj	1.27353e-05	FALSE	FALSE	0.000807748	FALSE	-2070.97	5866.62	-0.353009	P07357;P07357:rs652785;P07357:rs1342440	CO8A_HUMAN	P07357	RALDQYLMEFNAC(UniMod:4)R	CO8A_HUMAN	C8A	chr1	56854796	56918223	+	56854901	56917713	11	182,94,145,148,190,201,241,126,158,223,659	0,12812,20152,21265,26648,28684,31130,51870,53159,57606,62768	M1-Q26,Q26-K57,Y58-G106,G106-G155,G155-E218,A219-K285,K286-G366,G366-E408,E408-E460,M461-G535,G535-C584	60833
32	3.48568e-68	FALSE	25	C8A	P07357	LALDQYLMEFNACR	12	complex	ALT	NP 2	pc3	rs1620075	1:57378149:G:T	0.115385	p-min	7.12505e-05	FALSE	FALSE	0.789635	FALSE	185.561	3151.28	0.0588844	P07357:rs1620075	CO8A_HUMAN	P07357:rs1620075	LALDQYLMEFNAC(UniMod:4)R	CO8A_HUMAN	C8A	chr1	56854796	56918223	+	56854901	56917713	11	182,94,145,148,190,201,241,126,158,223,659	0,12812,20152,21265,26648,28684,31130,51870,53159,57606,62768	M1-Q26,Q26-K57,Y58-G106,G106-G155,G155-E218,A219-K285,K286-G366,G366-E408,E408-E460,M461-G535,G535-C584	52029
32	3.48568e-68	FALSE	25	C8A	P07357	LALDQYLMEFNACR	4	complex	ALT	NP 5	pc3	rs1620075	1:57378149:G:T	0.115385	p-min	0.00189448	FALSE	FALSE	0.320894	FALSE	745.893	1904.21	0.391707	P07357:rs1620075	CO8A_HUMAN	P07357:rs1620075	LALDQYLMEFNAC(UniMod:4)R	CO8A_HUMAN	C8A	chr1	56854796	56918223	+	56854901	56917713	11	182,94,145,148,190,201,241,126,158,223,659	0,12812,20152,21265,26648,28684,31130,51870,53159,57606,62768	M1-Q26,Q26-K57,Y58-G106,G106-G155,G155-E218,A219-K285,K286-G366,G366-E408,E408-E460,M461-G535,G535-C584	158409
32	3.48568e-68	FALSE	25	C8A	P07357	ALDQYLMEFNACR	7	complex	REF	NP 1	pc3	rs1620075	1:57378149:G:T	0.115385	p-min	0.352617	FALSE	FALSE	1	FALSE	0	5465.74	0	P07357;P07357:rs652785;P07357:rs1342440	CO8A_HUMAN	P07357	ALDQYLMEFNAC(UniMod:4)R	CO8A_HUMAN	C8A	chr1	56854796	56918223	+	56854901	56917713	11	182,94,145,148,190,201,241,126,158,223,659	0,12812,20152,21265,26648,28684,31130,51870,53159,57606,62768	M1-Q26,Q26-K57,Y58-G106,G106-G155,G155-E218,A219-K285,K286-G366,G366-E408,E408-E460,M461-G535,G535-C584	1489
32	3.48568e-68	FALSE	25	C8A	P07357	ALDQYLMEFNACR	10	complex	REF	NP 4	pc3	rs1620075	1:57378149:G:T	0.115385	p-min	0.694921	FALSE	FALSE	0.984083	FALSE	-60.8778	4720.29	-0.012897	P07357;P07357:rs652785;P07357:rs1342440	CO8A_HUMAN	P07357	ALDQYLMEFNAC(UniMod:4)R	CO8A_HUMAN	C8A	chr1	56854796	56918223	+	56854901	56917713	11	182,94,145,148,190,201,241,126,158,223,659	0,12812,20152,21265,26648,28684,31130,51870,53159,57606,62768	M1-Q26,Q26-K57,Y58-G106,G106-G155,G155-E218,A219-K285,K286-G366,G366-E408,E408-E460,M461-G535,G535-C584	107869
32	3.48568e-68	FALSE	25	C8A	P07357	ALDQYLMEFNACR	28	complex	REF	NP 3	pc3	rs1620075	1:57378149:G:T	0.115385	p-min	1	FALSE	FALSE	0.161856	FALSE	-1616.52	4909.74	-0.329249	P07357;P07357:rs652785;P07357:rs1342440	CO8A_HUMAN	P07357	ALDQYLMEFNAC(UniMod:4)R	CO8A_HUMAN	C8A	chr1	56854796	56918223	+	56854901	56917713	11	182,94,145,148,190,201,241,126,158,223,659	0,12812,20152,21265,26648,28684,31130,51870,53159,57606,62768	M1-Q26,Q26-K57,Y58-G106,G106-G155,G155-E218,A219-K285,K286-G366,G366-E408,E408-E460,M461-G535,G535-C584	72409
32	3.48568e-68	FALSE	25	C8A	P07357	ALDQYLMEFNACR	2	complex	REF	NP 2	pc3	rs1620075	1:57378149:G:T	0.115385	p-maj	1	FALSE	FALSE	1	FALSE	0	3378.43	0	P07357;P07357:rs652785;P07357:rs1342440	CO8A_HUMAN	P07357	ALDQYLMEFNAC(UniMod:4)R	CO8A_HUMAN	C8A	chr1	56854796	56918223	+	56854901	56917713	11	182,94,145,148,190,201,241,126,158,223,659	0,12812,20152,21265,26648,28684,31130,51870,53159,57606,62768	M1-Q26,Q26-K57,Y58-G106,G106-G155,G155-E218,A219-K285,K286-G366,G366-E408,E408-E460,M461-G535,G535-C584	36949
32	3.48568e-68	FALSE	25	C8A	P07357	ALDQYLMEFNACR	2	complex	REF	NP 5	pc3	rs1620075	1:57378149:G:T	0.115385	p-maj	1	FALSE	FALSE	1	FALSE	0	6555.32	0	P07357;P07357:rs652785;P07357:rs1342440	CO8A_HUMAN	P07357	ALDQYLMEFNAC(UniMod:4)R	CO8A_HUMAN	C8A	chr1	56854796	56918223	+	56854901	56917713	11	182,94,145,148,190,201,241,126,158,223,659	0,12812,20152,21265,26648,28684,31130,51870,53159,57606,62768	M1-Q26,Q26-K57,Y58-G106,G106-G155,G155-E218,A219-K285,K286-G366,G366-E408,E408-E460,M461-G535,G535-C584	143329
33	1.61278e-67	TRUE	5	NID1	P14543	CPDNTLGVDCIER	138	complex	ALT	NP 5	pc2	rs3213190	1:236141174:T:C	0.287692	p-min	1.61278e-67	TRUE	TRUE	9.26709e-11	TRUE	4846.63	7119.88	0.680717	P14543:rs3213190;P14543-2:rs3213190	NID1_HUMAN	P14543:rs3213190	C(UniMod:4)PDNTLGVDC(UniMod:4)IER	NID1_HUMAN	NID1	chr1	235975829	236065090	-	235977869	236065079	20	2.15911e+60	0,3165,3992,4666,5781,9549,15056,17815,36091,37581,41318,48240,50066,53720,56571,62274,66080,69627,72860,89025	M1-Y75,V76-K175,R176-K251,K251-V379,V379-G429,G429-G513,G513-V580,V580-E662,E662-D710,D710-A752,A752-D802,D802-E843,E843-C919,C919-P976,A977-D1019,D1019-G1076,G1076-G1129,G1129-M1170,M1170-G1208,G1208-K1247	145453
33	1.61278e-67	FALSE	5	NID1	P14543	CPDNTLGVDCIER	56	complex	ALT	NP 2	pc2	rs3213190	1:236141174:T:C	0.287692	p-min	4.86985e-17	FALSE	TRUE	4.24908e-06	TRUE	2865.19	4784.99	0.598788	P14543:rs3213190;P14543-2:rs3213190	NID1_HUMAN	P14543:rs3213190	C(UniMod:4)PDNTLGVDC(UniMod:4)IER	NID1_HUMAN	NID1	chr1	235975829	236065090	-	235977869	236065079	20	2.15911e+60	0,3165,3992,4666,5781,9549,15056,17815,36091,37581,41318,48240,50066,53720,56571,62274,66080,69627,72860,89025	M1-Y75,V76-K175,R176-K251,K251-V379,V379-G429,G429-G513,G513-V580,V580-E662,E662-D710,D710-A752,A752-D802,D802-E843,E843-C919,C919-P976,A977-D1019,D1019-G1076,G1076-G1129,G1129-M1170,M1170-G1208,G1208-K1247	39073
33	1.61278e-67	FALSE	5	NID1	P14543	CPDNTLGVDCIEQK	167	complex	REF	NP 5	pc2	rs3213190	1:236141174:T:C	0.287692	p-min	3.30532e-15	FALSE	TRUE	1.76815e-07	TRUE	-1792.91	4138.58	-0.433218	P14543;P14543-2;P14543:rs3738531;P14543:rs10733133;P14543-2:rs10733133	NID1_HUMAN	P14543	C(UniMod:4)PDNTLGVDC(UniMod:4)IEQK	NID1_HUMAN	NID1	chr1	235975829	236065090	-	235977869	236065079	20	2.15911e+60	0,3165,3992,4666,5781,9549,15056,17815,36091,37581,41318,48240,50066,53720,56571,62274,66080,69627,72860,89025	M1-Y75,V76-K175,R176-K251,K251-V379,V379-G429,G429-G513,G513-V580,V580-E662,E662-D710,D710-A752,A752-D802,D802-E843,E843-C919,C919-P976,A977-D1019,D1019-G1076,G1076-G1129,G1129-M1170,M1170-G1208,G1208-K1247	145452
33	1.61278e-67	FALSE	5	NID1	P14543	CPDNTLGVDCIEQK	33	complex	REF	NP 2	pc2	rs3213190	1:236141174:T:C	0.287692	p-min	0.000844284	FALSE	FALSE	0.102588	FALSE	-741.897	1865.78	-0.397634	P14543;P14543-2;P14543:rs3738531;P14543:rs10733133;P14543-2:rs10733133	NID1_HUMAN	P14543	C(UniMod:4)PDNTLGVDC(UniMod:4)IEQK	NID1_HUMAN	NID1	chr1	235975829	236065090	-	235977869	236065079	20	2.15911e+60	0,3165,3992,4666,5781,9549,15056,17815,36091,37581,41318,48240,50066,53720,56571,62274,66080,69627,72860,89025	M1-Y75,V76-K175,R176-K251,K251-V379,V379-G429,G429-G513,G513-V580,V580-E662,E662-D710,D710-A752,A752-D802,D802-E843,E843-C919,C919-P976,A977-D1019,D1019-G1076,G1076-G1129,G1129-M1170,M1170-G1208,G1208-K1247	39072
33	1.61278e-67	FALSE	5	NID1	P14543	CPDNTLGVDCIER	1	complex	ALT	NP 1	pc2	rs3213190	1:236141174:T:C	0.287692	p-maj	0.0892308	FALSE	FALSE	1	FALSE	0	2450.91	0	P14543:rs3213190;P14543-2:rs3213190	NID1_HUMAN	P14543:rs3213190	C(UniMod:4)PDNTLGVDC(UniMod:4)IER	NID1_HUMAN	NID1	chr1	235975829	236065090	-	235977869	236065079	20	2.15911e+60	0,3165,3992,4666,5781,9549,15056,17815,36091,37581,41318,48240,50066,53720,56571,62274,66080,69627,72860,89025	M1-Y75,V76-K175,R176-K251,K251-V379,V379-G429,G429-G513,G513-V580,V580-E662,E662-D710,D710-A752,A752-D802,D802-E843,E843-C919,C919-P976,A977-D1019,D1019-G1076,G1076-G1129,G1129-M1170,M1170-G1208,G1208-K1247	3613
34	1.41182e-66	TRUE	4	CHGB	P05060	GYPGVQGPEDLEWER	202	ref-alt pair	ALT	NP 5	pc2	rs236152	20:5903848:C:G	0.415385	p-min	1.41182e-66	TRUE	TRUE	6.69987e-14	TRUE	7099.49	11453	0.61988	P05060:rs236152	SCG1_HUMAN	P05060:rs236152	GYPGVQGPEDLEWER	SCG1_HUMAN	CHGB	chr20	5911509	5925353	+	5911633	5925046	5	173,47,94,1766,382	0,4816,5316,10825,13462	M1-A17,A17-M32,V33-S64,S64-E652,K653-G677	154491
34	1.41182e-66	FALSE	4	CHGB	P05060	GYPGVQGPEDLEWER	131	ref-alt pair	ALT	NP 2	pc2	rs236152	20:5903848:C:G	0.415385	p-min	7.88788e-31	FALSE	TRUE	3.78231e-07	TRUE	4790.39	10507.6	0.455897	P05060:rs236152	SCG1_HUMAN	P05060:rs236152	GYPGVQGPEDLEWER	SCG1_HUMAN	CHGB	chr20	5911509	5925353	+	5911633	5925046	5	173,47,94,1766,382	0,4816,5316,10825,13462	M1-A17,A17-M32,V33-S64,S64-E652,K653-G677	48111
34	1.41182e-66	FALSE	4	CHGB	P05060	GYPGVQAPEDLEWER	129	ref-alt pair	REF	NP 5	pc2	rs236152	20:5903848:C:G	0.415385	p-maj	4.71254e-14	FALSE	TRUE	2.0738e-10	TRUE	-6181.58	13705.1	-0.451042	P05060;P05060:rs6085324;P05060:rs910122;P05060:rs881118;P05060:rs236151;P05060:rs742710;P05060:rs742711	SCG1_HUMAN	P05060	GYPGVQAPEDLEWER	SCG1_HUMAN	CHGB	chr20	5911509	5925353	+	5911633	5925046	5	173,47,94,1766,382	0,4816,5316,10825,13462	M1-A17,A17-M32,V33-S64,S64-E652,K653-G677	154490
34	1.41182e-66	FALSE	4	CHGB	P05060	GYPGVQAPEDLEWER	139	ref-alt pair	REF	NP 2	pc2	rs236152	20:5903848:C:G	0.415385	p-maj	5.45714e-14	FALSE	TRUE	7.32573e-11	TRUE	-4618.46	9799.52	-0.471294	P05060;P05060:rs6085324;P05060:rs910122;P05060:rs881118;P05060:rs236151;P05060:rs742710;P05060:rs742711	SCG1_HUMAN	P05060	GYPGVQAPEDLEWER	SCG1_HUMAN	CHGB	chr20	5911509	5925353	+	5911633	5925046	5	173,47,94,1766,382	0,4816,5316,10825,13462	M1-A17,A17-M32,V33-S64,S64-E652,K653-G677	48110
35	3.60834e-66	TRUE	30	TF	P02787	SVEEYANCHLAR	137	ref-alt pair	ALT	NP 2	pc2	rs1049296	3:133494354:C:T	0.24	p-min	3.60834e-66	TRUE	TRUE	3.8587e-14	TRUE	4058.68	5858.47	0.692789	P02787:rs1049296	TRFE_HUMAN	P02787:rs1049296	SVEEYANC(UniMod:4)HLAR	TRFE_HUMAN	TF	chr3	133746392	133796641	+	133746440	133778617	17	91,173,109,177,133,56,179,178,155,94,33,156,136,65,185,190,18056	0,2019,7202,8102,8970,9889,10438,11376,12782,17789,18482,19885,21636,24115,29040,30656,32193	M1-G15,G15-A72,A73-D109,D109-A168,A168-K212,K212-E231,E231-Q290,E291-C350,C350-M401,N402-K433,K433-G444,G444-D496,D496-R541,R541-G563,G563-Q624,H625-S688,S688-P698	63503
35	3.60834e-66	FALSE	30	TF	P02787	SVEEYANCHLAR	141	ref-alt pair	ALT	NP 2	pc3	rs1049296	3:133494354:C:T	0.24	p-min	5.26788e-64	FALSE	TRUE	1.31992e-07	TRUE	4496.82	14936.2	0.301068	P02787:rs1049296	TRFE_HUMAN	P02787:rs1049296	SVEEYANC(UniMod:4)HLAR	TRFE_HUMAN	TF	chr3	133746392	133796641	+	133746440	133778617	17	91,173,109,177,133,56,179,178,155,94,33,156,136,65,185,190,18056	0,2019,7202,8102,8970,9889,10438,11376,12782,17789,18482,19885,21636,24115,29040,30656,32193	M1-G15,G15-A72,A73-D109,D109-A168,A168-K212,K212-E231,E231-Q290,E291-C350,C350-M401,N402-K433,K433-G444,G444-D496,D496-R541,R541-G563,G563-Q624,H625-S688,S688-P698	63504
35	3.60834e-66	FALSE	30	TF	P02787	SVEEYANCHLAR	139	ref-alt pair	ALT	NP 1	pc3	rs1049296	3:133494354:C:T	0.24	p-min	6.82155e-64	FALSE	TRUE	0.000545698	FALSE	5426.24	15502	0.350035	P02787:rs1049296	TRFE_HUMAN	P02787:rs1049296	SVEEYANC(UniMod:4)HLAR	TRFE_HUMAN	TF	chr3	133746392	133796641	+	133746440	133778617	17	91,173,109,177,133,56,179,178,155,94,33,156,136,65,185,190,18056	0,2019,7202,8102,8970,9889,10438,11376,12782,17789,18482,19885,21636,24115,29040,30656,32193	M1-G15,G15-A72,A73-D109,D109-A168,A168-K212,K212-E231,E231-Q290,E291-C350,C350-M401,N402-K433,K433-G444,G444-D496,D496-R541,R541-G563,G563-Q624,H625-S688,S688-P698	28044
35	3.60834e-66	FALSE	30	TF	P02787	SVEEYANCHLAR	135	ref-alt pair	ALT	NP 1	pc2	rs1049296	3:133494354:C:T	0.24	p-min	7.36665e-64	FALSE	TRUE	3.12987e-10	TRUE	4776.85	6151.18	0.776574	P02787:rs1049296	TRFE_HUMAN	P02787:rs1049296	SVEEYANC(UniMod:4)HLAR	TRFE_HUMAN	TF	chr3	133746392	133796641	+	133746440	133778617	17	91,173,109,177,133,56,179,178,155,94,33,156,136,65,185,190,18056	0,2019,7202,8102,8970,9889,10438,11376,12782,17789,18482,19885,21636,24115,29040,30656,32193	M1-G15,G15-A72,A73-D109,D109-A168,A168-K212,K212-E231,E231-Q290,E291-C350,C350-M401,N402-K433,K433-G444,G444-D496,D496-R541,R541-G563,G563-Q624,H625-S688,S688-P698	28043
35	3.60834e-66	FALSE	30	TF	P02787	SVEEYANCHLAR	129	ref-alt pair	ALT	NP 3	pc2	rs1049296	3:133494354:C:T	0.24	p-min	1.36519e-57	FALSE	TRUE	1.03843e-09	TRUE	2572.62	2671.47	0.962998	P02787:rs1049296	TRFE_HUMAN	P02787:rs1049296	SVEEYANC(UniMod:4)HLAR	TRFE_HUMAN	TF	chr3	133746392	133796641	+	133746440	133778617	17	91,173,109,177,133,56,179,178,155,94,33,156,136,65,185,190,18056	0,2019,7202,8102,8970,9889,10438,11376,12782,17789,18482,19885,21636,24115,29040,30656,32193	M1-G15,G15-A72,A73-D109,D109-A168,A168-K212,K212-E231,E231-Q290,E291-C350,C350-M401,N402-K433,K433-G444,G444-D496,D496-R541,R541-G563,G563-Q624,H625-S688,S688-P698	98963
35	3.60834e-66	FALSE	30	TF	P02787	SVEEYANCHLAR	127	ref-alt pair	ALT	NP 3	pc3	rs1049296	3:133494354:C:T	0.24	p-min	1.1889e-53	FALSE	TRUE	0.132745	FALSE	879.311	5822.74	0.151013	P02787:rs1049296	TRFE_HUMAN	P02787:rs1049296	SVEEYANC(UniMod:4)HLAR	TRFE_HUMAN	TF	chr3	133746392	133796641	+	133746440	133778617	17	91,173,109,177,133,56,179,178,155,94,33,156,136,65,185,190,18056	0,2019,7202,8102,8970,9889,10438,11376,12782,17789,18482,19885,21636,24115,29040,30656,32193	M1-G15,G15-A72,A73-D109,D109-A168,A168-K212,K212-E231,E231-Q290,E291-C350,C350-M401,N402-K433,K433-G444,G444-D496,D496-R541,R541-G563,G563-Q624,H625-S688,S688-P698	98964
35	3.60834e-66	FALSE	30	TF	P02787	SVEEYANCHLAR	125	ref-alt pair	ALT	NP 5	pc3	rs1049296	3:133494354:C:T	0.24	p-min	4.27064e-48	FALSE	TRUE	4.08419e-06	TRUE	3635.38	5562.94	0.6535	P02787:rs1049296	TRFE_HUMAN	P02787:rs1049296	SVEEYANC(UniMod:4)HLAR	TRFE_HUMAN	TF	chr3	133746392	133796641	+	133746440	133778617	17	91,173,109,177,133,56,179,178,155,94,33,156,136,65,185,190,18056	0,2019,7202,8102,8970,9889,10438,11376,12782,17789,18482,19885,21636,24115,29040,30656,32193	M1-G15,G15-A72,A73-D109,D109-A168,A168-K212,K212-E231,E231-Q290,E291-C350,C350-M401,N402-K433,K433-G444,G444-D496,D496-R541,R541-G563,G563-Q624,H625-S688,S688-P698	169884
35	3.60834e-66	FALSE	30	TF	P02787	SVEEYANCHLAR	188	ref-alt pair	ALT	NP 5	pc2	rs1049296	3:133494354:C:T	0.24	p-min	1.26985e-45	FALSE	TRUE	4.46185e-22	TRUE	4525.65	4661.09	0.970941	P02787:rs1049296	TRFE_HUMAN	P02787:rs1049296	SVEEYANC(UniMod:4)HLAR	TRFE_HUMAN	TF	chr3	133746392	133796641	+	133746440	133778617	17	91,173,109,177,133,56,179,178,155,94,33,156,136,65,185,190,18056	0,2019,7202,8102,8970,9889,10438,11376,12782,17789,18482,19885,21636,24115,29040,30656,32193	M1-G15,G15-A72,A73-D109,D109-A168,A168-K212,K212-E231,E231-Q290,E291-C350,C350-M401,N402-K433,K433-G444,G444-D496,D496-R541,R541-G563,G563-Q624,H625-S688,S688-P698	169883
35	3.60834e-66	FALSE	30	TF	P02787	SVEEYANCHLAR	192	ref-alt pair	ALT	NP 4	pc2	rs1049296	3:133494354:C:T	0.24	p-min	1.19569e-37	FALSE	TRUE	3.27639e-17	TRUE	3172.73	3903.98	0.81269	P02787:rs1049296	TRFE_HUMAN	P02787:rs1049296	SVEEYANC(UniMod:4)HLAR	TRFE_HUMAN	TF	chr3	133746392	133796641	+	133746440	133778617	17	91,173,109,177,133,56,179,178,155,94,33,156,136,65,185,190,18056	0,2019,7202,8102,8970,9889,10438,11376,12782,17789,18482,19885,21636,24115,29040,30656,32193	M1-G15,G15-A72,A73-D109,D109-A168,A168-K212,K212-E231,E231-Q290,E291-C350,C350-M401,N402-K433,K433-G444,G444-D496,D496-R541,R541-G563,G563-Q624,H625-S688,S688-P698	134423
35	3.60834e-66	FALSE	30	TF	P02787	SVEEYANCHLAR	111	ref-alt pair	ALT	NP 4	pc3	rs1049296	3:133494354:C:T	0.24	p-min	1.48999e-37	FALSE	TRUE	0.000720901	FALSE	1632.42	4294.28	0.380138	P02787:rs1049296	TRFE_HUMAN	P02787:rs1049296	SVEEYANC(UniMod:4)HLAR	TRFE_HUMAN	TF	chr3	133746392	133796641	+	133746440	133778617	17	91,173,109,177,133,56,179,178,155,94,33,156,136,65,185,190,18056	0,2019,7202,8102,8970,9889,10438,11376,12782,17789,18482,19885,21636,24115,29040,30656,32193	M1-G15,G15-A72,A73-D109,D109-A168,A168-K212,K212-E231,E231-Q290,E291-C350,C350-M401,N402-K433,K433-G444,G444-D496,D496-R541,R541-G563,G563-Q624,H625-S688,S688-P698	134424
35	3.60834e-66	FALSE	30	TF	P02787	KPVEEYANCHLAR	310	ref-alt pair	REF	NP 1	pc3	rs1049296	3:133494354:C:T	0.24	p-maj	1.01617e-18	FALSE	TRUE	4.15155e-17	TRUE	-8690.48	15453	-0.562381	P02787	TRFE_HUMAN	P02787	KPVEEYANC(UniMod:4)HLAR	TRFE_HUMAN	TF	chr3	133746392	133796641	+	133746440	133778617	17	91,173,109,177,133,56,179,178,155,94,33,156,136,65,185,190,18056	0,2019,7202,8102,8970,9889,10438,11376,12782,17789,18482,19885,21636,24115,29040,30656,32193	M1-G15,G15-A72,A73-D109,D109-A168,A168-K212,K212-E231,E231-Q290,E291-C350,C350-M401,N402-K433,K433-G444,G444-D496,D496-R541,R541-G563,G563-Q624,H625-S688,S688-P698	16279
35	3.60834e-66	FALSE	30	TF	P02787	KPVEEYANCHLAR	295	ref-alt pair	REF	NP 3	pc3	rs1049296	3:133494354:C:T	0.24	p-maj	9.02222e-17	FALSE	TRUE	1.81855e-12	TRUE	-2997.73	6175.94	-0.485388	P02787	TRFE_HUMAN	P02787	KPVEEYANC(UniMod:4)HLAR	TRFE_HUMAN	TF	chr3	133746392	133796641	+	133746440	133778617	17	91,173,109,177,133,56,179,178,155,94,33,156,136,65,185,190,18056	0,2019,7202,8102,8970,9889,10438,11376,12782,17789,18482,19885,21636,24115,29040,30656,32193	M1-G15,G15-A72,A73-D109,D109-A168,A168-K212,K212-E231,E231-Q290,E291-C350,C350-M401,N402-K433,K433-G444,G444-D496,D496-R541,R541-G563,G563-Q624,H625-S688,S688-P698	87199
35	3.60834e-66	FALSE	30	TF	P02787	KPVEEYANCHLAR	241	ref-alt pair	REF	NP 2	pc3	rs1049296	3:133494354:C:T	0.24	p-maj	1.25533e-10	FALSE	TRUE	1.05177e-10	TRUE	-1995.83	4846.71	-0.41179	P02787	TRFE_HUMAN	P02787	KPVEEYANC(UniMod:4)HLAR	TRFE_HUMAN	TF	chr3	133746392	133796641	+	133746440	133778617	17	91,173,109,177,133,56,179,178,155,94,33,156,136,65,185,190,18056	0,2019,7202,8102,8970,9889,10438,11376,12782,17789,18482,19885,21636,24115,29040,30656,32193	M1-G15,G15-A72,A73-D109,D109-A168,A168-K212,K212-E231,E231-Q290,E291-C350,C350-M401,N402-K433,K433-G444,G444-D496,D496-R541,R541-G563,G563-Q624,H625-S688,S688-P698	51739
35	3.60834e-66	FALSE	30	TF	P02787	KPVEEYANCHLAR	316	ref-alt pair	REF	NP 5	pc3	rs1049296	3:133494354:C:T	0.24	p-maj	5.50072e-09	FALSE	TRUE	8.34379e-18	TRUE	-4671.03	10629.6	-0.439434	P02787	TRFE_HUMAN	P02787	KPVEEYANC(UniMod:4)HLAR	TRFE_HUMAN	TF	chr3	133746392	133796641	+	133746440	133778617	17	91,173,109,177,133,56,179,178,155,94,33,156,136,65,185,190,18056	0,2019,7202,8102,8970,9889,10438,11376,12782,17789,18482,19885,21636,24115,29040,30656,32193	M1-G15,G15-A72,A73-D109,D109-A168,A168-K212,K212-E231,E231-Q290,E291-C350,C350-M401,N402-K433,K433-G444,G444-D496,D496-R541,R541-G563,G563-Q624,H625-S688,S688-P698	158119
35	3.60834e-66	FALSE	30	TF	P02787	KPVEEYANCHLAR	315	ref-alt pair	REF	NP 4	pc3	rs1049296	3:133494354:C:T	0.24	p-maj	1.78795e-08	FALSE	TRUE	2.47809e-09	TRUE	-3200.55	8967.3	-0.356914	P02787	TRFE_HUMAN	P02787	KPVEEYANC(UniMod:4)HLAR	TRFE_HUMAN	TF	chr3	133746392	133796641	+	133746440	133778617	17	91,173,109,177,133,56,179,178,155,94,33,156,136,65,185,190,18056	0,2019,7202,8102,8970,9889,10438,11376,12782,17789,18482,19885,21636,24115,29040,30656,32193	M1-G15,G15-A72,A73-D109,D109-A168,A168-K212,K212-E231,E231-Q290,E291-C350,C350-M401,N402-K433,K433-G444,G444-D496,D496-R541,R541-G563,G563-Q624,H625-S688,S688-P698	122659
35	3.60834e-66	FALSE	30	TF	P02787	PVEEYANCHLAR	46	ref-alt pair	REF	NP 2	pc3	rs1049296	3:133494354:C:T	0.24	p-min	6.53619e-07	FALSE	TRUE	0.203349	FALSE	-835.47	3414.65	-0.244672	P02787	TRFE_HUMAN	P02787	PVEEYANC(UniMod:4)HLAR	TRFE_HUMAN	TF	chr3	133746392	133796641	+	133746440	133778617	17	91,173,109,177,133,56,179,178,155,94,33,156,136,65,185,190,18056	0,2019,7202,8102,8970,9889,10438,11376,12782,17789,18482,19885,21636,24115,29040,30656,32193	M1-G15,G15-A72,A73-D109,D109-A168,A168-K212,K212-E231,E231-Q290,E291-C350,C350-M401,N402-K433,K433-G444,G444-D496,D496-R541,R541-G563,G563-Q624,H625-S688,S688-P698	59158
35	3.60834e-66	FALSE	30	TF	P02787	PVEEYANCHLAR	83	ref-alt pair	REF	NP 5	pc3	rs1049296	3:133494354:C:T	0.24	p-min	8.92694e-07	FALSE	TRUE	0.00532475	FALSE	-722.375	2602.56	-0.277563	P02787	TRFE_HUMAN	P02787	PVEEYANC(UniMod:4)HLAR	TRFE_HUMAN	TF	chr3	133746392	133796641	+	133746440	133778617	17	91,173,109,177,133,56,179,178,155,94,33,156,136,65,185,190,18056	0,2019,7202,8102,8970,9889,10438,11376,12782,17789,18482,19885,21636,24115,29040,30656,32193	M1-G15,G15-A72,A73-D109,D109-A168,A168-K212,K212-E231,E231-Q290,E291-C350,C350-M401,N402-K433,K433-G444,G444-D496,D496-R541,R541-G563,G563-Q624,H625-S688,S688-P698	165538
35	3.60834e-66	FALSE	30	TF	P02787	PVEEYANCHLAR	49	ref-alt pair	REF	NP 1	pc3	rs1049296	3:133494354:C:T	0.24	p-min	0.00160175	FALSE	FALSE	0.32033	FALSE	-394.866	3327.43	-0.11867	P02787	TRFE_HUMAN	P02787	PVEEYANC(UniMod:4)HLAR	TRFE_HUMAN	TF	chr3	133746392	133796641	+	133746440	133778617	17	91,173,109,177,133,56,179,178,155,94,33,156,136,65,185,190,18056	0,2019,7202,8102,8970,9889,10438,11376,12782,17789,18482,19885,21636,24115,29040,30656,32193	M1-G15,G15-A72,A73-D109,D109-A168,A168-K212,K212-E231,E231-Q290,E291-C350,C350-M401,N402-K433,K433-G444,G444-D496,D496-R541,R541-G563,G563-Q624,H625-S688,S688-P698	23698
35	3.60834e-66	FALSE	30	TF	P02787	PVEEYANCHLAR	29	ref-alt pair	REF	NP 4	pc3	rs1049296	3:133494354:C:T	0.24	p-min	0.00297167	FALSE	FALSE	0.257468	FALSE	-194.711	1122.62	-0.173443	P02787	TRFE_HUMAN	P02787	PVEEYANC(UniMod:4)HLAR	TRFE_HUMAN	TF	chr3	133746392	133796641	+	133746440	133778617	17	91,173,109,177,133,56,179,178,155,94,33,156,136,65,185,190,18056	0,2019,7202,8102,8970,9889,10438,11376,12782,17789,18482,19885,21636,24115,29040,30656,32193	M1-G15,G15-A72,A73-D109,D109-A168,A168-K212,K212-E231,E231-Q290,E291-C350,C350-M401,N402-K433,K433-G444,G444-D496,D496-R541,R541-G563,G563-Q624,H625-S688,S688-P698	130078
35	3.60834e-66	FALSE	30	TF	P02787	PVEEYANCHLAR	11	ref-alt pair	REF	NP 5	pc2	rs1049296	3:133494354:C:T	0.24	p-min	0.00303332	FALSE	FALSE	1	FALSE	0	682.714	0	P02787	TRFE_HUMAN	P02787	PVEEYANC(UniMod:4)HLAR	TRFE_HUMAN	TF	chr3	133746392	133796641	+	133746440	133778617	17	91,173,109,177,133,56,179,178,155,94,33,156,136,65,185,190,18056	0,2019,7202,8102,8970,9889,10438,11376,12782,17789,18482,19885,21636,24115,29040,30656,32193	M1-G15,G15-A72,A73-D109,D109-A168,A168-K212,K212-E231,E231-Q290,E291-C350,C350-M401,N402-K433,K433-G444,G444-D496,D496-R541,R541-G563,G563-Q624,H625-S688,S688-P698	165537
35	3.60834e-66	FALSE	30	TF	P02787	KPVEEYANCHLAR	12	ref-alt pair	REF	NP 5	pc2	rs1049296	3:133494354:C:T	0.24	p-min	0.0152186	FALSE	FALSE	0.887672	FALSE	-91.5982	2627.99	-0.0348549	P02787	TRFE_HUMAN	P02787	KPVEEYANC(UniMod:4)HLAR	TRFE_HUMAN	TF	chr3	133746392	133796641	+	133746440	133778617	17	91,173,109,177,133,56,179,178,155,94,33,156,136,65,185,190,18056	0,2019,7202,8102,8970,9889,10438,11376,12782,17789,18482,19885,21636,24115,29040,30656,32193	M1-G15,G15-A72,A73-D109,D109-A168,A168-K212,K212-E231,E231-Q290,E291-C350,C350-M401,N402-K433,K433-G444,G444-D496,D496-R541,R541-G563,G563-Q624,H625-S688,S688-P698	158118
35	3.60834e-66	FALSE	30	TF	P02787	PVEEYANCHLAR	27	ref-alt pair	REF	NP 3	pc3	rs1049296	3:133494354:C:T	0.24	p-min	0.0253156	FALSE	FALSE	0.192186	FALSE	-283.532	1301.97	-0.217771	P02787	TRFE_HUMAN	P02787	PVEEYANC(UniMod:4)HLAR	TRFE_HUMAN	TF	chr3	133746392	133796641	+	133746440	133778617	17	91,173,109,177,133,56,179,178,155,94,33,156,136,65,185,190,18056	0,2019,7202,8102,8970,9889,10438,11376,12782,17789,18482,19885,21636,24115,29040,30656,32193	M1-G15,G15-A72,A73-D109,D109-A168,A168-K212,K212-E231,E231-Q290,E291-C350,C350-M401,N402-K433,K433-G444,G444-D496,D496-R541,R541-G563,G563-Q624,H625-S688,S688-P698	94618
35	3.60834e-66	FALSE	30	TF	P02787	PVEEYANCHLAR	5	ref-alt pair	REF	NP 1	pc2	rs1049296	3:133494354:C:T	0.24	p-min	0.072604	FALSE	FALSE	1	FALSE	0	453.583	0	P02787	TRFE_HUMAN	P02787	PVEEYANC(UniMod:4)HLAR	TRFE_HUMAN	TF	chr3	133746392	133796641	+	133746440	133778617	17	91,173,109,177,133,56,179,178,155,94,33,156,136,65,185,190,18056	0,2019,7202,8102,8970,9889,10438,11376,12782,17789,18482,19885,21636,24115,29040,30656,32193	M1-G15,G15-A72,A73-D109,D109-A168,A168-K212,K212-E231,E231-Q290,E291-C350,C350-M401,N402-K433,K433-G444,G444-D496,D496-R541,R541-G563,G563-Q624,H625-S688,S688-P698	23697
35	3.60834e-66	FALSE	30	TF	P02787	PVEEYANCHLAR	2	ref-alt pair	REF	NP 2	pc2	rs1049296	3:133494354:C:T	0.24	p-min	0.184805	FALSE	FALSE	1	FALSE	0	5155.9	0	P02787	TRFE_HUMAN	P02787	PVEEYANC(UniMod:4)HLAR	TRFE_HUMAN	TF	chr3	133746392	133796641	+	133746440	133778617	17	91,173,109,177,133,56,179,178,155,94,33,156,136,65,185,190,18056	0,2019,7202,8102,8970,9889,10438,11376,12782,17789,18482,19885,21636,24115,29040,30656,32193	M1-G15,G15-A72,A73-D109,D109-A168,A168-K212,K212-E231,E231-Q290,E291-C350,C350-M401,N402-K433,K433-G444,G444-D496,D496-R541,R541-G563,G563-Q624,H625-S688,S688-P698	59157
35	3.60834e-66	FALSE	30	TF	P02787	KPVEEYANCHLAR	6	ref-alt pair	REF	NP 1	pc2	rs1049296	3:133494354:C:T	0.24	p-min	0.241433	FALSE	FALSE	0.627597	FALSE	-53.5814	419.226	-0.12781	P02787	TRFE_HUMAN	P02787	KPVEEYANC(UniMod:4)HLAR	TRFE_HUMAN	TF	chr3	133746392	133796641	+	133746440	133778617	17	91,173,109,177,133,56,179,178,155,94,33,156,136,65,185,190,18056	0,2019,7202,8102,8970,9889,10438,11376,12782,17789,18482,19885,21636,24115,29040,30656,32193	M1-G15,G15-A72,A73-D109,D109-A168,A168-K212,K212-E231,E231-Q290,E291-C350,C350-M401,N402-K433,K433-G444,G444-D496,D496-R541,R541-G563,G563-Q624,H625-S688,S688-P698	16278
35	3.60834e-66	FALSE	30	TF	P02787	KPVEEYANCHLAR	3	ref-alt pair	REF	NP 2	pc2	rs1049296	3:133494354:C:T	0.24	p-min	0.262108	FALSE	FALSE	1	FALSE	0	2141.41	0	P02787	TRFE_HUMAN	P02787	KPVEEYANC(UniMod:4)HLAR	TRFE_HUMAN	TF	chr3	133746392	133796641	+	133746440	133778617	17	91,173,109,177,133,56,179,178,155,94,33,156,136,65,185,190,18056	0,2019,7202,8102,8970,9889,10438,11376,12782,17789,18482,19885,21636,24115,29040,30656,32193	M1-G15,G15-A72,A73-D109,D109-A168,A168-K212,K212-E231,E231-Q290,E291-C350,C350-M401,N402-K433,K433-G444,G444-D496,D496-R541,R541-G563,G563-Q624,H625-S688,S688-P698	51738
35	3.60834e-66	FALSE	30	TF	P02787	KPVEEYANCHLAR	9	ref-alt pair	REF	NP 4	pc2	rs1049296	3:133494354:C:T	0.24	p-min	0.309135	FALSE	FALSE	0.503206	FALSE	-233.08	1411.52	-0.165128	P02787	TRFE_HUMAN	P02787	KPVEEYANC(UniMod:4)HLAR	TRFE_HUMAN	TF	chr3	133746392	133796641	+	133746440	133778617	17	91,173,109,177,133,56,179,178,155,94,33,156,136,65,185,190,18056	0,2019,7202,8102,8970,9889,10438,11376,12782,17789,18482,19885,21636,24115,29040,30656,32193	M1-G15,G15-A72,A73-D109,D109-A168,A168-K212,K212-E231,E231-Q290,E291-C350,C350-M401,N402-K433,K433-G444,G444-D496,D496-R541,R541-G563,G563-Q624,H625-S688,S688-P698	122658
35	3.60834e-66	FALSE	30	TF	P02787	PVEEYANCHLAR	2	ref-alt pair	REF	NP 4	pc2	rs1049296	3:133494354:C:T	0.24	p-maj	1	FALSE	FALSE	1	FALSE	-52.294	317.79	-0.164555	P02787	TRFE_HUMAN	P02787	PVEEYANC(UniMod:4)HLAR	TRFE_HUMAN	TF	chr3	133746392	133796641	+	133746440	133778617	17	91,173,109,177,133,56,179,178,155,94,33,156,136,65,185,190,18056	0,2019,7202,8102,8970,9889,10438,11376,12782,17789,18482,19885,21636,24115,29040,30656,32193	M1-G15,G15-A72,A73-D109,D109-A168,A168-K212,K212-E231,E231-Q290,E291-C350,C350-M401,N402-K433,K433-G444,G444-D496,D496-R541,R541-G563,G563-Q624,H625-S688,S688-P698	130077
35	3.60834e-66	FALSE	30	TF	P02787	PVEEYANCHLAR	1	ref-alt pair	REF	NP 3	pc2	rs1049296	3:133494354:C:T	0.24	p-maj	1	FALSE	FALSE	1	FALSE	0	395.983	0	P02787	TRFE_HUMAN	P02787	PVEEYANC(UniMod:4)HLAR	TRFE_HUMAN	TF	chr3	133746392	133796641	+	133746440	133778617	17	91,173,109,177,133,56,179,178,155,94,33,156,136,65,185,190,18056	0,2019,7202,8102,8970,9889,10438,11376,12782,17789,18482,19885,21636,24115,29040,30656,32193	M1-G15,G15-A72,A73-D109,D109-A168,A168-K212,K212-E231,E231-Q290,E291-C350,C350-M401,N402-K433,K433-G444,G444-D496,D496-R541,R541-G563,G563-Q624,H625-S688,S688-P698	94617
35	3.60834e-66	FALSE	30	TF	P02787	KPVEEYANCHLAR	1	ref-alt pair	REF	NP 3	pc2	rs1049296	3:133494354:C:T	0.24	p-maj	1	FALSE	FALSE	1	FALSE	0	386.442	0	P02787	TRFE_HUMAN	P02787	KPVEEYANC(UniMod:4)HLAR	TRFE_HUMAN	TF	chr3	133746392	133796641	+	133746440	133778617	17	91,173,109,177,133,56,179,178,155,94,33,156,136,65,185,190,18056	0,2019,7202,8102,8970,9889,10438,11376,12782,17789,18482,19885,21636,24115,29040,30656,32193	M1-G15,G15-A72,A73-D109,D109-A168,A168-K212,K212-E231,E231-Q290,E291-C350,C350-M401,N402-K433,K433-G444,G444-D496,D496-R541,R541-G563,G563-Q624,H625-S688,S688-P698	87198
36	2.00079e-65	TRUE	14	ITIH1	P19827	MSLDYGFVTPLTSMSIR	170	complex	ALT	NP 5	pc2	rs1042779	3:52821011:A:G	0.376923	p-min	2.00079e-65	TRUE	TRUE	3.14936e-08	TRUE	42100.7	51086.2	0.82411	P19827:rs1042779;P19827-3:rs1042779	ITIH1_HUMAN	P19827:rs1042779	MSLDYGFVTPLTSMSIR	ITIH1_HUMAN	ITIH1	chr3	52777598	52792062	+	52777615	52791908	22	134,21,167,105,163,114,126,117,169,126,182,186,140,155,15,21,81,114,202,173,112,281	0,398,741,1343,1833,2670,4341,4552,5358,5615,6697,7445,8696,9346,9589,9993,10387,10633,12054,13150,13918,14183	M1-E39,K40-T46,A47-V102,V102-R137,R137-E191,I192-K229,G230-L271,V272-Q310,T311-A367,A367-G409,G409-Q469,G470-G531,E532-R578,R578-D630,D630-E635,E635-T642,T642-V669,V669-G707,G707-G774,G774-G832,G832-R869,R869-F911	163085
36	2.00079e-65	FALSE	14	ITIH1	P19827	MSLDYGFVTPLTSMSIR	162	complex	ALT	NP 2	pc2	rs1042779	3:52821011:A:G	0.376923	p-min	3.27195e-52	FALSE	TRUE	1.44015e-06	TRUE	51854.3	74417.1	0.696807	P19827:rs1042779;P19827-3:rs1042779	ITIH1_HUMAN	P19827:rs1042779	MSLDYGFVTPLTSMSIR	ITIH1_HUMAN	ITIH1	chr3	52777598	52792062	+	52777615	52791908	22	134,21,167,105,163,114,126,117,169,126,182,186,140,155,15,21,81,114,202,173,112,281	0,398,741,1343,1833,2670,4341,4552,5358,5615,6697,7445,8696,9346,9589,9993,10387,10633,12054,13150,13918,14183	M1-E39,K40-T46,A47-V102,V102-R137,R137-E191,I192-K229,G230-L271,V272-Q310,T311-A367,A367-G409,G409-Q469,G470-G531,E532-R578,R578-D630,D630-E635,E635-T642,T642-V669,V669-G707,G707-G774,G774-G832,G832-R869,R869-F911	56705
36	2.00079e-65	FALSE	14	ITIH1	P19827	ANLSSQALR	158	complex	ALT	NP 2	pc2	rs1042779	3:52821011:A:G	0.376923	p-min	2.08635e-47	FALSE	TRUE	0.00446184	FALSE	9877.4	29409.9	0.335853	P19827:rs1042779;P19827-3:rs1042779	ITIH1_HUMAN	P19827:rs1042779	ANLSSQALR	ITIH1_HUMAN	ITIH1	chr3	52777598	52792062	+	52777615	52791908	22	134,21,167,105,163,114,126,117,169,126,182,186,140,155,15,21,81,114,202,173,112,281	0,398,741,1343,1833,2670,4341,4552,5358,5615,6697,7445,8696,9346,9589,9993,10387,10633,12054,13150,13918,14183	M1-E39,K40-T46,A47-V102,V102-R137,R137-E191,I192-K229,G230-L271,V272-Q310,T311-A367,A367-G409,G409-Q469,G470-G531,E532-R578,R578-D630,D630-E635,E635-T642,T642-V669,V669-G707,G707-G774,G774-G832,G832-R869,R869-F911	37444
36	2.00079e-65	FALSE	14	ITIH1	P19827	ANLSSQALR	142	complex	ALT	NP 5	pc2	rs1042779	3:52821011:A:G	0.376923	p-min	7.49446e-47	FALSE	TRUE	3.90661e-06	TRUE	5166.25	11442.2	0.451509	P19827:rs1042779;P19827-3:rs1042779	ITIH1_HUMAN	P19827:rs1042779	ANLSSQALR	ITIH1_HUMAN	ITIH1	chr3	52777598	52792062	+	52777615	52791908	22	134,21,167,105,163,114,126,117,169,126,182,186,140,155,15,21,81,114,202,173,112,281	0,398,741,1343,1833,2670,4341,4552,5358,5615,6697,7445,8696,9346,9589,9993,10387,10633,12054,13150,13918,14183	M1-E39,K40-T46,A47-V102,V102-R137,R137-E191,I192-K229,G230-L271,V272-Q310,T311-A367,A367-G409,G409-Q469,G470-G531,E532-R578,R578-D630,D630-E635,E635-T642,T642-V669,V669-G707,G707-G774,G774-G832,G832-R869,R869-F911	143824
36	2.00079e-65	FALSE	14	ITIH1	P19827	MSLDYGFVTPLTSMSIR	97	complex	ALT	NP 3	pc2	rs1042779	3:52821011:A:G	0.376923	p-min	1.08293e-26	FALSE	TRUE	3.46407e-07	TRUE	11136.5	10782.1	1.03287	P19827:rs1042779;P19827-3:rs1042779	ITIH1_HUMAN	P19827:rs1042779	MSLDYGFVTPLTSMSIR	ITIH1_HUMAN	ITIH1	chr3	52777598	52792062	+	52777615	52791908	22	134,21,167,105,163,114,126,117,169,126,182,186,140,155,15,21,81,114,202,173,112,281	0,398,741,1343,1833,2670,4341,4552,5358,5615,6697,7445,8696,9346,9589,9993,10387,10633,12054,13150,13918,14183	M1-E39,K40-T46,A47-V102,V102-R137,R137-E191,I192-K229,G230-L271,V272-Q310,T311-A367,A367-G409,G409-Q469,G470-G531,E532-R578,R578-D630,D630-E635,E635-T642,T642-V669,V669-G707,G707-G774,G774-G832,G832-R869,R869-F911	92165
36	2.00079e-65	FALSE	14	ITIH1	P19827	MSLDYGFVTPLTSMSIR	153	complex	ALT	NP 4	pc2	rs1042779	3:52821011:A:G	0.376923	p-min	1.56228e-26	FALSE	TRUE	4.54863e-07	TRUE	4270.86	8053.18	0.530332	P19827:rs1042779;P19827-3:rs1042779	ITIH1_HUMAN	P19827:rs1042779	MSLDYGFVTPLTSMSIR	ITIH1_HUMAN	ITIH1	chr3	52777598	52792062	+	52777615	52791908	22	134,21,167,105,163,114,126,117,169,126,182,186,140,155,15,21,81,114,202,173,112,281	0,398,741,1343,1833,2670,4341,4552,5358,5615,6697,7445,8696,9346,9589,9993,10387,10633,12054,13150,13918,14183	M1-E39,K40-T46,A47-V102,V102-R137,R137-E191,I192-K229,G230-L271,V272-Q310,T311-A367,A367-G409,G409-Q469,G470-G531,E532-R578,R578-D630,D630-E635,E635-T642,T642-V669,V669-G707,G707-G774,G774-G832,G832-R869,R869-F911	127625
36	2.00079e-65	FALSE	14	ITIH1	P19827	ANLSSQALR	101	complex	ALT	NP 3	pc2	rs1042779	3:52821011:A:G	0.376923	p-min	1.76986e-24	FALSE	TRUE	0.00765892	FALSE	1857.82	8270.09	0.224643	P19827:rs1042779;P19827-3:rs1042779	ITIH1_HUMAN	P19827:rs1042779	ANLSSQALR	ITIH1_HUMAN	ITIH1	chr3	52777598	52792062	+	52777615	52791908	22	134,21,167,105,163,114,126,117,169,126,182,186,140,155,15,21,81,114,202,173,112,281	0,398,741,1343,1833,2670,4341,4552,5358,5615,6697,7445,8696,9346,9589,9993,10387,10633,12054,13150,13918,14183	M1-E39,K40-T46,A47-V102,V102-R137,R137-E191,I192-K229,G230-L271,V272-Q310,T311-A367,A367-G409,G409-Q469,G470-G531,E532-R578,R578-D630,D630-E635,E635-T642,T642-V669,V669-G707,G707-G774,G774-G832,G832-R869,R869-F911	72904
36	2.00079e-65	FALSE	14	ITIH1	P19827	MSLDYGFVTPLTSMSIR	97	complex	ALT	NP 2	pc3	rs1042779	3:52821011:A:G	0.376923	p-min	9.33284e-22	FALSE	TRUE	0.580022	FALSE	-558.943	4680.55	-0.119418	P19827:rs1042779;P19827-3:rs1042779	ITIH1_HUMAN	P19827:rs1042779	MSLDYGFVTPLTSMSIR	ITIH1_HUMAN	ITIH1	chr3	52777598	52792062	+	52777615	52791908	22	134,21,167,105,163,114,126,117,169,126,182,186,140,155,15,21,81,114,202,173,112,281	0,398,741,1343,1833,2670,4341,4552,5358,5615,6697,7445,8696,9346,9589,9993,10387,10633,12054,13150,13918,14183	M1-E39,K40-T46,A47-V102,V102-R137,R137-E191,I192-K229,G230-L271,V272-Q310,T311-A367,A367-G409,G409-Q469,G470-G531,E532-R578,R578-D630,D630-E635,E635-T642,T642-V669,V669-G707,G707-G774,G774-G832,G832-R869,R869-F911	56706
36	2.00079e-65	FALSE	14	ITIH1	P19827	MSLDYGFVTPLTSMSIR	70	complex	ALT	NP 1	pc2	rs1042779	3:52821011:A:G	0.376923	p-min	1.58282e-17	FALSE	TRUE	0.000342851	FALSE	929.998	1453.03	0.640038	P19827:rs1042779;P19827-3:rs1042779	ITIH1_HUMAN	P19827:rs1042779	MSLDYGFVTPLTSMSIR	ITIH1_HUMAN	ITIH1	chr3	52777598	52792062	+	52777615	52791908	22	134,21,167,105,163,114,126,117,169,126,182,186,140,155,15,21,81,114,202,173,112,281	0,398,741,1343,1833,2670,4341,4552,5358,5615,6697,7445,8696,9346,9589,9993,10387,10633,12054,13150,13918,14183	M1-E39,K40-T46,A47-V102,V102-R137,R137-E191,I192-K229,G230-L271,V272-Q310,T311-A367,A367-G409,G409-Q469,G470-G531,E532-R578,R578-D630,D630-E635,E635-T642,T642-V669,V669-G707,G707-G774,G774-G832,G832-R869,R869-F911	21245
36	2.00079e-65	FALSE	14	ITIH1	P19827	ANLSSQALR	26	complex	ALT	NP 4	pc2	rs1042779	3:52821011:A:G	0.376923	p-maj	3.76371e-09	FALSE	TRUE	0.104506	FALSE	534.833	3647.8	0.146618	P19827:rs1042779;P19827-3:rs1042779	ITIH1_HUMAN	P19827:rs1042779	ANLSSQALR	ITIH1_HUMAN	ITIH1	chr3	52777598	52792062	+	52777615	52791908	22	134,21,167,105,163,114,126,117,169,126,182,186,140,155,15,21,81,114,202,173,112,281	0,398,741,1343,1833,2670,4341,4552,5358,5615,6697,7445,8696,9346,9589,9993,10387,10633,12054,13150,13918,14183	M1-E39,K40-T46,A47-V102,V102-R137,R137-E191,I192-K229,G230-L271,V272-Q310,T311-A367,A367-G409,G409-Q469,G470-G531,E532-R578,R578-D630,D630-E635,E635-T642,T642-V669,V669-G707,G707-G774,G774-G832,G832-R869,R869-F911	108364
36	2.00079e-65	FALSE	14	ITIH1	P19827	ANLSSQALR	16	complex	ALT	NP 1	pc2	rs1042779	3:52821011:A:G	0.376923	p-maj	1.22627e-07	FALSE	TRUE	0.658741	FALSE	674.734	5523.16	0.122165	P19827:rs1042779;P19827-3:rs1042779	ITIH1_HUMAN	P19827:rs1042779	ANLSSQALR	ITIH1_HUMAN	ITIH1	chr3	52777598	52792062	+	52777615	52791908	22	134,21,167,105,163,114,126,117,169,126,182,186,140,155,15,21,81,114,202,173,112,281	0,398,741,1343,1833,2670,4341,4552,5358,5615,6697,7445,8696,9346,9589,9993,10387,10633,12054,13150,13918,14183	M1-E39,K40-T46,A47-V102,V102-R137,R137-E191,I192-K229,G230-L271,V272-Q310,T311-A367,A367-G409,G409-Q469,G470-G531,E532-R578,R578-D630,D630-E635,E635-T642,T642-V669,V669-G707,G707-G774,G774-G832,G832-R869,R869-F911	1984
36	2.00079e-65	FALSE	14	ITIH1	P19827	MSLDYGFVTPLTSMSIR	13	complex	ALT	NP 5	pc3	rs1042779	3:52821011:A:G	0.376923	p-min	0.00103461	FALSE	FALSE	0.00915481	FALSE	2198.39	5065.74	0.433972	P19827:rs1042779;P19827-3:rs1042779	ITIH1_HUMAN	P19827:rs1042779	MSLDYGFVTPLTSMSIR	ITIH1_HUMAN	ITIH1	chr3	52777598	52792062	+	52777615	52791908	22	134,21,167,105,163,114,126,117,169,126,182,186,140,155,15,21,81,114,202,173,112,281	0,398,741,1343,1833,2670,4341,4552,5358,5615,6697,7445,8696,9346,9589,9993,10387,10633,12054,13150,13918,14183	M1-E39,K40-T46,A47-V102,V102-R137,R137-E191,I192-K229,G230-L271,V272-Q310,T311-A367,A367-G409,G409-Q469,G470-G531,E532-R578,R578-D630,D630-E635,E635-T642,T642-V669,V669-G707,G707-G774,G774-G832,G832-R869,R869-F911	163086
36	2.00079e-65	FALSE	14	ITIH1	P19827	MSLDYGFVTPLTSMSIR	4	complex	ALT	NP 3	pc3	rs1042779	3:52821011:A:G	0.376923	p-maj	0.125902	FALSE	FALSE	0.275279	FALSE	-697.876	3872.34	-0.180221	P19827:rs1042779;P19827-3:rs1042779	ITIH1_HUMAN	P19827:rs1042779	MSLDYGFVTPLTSMSIR	ITIH1_HUMAN	ITIH1	chr3	52777598	52792062	+	52777615	52791908	22	134,21,167,105,163,114,126,117,169,126,182,186,140,155,15,21,81,114,202,173,112,281	0,398,741,1343,1833,2670,4341,4552,5358,5615,6697,7445,8696,9346,9589,9993,10387,10633,12054,13150,13918,14183	M1-E39,K40-T46,A47-V102,V102-R137,R137-E191,I192-K229,G230-L271,V272-Q310,T311-A367,A367-G409,G409-Q469,G470-G531,E532-R578,R578-D630,D630-E635,E635-T642,T642-V669,V669-G707,G707-G774,G774-G832,G832-R869,R869-F911	92166
36	2.00079e-65	FALSE	14	ITIH1	P19827	MSLDYGFVTPLTSMSIR	1	complex	ALT	NP 1	pc3	rs1042779	3:52821011:A:G	0.376923	p-maj	1	FALSE	FALSE	1	FALSE	0	2884.35	0	P19827:rs1042779;P19827-3:rs1042779	ITIH1_HUMAN	P19827:rs1042779	MSLDYGFVTPLTSMSIR	ITIH1_HUMAN	ITIH1	chr3	52777598	52792062	+	52777615	52791908	22	134,21,167,105,163,114,126,117,169,126,182,186,140,155,15,21,81,114,202,173,112,281	0,398,741,1343,1833,2670,4341,4552,5358,5615,6697,7445,8696,9346,9589,9993,10387,10633,12054,13150,13918,14183	M1-E39,K40-T46,A47-V102,V102-R137,R137-E191,I192-K229,G230-L271,V272-Q310,T311-A367,A367-G409,G409-Q469,G470-G531,E532-R578,R578-D630,D630-E635,E635-T642,T642-V669,V669-G707,G707-G774,G774-G832,G832-R869,R869-F911	21246
37	2.49986e-65	TRUE	9	CP	E9PFZ2	MYYSAVEPTK	74	ref-alt pair	REF	NP 5	pc2	rs701753	3:148916235:T:A	0.121538	p-min	2.49986e-65	TRUE	TRUE	0.9422	FALSE	2649.75	140103	0.0189128	E9PFZ2	E9PFZ2_HUMAN	E9PFZ2	MYYSAVEPTK	E9PFZ2_HUMAN	CP	chr3	149165945	149221827	-	149166017	149221792	17	1.0514e+50	0,11894,12469,13610,16059,17520,19293,22106,32421,33766,36156,40222,41417,43265,44221,46505,55701	M1-T49,T49-G132,G132-D203,D203-S261,S261-A346,A346-S403,S403-G450,G450-S501,S501-Q571,K572-W622,W622-N691,N691-G738,G738-G781,G781-K816,D817-A889,A889-K935,H936-M946	163307
37	2.49986e-65	FALSE	9	CP	E9PFZ2	MYYSAVEPTK	73	ref-alt pair	REF	NP 4	pc2	rs701753	3:148916235:T:A	0.121538	p-min	2.0151e-63	FALSE	TRUE	0.513003	FALSE	6156.05	26624.2	0.23122	E9PFZ2	E9PFZ2_HUMAN	E9PFZ2	MYYSAVEPTK	E9PFZ2_HUMAN	CP	chr3	149165945	149221827	-	149166017	149221792	17	1.0514e+50	0,11894,12469,13610,16059,17520,19293,22106,32421,33766,36156,40222,41417,43265,44221,46505,55701	M1-T49,T49-G132,G132-D203,D203-S261,S261-A346,A346-S403,S403-G450,G450-S501,S501-Q571,K572-W622,W622-N691,N691-G738,G738-G781,G781-K816,D817-A889,A889-K935,H936-M946	127847
37	2.49986e-65	FALSE	9	CP	E9PFZ2	MYYSAVEPTK	74	ref-alt pair	REF	NP 2	pc2	rs701753	3:148916235:T:A	0.121538	p-min	2.12678e-51	FALSE	TRUE	0.182813	FALSE	-4903.84	21726.2	-0.225711	E9PFZ2	E9PFZ2_HUMAN	E9PFZ2	MYYSAVEPTK	E9PFZ2_HUMAN	CP	chr3	149165945	149221827	-	149166017	149221792	17	1.0514e+50	0,11894,12469,13610,16059,17520,19293,22106,32421,33766,36156,40222,41417,43265,44221,46505,55701	M1-T49,T49-G132,G132-D203,D203-S261,S261-A346,A346-S403,S403-G450,G450-S501,S501-Q571,K572-W622,W622-N691,N691-G738,G738-G781,G781-K816,D817-A889,A889-K935,H936-M946	56927
37	2.49986e-65	FALSE	9	CP	E9PFZ2	MYYSAVEPTK	22	ref-alt pair	REF	NP 1	pc2	rs701753	3:148916235:T:A	0.121538	p-min	2.44452e-07	FALSE	TRUE	0.0448452	FALSE	862.053	2780.46	0.31004	E9PFZ2	E9PFZ2_HUMAN	E9PFZ2	MYYSAVEPTK	E9PFZ2_HUMAN	CP	chr3	149165945	149221827	-	149166017	149221792	17	1.0514e+50	0,11894,12469,13610,16059,17520,19293,22106,32421,33766,36156,40222,41417,43265,44221,46505,55701	M1-T49,T49-G132,G132-D203,D203-S261,S261-A346,A346-S403,S403-G450,G450-S501,S501-Q571,K572-W622,W622-N691,N691-G738,G738-G781,G781-K816,D817-A889,A889-K935,H936-M946	21467
37	2.49986e-65	FALSE	9	CP	E9PFZ2	MYYSAVDPTK	231	ref-alt pair	ALT	NP 5	pc2	rs701753	3:148916235:T:A	0.121538	p-min	1.91219e-06	FALSE	TRUE	0.000593152	FALSE	-113182	298539	-0.37912	E9PFZ2:rs701753	E9PFZ2_HUMAN	E9PFZ2:rs701753	MYYSAVDPTK	E9PFZ2_HUMAN	CP	chr3	149165945	149221827	-	149166017	149221792	17	1.0514e+50	0,11894,12469,13610,16059,17520,19293,22106,32421,33766,36156,40222,41417,43265,44221,46505,55701	M1-T49,T49-G132,G132-D203,D203-S261,S261-A346,A346-S403,S403-G450,G450-S501,S501-Q571,K572-W622,W622-N691,N691-G738,G738-G781,G781-K816,D817-A889,A889-K935,H936-M946	163306
37	2.49986e-65	FALSE	9	CP	E9PFZ2	MYYSAVEPTK	9	ref-alt pair	REF	NP 3	pc2	rs701753	3:148916235:T:A	0.121538	p-min	0.000551848	FALSE	FALSE	0.425458	FALSE	356.803	2516.29	0.141797	E9PFZ2	E9PFZ2_HUMAN	E9PFZ2	MYYSAVEPTK	E9PFZ2_HUMAN	CP	chr3	149165945	149221827	-	149166017	149221792	17	1.0514e+50	0,11894,12469,13610,16059,17520,19293,22106,32421,33766,36156,40222,41417,43265,44221,46505,55701	M1-T49,T49-G132,G132-D203,D203-S261,S261-A346,A346-S403,S403-G450,G450-S501,S501-Q571,K572-W622,W622-N691,N691-G738,G738-G781,G781-K816,D817-A889,A889-K935,H936-M946	92387
37	2.49986e-65	FALSE	9	CP	E9PFZ2	MYYSAVDPTK	57	ref-alt pair	ALT	NP 4	pc2	rs701753	3:148916235:T:A	0.121538	p-min	0.0219294	FALSE	FALSE	0.370185	FALSE	12897.1	42518.2	0.303331	E9PFZ2:rs701753	E9PFZ2_HUMAN	E9PFZ2:rs701753	MYYSAVDPTK	E9PFZ2_HUMAN	CP	chr3	149165945	149221827	-	149166017	149221792	17	1.0514e+50	0,11894,12469,13610,16059,17520,19293,22106,32421,33766,36156,40222,41417,43265,44221,46505,55701	M1-T49,T49-G132,G132-D203,D203-S261,S261-A346,A346-S403,S403-G450,G450-S501,S501-Q571,K572-W622,W622-N691,N691-G738,G738-G781,G781-K816,D817-A889,A889-K935,H936-M946	127846
37	2.49986e-65	FALSE	9	CP	E9PFZ2	MYYSAVDPTK	20	ref-alt pair	ALT	NP 2	pc2	rs701753	3:148916235:T:A	0.121538	p-min	0.266762	FALSE	FALSE	0.492107	FALSE	-27455.1	112325	-0.244426	E9PFZ2:rs701753	E9PFZ2_HUMAN	E9PFZ2:rs701753	MYYSAVDPTK	E9PFZ2_HUMAN	CP	chr3	149165945	149221827	-	149166017	149221792	17	1.0514e+50	0,11894,12469,13610,16059,17520,19293,22106,32421,33766,36156,40222,41417,43265,44221,46505,55701	M1-T49,T49-G132,G132-D203,D203-S261,S261-A346,A346-S403,S403-G450,G450-S501,S501-Q571,K572-W622,W622-N691,N691-G738,G738-G781,G781-K816,D817-A889,A889-K935,H936-M946	56926
37	2.49986e-65	FALSE	9	CP	E9PFZ2	MYYSAVDPTK	4	ref-alt pair	ALT	NP 1	pc2	rs701753	3:148916235:T:A	0.121538	p-min	0.578391	FALSE	FALSE	1	FALSE	0	17183.2	0	E9PFZ2:rs701753	E9PFZ2_HUMAN	E9PFZ2:rs701753	MYYSAVDPTK	E9PFZ2_HUMAN	CP	chr3	149165945	149221827	-	149166017	149221792	17	1.0514e+50	0,11894,12469,13610,16059,17520,19293,22106,32421,33766,36156,40222,41417,43265,44221,46505,55701	M1-T49,T49-G132,G132-D203,D203-S261,S261-A346,A346-S403,S403-G450,G450-S501,S501-Q571,K572-W622,W622-N691,N691-G738,G738-G781,G781-K816,D817-A889,A889-K935,H936-M946	21466
38	5.3533e-65	TRUE	20	APOC4;APOC4-APOC2	P55056	GFMQTYYDDHLRDLGPR	185	complex	ALT	NP 1	pc3	rs5167	19:45448465:T:G	0.356923	p-min	5.3533e-65	TRUE	TRUE	2.28764e-05	FALSE	9655.14	15106.8	0.639124	P55056:rs5167	APOC4_HUMAN	P55056:rs5167	GFMQTYYDDHLRDLGPR	APOC4_HUMAN	APOC4	chr19	44942236	44945496	+	44942277	44945302	3	117142357	0,2512,2903	M1-A26,A26-W73,W73-G127	10806
38	5.3533e-65	FALSE	20	APOC4;APOC4-APOC2	P55056	GFMQTYYDDHLRDLGPR	149	complex	ALT	NP 5	pc3	rs5167	19:45448465:T:G	0.356923	p-min	3.63419e-46	FALSE	TRUE	0.0161202	FALSE	3144.08	5999.75	0.524035	P55056:rs5167	APOC4_HUMAN	P55056:rs5167	GFMQTYYDDHLRDLGPR	APOC4_HUMAN	APOC4	chr19	44942236	44945496	+	44942277	44945302	3	117142357	0,2512,2903	M1-A26,A26-W73,W73-G127	152646
38	5.3533e-65	FALSE	20	APOC4;APOC4-APOC2	P55056	GFMQTYYDDHLRDLGPR	156	complex	ALT	NP 3	pc3	rs5167	19:45448465:T:G	0.356923	p-min	1.1117e-44	FALSE	TRUE	0.0409033	FALSE	3313.15	5563.03	0.595565	P55056:rs5167	APOC4_HUMAN	P55056:rs5167	GFMQTYYDDHLRDLGPR	APOC4_HUMAN	APOC4	chr19	44942236	44945496	+	44942277	44945302	3	117142357	0,2512,2903	M1-A26,A26-W73,W73-G127	81726
38	5.3533e-65	FALSE	20	APOC4;APOC4-APOC2	P55056	GFMQTYYDDHLRDLGPR	136	complex	ALT	NP 4	pc3	rs5167	19:45448465:T:G	0.356923	p-min	5.98908e-41	FALSE	TRUE	0.0233917	FALSE	3914.36	9431.97	0.415009	P55056:rs5167	APOC4_HUMAN	P55056:rs5167	GFMQTYYDDHLRDLGPR	APOC4_HUMAN	APOC4	chr19	44942236	44945496	+	44942277	44945302	3	117142357	0,2512,2903	M1-A26,A26-W73,W73-G127	117186
38	5.3533e-65	FALSE	20	APOC4;APOC4-APOC2	P55056	GFMQTYYDDHLRDLGPR	116	complex	ALT	NP 1	pc4	rs5167	19:45448465:T:G	0.356923	p-min	2.00183e-25	FALSE	TRUE	0.0159443	FALSE	2471.77	5179.37	0.477233	P55056:rs5167	APOC4_HUMAN	P55056:rs5167	GFMQTYYDDHLRDLGPR	APOC4_HUMAN	APOC4	chr19	44942236	44945496	+	44942277	44945302	3	117142357	0,2512,2903	M1-A26,A26-W73,W73-G127	10807
38	5.3533e-65	FALSE	20	APOC4;APOC4-APOC2	P55056	GFMQTYYDDHLRDLGPR	97	complex	ALT	NP 2	pc3	rs5167	19:45448465:T:G	0.356923	p-min	2.17522e-22	FALSE	TRUE	0.097129	FALSE	2178.42	5185.57	0.420093	P55056:rs5167	APOC4_HUMAN	P55056:rs5167	GFMQTYYDDHLRDLGPR	APOC4_HUMAN	APOC4	chr19	44942236	44945496	+	44942277	44945302	3	117142357	0,2512,2903	M1-A26,A26-W73,W73-G127	46266
38	5.3533e-65	FALSE	20	APOC4;APOC4-APOC2	P55056	GFMQTYYDDHLRDLGPR	64	complex	ALT	NP 5	pc4	rs5167	19:45448465:T:G	0.356923	p-min	1.64566e-14	FALSE	TRUE	0.0482763	FALSE	2062.46	2900.26	0.711129	P55056:rs5167	APOC4_HUMAN	P55056:rs5167	GFMQTYYDDHLRDLGPR	APOC4_HUMAN	APOC4	chr19	44942236	44945496	+	44942277	44945302	3	117142357	0,2512,2903	M1-A26,A26-W73,W73-G127	152647
38	5.3533e-65	FALSE	20	APOC4;APOC4-APOC2	P55056	GFMQTYYDDHLRDLGPLTK	144	complex	REF	NP 5	pc3	rs5167	19:45448465:T:G	0.356923	p-maj	1.66229e-12	FALSE	TRUE	0.0164088	FALSE	-1138.55	4382.57	-0.259791	P55056;P55056:rs1132899	APOC4_HUMAN	P55056	GFMQTYYDDHLRDLGPLTK	APOC4_HUMAN	APOC4	chr19	44942236	44945496	+	44942277	44945302	3	117142357	0,2512,2903	M1-A26,A26-W73,W73-G127	152644
38	5.3533e-65	FALSE	20	APOC4;APOC4-APOC2	P55056	GFMQTYYDDHLRDLGPLTK	128	complex	REF	NP 1	pc4	rs5167	19:45448465:T:G	0.356923	p-maj	7.60194e-11	FALSE	TRUE	0.0016625	FALSE	-1336.4	4198.65	-0.318293	P55056;P55056:rs1132899	APOC4_HUMAN	P55056	GFMQTYYDDHLRDLGPLTK	APOC4_HUMAN	APOC4	chr19	44942236	44945496	+	44942277	44945302	3	117142357	0,2512,2903	M1-A26,A26-W73,W73-G127	10805
38	5.3533e-65	FALSE	20	APOC4;APOC4-APOC2	P55056	GFMQTYYDDHLRDLGPLTK	141	complex	REF	NP 1	pc3	rs5167	19:45448465:T:G	0.356923	p-maj	1.62576e-10	FALSE	TRUE	0.00403948	FALSE	-1896.23	5017.93	-0.377891	P55056;P55056:rs1132899	APOC4_HUMAN	P55056	GFMQTYYDDHLRDLGPLTK	APOC4_HUMAN	APOC4	chr19	44942236	44945496	+	44942277	44945302	3	117142357	0,2512,2903	M1-A26,A26-W73,W73-G127	10804
38	5.3533e-65	FALSE	20	APOC4;APOC4-APOC2	P55056	GFMQTYYDDHLRDLGPLTK	115	complex	REF	NP 4	pc3	rs5167	19:45448465:T:G	0.356923	p-maj	1.63503e-09	FALSE	TRUE	0.167456	FALSE	-693.474	3951.54	-0.175495	P55056;P55056:rs1132899	APOC4_HUMAN	P55056	GFMQTYYDDHLRDLGPLTK	APOC4_HUMAN	APOC4	chr19	44942236	44945496	+	44942277	44945302	3	117142357	0,2512,2903	M1-A26,A26-W73,W73-G127	117184
38	5.3533e-65	FALSE	20	APOC4;APOC4-APOC2	P55056	GFMQTYYDDHLRDLGPR	40	complex	ALT	NP 4	pc4	rs5167	19:45448465:T:G	0.356923	p-min	2.29818e-09	FALSE	TRUE	0.206026	FALSE	2165.87	3581.45	0.604748	P55056:rs5167	APOC4_HUMAN	P55056:rs5167	GFMQTYYDDHLRDLGPR	APOC4_HUMAN	APOC4	chr19	44942236	44945496	+	44942277	44945302	3	117142357	0,2512,2903	M1-A26,A26-W73,W73-G127	117187
38	5.3533e-65	FALSE	20	APOC4;APOC4-APOC2	P55056	GFMQTYYDDHLRDLGPLTK	74	complex	REF	NP 4	pc4	rs5167	19:45448465:T:G	0.356923	p-min	4.37218e-09	FALSE	TRUE	0.000570791	FALSE	-995.51	2585.72	-0.385004	P55056;P55056:rs1132899	APOC4_HUMAN	P55056	GFMQTYYDDHLRDLGPLTK	APOC4_HUMAN	APOC4	chr19	44942236	44945496	+	44942277	44945302	3	117142357	0,2512,2903	M1-A26,A26-W73,W73-G127	117185
38	5.3533e-65	FALSE	20	APOC4;APOC4-APOC2	P55056	GFMQTYYDDHLRDLGPLTK	79	complex	REF	NP 5	pc4	rs5167	19:45448465:T:G	0.356923	p-min	1.84519e-08	FALSE	TRUE	0.338338	FALSE	-354.486	3107.84	-0.114062	P55056;P55056:rs1132899	APOC4_HUMAN	P55056	GFMQTYYDDHLRDLGPLTK	APOC4_HUMAN	APOC4	chr19	44942236	44945496	+	44942277	44945302	3	117142357	0,2512,2903	M1-A26,A26-W73,W73-G127	152645
38	5.3533e-65	FALSE	20	APOC4;APOC4-APOC2	P55056	GFMQTYYDDHLRDLGPLTK	104	complex	REF	NP 2	pc3	rs5167	19:45448465:T:G	0.356923	p-maj	2.17143e-08	FALSE	TRUE	0.0437548	FALSE	-890.194	3925.92	-0.226748	P55056;P55056:rs1132899	APOC4_HUMAN	P55056	GFMQTYYDDHLRDLGPLTK	APOC4_HUMAN	APOC4	chr19	44942236	44945496	+	44942277	44945302	3	117142357	0,2512,2903	M1-A26,A26-W73,W73-G127	46264
38	5.3533e-65	FALSE	20	APOC4;APOC4-APOC2	P55056	GFMQTYYDDHLRDLGPR	34	complex	ALT	NP 3	pc4	rs5167	19:45448465:T:G	0.356923	p-maj	2.50247e-08	FALSE	TRUE	0.352561	FALSE	1815.14	3429.08	0.529337	P55056:rs5167	APOC4_HUMAN	P55056:rs5167	GFMQTYYDDHLRDLGPR	APOC4_HUMAN	APOC4	chr19	44942236	44945496	+	44942277	44945302	3	117142357	0,2512,2903	M1-A26,A26-W73,W73-G127	81727
38	5.3533e-65	FALSE	20	APOC4;APOC4-APOC2	P55056	GFMQTYYDDHLRDLGPR	24	complex	ALT	NP 2	pc4	rs5167	19:45448465:T:G	0.356923	p-maj	4.37032e-05	FALSE	FALSE	0.261693	FALSE	2161.9	2696.19	0.801836	P55056:rs5167	APOC4_HUMAN	P55056:rs5167	GFMQTYYDDHLRDLGPR	APOC4_HUMAN	APOC4	chr19	44942236	44945496	+	44942277	44945302	3	117142357	0,2512,2903	M1-A26,A26-W73,W73-G127	46267
38	5.3533e-65	FALSE	20	APOC4;APOC4-APOC2	P55056	GFMQTYYDDHLRDLGPLTK	54	complex	REF	NP 3	pc4	rs5167	19:45448465:T:G	0.356923	p-min	0.000248546	FALSE	FALSE	0.171676	FALSE	-486.322	2589.27	-0.187822	P55056;P55056:rs1132899	APOC4_HUMAN	P55056	GFMQTYYDDHLRDLGPLTK	APOC4_HUMAN	APOC4	chr19	44942236	44945496	+	44942277	44945302	3	117142357	0,2512,2903	M1-A26,A26-W73,W73-G127	81725
38	5.3533e-65	FALSE	20	APOC4;APOC4-APOC2	P55056	GFMQTYYDDHLRDLGPLTK	12	complex	REF	NP 2	pc4	rs5167	19:45448465:T:G	0.356923	p-min	0.032393	FALSE	FALSE	0.499727	FALSE	-260.382	1950.24	-0.133513	P55056;P55056:rs1132899	APOC4_HUMAN	P55056	GFMQTYYDDHLRDLGPLTK	APOC4_HUMAN	APOC4	chr19	44942236	44945496	+	44942277	44945302	3	117142357	0,2512,2903	M1-A26,A26-W73,W73-G127	46265
38	5.3533e-65	FALSE	20	APOC4;APOC4-APOC2	P55056	GFMQTYYDDHLRDLGPLTK	25	complex	REF	NP 3	pc3	rs5167	19:45448465:T:G	0.356923	p-maj	0.0576685	FALSE	FALSE	0.096525	FALSE	-599.213	1915.67	-0.312795	P55056;P55056:rs1132899	APOC4_HUMAN	P55056	GFMQTYYDDHLRDLGPLTK	APOC4_HUMAN	APOC4	chr19	44942236	44945496	+	44942277	44945302	3	117142357	0,2512,2903	M1-A26,A26-W73,W73-G127	81724
39	3.8718e-64	TRUE	13	LIPC	E7EUJ1	LSPDDASFVDAIHTFTR	222	ref-alt pair	ALT	NP 4	pc3	rs6083	15:58838010:A:G	0.467692	p-min	3.8718e-64	TRUE	TRUE	3.86255e-19	TRUE	6395.42	9779.16	0.653985	P11150:rs6083;E7EUJ1:rs6083;E7EUK6:rs6083	E7EUJ1_HUMAN;E7EUK6_HUMAN;LIPC_HUMAN	E7EUJ1:rs6083;E7EUK6:rs6083;P11150:rs6083	LSPDDASFVDAIHTFTR	E7EUJ1_HUMAN	LIPC	chr15	58410571	58566471	+	58432032	58565287	10	2.47128e+30	0,21421,127761,131213,131962,135170,137758,150292,152933,154607	M1-E30,E30-S91,V92-E152,E153-G192,G192-A270,A270-V351,V351-L390,L390-R463,R463-L499	126059
39	3.8718e-64	FALSE	13	LIPC	E7EUJ1	LSPDDANFVDAIHTFTR	247	ref-alt pair	REF	NP 4	pc3	rs6083	15:58838010:A:G	0.467692	p-maj	2.81745e-62	FALSE	TRUE	5.58887e-18	TRUE	-6026.26	10677.1	-0.564409	E7EUJ1;E7EUK6;P11150	LIPC_HUMAN	P11150	LSPDDANFVDAIHTFTR	E7EUJ1_HUMAN	LIPC	chr15	58410571	58566471	+	58432032	58565287	10	2.47128e+30	0,21421,127761,131213,131962,135170,137758,150292,152933,154607	M1-E30,E30-S91,V92-E152,E153-G192,G192-A270,A270-V351,V351-L390,L390-R463,R463-L499	126057
39	3.8718e-64	FALSE	13	LIPC	E7EUJ1	LSPDDANFVDAIHTFTR	205	ref-alt pair	REF	NP 3	pc3	rs6083	15:58838010:A:G	0.467692	p-maj	1.33733e-26	FALSE	TRUE	1.49609e-09	TRUE	-2194.33	5573.1	-0.393737	E7EUJ1;E7EUK6;P11150	LIPC_HUMAN	P11150	LSPDDANFVDAIHTFTR	E7EUJ1_HUMAN	LIPC	chr15	58410571	58566471	+	58432032	58565287	10	2.47128e+30	0,21421,127761,131213,131962,135170,137758,150292,152933,154607	M1-E30,E30-S91,V92-E152,E153-G192,G192-A270,A270-V351,V351-L390,L390-R463,R463-L499	90597
39	3.8718e-64	FALSE	13	LIPC	E7EUJ1	LSPDDANFVDAIHTFTR	93	ref-alt pair	REF	NP 1	pc3	rs6083	15:58838010:A:G	0.467692	p-min	3.30706e-13	FALSE	TRUE	0.0717327	FALSE	-1100.65	6846.03	-0.160771	E7EUJ1;E7EUK6;P11150	LIPC_HUMAN	P11150	LSPDDANFVDAIHTFTR	E7EUJ1_HUMAN	LIPC	chr15	58410571	58566471	+	58432032	58565287	10	2.47128e+30	0,21421,127761,131213,131962,135170,137758,150292,152933,154607	M1-E30,E30-S91,V92-E152,E153-G192,G192-A270,A270-V351,V351-L390,L390-R463,R463-L499	19677
39	3.8718e-64	FALSE	13	LIPC	E7EUJ1	LSPDDASFVDAIHTFTR	59	ref-alt pair	ALT	NP 3	pc3	rs6083	15:58838010:A:G	0.467692	p-maj	9.64111e-13	FALSE	TRUE	3.75784e-05	FALSE	1237.34	3144.37	0.393511	P11150:rs6083;E7EUJ1:rs6083;E7EUK6:rs6083	E7EUJ1_HUMAN;E7EUK6_HUMAN;LIPC_HUMAN	E7EUJ1:rs6083;E7EUK6:rs6083;P11150:rs6083	LSPDDASFVDAIHTFTR	E7EUJ1_HUMAN	LIPC	chr15	58410571	58566471	+	58432032	58565287	10	2.47128e+30	0,21421,127761,131213,131962,135170,137758,150292,152933,154607	M1-E30,E30-S91,V92-E152,E153-G192,G192-A270,A270-V351,V351-L390,L390-R463,R463-L499	90599
39	3.8718e-64	FALSE	13	LIPC	E7EUJ1	LSPDDASFVDAIHTFTR	62	ref-alt pair	ALT	NP 4	pc2	rs6083	15:58838010:A:G	0.467692	p-min	4.18938e-11	FALSE	TRUE	0.000101232	FALSE	2626.87	5671.72	0.463152	P11150:rs6083;E7EUJ1:rs6083;E7EUK6:rs6083	E7EUJ1_HUMAN;E7EUK6_HUMAN;LIPC_HUMAN	E7EUJ1:rs6083;E7EUK6:rs6083;P11150:rs6083	LSPDDASFVDAIHTFTR	E7EUJ1_HUMAN	LIPC	chr15	58410571	58566471	+	58432032	58565287	10	2.47128e+30	0,21421,127761,131213,131962,135170,137758,150292,152933,154607	M1-E30,E30-S91,V92-E152,E153-G192,G192-A270,A270-V351,V351-L390,L390-R463,R463-L499	126058
39	3.8718e-64	FALSE	13	LIPC	E7EUJ1	LSPDDASFVDAIHTFTR	20	ref-alt pair	ALT	NP 5	pc3	rs6083	15:58838010:A:G	0.467692	p-maj	5.96683e-11	FALSE	TRUE	0.066911	FALSE	-1010.08	2445.59	-0.413023	P11150:rs6083;E7EUJ1:rs6083;E7EUK6:rs6083	E7EUJ1_HUMAN;E7EUK6_HUMAN;LIPC_HUMAN	E7EUJ1:rs6083;E7EUK6:rs6083;P11150:rs6083	LSPDDASFVDAIHTFTR	E7EUJ1_HUMAN	LIPC	chr15	58410571	58566471	+	58432032	58565287	10	2.47128e+30	0,21421,127761,131213,131962,135170,137758,150292,152933,154607	M1-E30,E30-S91,V92-E152,E153-G192,G192-A270,A270-V351,V351-L390,L390-R463,R463-L499	161519
39	3.8718e-64	FALSE	13	LIPC	E7EUJ1	LSPDDASFVDAIHTFTR	21	ref-alt pair	ALT	NP 1	pc3	rs6083	15:58838010:A:G	0.467692	p-maj	3.4514e-10	FALSE	TRUE	0.11393	FALSE	1020.77	3756.73	0.271718	P11150:rs6083;E7EUJ1:rs6083;E7EUK6:rs6083	E7EUJ1_HUMAN;E7EUK6_HUMAN;LIPC_HUMAN	E7EUJ1:rs6083;E7EUK6:rs6083;P11150:rs6083	LSPDDASFVDAIHTFTR	E7EUJ1_HUMAN	LIPC	chr15	58410571	58566471	+	58432032	58565287	10	2.47128e+30	0,21421,127761,131213,131962,135170,137758,150292,152933,154607	M1-E30,E30-S91,V92-E152,E153-G192,G192-A270,A270-V351,V351-L390,L390-R463,R463-L499	19679
39	3.8718e-64	FALSE	13	LIPC	E7EUJ1	LSPDDANFVDAIHTFTR	29	ref-alt pair	REF	NP 4	pc2	rs6083	15:58838010:A:G	0.467692	p-min	4.90854e-10	FALSE	TRUE	0.315714	FALSE	-1050.45	6462.4	-0.162549	E7EUJ1;E7EUK6;P11150	LIPC_HUMAN	P11150	LSPDDANFVDAIHTFTR	E7EUJ1_HUMAN	LIPC	chr15	58410571	58566471	+	58432032	58565287	10	2.47128e+30	0,21421,127761,131213,131962,135170,137758,150292,152933,154607	M1-E30,E30-S91,V92-E152,E153-G192,G192-A270,A270-V351,V351-L390,L390-R463,R463-L499	126056
39	3.8718e-64	FALSE	13	LIPC	E7EUJ1	LSPDDANFVDAIHTFTR	17	ref-alt pair	REF	NP 5	pc3	rs6083	15:58838010:A:G	0.467692	p-min	0.000351037	FALSE	FALSE	0.724384	FALSE	-120.984	2568.81	-0.0470975	E7EUJ1;E7EUK6;P11150	LIPC_HUMAN	P11150	LSPDDANFVDAIHTFTR	E7EUJ1_HUMAN	LIPC	chr15	58410571	58566471	+	58432032	58565287	10	2.47128e+30	0,21421,127761,131213,131962,135170,137758,150292,152933,154607	M1-E30,E30-S91,V92-E152,E153-G192,G192-A270,A270-V351,V351-L390,L390-R463,R463-L499	161517
39	3.8718e-64	FALSE	13	LIPC	E7EUJ1	LSPDDASFVDAIHTFTR	4	ref-alt pair	ALT	NP 2	pc3	rs6083	15:58838010:A:G	0.467692	p-maj	0.0381776	FALSE	FALSE	0.475866	FALSE	-292.113	2604.57	-0.112154	P11150:rs6083;E7EUJ1:rs6083;E7EUK6:rs6083	E7EUJ1_HUMAN;E7EUK6_HUMAN;LIPC_HUMAN	E7EUJ1:rs6083;E7EUK6:rs6083;P11150:rs6083	LSPDDASFVDAIHTFTR	E7EUJ1_HUMAN	LIPC	chr15	58410571	58566471	+	58432032	58565287	10	2.47128e+30	0,21421,127761,131213,131962,135170,137758,150292,152933,154607	M1-E30,E30-S91,V92-E152,E153-G192,G192-A270,A270-V351,V351-L390,L390-R463,R463-L499	55139
39	3.8718e-64	FALSE	13	LIPC	E7EUJ1	LSPDDASFVDAIHTFTR	1	ref-alt pair	ALT	NP 1	pc2	rs6083	15:58838010:A:G	0.467692	p-maj	0.227692	FALSE	FALSE	1	FALSE	0	3909.18	0	P11150:rs6083;E7EUJ1:rs6083;E7EUK6:rs6083	E7EUJ1_HUMAN;E7EUK6_HUMAN;LIPC_HUMAN	E7EUJ1:rs6083;E7EUK6:rs6083;P11150:rs6083	LSPDDASFVDAIHTFTR	E7EUJ1_HUMAN	LIPC	chr15	58410571	58566471	+	58432032	58565287	10	2.47128e+30	0,21421,127761,131213,131962,135170,137758,150292,152933,154607	M1-E30,E30-S91,V92-E152,E153-G192,G192-A270,A270-V351,V351-L390,L390-R463,R463-L499	19678
39	3.8718e-64	FALSE	13	LIPC	E7EUJ1	LSPDDASFVDAIHTFTR	1	ref-alt pair	ALT	NP 2	pc2	rs6083	15:58838010:A:G	0.467692	p-maj	0.227692	FALSE	FALSE	1	FALSE	0	2509.97	0	P11150:rs6083;E7EUJ1:rs6083;E7EUK6:rs6083	E7EUJ1_HUMAN;E7EUK6_HUMAN;LIPC_HUMAN	E7EUJ1:rs6083;E7EUK6:rs6083;P11150:rs6083	LSPDDASFVDAIHTFTR	E7EUJ1_HUMAN	LIPC	chr15	58410571	58566471	+	58432032	58565287	10	2.47128e+30	0,21421,127761,131213,131962,135170,137758,150292,152933,154607	M1-E30,E30-S91,V92-E152,E153-G192,G192-A270,A270-V351,V351-L390,L390-R463,R463-L499	55138
40	3.67329e-63	TRUE	30	ITIH4	B7ZKJ8	LLGLPGPPDVPDHAAYHPFR	64	ref-alt pair	ALT	NP 4	pc4	rs2276814	3:52853480:T:A	0.110769	p-min	3.67329e-63	TRUE	TRUE	2.80195e-06	TRUE	6227.33	10062.5	0.618868	Q14624:rs2276814;B7ZKJ8:rs2276814;Q14624-3:rs2276814	B7ZKJ8_HUMAN;ITIH4_HUMAN	B7ZKJ8:rs2276814;Q14624:rs2276814	LLGLPGPPDVPDHAAYHPFR	B7ZKJ8_HUMAN	ITIH4	chr3	52813269	52830673	-	52813423	52830642	24	221,97,155,175,117,27,75,126,54,51,27,155,140,186,182,126,169,117,129,111,163,105,161,121	0,705,939,3614,4782,4987,5192,6123,6484,6670,7021,7361,7721,10286,10553,10920,11127,11572,12616,13271,13521,13823,15849,17283	M1-K30,N31-M84,M84-K119,K119-Q173,M174-K210,A211-Q253,I254-Q292,T293-G349,G349-G391,G391-Q451,D452-L513,P514-T560,T560-E612,E612-G621,G621-G638,G638-A656,A656-L698,L698-E723,E723-A732,A732-G771,G771-G829,G829-G881,G881-R913,R913-L935	124717
40	3.67329e-63	FALSE	30	ITIH4	B7ZKJ8	LLGLPGPPDVPDHAAYHPFR	59	ref-alt pair	ALT	NP 5	pc4	rs2276814	3:52853480:T:A	0.110769	p-min	4.40221e-57	FALSE	TRUE	0.00311449	FALSE	2767.9	6325.58	0.437573	Q14624:rs2276814;B7ZKJ8:rs2276814;Q14624-3:rs2276814	B7ZKJ8_HUMAN;ITIH4_HUMAN	B7ZKJ8:rs2276814;Q14624:rs2276814	LLGLPGPPDVPDHAAYHPFR	B7ZKJ8_HUMAN	ITIH4	chr3	52813269	52830673	-	52813423	52830642	24	221,97,155,175,117,27,75,126,54,51,27,155,140,186,182,126,169,117,129,111,163,105,161,121	0,705,939,3614,4782,4987,5192,6123,6484,6670,7021,7361,7721,10286,10553,10920,11127,11572,12616,13271,13521,13823,15849,17283	M1-K30,N31-M84,M84-K119,K119-Q173,M174-K210,A211-Q253,I254-Q292,T293-G349,G349-G391,G391-Q451,D452-L513,P514-T560,T560-E612,E612-G621,G621-G638,G638-A656,A656-L698,L698-E723,E723-A732,A732-G771,G771-G829,G829-G881,G881-R913,R913-L935	160177
40	3.67329e-63	FALSE	30	ITIH4	B7ZKJ8	LLGLPGPPDVPDHAAYHPFR	63	ref-alt pair	ALT	NP 3	pc4	rs2276814	3:52853480:T:A	0.110769	p-min	6.0096e-47	FALSE	TRUE	0.0695191	FALSE	17935.7	82832	0.216531	Q14624:rs2276814;B7ZKJ8:rs2276814;Q14624-3:rs2276814	B7ZKJ8_HUMAN;ITIH4_HUMAN	B7ZKJ8:rs2276814;Q14624:rs2276814	LLGLPGPPDVPDHAAYHPFR	B7ZKJ8_HUMAN	ITIH4	chr3	52813269	52830673	-	52813423	52830642	24	221,97,155,175,117,27,75,126,54,51,27,155,140,186,182,126,169,117,129,111,163,105,161,121	0,705,939,3614,4782,4987,5192,6123,6484,6670,7021,7361,7721,10286,10553,10920,11127,11572,12616,13271,13521,13823,15849,17283	M1-K30,N31-M84,M84-K119,K119-Q173,M174-K210,A211-Q253,I254-Q292,T293-G349,G349-G391,G391-Q451,D452-L513,P514-T560,T560-E612,E612-G621,G621-G638,G638-A656,A656-L698,L698-E723,E723-A732,A732-G771,G771-G829,G829-G881,G881-R913,R913-L935	89257
40	3.67329e-63	FALSE	30	ITIH4	B7ZKJ8	LLGLPGPPDVPDHAAYHPFRR	51	ref-alt pair	ALT	NP 4	pc4	rs2276814	3:52853480:T:A	0.110769	p-min	2.10274e-45	FALSE	TRUE	2.65452e-06	TRUE	6235.39	9862.74	0.632217	Q14624:rs2276814;B7ZKJ8:rs2276814;Q14624-3:rs2276814	B7ZKJ8_HUMAN;ITIH4_HUMAN	B7ZKJ8:rs2276814;Q14624:rs2276814	LLGLPGPPDVPDHAAYHPFRR	B7ZKJ8_HUMAN	ITIH4	chr3	52813269	52830673	-	52813423	52830642	24	221,97,155,175,117,27,75,126,54,51,27,155,140,186,182,126,169,117,129,111,163,105,161,121	0,705,939,3614,4782,4987,5192,6123,6484,6670,7021,7361,7721,10286,10553,10920,11127,11572,12616,13271,13521,13823,15849,17283	M1-K30,N31-M84,M84-K119,K119-Q173,M174-K210,A211-Q253,I254-Q292,T293-G349,G349-G391,G391-Q451,D452-L513,P514-T560,T560-E612,E612-G621,G621-G638,G638-A656,A656-L698,L698-E723,E723-A732,A732-G771,G771-G829,G829-G881,G881-R913,R913-L935	124718
40	3.67329e-63	FALSE	30	ITIH4	B7ZKJ8	LLGLPGPPDVPDHAAYHPFR	94	ref-alt pair	ALT	NP 4	pc3	rs2276814	3:52853480:T:A	0.110769	p-min	6.18506e-35	FALSE	TRUE	6.93776e-09	TRUE	6046.39	13965.3	0.432959	Q14624:rs2276814;B7ZKJ8:rs2276814;Q14624-3:rs2276814	B7ZKJ8_HUMAN;ITIH4_HUMAN	B7ZKJ8:rs2276814;Q14624:rs2276814	LLGLPGPPDVPDHAAYHPFR	B7ZKJ8_HUMAN	ITIH4	chr3	52813269	52830673	-	52813423	52830642	24	221,97,155,175,117,27,75,126,54,51,27,155,140,186,182,126,169,117,129,111,163,105,161,121	0,705,939,3614,4782,4987,5192,6123,6484,6670,7021,7361,7721,10286,10553,10920,11127,11572,12616,13271,13521,13823,15849,17283	M1-K30,N31-M84,M84-K119,K119-Q173,M174-K210,A211-Q253,I254-Q292,T293-G349,G349-G391,G391-Q451,D452-L513,P514-T560,T560-E612,E612-G621,G621-G638,G638-A656,A656-L698,L698-E723,E723-A732,A732-G771,G771-G829,G829-G881,G881-R913,R913-L935	124716
40	3.67329e-63	FALSE	30	ITIH4	B7ZKJ8	LLGLPGPPDVPDHAAYHPFRR	53	ref-alt pair	ALT	NP 3	pc4	rs2276814	3:52853480:T:A	0.110769	p-min	4.47743e-34	FALSE	TRUE	0.000177369	FALSE	4950.11	11529.1	0.429356	Q14624:rs2276814;B7ZKJ8:rs2276814;Q14624-3:rs2276814	B7ZKJ8_HUMAN;ITIH4_HUMAN	B7ZKJ8:rs2276814;Q14624:rs2276814	LLGLPGPPDVPDHAAYHPFRR	B7ZKJ8_HUMAN	ITIH4	chr3	52813269	52830673	-	52813423	52830642	24	221,97,155,175,117,27,75,126,54,51,27,155,140,186,182,126,169,117,129,111,163,105,161,121	0,705,939,3614,4782,4987,5192,6123,6484,6670,7021,7361,7721,10286,10553,10920,11127,11572,12616,13271,13521,13823,15849,17283	M1-K30,N31-M84,M84-K119,K119-Q173,M174-K210,A211-Q253,I254-Q292,T293-G349,G349-G391,G391-Q451,D452-L513,P514-T560,T560-E612,E612-G621,G621-G638,G638-A656,A656-L698,L698-E723,E723-A732,A732-G771,G771-G829,G829-G881,G881-R913,R913-L935	89258
40	3.67329e-63	FALSE	30	ITIH4	B7ZKJ8	LLGLPGPPDVPDHAAYHPFR	49	ref-alt pair	ALT	NP 1	pc4	rs2276814	3:52853480:T:A	0.110769	p-min	6.04121e-28	FALSE	TRUE	0.0259669	FALSE	2881.09	9334.53	0.308648	Q14624:rs2276814;B7ZKJ8:rs2276814;Q14624-3:rs2276814	B7ZKJ8_HUMAN;ITIH4_HUMAN	B7ZKJ8:rs2276814;Q14624:rs2276814	LLGLPGPPDVPDHAAYHPFR	B7ZKJ8_HUMAN	ITIH4	chr3	52813269	52830673	-	52813423	52830642	24	221,97,155,175,117,27,75,126,54,51,27,155,140,186,182,126,169,117,129,111,163,105,161,121	0,705,939,3614,4782,4987,5192,6123,6484,6670,7021,7361,7721,10286,10553,10920,11127,11572,12616,13271,13521,13823,15849,17283	M1-K30,N31-M84,M84-K119,K119-Q173,M174-K210,A211-Q253,I254-Q292,T293-G349,G349-G391,G391-Q451,D452-L513,P514-T560,T560-E612,E612-G621,G621-G638,G638-A656,A656-L698,L698-E723,E723-A732,A732-G771,G771-G829,G829-G881,G881-R913,R913-L935	18337
40	3.67329e-63	FALSE	30	ITIH4	B7ZKJ8	LLGLPGPPDVPDHAAYHPFR	45	ref-alt pair	ALT	NP 2	pc4	rs2276814	3:52853480:T:A	0.110769	p-min	1.04034e-25	FALSE	TRUE	0.0476647	FALSE	2266.69	6307.46	0.359367	Q14624:rs2276814;B7ZKJ8:rs2276814;Q14624-3:rs2276814	B7ZKJ8_HUMAN;ITIH4_HUMAN	B7ZKJ8:rs2276814;Q14624:rs2276814	LLGLPGPPDVPDHAAYHPFR	B7ZKJ8_HUMAN	ITIH4	chr3	52813269	52830673	-	52813423	52830642	24	221,97,155,175,117,27,75,126,54,51,27,155,140,186,182,126,169,117,129,111,163,105,161,121	0,705,939,3614,4782,4987,5192,6123,6484,6670,7021,7361,7721,10286,10553,10920,11127,11572,12616,13271,13521,13823,15849,17283	M1-K30,N31-M84,M84-K119,K119-Q173,M174-K210,A211-Q253,I254-Q292,T293-G349,G349-G391,G391-Q451,D452-L513,P514-T560,T560-E612,E612-G621,G621-G638,G638-A656,A656-L698,L698-E723,E723-A732,A732-G771,G771-G829,G829-G881,G881-R913,R913-L935	53797
40	3.67329e-63	FALSE	30	ITIH4	B7ZKJ8	LLGLPGPPDVPDHAAYHPFR	30	ref-alt pair	ALT	NP 1	pc3	rs2276814	3:52853480:T:A	0.110769	p-min	3.25082e-17	FALSE	TRUE	0.0753145	FALSE	-8523.49	24979.2	-0.341223	Q14624:rs2276814;B7ZKJ8:rs2276814;Q14624-3:rs2276814	B7ZKJ8_HUMAN;ITIH4_HUMAN	B7ZKJ8:rs2276814;Q14624:rs2276814	LLGLPGPPDVPDHAAYHPFR	B7ZKJ8_HUMAN	ITIH4	chr3	52813269	52830673	-	52813423	52830642	24	221,97,155,175,117,27,75,126,54,51,27,155,140,186,182,126,169,117,129,111,163,105,161,121	0,705,939,3614,4782,4987,5192,6123,6484,6670,7021,7361,7721,10286,10553,10920,11127,11572,12616,13271,13521,13823,15849,17283	M1-K30,N31-M84,M84-K119,K119-Q173,M174-K210,A211-Q253,I254-Q292,T293-G349,G349-G391,G391-Q451,D452-L513,P514-T560,T560-E612,E612-G621,G621-G638,G638-A656,A656-L698,L698-E723,E723-A732,A732-G771,G771-G829,G829-G881,G881-R913,R913-L935	18336
40	3.67329e-63	FALSE	30	ITIH4	B7ZKJ8	LLGLPGPPDVPDHAAYHPFR	33	ref-alt pair	ALT	NP 5	pc3	rs2276814	3:52853480:T:A	0.110769	p-min	1.27987e-16	FALSE	TRUE	0.00210998	FALSE	3243.55	9101.6	0.356372	Q14624:rs2276814;B7ZKJ8:rs2276814;Q14624-3:rs2276814	B7ZKJ8_HUMAN;ITIH4_HUMAN	B7ZKJ8:rs2276814;Q14624:rs2276814	LLGLPGPPDVPDHAAYHPFR	B7ZKJ8_HUMAN	ITIH4	chr3	52813269	52830673	-	52813423	52830642	24	221,97,155,175,117,27,75,126,54,51,27,155,140,186,182,126,169,117,129,111,163,105,161,121	0,705,939,3614,4782,4987,5192,6123,6484,6670,7021,7361,7721,10286,10553,10920,11127,11572,12616,13271,13521,13823,15849,17283	M1-K30,N31-M84,M84-K119,K119-Q173,M174-K210,A211-Q253,I254-Q292,T293-G349,G349-G391,G391-Q451,D452-L513,P514-T560,T560-E612,E612-G621,G621-G638,G638-A656,A656-L698,L698-E723,E723-A732,A732-G771,G771-G829,G829-G881,G881-R913,R913-L935	160176
40	3.67329e-63	FALSE	30	ITIH4	B7ZKJ8	LLGLPGPPDVPDHAAYHPFR	27	ref-alt pair	ALT	NP 2	pc3	rs2276814	3:52853480:T:A	0.110769	p-min	2.36053e-16	FALSE	TRUE	0.0612442	FALSE	6944.65	16391.8	0.423665	Q14624:rs2276814;B7ZKJ8:rs2276814;Q14624-3:rs2276814	B7ZKJ8_HUMAN;ITIH4_HUMAN	B7ZKJ8:rs2276814;Q14624:rs2276814	LLGLPGPPDVPDHAAYHPFR	B7ZKJ8_HUMAN	ITIH4	chr3	52813269	52830673	-	52813423	52830642	24	221,97,155,175,117,27,75,126,54,51,27,155,140,186,182,126,169,117,129,111,163,105,161,121	0,705,939,3614,4782,4987,5192,6123,6484,6670,7021,7361,7721,10286,10553,10920,11127,11572,12616,13271,13521,13823,15849,17283	M1-K30,N31-M84,M84-K119,K119-Q173,M174-K210,A211-Q253,I254-Q292,T293-G349,G349-G391,G391-Q451,D452-L513,P514-T560,T560-E612,E612-G621,G621-G638,G638-A656,A656-L698,L698-E723,E723-A732,A732-G771,G771-G829,G829-G881,G881-R913,R913-L935	53796
40	3.67329e-63	FALSE	30	ITIH4	B7ZKJ8	QLGLPGPPDVPDHAAYHPFR	314	ref-alt pair	REF	NP 4	pc4	rs2276814	3:52853480:T:A	0.110769	p-maj	5.51705e-16	FALSE	TRUE	4.041e-20	TRUE	-6747.34	14462.6	-0.466538	B7ZKJ8;Q14624;Q14624-3;Q14624:rs2256734;B7ZKJ8:rs2256734;Q14624-3:rs2256734;Q14624:rs4687657;B7ZKJ8:rs4687657;Q14624-3:rs4687657;Q14624:rs13072536;B7ZKJ8:rs13072536;Q14624-3:rs13072536	ITIH4_HUMAN	Q14624	QLGLPGPPDVPDHAAYHPFR	B7ZKJ8_HUMAN	ITIH4	chr3	52813269	52830673	-	52813423	52830642	24	221,97,155,175,117,27,75,126,54,51,27,155,140,186,182,126,169,117,129,111,163,105,161,121	0,705,939,3614,4782,4987,5192,6123,6484,6670,7021,7361,7721,10286,10553,10920,11127,11572,12616,13271,13521,13823,15849,17283	M1-K30,N31-M84,M84-K119,K119-Q173,M174-K210,A211-Q253,I254-Q292,T293-G349,G349-G391,G391-Q451,D452-L513,P514-T560,T560-E612,E612-G621,G621-G638,G638-A656,A656-L698,L698-E723,E723-A732,A732-G771,G771-G829,G829-G881,G881-R913,R913-L935	130944
40	3.67329e-63	FALSE	30	ITIH4	B7ZKJ8	LLGLPGPPDVPDHAAYHPFRR	22	ref-alt pair	ALT	NP 1	pc4	rs2276814	3:52853480:T:A	0.110769	p-min	5.96685e-14	FALSE	TRUE	0.116825	FALSE	2373.15	7939.76	0.298894	Q14624:rs2276814;B7ZKJ8:rs2276814;Q14624-3:rs2276814	B7ZKJ8_HUMAN;ITIH4_HUMAN	B7ZKJ8:rs2276814;Q14624:rs2276814	LLGLPGPPDVPDHAAYHPFRR	B7ZKJ8_HUMAN	ITIH4	chr3	52813269	52830673	-	52813423	52830642	24	221,97,155,175,117,27,75,126,54,51,27,155,140,186,182,126,169,117,129,111,163,105,161,121	0,705,939,3614,4782,4987,5192,6123,6484,6670,7021,7361,7721,10286,10553,10920,11127,11572,12616,13271,13521,13823,15849,17283	M1-K30,N31-M84,M84-K119,K119-Q173,M174-K210,A211-Q253,I254-Q292,T293-G349,G349-G391,G391-Q451,D452-L513,P514-T560,T560-E612,E612-G621,G621-G638,G638-A656,A656-L698,L698-E723,E723-A732,A732-G771,G771-G829,G829-G881,G881-R913,R913-L935	18338
40	3.67329e-63	FALSE	30	ITIH4	B7ZKJ8	QLGLPGPPDVPDHAAYHPFR	313	ref-alt pair	REF	NP 5	pc4	rs2276814	3:52853480:T:A	0.110769	p-maj	1.55636e-12	FALSE	TRUE	3.51113e-20	TRUE	-3166.98	7130.33	-0.444156	B7ZKJ8;Q14624;Q14624-3;Q14624:rs2256734;B7ZKJ8:rs2256734;Q14624-3:rs2256734;Q14624:rs4687657;B7ZKJ8:rs4687657;Q14624-3:rs4687657;Q14624:rs13072536;B7ZKJ8:rs13072536;Q14624-3:rs13072536	ITIH4_HUMAN	Q14624	QLGLPGPPDVPDHAAYHPFR	B7ZKJ8_HUMAN	ITIH4	chr3	52813269	52830673	-	52813423	52830642	24	221,97,155,175,117,27,75,126,54,51,27,155,140,186,182,126,169,117,129,111,163,105,161,121	0,705,939,3614,4782,4987,5192,6123,6484,6670,7021,7361,7721,10286,10553,10920,11127,11572,12616,13271,13521,13823,15849,17283	M1-K30,N31-M84,M84-K119,K119-Q173,M174-K210,A211-Q253,I254-Q292,T293-G349,G349-G391,G391-Q451,D452-L513,P514-T560,T560-E612,E612-G621,G621-G638,G638-A656,A656-L698,L698-E723,E723-A732,A732-G771,G771-G829,G829-G881,G881-R913,R913-L935	166404
40	3.67329e-63	FALSE	30	ITIH4	B7ZKJ8	QLGLPGPPDVPDHAAYHPFR	317	ref-alt pair	REF	NP 1	pc4	rs2276814	3:52853480:T:A	0.110769	p-maj	4.02248e-12	FALSE	TRUE	9.42424e-11	TRUE	-12799.4	29136.5	-0.439292	B7ZKJ8;Q14624;Q14624-3;Q14624:rs2256734;B7ZKJ8:rs2256734;Q14624-3:rs2256734;Q14624:rs4687657;B7ZKJ8:rs4687657;Q14624-3:rs4687657;Q14624:rs13072536;B7ZKJ8:rs13072536;Q14624-3:rs13072536	ITIH4_HUMAN	Q14624	QLGLPGPPDVPDHAAYHPFR	B7ZKJ8_HUMAN	ITIH4	chr3	52813269	52830673	-	52813423	52830642	24	221,97,155,175,117,27,75,126,54,51,27,155,140,186,182,126,169,117,129,111,163,105,161,121	0,705,939,3614,4782,4987,5192,6123,6484,6670,7021,7361,7721,10286,10553,10920,11127,11572,12616,13271,13521,13823,15849,17283	M1-K30,N31-M84,M84-K119,K119-Q173,M174-K210,A211-Q253,I254-Q292,T293-G349,G349-G391,G391-Q451,D452-L513,P514-T560,T560-E612,E612-G621,G621-G638,G638-A656,A656-L698,L698-E723,E723-A732,A732-G771,G771-G829,G829-G881,G881-R913,R913-L935	24564
40	3.67329e-63	FALSE	30	ITIH4	B7ZKJ8	LLGLPGPPDVPDHAAYHPFRR	18	ref-alt pair	ALT	NP 2	pc4	rs2276814	3:52853480:T:A	0.110769	p-min	8.08572e-11	FALSE	TRUE	0.19982	FALSE	1434.65	6268.39	0.22887	Q14624:rs2276814;B7ZKJ8:rs2276814;Q14624-3:rs2276814	B7ZKJ8_HUMAN;ITIH4_HUMAN	B7ZKJ8:rs2276814;Q14624:rs2276814	LLGLPGPPDVPDHAAYHPFRR	B7ZKJ8_HUMAN	ITIH4	chr3	52813269	52830673	-	52813423	52830642	24	221,97,155,175,117,27,75,126,54,51,27,155,140,186,182,126,169,117,129,111,163,105,161,121	0,705,939,3614,4782,4987,5192,6123,6484,6670,7021,7361,7721,10286,10553,10920,11127,11572,12616,13271,13521,13823,15849,17283	M1-K30,N31-M84,M84-K119,K119-Q173,M174-K210,A211-Q253,I254-Q292,T293-G349,G349-G391,G391-Q451,D452-L513,P514-T560,T560-E612,E612-G621,G621-G638,G638-A656,A656-L698,L698-E723,E723-A732,A732-G771,G771-G829,G829-G881,G881-R913,R913-L935	53798
40	3.67329e-63	FALSE	30	ITIH4	B7ZKJ8	QLGLPGPPDVPDHAAYHPFR	314	ref-alt pair	REF	NP 3	pc4	rs2276814	3:52853480:T:A	0.110769	p-maj	1.63188e-10	FALSE	TRUE	8.29805e-16	TRUE	-79623.3	196093	-0.40605	B7ZKJ8;Q14624;Q14624-3;Q14624:rs2256734;B7ZKJ8:rs2256734;Q14624-3:rs2256734;Q14624:rs4687657;B7ZKJ8:rs4687657;Q14624-3:rs4687657;Q14624:rs13072536;B7ZKJ8:rs13072536;Q14624-3:rs13072536	ITIH4_HUMAN	Q14624	QLGLPGPPDVPDHAAYHPFR	B7ZKJ8_HUMAN	ITIH4	chr3	52813269	52830673	-	52813423	52830642	24	221,97,155,175,117,27,75,126,54,51,27,155,140,186,182,126,169,117,129,111,163,105,161,121	0,705,939,3614,4782,4987,5192,6123,6484,6670,7021,7361,7721,10286,10553,10920,11127,11572,12616,13271,13521,13823,15849,17283	M1-K30,N31-M84,M84-K119,K119-Q173,M174-K210,A211-Q253,I254-Q292,T293-G349,G349-G391,G391-Q451,D452-L513,P514-T560,T560-E612,E612-G621,G621-G638,G638-A656,A656-L698,L698-E723,E723-A732,A732-G771,G771-G829,G829-G881,G881-R913,R913-L935	95484
40	3.67329e-63	FALSE	30	ITIH4	B7ZKJ8	LLGLPGPPDVPDHAAYHPFR	186	ref-alt pair	ALT	NP 3	pc3	rs2276814	3:52853480:T:A	0.110769	p-min	3.15319e-10	FALSE	TRUE	2.38399e-19	TRUE	84491.5	114226	0.739686	Q14624:rs2276814;B7ZKJ8:rs2276814;Q14624-3:rs2276814	B7ZKJ8_HUMAN;ITIH4_HUMAN	B7ZKJ8:rs2276814;Q14624:rs2276814	LLGLPGPPDVPDHAAYHPFR	B7ZKJ8_HUMAN	ITIH4	chr3	52813269	52830673	-	52813423	52830642	24	221,97,155,175,117,27,75,126,54,51,27,155,140,186,182,126,169,117,129,111,163,105,161,121	0,705,939,3614,4782,4987,5192,6123,6484,6670,7021,7361,7721,10286,10553,10920,11127,11572,12616,13271,13521,13823,15849,17283	M1-K30,N31-M84,M84-K119,K119-Q173,M174-K210,A211-Q253,I254-Q292,T293-G349,G349-G391,G391-Q451,D452-L513,P514-T560,T560-E612,E612-G621,G621-G638,G638-A656,A656-L698,L698-E723,E723-A732,A732-G771,G771-G829,G829-G881,G881-R913,R913-L935	89256
40	3.67329e-63	FALSE	30	ITIH4	B7ZKJ8	LLGLPGPPDVPDHAAYHPFRR	12	ref-alt pair	ALT	NP 5	pc4	rs2276814	3:52853480:T:A	0.110769	p-min	1.13044e-09	FALSE	TRUE	0.221674	FALSE	12396.8	18386.6	0.674233	Q14624:rs2276814;B7ZKJ8:rs2276814;Q14624-3:rs2276814	B7ZKJ8_HUMAN;ITIH4_HUMAN	B7ZKJ8:rs2276814;Q14624:rs2276814	LLGLPGPPDVPDHAAYHPFRR	B7ZKJ8_HUMAN	ITIH4	chr3	52813269	52830673	-	52813423	52830642	24	221,97,155,175,117,27,75,126,54,51,27,155,140,186,182,126,169,117,129,111,163,105,161,121	0,705,939,3614,4782,4987,5192,6123,6484,6670,7021,7361,7721,10286,10553,10920,11127,11572,12616,13271,13521,13823,15849,17283	M1-K30,N31-M84,M84-K119,K119-Q173,M174-K210,A211-Q253,I254-Q292,T293-G349,G349-G391,G391-Q451,D452-L513,P514-T560,T560-E612,E612-G621,G621-G638,G638-A656,A656-L698,L698-E723,E723-A732,A732-G771,G771-G829,G829-G881,G881-R913,R913-L935	160178
40	3.67329e-63	FALSE	30	ITIH4	B7ZKJ8	QLGLPGPPDVPDHAAYHPFRR	128	ref-alt pair	REF	NP 4	pc4	rs2276814	3:52853480:T:A	0.110769	p-min	1.17793e-09	FALSE	TRUE	0.0694089	FALSE	10985.8	24813.1	0.442742	B7ZKJ8;Q14624;Q14624-3;Q14624:rs2256734;B7ZKJ8:rs2256734;Q14624-3:rs2256734;Q14624:rs4687657;B7ZKJ8:rs4687657;Q14624-3:rs4687657;Q14624:rs13072536;B7ZKJ8:rs13072536;Q14624-3:rs13072536	ITIH4_HUMAN	Q14624	QLGLPGPPDVPDHAAYHPFRR	B7ZKJ8_HUMAN	ITIH4	chr3	52813269	52830673	-	52813423	52830642	24	221,97,155,175,117,27,75,126,54,51,27,155,140,186,182,126,169,117,129,111,163,105,161,121	0,705,939,3614,4782,4987,5192,6123,6484,6670,7021,7361,7721,10286,10553,10920,11127,11572,12616,13271,13521,13823,15849,17283	M1-K30,N31-M84,M84-K119,K119-Q173,M174-K210,A211-Q253,I254-Q292,T293-G349,G349-G391,G391-Q451,D452-L513,P514-T560,T560-E612,E612-G621,G621-G638,G638-A656,A656-L698,L698-E723,E723-A732,A732-G771,G771-G829,G829-G881,G881-R913,R913-L935	130945
40	3.67329e-63	FALSE	30	ITIH4	B7ZKJ8	QLGLPGPPDVPDHAAYHPFR	317	ref-alt pair	REF	NP 2	pc4	rs2276814	3:52853480:T:A	0.110769	p-maj	1.48112e-09	FALSE	TRUE	1.53846e-09	TRUE	-6482.46	15957	-0.406245	B7ZKJ8;Q14624;Q14624-3;Q14624:rs2256734;B7ZKJ8:rs2256734;Q14624-3:rs2256734;Q14624:rs4687657;B7ZKJ8:rs4687657;Q14624-3:rs4687657;Q14624:rs13072536;B7ZKJ8:rs13072536;Q14624-3:rs13072536	ITIH4_HUMAN	Q14624	QLGLPGPPDVPDHAAYHPFR	B7ZKJ8_HUMAN	ITIH4	chr3	52813269	52830673	-	52813423	52830642	24	221,97,155,175,117,27,75,126,54,51,27,155,140,186,182,126,169,117,129,111,163,105,161,121	0,705,939,3614,4782,4987,5192,6123,6484,6670,7021,7361,7721,10286,10553,10920,11127,11572,12616,13271,13521,13823,15849,17283	M1-K30,N31-M84,M84-K119,K119-Q173,M174-K210,A211-Q253,I254-Q292,T293-G349,G349-G391,G391-Q451,D452-L513,P514-T560,T560-E612,E612-G621,G621-G638,G638-A656,A656-L698,L698-E723,E723-A732,A732-G771,G771-G829,G829-G881,G881-R913,R913-L935	60024
40	3.67329e-63	FALSE	30	ITIH4	B7ZKJ8	QLGLPGPPDVPDHAAYHPFRR	99	ref-alt pair	REF	NP 1	pc4	rs2276814	3:52853480:T:A	0.110769	p-min	5.73577e-07	FALSE	TRUE	0.376505	FALSE	1218.9	10096.5	0.120725	B7ZKJ8;Q14624;Q14624-3;Q14624:rs2256734;B7ZKJ8:rs2256734;Q14624-3:rs2256734;Q14624:rs4687657;B7ZKJ8:rs4687657;Q14624-3:rs4687657;Q14624:rs13072536;B7ZKJ8:rs13072536;Q14624-3:rs13072536	ITIH4_HUMAN	Q14624	QLGLPGPPDVPDHAAYHPFRR	B7ZKJ8_HUMAN	ITIH4	chr3	52813269	52830673	-	52813423	52830642	24	221,97,155,175,117,27,75,126,54,51,27,155,140,186,182,126,169,117,129,111,163,105,161,121	0,705,939,3614,4782,4987,5192,6123,6484,6670,7021,7361,7721,10286,10553,10920,11127,11572,12616,13271,13521,13823,15849,17283	M1-K30,N31-M84,M84-K119,K119-Q173,M174-K210,A211-Q253,I254-Q292,T293-G349,G349-G391,G391-Q451,D452-L513,P514-T560,T560-E612,E612-G621,G621-G638,G638-A656,A656-L698,L698-E723,E723-A732,A732-G771,G771-G829,G829-G881,G881-R913,R913-L935	24565
40	3.67329e-63	FALSE	30	ITIH4	B7ZKJ8	QLGLPGPPDVPDHAAYHPFR	274	ref-alt pair	REF	NP 4	pc3	rs2276814	3:52853480:T:A	0.110769	p-maj	1.78066e-06	FALSE	TRUE	1.33817e-11	TRUE	-9814.35	20880.8	-0.470018	B7ZKJ8;Q14624;Q14624-3;Q14624:rs2256734;B7ZKJ8:rs2256734;Q14624-3:rs2256734;Q14624:rs4687657;B7ZKJ8:rs4687657;Q14624-3:rs4687657;Q14624:rs13072536;B7ZKJ8:rs13072536;Q14624-3:rs13072536	ITIH4_HUMAN	Q14624	QLGLPGPPDVPDHAAYHPFR	B7ZKJ8_HUMAN	ITIH4	chr3	52813269	52830673	-	52813423	52830642	24	221,97,155,175,117,27,75,126,54,51,27,155,140,186,182,126,169,117,129,111,163,105,161,121	0,705,939,3614,4782,4987,5192,6123,6484,6670,7021,7361,7721,10286,10553,10920,11127,11572,12616,13271,13521,13823,15849,17283	M1-K30,N31-M84,M84-K119,K119-Q173,M174-K210,A211-Q253,I254-Q292,T293-G349,G349-G391,G391-Q451,D452-L513,P514-T560,T560-E612,E612-G621,G621-G638,G638-A656,A656-L698,L698-E723,E723-A732,A732-G771,G771-G829,G829-G881,G881-R913,R913-L935	130943
40	3.67329e-63	FALSE	30	ITIH4	B7ZKJ8	QLGLPGPPDVPDHAAYHPFRR	254	ref-alt pair	REF	NP 3	pc4	rs2276814	3:52853480:T:A	0.110769	p-min	1.78774e-06	FALSE	TRUE	0.043802	FALSE	-2758.43	14370.2	-0.191954	B7ZKJ8;Q14624;Q14624-3;Q14624:rs2256734;B7ZKJ8:rs2256734;Q14624-3:rs2256734;Q14624:rs4687657;B7ZKJ8:rs4687657;Q14624-3:rs4687657;Q14624:rs13072536;B7ZKJ8:rs13072536;Q14624-3:rs13072536	ITIH4_HUMAN	Q14624	QLGLPGPPDVPDHAAYHPFRR	B7ZKJ8_HUMAN	ITIH4	chr3	52813269	52830673	-	52813423	52830642	24	221,97,155,175,117,27,75,126,54,51,27,155,140,186,182,126,169,117,129,111,163,105,161,121	0,705,939,3614,4782,4987,5192,6123,6484,6670,7021,7361,7721,10286,10553,10920,11127,11572,12616,13271,13521,13823,15849,17283	M1-K30,N31-M84,M84-K119,K119-Q173,M174-K210,A211-Q253,I254-Q292,T293-G349,G349-G391,G391-Q451,D452-L513,P514-T560,T560-E612,E612-G621,G621-G638,G638-A656,A656-L698,L698-E723,E723-A732,A732-G771,G771-G829,G829-G881,G881-R913,R913-L935	95485
40	3.67329e-63	FALSE	30	ITIH4	B7ZKJ8	QLGLPGPPDVPDHAAYHPFR	268	ref-alt pair	REF	NP 3	pc3	rs2276814	3:52853480:T:A	0.110769	p-maj	4.53243e-06	FALSE	TRUE	2.99103e-08	TRUE	-65037.6	117877	-0.551741	B7ZKJ8;Q14624;Q14624-3;Q14624:rs2256734;B7ZKJ8:rs2256734;Q14624-3:rs2256734;Q14624:rs4687657;B7ZKJ8:rs4687657;Q14624-3:rs4687657;Q14624:rs13072536;B7ZKJ8:rs13072536;Q14624-3:rs13072536	ITIH4_HUMAN	Q14624	QLGLPGPPDVPDHAAYHPFR	B7ZKJ8_HUMAN	ITIH4	chr3	52813269	52830673	-	52813423	52830642	24	221,97,155,175,117,27,75,126,54,51,27,155,140,186,182,126,169,117,129,111,163,105,161,121	0,705,939,3614,4782,4987,5192,6123,6484,6670,7021,7361,7721,10286,10553,10920,11127,11572,12616,13271,13521,13823,15849,17283	M1-K30,N31-M84,M84-K119,K119-Q173,M174-K210,A211-Q253,I254-Q292,T293-G349,G349-G391,G391-Q451,D452-L513,P514-T560,T560-E612,E612-G621,G621-G638,G638-A656,A656-L698,L698-E723,E723-A732,A732-G771,G771-G829,G829-G881,G881-R913,R913-L935	95483
40	3.67329e-63	FALSE	30	ITIH4	B7ZKJ8	QLGLPGPPDVPDHAAYHPFR	259	ref-alt pair	REF	NP 5	pc3	rs2276814	3:52853480:T:A	0.110769	p-maj	1.52933e-05	FALSE	FALSE	6.09659e-08	TRUE	-4252.63	9936.08	-0.427999	B7ZKJ8;Q14624;Q14624-3;Q14624:rs2256734;B7ZKJ8:rs2256734;Q14624-3:rs2256734;Q14624:rs4687657;B7ZKJ8:rs4687657;Q14624-3:rs4687657;Q14624:rs13072536;B7ZKJ8:rs13072536;Q14624-3:rs13072536	ITIH4_HUMAN	Q14624	QLGLPGPPDVPDHAAYHPFR	B7ZKJ8_HUMAN	ITIH4	chr3	52813269	52830673	-	52813423	52830642	24	221,97,155,175,117,27,75,126,54,51,27,155,140,186,182,126,169,117,129,111,163,105,161,121	0,705,939,3614,4782,4987,5192,6123,6484,6670,7021,7361,7721,10286,10553,10920,11127,11572,12616,13271,13521,13823,15849,17283	M1-K30,N31-M84,M84-K119,K119-Q173,M174-K210,A211-Q253,I254-Q292,T293-G349,G349-G391,G391-Q451,D452-L513,P514-T560,T560-E612,E612-G621,G621-G638,G638-A656,A656-L698,L698-E723,E723-A732,A732-G771,G771-G829,G829-G881,G881-R913,R913-L935	166403
40	3.67329e-63	FALSE	30	ITIH4	B7ZKJ8	QLGLPGPPDVPDHAAYHPFRR	126	ref-alt pair	REF	NP 5	pc4	rs2276814	3:52853480:T:A	0.110769	p-min	8.42779e-05	FALSE	FALSE	0.045836	FALSE	-7156.29	26412.9	-0.270939	B7ZKJ8;Q14624;Q14624-3;Q14624:rs2256734;B7ZKJ8:rs2256734;Q14624-3:rs2256734;Q14624:rs4687657;B7ZKJ8:rs4687657;Q14624-3:rs4687657;Q14624:rs13072536;B7ZKJ8:rs13072536;Q14624-3:rs13072536	ITIH4_HUMAN	Q14624	QLGLPGPPDVPDHAAYHPFRR	B7ZKJ8_HUMAN	ITIH4	chr3	52813269	52830673	-	52813423	52830642	24	221,97,155,175,117,27,75,126,54,51,27,155,140,186,182,126,169,117,129,111,163,105,161,121	0,705,939,3614,4782,4987,5192,6123,6484,6670,7021,7361,7721,10286,10553,10920,11127,11572,12616,13271,13521,13823,15849,17283	M1-K30,N31-M84,M84-K119,K119-Q173,M174-K210,A211-Q253,I254-Q292,T293-G349,G349-G391,G391-Q451,D452-L513,P514-T560,T560-E612,E612-G621,G621-G638,G638-A656,A656-L698,L698-E723,E723-A732,A732-G771,G771-G829,G829-G881,G881-R913,R913-L935	166405
40	3.67329e-63	FALSE	30	ITIH4	B7ZKJ8	QLGLPGPPDVPDHAAYHPFR	190	ref-alt pair	REF	NP 1	pc3	rs2276814	3:52853480:T:A	0.110769	p-maj	0.00453491	FALSE	FALSE	0.000141223	FALSE	-6818.37	15134.2	-0.450527	B7ZKJ8;Q14624;Q14624-3;Q14624:rs2256734;B7ZKJ8:rs2256734;Q14624-3:rs2256734;Q14624:rs4687657;B7ZKJ8:rs4687657;Q14624-3:rs4687657;Q14624:rs13072536;B7ZKJ8:rs13072536;Q14624-3:rs13072536	ITIH4_HUMAN	Q14624	QLGLPGPPDVPDHAAYHPFR	B7ZKJ8_HUMAN	ITIH4	chr3	52813269	52830673	-	52813423	52830642	24	221,97,155,175,117,27,75,126,54,51,27,155,140,186,182,126,169,117,129,111,163,105,161,121	0,705,939,3614,4782,4987,5192,6123,6484,6670,7021,7361,7721,10286,10553,10920,11127,11572,12616,13271,13521,13823,15849,17283	M1-K30,N31-M84,M84-K119,K119-Q173,M174-K210,A211-Q253,I254-Q292,T293-G349,G349-G391,G391-Q451,D452-L513,P514-T560,T560-E612,E612-G621,G621-G638,G638-A656,A656-L698,L698-E723,E723-A732,A732-G771,G771-G829,G829-G881,G881-R913,R913-L935	24563
40	3.67329e-63	FALSE	30	ITIH4	B7ZKJ8	QLGLPGPPDVPDHAAYHPFR	30	ref-alt pair	REF	NP 2	pc3	rs2276814	3:52853480:T:A	0.110769	p-min	0.015013	FALSE	FALSE	0.52226	FALSE	-2552.61	3110.17	-0.82073	B7ZKJ8;Q14624;Q14624-3;Q14624:rs2256734;B7ZKJ8:rs2256734;Q14624-3:rs2256734;Q14624:rs4687657;B7ZKJ8:rs4687657;Q14624-3:rs4687657;Q14624:rs13072536;B7ZKJ8:rs13072536;Q14624-3:rs13072536	ITIH4_HUMAN	Q14624	QLGLPGPPDVPDHAAYHPFR	B7ZKJ8_HUMAN	ITIH4	chr3	52813269	52830673	-	52813423	52830642	24	221,97,155,175,117,27,75,126,54,51,27,155,140,186,182,126,169,117,129,111,163,105,161,121	0,705,939,3614,4782,4987,5192,6123,6484,6670,7021,7361,7721,10286,10553,10920,11127,11572,12616,13271,13521,13823,15849,17283	M1-K30,N31-M84,M84-K119,K119-Q173,M174-K210,A211-Q253,I254-Q292,T293-G349,G349-G391,G391-Q451,D452-L513,P514-T560,T560-E612,E612-G621,G621-G638,G638-A656,A656-L698,L698-E723,E723-A732,A732-G771,G771-G829,G829-G881,G881-R913,R913-L935	60023
40	3.67329e-63	FALSE	30	ITIH4	B7ZKJ8	QLGLPGPPDVPDHAAYHPFRR	18	ref-alt pair	REF	NP 2	pc4	rs2276814	3:52853480:T:A	0.110769	p-min	0.542224	FALSE	FALSE	0.385928	FALSE	-13568.9	25149.3	-0.539532	B7ZKJ8;Q14624;Q14624-3;Q14624:rs2256734;B7ZKJ8:rs2256734;Q14624-3:rs2256734;Q14624:rs4687657;B7ZKJ8:rs4687657;Q14624-3:rs4687657;Q14624:rs13072536;B7ZKJ8:rs13072536;Q14624-3:rs13072536	ITIH4_HUMAN	Q14624	QLGLPGPPDVPDHAAYHPFRR	B7ZKJ8_HUMAN	ITIH4	chr3	52813269	52830673	-	52813423	52830642	24	221,97,155,175,117,27,75,126,54,51,27,155,140,186,182,126,169,117,129,111,163,105,161,121	0,705,939,3614,4782,4987,5192,6123,6484,6670,7021,7361,7721,10286,10553,10920,11127,11572,12616,13271,13521,13823,15849,17283	M1-K30,N31-M84,M84-K119,K119-Q173,M174-K210,A211-Q253,I254-Q292,T293-G349,G349-G391,G391-Q451,D452-L513,P514-T560,T560-E612,E612-G621,G621-G638,G638-A656,A656-L698,L698-E723,E723-A732,A732-G771,G771-G829,G829-G881,G881-R913,R913-L935	60025
41	4.7988e-63	TRUE	10	FGB	D6REL8	GSWYSMK	111	ref-alt pair	ALT	NP 3	pc2	rs4220	4:155491759:G:A	0.186154	p-min	4.7988e-63	TRUE	TRUE	0.000434068	FALSE	72393.7	139633	0.518458	P02675:rs4220;D6REL8:rs4220	D6REL8_HUMAN;FIBB_HUMAN	D6REL8:rs4220;P02675:rs4220	GSWYSMK	D6REL8_HUMAN	FGB	chr4	154563025	154570721	+	154567759	154570647	6	1.07228e+17	0,4567,5355,6156,6488,7393	M1-E21,E21-G59,G59-G101,G101-W196,W196-Q272	83123
41	4.7988e-63	FALSE	10	FGB	D6REL8	GSWYSMK	102	ref-alt pair	ALT	NP 1	pc2	rs4220	4:155491759:G:A	0.186154	p-min	1.45712e-56	FALSE	TRUE	0.0125176	FALSE	11110.2	21813	0.50934	P02675:rs4220;D6REL8:rs4220	D6REL8_HUMAN;FIBB_HUMAN	D6REL8:rs4220;P02675:rs4220	GSWYSMK	D6REL8_HUMAN	FGB	chr4	154563025	154570721	+	154567759	154570647	6	1.07228e+17	0,4567,5355,6156,6488,7393	M1-E21,E21-G59,G59-G101,G101-W196,W196-Q272	12203
41	4.7988e-63	FALSE	10	FGB	D6REL8	GSWYSMK	102	ref-alt pair	ALT	NP 2	pc2	rs4220	4:155491759:G:A	0.186154	p-min	2.25225e-54	FALSE	TRUE	0.00100656	FALSE	35978.3	44738.9	0.804184	P02675:rs4220;D6REL8:rs4220	D6REL8_HUMAN;FIBB_HUMAN	D6REL8:rs4220;P02675:rs4220	GSWYSMK	D6REL8_HUMAN	FGB	chr4	154563025	154570721	+	154567759	154570647	6	1.07228e+17	0,4567,5355,6156,6488,7393	M1-E21,E21-G59,G59-G101,G101-W196,W196-Q272	47663
41	4.7988e-63	FALSE	10	FGB	D6REL8	GSWYSMK	67	ref-alt pair	ALT	NP 5	pc2	rs4220	4:155491759:G:A	0.186154	p-min	1.03928e-35	FALSE	TRUE	0.0034848	FALSE	44178.8	54431.3	0.811643	P02675:rs4220;D6REL8:rs4220	D6REL8_HUMAN;FIBB_HUMAN	D6REL8:rs4220;P02675:rs4220	GSWYSMK	D6REL8_HUMAN	FGB	chr4	154563025	154570721	+	154567759	154570647	6	1.07228e+17	0,4567,5355,6156,6488,7393	M1-E21,E21-G59,G59-G101,G101-W196,W196-Q272	154043
41	4.7988e-63	FALSE	10	FGB	D6REL8	GSWYSMR	302	ref-alt pair	REF	NP 3	pc2	rs4220	4:155491759:G:A	0.186154	p-maj	1.49879e-14	FALSE	TRUE	0.0128337	FALSE	-11280.3	47074.8	-0.239625	D6REL8;P02675	FIBB_HUMAN	P02675	GSWYSMR	D6REL8_HUMAN	FGB	chr4	154563025	154570721	+	154567759	154570647	6	1.07228e+17	0,4567,5355,6156,6488,7393	M1-E21,E21-G59,G59-G101,G101-W196,W196-Q272	83124
41	4.7988e-63	FALSE	10	FGB	D6REL8	GSWYSMR	203	ref-alt pair	REF	NP 2	pc2	rs4220	4:155491759:G:A	0.186154	p-maj	1.55554e-05	FALSE	FALSE	0.00797621	FALSE	-6674.9	20526.3	-0.325188	D6REL8;P02675	FIBB_HUMAN	P02675	GSWYSMR	D6REL8_HUMAN	FGB	chr4	154563025	154570721	+	154567759	154570647	6	1.07228e+17	0,4567,5355,6156,6488,7393	M1-E21,E21-G59,G59-G101,G101-W196,W196-Q272	47664
41	4.7988e-63	FALSE	10	FGB	D6REL8	GSWYSMR	142	ref-alt pair	REF	NP 5	pc2	rs4220	4:155491759:G:A	0.186154	p-min	0.000938438	FALSE	FALSE	0.0598831	FALSE	-6933.66	18717.2	-0.370443	D6REL8;P02675	FIBB_HUMAN	P02675	GSWYSMR	D6REL8_HUMAN	FGB	chr4	154563025	154570721	+	154567759	154570647	6	1.07228e+17	0,4567,5355,6156,6488,7393	M1-E21,E21-G59,G59-G101,G101-W196,W196-Q272	154044
41	4.7988e-63	FALSE	10	FGB	D6REL8	GSWYSMK	2	ref-alt pair	ALT	NP 4	pc2	rs4220	4:155491759:G:A	0.186154	p-maj	0.0666477	FALSE	FALSE	1	FALSE	1447.2	15107.4	0.0957941	P02675:rs4220;D6REL8:rs4220	D6REL8_HUMAN;FIBB_HUMAN	D6REL8:rs4220;P02675:rs4220	GSWYSMK	D6REL8_HUMAN	FGB	chr4	154563025	154570721	+	154567759	154570647	6	1.07228e+17	0,4567,5355,6156,6488,7393	M1-E21,E21-G59,G59-G101,G101-W196,W196-Q272	118583
41	4.7988e-63	FALSE	10	FGB	D6REL8	GSWYSMR	13	ref-alt pair	REF	NP 1	pc2	rs4220	4:155491759:G:A	0.186154	p-min	0.554358	FALSE	FALSE	0.348503	FALSE	-8563.97	20104.1	-0.425982	D6REL8;P02675	FIBB_HUMAN	P02675	GSWYSMR	D6REL8_HUMAN	FGB	chr4	154563025	154570721	+	154567759	154570647	6	1.07228e+17	0,4567,5355,6156,6488,7393	M1-E21,E21-G59,G59-G101,G101-W196,W196-Q272	12204
41	4.7988e-63	FALSE	10	FGB	D6REL8	GSWYSMR	1	ref-alt pair	REF	NP 4	pc2	rs4220	4:155491759:G:A	0.186154	p-maj	1	FALSE	FALSE	1	FALSE	0	1958.16	0	D6REL8;P02675	FIBB_HUMAN	P02675	GSWYSMR	D6REL8_HUMAN	FGB	chr4	154563025	154570721	+	154567759	154570647	6	1.07228e+17	0,4567,5355,6156,6488,7393	M1-E21,E21-G59,G59-G101,G101-W196,W196-Q272	118584
42	1.63764e-61	TRUE	14	FGL1	Q08830	GDENTVVDLGSK	221	ref-alt pair	ALT	NP 5	pc2	rs3739406	8:17739538:T:C	0.492308	p-min	1.63764e-61	TRUE	TRUE	3.2395e-05	FALSE	29495.4	38532.7	0.765463	Q08830:rs3739406	FGL1_HUMAN	Q08830:rs3739406	GDENTVVDLGSK	FGL1_HUMAN	FGL1	chr8	17864379	17910365	-	17864594	17885554	10	372,188,89,98,160,181,80,71,247,481	0,4168,4536,9639,9982,17619,21112,31067,31790,45505	M1-S21,A22-D82,D82-R135,R135-E168,E168-K197,N198-R260,R260-I312	152262
42	1.63764e-61	FALSE	14	FGL1	Q08830	GDENTVIDLGSK	235	ref-alt pair	REF	NP 5	pc2	rs3739406	8:17739538:T:C	0.492308	p-maj	3.10118e-59	FALSE	TRUE	0.00410652	FALSE	-38312.3	101432	-0.377712	Q08830;Q08830:rs484373	FGL1_HUMAN	Q08830	GDENTVIDLGSK	FGL1_HUMAN	FGL1	chr8	17864379	17910365	-	17864594	17885554	10	372,188,89,98,160,181,80,71,247,481	0,4168,4536,9639,9982,17619,21112,31067,31790,45505	M1-S21,A22-D82,D82-R135,R135-E168,E168-K197,N198-R260,R260-I312	152261
42	1.63764e-61	FALSE	14	FGL1	Q08830	GDENTVIDLGSK	233	ref-alt pair	REF	NP 2	pc2	rs3739406	8:17739538:T:C	0.492308	p-maj	1.15143e-52	FALSE	TRUE	0.113407	FALSE	-21410.2	94041.4	-0.227668	Q08830;Q08830:rs484373	FGL1_HUMAN	Q08830	GDENTVIDLGSK	FGL1_HUMAN	FGL1	chr8	17864379	17910365	-	17864594	17885554	10	372,188,89,98,160,181,80,71,247,481	0,4168,4536,9639,9982,17619,21112,31067,31790,45505	M1-S21,A22-D82,D82-R135,R135-E168,E168-K197,N198-R260,R260-I312	45881
42	1.63764e-61	FALSE	14	FGL1	Q08830	GDENTVVDLGSK	222	ref-alt pair	ALT	NP 2	pc2	rs3739406	8:17739538:T:C	0.492308	p-min	5.51609e-46	FALSE	TRUE	0.000555227	FALSE	11817.5	23879.3	0.494885	Q08830:rs3739406	FGL1_HUMAN	Q08830:rs3739406	GDENTVVDLGSK	FGL1_HUMAN	FGL1	chr8	17864379	17910365	-	17864594	17885554	10	372,188,89,98,160,181,80,71,247,481	0,4168,4536,9639,9982,17619,21112,31067,31790,45505	M1-S21,A22-D82,D82-R135,R135-E168,E168-K197,N198-R260,R260-I312	45882
42	1.63764e-61	FALSE	14	FGL1	Q08830	GDENTVVDLGSKR	38	ref-alt pair	ALT	NP 5	pc3	rs3739406	8:17739538:T:C	0.492308	p-maj	4.18849e-09	FALSE	TRUE	0.126706	FALSE	1452.54	3124	0.464964	Q08830:rs3739406	FGL1_HUMAN	Q08830:rs3739406	GDENTVVDLGSKR	FGL1_HUMAN	FGL1	chr8	17864379	17910365	-	17864594	17885554	10	372,188,89,98,160,181,80,71,247,481	0,4168,4536,9639,9982,17619,21112,31067,31790,45505	M1-S21,A22-D82,D82-R135,R135-E168,E168-K197,N198-R260,R260-I312	152264
42	1.63764e-61	FALSE	14	FGL1	Q08830	GDENTVVDLGSKR	42	ref-alt pair	ALT	NP 5	pc2	rs3739406	8:17739538:T:C	0.492308	p-maj	1.61931e-08	FALSE	TRUE	0.0585887	FALSE	1057.27	1988.56	0.531676	Q08830:rs3739406	FGL1_HUMAN	Q08830:rs3739406	GDENTVVDLGSKR	FGL1_HUMAN	FGL1	chr8	17864379	17910365	-	17864594	17885554	10	372,188,89,98,160,181,80,71,247,481	0,4168,4536,9639,9982,17619,21112,31067,31790,45505	M1-S21,A22-D82,D82-R135,R135-E168,E168-K197,N198-R260,R260-I312	152263
42	1.63764e-61	FALSE	14	FGL1	Q08830	GDENTVIDLGSK	28	ref-alt pair	REF	NP 3	pc2	rs3739406	8:17739538:T:C	0.492308	p-min	2.0613e-05	FALSE	FALSE	0.578037	FALSE	699.939	3864.46	0.181122	Q08830;Q08830:rs484373	FGL1_HUMAN	Q08830	GDENTVIDLGSK	FGL1_HUMAN	FGL1	chr8	17864379	17910365	-	17864594	17885554	10	372,188,89,98,160,181,80,71,247,481	0,4168,4536,9639,9982,17619,21112,31067,31790,45505	M1-S21,A22-D82,D82-R135,R135-E168,E168-K197,N198-R260,R260-I312	81341
42	1.63764e-61	FALSE	14	FGL1	Q08830	GDENTVVDLGSKR	4	ref-alt pair	ALT	NP 2	pc2	rs3739406	8:17739538:T:C	0.492308	p-maj	0.0545508	FALSE	FALSE	0.299869	FALSE	265.308	1052.82	0.251997	Q08830:rs3739406	FGL1_HUMAN	Q08830:rs3739406	GDENTVVDLGSKR	FGL1_HUMAN	FGL1	chr8	17864379	17910365	-	17864594	17885554	10	372,188,89,98,160,181,80,71,247,481	0,4168,4536,9639,9982,17619,21112,31067,31790,45505	M1-S21,A22-D82,D82-R135,R135-E168,E168-K197,N198-R260,R260-I312	45883
42	1.63764e-61	FALSE	14	FGL1	Q08830	GDENTVVDLGSK	20	ref-alt pair	ALT	NP 3	pc2	rs3739406	8:17739538:T:C	0.492308	p-maj	0.0618815	FALSE	FALSE	0.789871	FALSE	44.217	1013.17	0.0436421	Q08830:rs3739406	FGL1_HUMAN	Q08830:rs3739406	GDENTVVDLGSK	FGL1_HUMAN	FGL1	chr8	17864379	17910365	-	17864594	17885554	10	372,188,89,98,160,181,80,71,247,481	0,4168,4536,9639,9982,17619,21112,31067,31790,45505	M1-S21,A22-D82,D82-R135,R135-E168,E168-K197,N198-R260,R260-I312	81342
42	1.63764e-61	FALSE	14	FGL1	Q08830	GDENTVVDLGSKR	2	ref-alt pair	ALT	NP 2	pc3	rs3739406	8:17739538:T:C	0.492308	p-maj	0.0662108	FALSE	FALSE	1	FALSE	0	1713.94	0	Q08830:rs3739406	FGL1_HUMAN	Q08830:rs3739406	GDENTVVDLGSKR	FGL1_HUMAN	FGL1	chr8	17864379	17910365	-	17864594	17885554	10	372,188,89,98,160,181,80,71,247,481	0,4168,4536,9639,9982,17619,21112,31067,31790,45505	M1-S21,A22-D82,D82-R135,R135-E168,E168-K197,N198-R260,R260-I312	45884
42	1.63764e-61	FALSE	14	FGL1	Q08830	GDENTVVDLGSK	3	ref-alt pair	ALT	NP 1	pc2	rs3739406	8:17739538:T:C	0.492308	p-maj	0.165015	FALSE	FALSE	0.346554	FALSE	706.659	848.978	0.832365	Q08830:rs3739406	FGL1_HUMAN	Q08830:rs3739406	GDENTVVDLGSK	FGL1_HUMAN	FGL1	chr8	17864379	17910365	-	17864594	17885554	10	372,188,89,98,160,181,80,71,247,481	0,4168,4536,9639,9982,17619,21112,31067,31790,45505	M1-S21,A22-D82,D82-R135,R135-E168,E168-K197,N198-R260,R260-I312	10422
42	1.63764e-61	FALSE	14	FGL1	Q08830	GDENTVVDLGSK	3	ref-alt pair	ALT	NP 4	pc2	rs3739406	8:17739538:T:C	0.492308	p-maj	0.165015	FALSE	FALSE	0.382261	FALSE	1552.73	3197.28	0.485641	Q08830:rs3739406	FGL1_HUMAN	Q08830:rs3739406	GDENTVVDLGSK	FGL1_HUMAN	FGL1	chr8	17864379	17910365	-	17864594	17885554	10	372,188,89,98,160,181,80,71,247,481	0,4168,4536,9639,9982,17619,21112,31067,31790,45505	M1-S21,A22-D82,D82-R135,R135-E168,E168-K197,N198-R260,R260-I312	116802
42	1.63764e-61	FALSE	14	FGL1	Q08830	GDENTVVDLGSKR	1	ref-alt pair	ALT	NP 3	pc3	rs3739406	8:17739538:T:C	0.492308	p-maj	0.258462	FALSE	FALSE	1	FALSE	0	1304.68	0	Q08830:rs3739406	FGL1_HUMAN	Q08830:rs3739406	GDENTVVDLGSKR	FGL1_HUMAN	FGL1	chr8	17864379	17910365	-	17864594	17885554	10	372,188,89,98,160,181,80,71,247,481	0,4168,4536,9639,9982,17619,21112,31067,31790,45505	M1-S21,A22-D82,D82-R135,R135-E168,E168-K197,N198-R260,R260-I312	81344
42	1.63764e-61	FALSE	14	FGL1	Q08830	GDENTVIDLGSK	6	ref-alt pair	REF	NP 4	pc2	rs3739406	8:17739538:T:C	0.492308	p-min	0.667004	FALSE	FALSE	0.517222	FALSE	-826.285	3105.7	-0.266054	Q08830;Q08830:rs484373	FGL1_HUMAN	Q08830	GDENTVIDLGSK	FGL1_HUMAN	FGL1	chr8	17864379	17910365	-	17864594	17885554	10	372,188,89,98,160,181,80,71,247,481	0,4168,4536,9639,9982,17619,21112,31067,31790,45505	M1-S21,A22-D82,D82-R135,R135-E168,E168-K197,N198-R260,R260-I312	116801
43	1.90624e-60	TRUE	10	CYFIP1	Q7L576	YLTLDSFDAMFR	106	ref-alt pair	ALT	NP 4	pc2	rs7170637	15:22969232:G:A	0.213846	p-min	1.90624e-60	TRUE	TRUE	0.021251	FALSE	2433.59	4948.82	0.491751	Q7L576:rs7170637;Q7L576-2:rs7170637	CYFP1_HUMAN	Q7L576:rs7170637	YLTLDSFDAMFR	CYFP1_HUMAN	CYFIP1	chr15	22867051	22980368	-	22870030	22947285	31	3141,148,239,95,73,131,91,144,88,200,120,109,77,97,157,154,148,167,126,123,118,92,105,129,97,182,102,78,90,123,82	0,5773,6439,7498,8147,12861,14794,15816,25838,36654,42142,43468,43685,45127,47674,49425,50736,51640,58930,60854,65171,66750,70052,72140,72359,76121,77506,77810,79951,80117,113235	M1-Q39,P40-M69,N70-Q95,V96-Q129,R130-R190,R190-Q222,S223-K265,V266-K300,Q301-R331,R331-E370,V371-V411,Y412-E453,V454-S509,S509-Q558,L559-E610,E610-E662,E662-E694,V695-S720,S720-Q756,L757-V796,E797-R863,R863-K892,A893-L940,L941-G971,G971-L1014...	141262
43	1.90624e-60	FALSE	10	CYFIP1	Q7L576	YLTLDSFDAMFR	80	ref-alt pair	ALT	NP 5	pc2	rs7170637	15:22969232:G:A	0.213846	p-min	1.19544e-37	FALSE	TRUE	0.0319891	FALSE	1169.14	3125.31	0.374089	Q7L576:rs7170637;Q7L576-2:rs7170637	CYFP1_HUMAN	Q7L576:rs7170637	YLTLDSFDAMFR	CYFP1_HUMAN	CYFIP1	chr15	22867051	22980368	-	22870030	22947285	31	3141,148,239,95,73,131,91,144,88,200,120,109,77,97,157,154,148,167,126,123,118,92,105,129,97,182,102,78,90,123,82	0,5773,6439,7498,8147,12861,14794,15816,25838,36654,42142,43468,43685,45127,47674,49425,50736,51640,58930,60854,65171,66750,70052,72140,72359,76121,77506,77810,79951,80117,113235	M1-Q39,P40-M69,N70-Q95,V96-Q129,R130-R190,R190-Q222,S223-K265,V266-K300,Q301-R331,R331-E370,V371-V411,Y412-E453,V454-S509,S509-Q558,L559-E610,E610-E662,E662-E694,V695-S720,S720-Q756,L757-V796,E797-R863,R863-K892,A893-L940,L941-G971,G971-L1014...	176722
43	1.90624e-60	FALSE	10	CYFIP1	Q7L576	YLTLDSFDAMFR	69	ref-alt pair	ALT	NP 3	pc2	rs7170637	15:22969232:G:A	0.213846	p-min	6.71292e-24	FALSE	TRUE	0.0109092	FALSE	1055.9	2728.71	0.386958	Q7L576:rs7170637;Q7L576-2:rs7170637	CYFP1_HUMAN	Q7L576:rs7170637	YLTLDSFDAMFR	CYFP1_HUMAN	CYFIP1	chr15	22867051	22980368	-	22870030	22947285	31	3141,148,239,95,73,131,91,144,88,200,120,109,77,97,157,154,148,167,126,123,118,92,105,129,97,182,102,78,90,123,82	0,5773,6439,7498,8147,12861,14794,15816,25838,36654,42142,43468,43685,45127,47674,49425,50736,51640,58930,60854,65171,66750,70052,72140,72359,76121,77506,77810,79951,80117,113235	M1-Q39,P40-M69,N70-Q95,V96-Q129,R130-R190,R190-Q222,S223-K265,V266-K300,Q301-R331,R331-E370,V371-V411,Y412-E453,V454-S509,S509-Q558,L559-E610,E610-E662,E662-E694,V695-S720,S720-Q756,L757-V796,E797-R863,R863-K892,A893-L940,L941-G971,G971-L1014...	105802
43	1.90624e-60	FALSE	10	CYFIP1	Q7L576	YLTLDSFDAMFR	65	ref-alt pair	ALT	NP 2	pc2	rs7170637	15:22969232:G:A	0.213846	p-min	1.35892e-21	FALSE	TRUE	0.00221745	FALSE	625.491	1715.43	0.364627	Q7L576:rs7170637;Q7L576-2:rs7170637	CYFP1_HUMAN	Q7L576:rs7170637	YLTLDSFDAMFR	CYFP1_HUMAN	CYFIP1	chr15	22867051	22980368	-	22870030	22947285	31	3141,148,239,95,73,131,91,144,88,200,120,109,77,97,157,154,148,167,126,123,118,92,105,129,97,182,102,78,90,123,82	0,5773,6439,7498,8147,12861,14794,15816,25838,36654,42142,43468,43685,45127,47674,49425,50736,51640,58930,60854,65171,66750,70052,72140,72359,76121,77506,77810,79951,80117,113235	M1-Q39,P40-M69,N70-Q95,V96-Q129,R130-R190,R190-Q222,S223-K265,V266-K300,Q301-R331,R331-E370,V371-V411,Y412-E453,V454-S509,S509-Q558,L559-E610,E610-E662,E662-E694,V695-S720,S720-Q756,L757-V796,E797-R863,R863-K892,A893-L940,L941-G971,G971-L1014...	70342
43	1.90624e-60	FALSE	10	CYFIP1	Q7L576	YLTLDGFDAMFR	220	ref-alt pair	REF	NP 1	pc2	rs7170637	15:22969232:G:A	0.213846	p-maj	4.03317e-11	FALSE	TRUE	0.0354614	FALSE	-1908.2	6520.51	-0.292646	Q7L576;Q7L576-2	CYFP1_HUMAN	Q7L576	YLTLDGFDAMFR	CYFP1_HUMAN	CYFIP1	chr15	22867051	22980368	-	22870030	22947285	31	3141,148,239,95,73,131,91,144,88,200,120,109,77,97,157,154,148,167,126,123,118,92,105,129,97,182,102,78,90,123,82	0,5773,6439,7498,8147,12861,14794,15816,25838,36654,42142,43468,43685,45127,47674,49425,50736,51640,58930,60854,65171,66750,70052,72140,72359,76121,77506,77810,79951,80117,113235	M1-Q39,P40-M69,N70-Q95,V96-Q129,R130-R190,R190-Q222,S223-K265,V266-K300,Q301-R331,R331-E370,V371-V411,Y412-E453,V454-S509,S509-Q558,L559-E610,E610-E662,E662-E694,V695-S720,S720-Q756,L757-V796,E797-R863,R863-K892,A893-L940,L941-G971,G971-L1014...	34881
43	1.90624e-60	FALSE	10	CYFIP1	Q7L576	YLTLDGFDAMFR	191	ref-alt pair	REF	NP 2	pc2	rs7170637	15:22969232:G:A	0.213846	p-maj	8.23222e-09	FALSE	TRUE	0.000960122	FALSE	-1247.95	3714.02	-0.336011	Q7L576;Q7L576-2	CYFP1_HUMAN	Q7L576	YLTLDGFDAMFR	CYFP1_HUMAN	CYFIP1	chr15	22867051	22980368	-	22870030	22947285	31	3141,148,239,95,73,131,91,144,88,200,120,109,77,97,157,154,148,167,126,123,118,92,105,129,97,182,102,78,90,123,82	0,5773,6439,7498,8147,12861,14794,15816,25838,36654,42142,43468,43685,45127,47674,49425,50736,51640,58930,60854,65171,66750,70052,72140,72359,76121,77506,77810,79951,80117,113235	M1-Q39,P40-M69,N70-Q95,V96-Q129,R130-R190,R190-Q222,S223-K265,V266-K300,Q301-R331,R331-E370,V371-V411,Y412-E453,V454-S509,S509-Q558,L559-E610,E610-E662,E662-E694,V695-S720,S720-Q756,L757-V796,E797-R863,R863-K892,A893-L940,L941-G971,G971-L1014...	70341
43	1.90624e-60	FALSE	10	CYFIP1	Q7L576	YLTLDGFDAMFR	189	ref-alt pair	REF	NP 3	pc2	rs7170637	15:22969232:G:A	0.213846	p-maj	1.13301e-08	FALSE	TRUE	0.0386142	FALSE	-1517.52	5156.07	-0.294317	Q7L576;Q7L576-2	CYFP1_HUMAN	Q7L576	YLTLDGFDAMFR	CYFP1_HUMAN	CYFIP1	chr15	22867051	22980368	-	22870030	22947285	31	3141,148,239,95,73,131,91,144,88,200,120,109,77,97,157,154,148,167,126,123,118,92,105,129,97,182,102,78,90,123,82	0,5773,6439,7498,8147,12861,14794,15816,25838,36654,42142,43468,43685,45127,47674,49425,50736,51640,58930,60854,65171,66750,70052,72140,72359,76121,77506,77810,79951,80117,113235	M1-Q39,P40-M69,N70-Q95,V96-Q129,R130-R190,R190-Q222,S223-K265,V266-K300,Q301-R331,R331-E370,V371-V411,Y412-E453,V454-S509,S509-Q558,L559-E610,E610-E662,E662-E694,V695-S720,S720-Q756,L757-V796,E797-R863,R863-K892,A893-L940,L941-G971,G971-L1014...	105801
43	1.90624e-60	FALSE	10	CYFIP1	Q7L576	YLTLDGFDAMFR	125	ref-alt pair	REF	NP 5	pc2	rs7170637	15:22969232:G:A	0.213846	p-min	1.67242e-07	FALSE	TRUE	0.066555	FALSE	-1401.22	4706.83	-0.297699	Q7L576;Q7L576-2	CYFP1_HUMAN	Q7L576	YLTLDGFDAMFR	CYFP1_HUMAN	CYFIP1	chr15	22867051	22980368	-	22870030	22947285	31	3141,148,239,95,73,131,91,144,88,200,120,109,77,97,157,154,148,167,126,123,118,92,105,129,97,182,102,78,90,123,82	0,5773,6439,7498,8147,12861,14794,15816,25838,36654,42142,43468,43685,45127,47674,49425,50736,51640,58930,60854,65171,66750,70052,72140,72359,76121,77506,77810,79951,80117,113235	M1-Q39,P40-M69,N70-Q95,V96-Q129,R130-R190,R190-Q222,S223-K265,V266-K300,Q301-R331,R331-E370,V371-V411,Y412-E453,V454-S509,S509-Q558,L559-E610,E610-E662,E662-E694,V695-S720,S720-Q756,L757-V796,E797-R863,R863-K892,A893-L940,L941-G971,G971-L1014...	176721
43	1.90624e-60	FALSE	10	CYFIP1	Q7L576	YLTLDSFDAMFR	27	ref-alt pair	ALT	NP 1	pc2	rs7170637	15:22969232:G:A	0.213846	p-min	8.43758e-07	FALSE	TRUE	0.203791	FALSE	562.637	2696.76	0.208635	Q7L576:rs7170637;Q7L576-2:rs7170637	CYFP1_HUMAN	Q7L576:rs7170637	YLTLDSFDAMFR	CYFP1_HUMAN	CYFIP1	chr15	22867051	22980368	-	22870030	22947285	31	3141,148,239,95,73,131,91,144,88,200,120,109,77,97,157,154,148,167,126,123,118,92,105,129,97,182,102,78,90,123,82	0,5773,6439,7498,8147,12861,14794,15816,25838,36654,42142,43468,43685,45127,47674,49425,50736,51640,58930,60854,65171,66750,70052,72140,72359,76121,77506,77810,79951,80117,113235	M1-Q39,P40-M69,N70-Q95,V96-Q129,R130-R190,R190-Q222,S223-K265,V266-K300,Q301-R331,R331-E370,V371-V411,Y412-E453,V454-S509,S509-Q558,L559-E610,E610-E662,E662-E694,V695-S720,S720-Q756,L757-V796,E797-R863,R863-K892,A893-L940,L941-G971,G971-L1014...	34882
43	1.90624e-60	FALSE	10	CYFIP1	Q7L576	YLTLDGFDAMFR	100	ref-alt pair	REF	NP 4	pc2	rs7170637	15:22969232:G:A	0.213846	p-min	0.000276315	FALSE	FALSE	0.00684322	FALSE	-2558.87	6580.01	-0.388886	Q7L576;Q7L576-2	CYFP1_HUMAN	Q7L576	YLTLDGFDAMFR	CYFP1_HUMAN	CYFIP1	chr15	22867051	22980368	-	22870030	22947285	31	3141,148,239,95,73,131,91,144,88,200,120,109,77,97,157,154,148,167,126,123,118,92,105,129,97,182,102,78,90,123,82	0,5773,6439,7498,8147,12861,14794,15816,25838,36654,42142,43468,43685,45127,47674,49425,50736,51640,58930,60854,65171,66750,70052,72140,72359,76121,77506,77810,79951,80117,113235	M1-Q39,P40-M69,N70-Q95,V96-Q129,R130-R190,R190-Q222,S223-K265,V266-K300,Q301-R331,R331-E370,V371-V411,Y412-E453,V454-S509,S509-Q558,L559-E610,E610-E662,E662-E694,V695-S720,S720-Q756,L757-V796,E797-R863,R863-K892,A893-L940,L941-G971,G971-L1014...	141261
44	2.36785e-59	TRUE	10	IQGAP2	F5H7S7	ESSWVTPESCLYK	177	ref-alt pair	REF	NP 5	pc2	rs2455230	5:75932965:G:C	0.410769	p-min	2.36785e-59	TRUE	TRUE	0.00067528	FALSE	3912.92	7579.21	0.51627	F5H7S7;Q13576;Q13576-2;Q13576-3;Q13576:rs2431363;F5H7S7:rs2431363;Q13576-2:rs2431363;Q13576-3:rs2431363	IQGA2_HUMAN	Q13576	ESSWVTPESC(UniMod:4)LYK	F5H7S7_HUMAN	IQGAP2	chr5	76547408	76708130	+	76562399	76707310	35	43,157,78,77,68,114,179,88,164,161,125,164,91,168,143,171,84,72,70,209,150,164,225,141,85,233,133,103,142,88,213,161,138,109,931	0,14987,23171,28284,41497,42206,42999,45429,50030,53403,58770,63611,80001,84450,89625,93524,105341,106791,107525,111050,117617,121272,124350,126040,126543,127068,129809,135706,136367,145946,148045,150578,153667,155073,159791	M1-K51,K52-K77,I78-S103,S103-E126,E126-L164,L164-K223,N224-R253,R253-M307,N308-R361,R361-R403,R403-G457,D458-W488,W488-V544,V544-E591,D592-Q648,A649-K676,I677-H700,N701-V724,V724-E793,D794-Q843,T844-K898,K898-S973,S973-P1020,P1020-K1048,I1049-R1126...	149872
44	2.36785e-59	FALSE	10	IQGAP2	F5H7S7	ESSWVTPESCFYK	189	ref-alt pair	ALT	NP 5	pc2	rs2455230	5:75932965:G:C	0.410769	p-maj	2.21512e-30	FALSE	TRUE	0.000161861	FALSE	-4726.59	9067.14	-0.521287	Q13576:rs2455230;F5H7S7:rs2455230;Q13576-2:rs2455230;Q13576-3:rs2455230	F5H7S7_HUMAN;IQGA2_HUMAN	F5H7S7:rs2455230;Q13576:rs2455230	ESSWVTPESC(UniMod:4)FYK	F5H7S7_HUMAN	IQGAP2	chr5	76547408	76708130	+	76562399	76707310	35	43,157,78,77,68,114,179,88,164,161,125,164,91,168,143,171,84,72,70,209,150,164,225,141,85,233,133,103,142,88,213,161,138,109,931	0,14987,23171,28284,41497,42206,42999,45429,50030,53403,58770,63611,80001,84450,89625,93524,105341,106791,107525,111050,117617,121272,124350,126040,126543,127068,129809,135706,136367,145946,148045,150578,153667,155073,159791	M1-K51,K52-K77,I78-S103,S103-E126,E126-L164,L164-K223,N224-R253,R253-M307,N308-R361,R361-R403,R403-G457,D458-W488,W488-V544,V544-E591,D592-Q648,A649-K676,I677-H700,N701-V724,V724-E793,D794-Q843,T844-K898,K898-S973,S973-P1020,P1020-K1048,I1049-R1126...	149871
44	2.36785e-59	FALSE	10	IQGAP2	F5H7S7	ESSWVTPESCLYK	105	ref-alt pair	REF	NP 4	pc2	rs2455230	5:75932965:G:C	0.410769	p-min	1.46555e-26	FALSE	TRUE	0.016246	FALSE	2379.6	5619.99	0.423417	F5H7S7;Q13576;Q13576-2;Q13576-3;Q13576:rs2431363;F5H7S7:rs2431363;Q13576-2:rs2431363;Q13576-3:rs2431363	IQGA2_HUMAN	Q13576	ESSWVTPESC(UniMod:4)LYK	F5H7S7_HUMAN	IQGAP2	chr5	76547408	76708130	+	76562399	76707310	35	43,157,78,77,68,114,179,88,164,161,125,164,91,168,143,171,84,72,70,209,150,164,225,141,85,233,133,103,142,88,213,161,138,109,931	0,14987,23171,28284,41497,42206,42999,45429,50030,53403,58770,63611,80001,84450,89625,93524,105341,106791,107525,111050,117617,121272,124350,126040,126543,127068,129809,135706,136367,145946,148045,150578,153667,155073,159791	M1-K51,K52-K77,I78-S103,S103-E126,E126-L164,L164-K223,N224-R253,R253-M307,N308-R361,R361-R403,R403-G457,D458-W488,W488-V544,V544-E591,D592-Q648,A649-K676,I677-H700,N701-V724,V724-E793,D794-Q843,T844-K898,K898-S973,S973-P1020,P1020-K1048,I1049-R1126...	114412
44	2.36785e-59	FALSE	10	IQGAP2	F5H7S7	ESSWVTPESCLYK	97	ref-alt pair	REF	NP 2	pc2	rs2455230	5:75932965:G:C	0.410769	p-min	2.70957e-20	FALSE	TRUE	0.0187454	FALSE	1562.99	6380.37	0.244968	F5H7S7;Q13576;Q13576-2;Q13576-3;Q13576:rs2431363;F5H7S7:rs2431363;Q13576-2:rs2431363;Q13576-3:rs2431363	IQGA2_HUMAN	Q13576	ESSWVTPESC(UniMod:4)LYK	F5H7S7_HUMAN	IQGAP2	chr5	76547408	76708130	+	76562399	76707310	35	43,157,78,77,68,114,179,88,164,161,125,164,91,168,143,171,84,72,70,209,150,164,225,141,85,233,133,103,142,88,213,161,138,109,931	0,14987,23171,28284,41497,42206,42999,45429,50030,53403,58770,63611,80001,84450,89625,93524,105341,106791,107525,111050,117617,121272,124350,126040,126543,127068,129809,135706,136367,145946,148045,150578,153667,155073,159791	M1-K51,K52-K77,I78-S103,S103-E126,E126-L164,L164-K223,N224-R253,R253-M307,N308-R361,R361-R403,R403-G457,D458-W488,W488-V544,V544-E591,D592-Q648,A649-K676,I677-H700,N701-V724,V724-E793,D794-Q843,T844-K898,K898-S973,S973-P1020,P1020-K1048,I1049-R1126...	43492
44	2.36785e-59	FALSE	10	IQGAP2	F5H7S7	ESSWVTPESCFYK	139	ref-alt pair	ALT	NP 2	pc2	rs2455230	5:75932965:G:C	0.410769	p-maj	2.28044e-15	FALSE	TRUE	0.00102131	FALSE	-1827.7	4803.65	-0.380482	Q13576:rs2455230;F5H7S7:rs2455230;Q13576-2:rs2455230;Q13576-3:rs2455230	F5H7S7_HUMAN;IQGA2_HUMAN	F5H7S7:rs2455230;Q13576:rs2455230	ESSWVTPESC(UniMod:4)FYK	F5H7S7_HUMAN	IQGAP2	chr5	76547408	76708130	+	76562399	76707310	35	43,157,78,77,68,114,179,88,164,161,125,164,91,168,143,171,84,72,70,209,150,164,225,141,85,233,133,103,142,88,213,161,138,109,931	0,14987,23171,28284,41497,42206,42999,45429,50030,53403,58770,63611,80001,84450,89625,93524,105341,106791,107525,111050,117617,121272,124350,126040,126543,127068,129809,135706,136367,145946,148045,150578,153667,155073,159791	M1-K51,K52-K77,I78-S103,S103-E126,E126-L164,L164-K223,N224-R253,R253-M307,N308-R361,R361-R403,R403-G457,D458-W488,W488-V544,V544-E591,D592-Q648,A649-K676,I677-H700,N701-V724,V724-E793,D794-Q843,T844-K898,K898-S973,S973-P1020,P1020-K1048,I1049-R1126...	43491
44	2.36785e-59	FALSE	10	IQGAP2	F5H7S7	ESSWVTPESCFYK	117	ref-alt pair	ALT	NP 4	pc2	rs2455230	5:75932965:G:C	0.410769	p-maj	3.63248e-15	FALSE	TRUE	0.014047	FALSE	-2233.35	5624.63	-0.397066	Q13576:rs2455230;F5H7S7:rs2455230;Q13576-2:rs2455230;Q13576-3:rs2455230	F5H7S7_HUMAN;IQGA2_HUMAN	F5H7S7:rs2455230;Q13576:rs2455230	ESSWVTPESC(UniMod:4)FYK	F5H7S7_HUMAN	IQGAP2	chr5	76547408	76708130	+	76562399	76707310	35	43,157,78,77,68,114,179,88,164,161,125,164,91,168,143,171,84,72,70,209,150,164,225,141,85,233,133,103,142,88,213,161,138,109,931	0,14987,23171,28284,41497,42206,42999,45429,50030,53403,58770,63611,80001,84450,89625,93524,105341,106791,107525,111050,117617,121272,124350,126040,126543,127068,129809,135706,136367,145946,148045,150578,153667,155073,159791	M1-K51,K52-K77,I78-S103,S103-E126,E126-L164,L164-K223,N224-R253,R253-M307,N308-R361,R361-R403,R403-G457,D458-W488,W488-V544,V544-E591,D592-Q648,A649-K676,I677-H700,N701-V724,V724-E793,D794-Q843,T844-K898,K898-S973,S973-P1020,P1020-K1048,I1049-R1126...	114411
44	2.36785e-59	FALSE	10	IQGAP2	F5H7S7	ESSWVTPESCLYK	62	ref-alt pair	REF	NP 3	pc2	rs2455230	5:75932965:G:C	0.410769	p-min	1.41058e-13	FALSE	TRUE	0.0254248	FALSE	1132.61	2860.12	0.396	F5H7S7;Q13576;Q13576-2;Q13576-3;Q13576:rs2431363;F5H7S7:rs2431363;Q13576-2:rs2431363;Q13576-3:rs2431363	IQGA2_HUMAN	Q13576	ESSWVTPESC(UniMod:4)LYK	F5H7S7_HUMAN	IQGAP2	chr5	76547408	76708130	+	76562399	76707310	35	43,157,78,77,68,114,179,88,164,161,125,164,91,168,143,171,84,72,70,209,150,164,225,141,85,233,133,103,142,88,213,161,138,109,931	0,14987,23171,28284,41497,42206,42999,45429,50030,53403,58770,63611,80001,84450,89625,93524,105341,106791,107525,111050,117617,121272,124350,126040,126543,127068,129809,135706,136367,145946,148045,150578,153667,155073,159791	M1-K51,K52-K77,I78-S103,S103-E126,E126-L164,L164-K223,N224-R253,R253-M307,N308-R361,R361-R403,R403-G457,D458-W488,W488-V544,V544-E591,D592-Q648,A649-K676,I677-H700,N701-V724,V724-E793,D794-Q843,T844-K898,K898-S973,S973-P1020,P1020-K1048,I1049-R1126...	78952
44	2.36785e-59	FALSE	10	IQGAP2	F5H7S7	ESSWVTPESCLYK	75	ref-alt pair	REF	NP 1	pc2	rs2455230	5:75932965:G:C	0.410769	p-min	5.87316e-13	FALSE	TRUE	0.0219602	FALSE	1225.95	4176.04	0.293566	F5H7S7;Q13576;Q13576-2;Q13576-3;Q13576:rs2431363;F5H7S7:rs2431363;Q13576-2:rs2431363;Q13576-3:rs2431363	IQGA2_HUMAN	Q13576	ESSWVTPESC(UniMod:4)LYK	F5H7S7_HUMAN	IQGAP2	chr5	76547408	76708130	+	76562399	76707310	35	43,157,78,77,68,114,179,88,164,161,125,164,91,168,143,171,84,72,70,209,150,164,225,141,85,233,133,103,142,88,213,161,138,109,931	0,14987,23171,28284,41497,42206,42999,45429,50030,53403,58770,63611,80001,84450,89625,93524,105341,106791,107525,111050,117617,121272,124350,126040,126543,127068,129809,135706,136367,145946,148045,150578,153667,155073,159791	M1-K51,K52-K77,I78-S103,S103-E126,E126-L164,L164-K223,N224-R253,R253-M307,N308-R361,R361-R403,R403-G457,D458-W488,W488-V544,V544-E591,D592-Q648,A649-K676,I677-H700,N701-V724,V724-E793,D794-Q843,T844-K898,K898-S973,S973-P1020,P1020-K1048,I1049-R1126...	8032
44	2.36785e-59	FALSE	10	IQGAP2	F5H7S7	ESSWVTPESCFYK	67	ref-alt pair	ALT	NP 1	pc2	rs2455230	5:75932965:G:C	0.410769	p-maj	6.36652e-08	FALSE	TRUE	0.0491895	FALSE	-1000.86	2998.47	-0.333789	Q13576:rs2455230;F5H7S7:rs2455230;Q13576-2:rs2455230;Q13576-3:rs2455230	F5H7S7_HUMAN;IQGA2_HUMAN	F5H7S7:rs2455230;Q13576:rs2455230	ESSWVTPESC(UniMod:4)FYK	F5H7S7_HUMAN	IQGAP2	chr5	76547408	76708130	+	76562399	76707310	35	43,157,78,77,68,114,179,88,164,161,125,164,91,168,143,171,84,72,70,209,150,164,225,141,85,233,133,103,142,88,213,161,138,109,931	0,14987,23171,28284,41497,42206,42999,45429,50030,53403,58770,63611,80001,84450,89625,93524,105341,106791,107525,111050,117617,121272,124350,126040,126543,127068,129809,135706,136367,145946,148045,150578,153667,155073,159791	M1-K51,K52-K77,I78-S103,S103-E126,E126-L164,L164-K223,N224-R253,R253-M307,N308-R361,R361-R403,R403-G457,D458-W488,W488-V544,V544-E591,D592-Q648,A649-K676,I677-H700,N701-V724,V724-E793,D794-Q843,T844-K898,K898-S973,S973-P1020,P1020-K1048,I1049-R1126...	8031
44	2.36785e-59	FALSE	10	IQGAP2	F5H7S7	ESSWVTPESCFYK	54	ref-alt pair	ALT	NP 3	pc2	rs2455230	5:75932965:G:C	0.410769	p-maj	2.74692e-06	FALSE	TRUE	0.234168	FALSE	-330.345	1813.93	-0.182116	Q13576:rs2455230;F5H7S7:rs2455230;Q13576-2:rs2455230;Q13576-3:rs2455230	F5H7S7_HUMAN;IQGA2_HUMAN	F5H7S7:rs2455230;Q13576:rs2455230	ESSWVTPESC(UniMod:4)FYK	F5H7S7_HUMAN	IQGAP2	chr5	76547408	76708130	+	76562399	76707310	35	43,157,78,77,68,114,179,88,164,161,125,164,91,168,143,171,84,72,70,209,150,164,225,141,85,233,133,103,142,88,213,161,138,109,931	0,14987,23171,28284,41497,42206,42999,45429,50030,53403,58770,63611,80001,84450,89625,93524,105341,106791,107525,111050,117617,121272,124350,126040,126543,127068,129809,135706,136367,145946,148045,150578,153667,155073,159791	M1-K51,K52-K77,I78-S103,S103-E126,E126-L164,L164-K223,N224-R253,R253-M307,N308-R361,R361-R403,R403-G457,D458-W488,W488-V544,V544-E591,D592-Q648,A649-K676,I677-H700,N701-V724,V724-E793,D794-Q843,T844-K898,K898-S973,S973-P1020,P1020-K1048,I1049-R1126...	78951
45	2.8424e-59	TRUE	30	C7	P10643	GGGAGFISGLSYLELDNPAGNKR	215	ref-alt pair	REF	NP 4	pc3	rs1063499	5:40955561:G:C	0.464615	p-min	2.8424e-59	TRUE	TRUE	2.24926e-06	TRUE	7727.96	16676.7	0.463399	P10643;P10643:rs13157656;P10643:rs60714178	CO7_HUMAN	P10643	GGGAGFISGLSYLELDNPAGNKR	CO7_HUMAN	C7	chr5	40909496	40982938	+	40909610	40981570	18	120,56,76,142,148,139,171,244,111,167,229,172,88,133,192,91,185,1547	0,19083,21567,24828,26841,28055,35701,38105,40407,45890,48536,49952,52588,55244,62906,67253,70228,71895	M1-K2,V3-S21,S21-Q46,T47-G94,G94-G143,G143-Q189,V190-K246,S247-D328,D328-G365,G365-K420,L421-G497,G497-R554,R554-Q583,D584-K628,K628-E692,E692-G722,G722-A784,A784-Q843	117305
45	2.8424e-59	FALSE	30	C7	P10643	GGGAGFISGLTYLELDNPAGNKR	241	ref-alt pair	ALT	NP 4	pc3	rs1063499	5:40955561:G:C	0.464615	p-maj	3.34823e-58	FALSE	TRUE	8.01674e-13	TRUE	-11831.6	17636.7	-0.670852	P10643:rs1063499	CO7_HUMAN	P10643:rs1063499	GGGAGFISGLTYLELDNPAGNKR	CO7_HUMAN	C7	chr5	40909496	40982938	+	40909610	40981570	18	120,56,76,142,148,139,171,244,111,167,229,172,88,133,192,91,185,1547	0,19083,21567,24828,26841,28055,35701,38105,40407,45890,48536,49952,52588,55244,62906,67253,70228,71895	M1-K2,V3-S21,S21-Q46,T47-G94,G94-G143,G143-Q189,V190-K246,S247-D328,D328-G365,G365-K420,L421-G497,G497-R554,R554-Q583,D584-K628,K628-E692,E692-G722,G722-A784,A784-Q843	117307
45	2.8424e-59	FALSE	30	C7	P10643	GGGAGFISGLSYLELDNPAGNKR	213	ref-alt pair	REF	NP 5	pc3	rs1063499	5:40955561:G:C	0.464615	p-min	1.00487e-57	FALSE	TRUE	4.88881e-10	TRUE	6737.22	12844	0.524541	P10643;P10643:rs13157656;P10643:rs60714178	CO7_HUMAN	P10643	GGGAGFISGLSYLELDNPAGNKR	CO7_HUMAN	C7	chr5	40909496	40982938	+	40909610	40981570	18	120,56,76,142,148,139,171,244,111,167,229,172,88,133,192,91,185,1547	0,19083,21567,24828,26841,28055,35701,38105,40407,45890,48536,49952,52588,55244,62906,67253,70228,71895	M1-K2,V3-S21,S21-Q46,T47-G94,G94-G143,G143-Q189,V190-K246,S247-D328,D328-G365,G365-K420,L421-G497,G497-R554,R554-Q583,D584-K628,K628-E692,E692-G722,G722-A784,A784-Q843	152765
45	2.8424e-59	FALSE	30	C7	P10643	GGGAGFISGLTYLELDNPAGNKR	226	ref-alt pair	ALT	NP 5	pc3	rs1063499	5:40955561:G:C	0.464615	p-maj	6.36087e-51	FALSE	TRUE	1.54782e-12	TRUE	-6988.37	13061.5	-0.535034	P10643:rs1063499	CO7_HUMAN	P10643:rs1063499	GGGAGFISGLTYLELDNPAGNKR	CO7_HUMAN	C7	chr5	40909496	40982938	+	40909610	40981570	18	120,56,76,142,148,139,171,244,111,167,229,172,88,133,192,91,185,1547	0,19083,21567,24828,26841,28055,35701,38105,40407,45890,48536,49952,52588,55244,62906,67253,70228,71895	M1-K2,V3-S21,S21-Q46,T47-G94,G94-G143,G143-Q189,V190-K246,S247-D328,D328-G365,G365-K420,L421-G497,G497-R554,R554-Q583,D584-K628,K628-E692,E692-G722,G722-A784,A784-Q843	152767
45	2.8424e-59	FALSE	30	C7	P10643	GGGAGFISGLTYLELDNPAGNKR	195	ref-alt pair	ALT	NP 3	pc3	rs1063499	5:40955561:G:C	0.464615	p-maj	4.38613e-37	FALSE	TRUE	6.29432e-16	TRUE	-14643.5	21944	-0.667313	P10643:rs1063499	CO7_HUMAN	P10643:rs1063499	GGGAGFISGLTYLELDNPAGNKR	CO7_HUMAN	C7	chr5	40909496	40982938	+	40909610	40981570	18	120,56,76,142,148,139,171,244,111,167,229,172,88,133,192,91,185,1547	0,19083,21567,24828,26841,28055,35701,38105,40407,45890,48536,49952,52588,55244,62906,67253,70228,71895	M1-K2,V3-S21,S21-Q46,T47-G94,G94-G143,G143-Q189,V190-K246,S247-D328,D328-G365,G365-K420,L421-G497,G497-R554,R554-Q583,D584-K628,K628-E692,E692-G722,G722-A784,A784-Q843	81847
45	2.8424e-59	FALSE	30	C7	P10643	GGGAGFISGLSYLELDNPAGNKR	175	ref-alt pair	REF	NP 1	pc3	rs1063499	5:40955561:G:C	0.464615	p-min	4.86244e-37	FALSE	TRUE	1.33189e-05	FALSE	6954.5	14745.8	0.471626	P10643;P10643:rs13157656;P10643:rs60714178	CO7_HUMAN	P10643	GGGAGFISGLSYLELDNPAGNKR	CO7_HUMAN	C7	chr5	40909496	40982938	+	40909610	40981570	18	120,56,76,142,148,139,171,244,111,167,229,172,88,133,192,91,185,1547	0,19083,21567,24828,26841,28055,35701,38105,40407,45890,48536,49952,52588,55244,62906,67253,70228,71895	M1-K2,V3-S21,S21-Q46,T47-G94,G94-G143,G143-Q189,V190-K246,S247-D328,D328-G365,G365-K420,L421-G497,G497-R554,R554-Q583,D584-K628,K628-E692,E692-G722,G722-A784,A784-Q843	10925
45	2.8424e-59	FALSE	30	C7	P10643	GGGAGFISGLSYLELDNPAGNKR	192	ref-alt pair	REF	NP 2	pc3	rs1063499	5:40955561:G:C	0.464615	p-min	1.21745e-35	FALSE	TRUE	1.6441e-06	TRUE	2945.07	5787	0.508912	P10643;P10643:rs13157656;P10643:rs60714178	CO7_HUMAN	P10643	GGGAGFISGLSYLELDNPAGNKR	CO7_HUMAN	C7	chr5	40909496	40982938	+	40909610	40981570	18	120,56,76,142,148,139,171,244,111,167,229,172,88,133,192,91,185,1547	0,19083,21567,24828,26841,28055,35701,38105,40407,45890,48536,49952,52588,55244,62906,67253,70228,71895	M1-K2,V3-S21,S21-Q46,T47-G94,G94-G143,G143-Q189,V190-K246,S247-D328,D328-G365,G365-K420,L421-G497,G497-R554,R554-Q583,D584-K628,K628-E692,E692-G722,G722-A784,A784-Q843	46385
45	2.8424e-59	FALSE	30	C7	P10643	GGGAGFISGLTYLELDNPAGNKR	217	ref-alt pair	ALT	NP 1	pc3	rs1063499	5:40955561:G:C	0.464615	p-maj	1.83556e-33	FALSE	TRUE	5.86553e-10	TRUE	-7137.24	15319.1	-0.465904	P10643:rs1063499	CO7_HUMAN	P10643:rs1063499	GGGAGFISGLTYLELDNPAGNKR	CO7_HUMAN	C7	chr5	40909496	40982938	+	40909610	40981570	18	120,56,76,142,148,139,171,244,111,167,229,172,88,133,192,91,185,1547	0,19083,21567,24828,26841,28055,35701,38105,40407,45890,48536,49952,52588,55244,62906,67253,70228,71895	M1-K2,V3-S21,S21-Q46,T47-G94,G94-G143,G143-Q189,V190-K246,S247-D328,D328-G365,G365-K420,L421-G497,G497-R554,R554-Q583,D584-K628,K628-E692,E692-G722,G722-A784,A784-Q843	10927
45	2.8424e-59	FALSE	30	C7	P10643	GGGAGFISGLTYLELDNPAGNK	251	ref-alt pair	ALT	NP 5	pc3	rs1063499	5:40955561:G:C	0.464615	p-maj	3.5347e-30	FALSE	TRUE	0.00150574	FALSE	-2717.79	13570.2	-0.200277	P10643:rs1063499	CO7_HUMAN	P10643:rs1063499	GGGAGFISGLTYLELDNPAGNK	CO7_HUMAN	C7	chr5	40909496	40982938	+	40909610	40981570	18	120,56,76,142,148,139,171,244,111,167,229,172,88,133,192,91,185,1547	0,19083,21567,24828,26841,28055,35701,38105,40407,45890,48536,49952,52588,55244,62906,67253,70228,71895	M1-K2,V3-S21,S21-Q46,T47-G94,G94-G143,G143-Q189,V190-K246,S247-D328,D328-G365,G365-K420,L421-G497,G497-R554,R554-Q583,D584-K628,K628-E692,E692-G722,G722-A784,A784-Q843	152766
45	2.8424e-59	FALSE	30	C7	P10643	GGGAGFISGLTYLELDNPAGNK	265	ref-alt pair	ALT	NP 4	pc3	rs1063499	5:40955561:G:C	0.464615	p-maj	1.34731e-27	FALSE	TRUE	1.24272e-11	TRUE	-10370.4	20269.9	-0.511613	P10643:rs1063499	CO7_HUMAN	P10643:rs1063499	GGGAGFISGLTYLELDNPAGNK	CO7_HUMAN	C7	chr5	40909496	40982938	+	40909610	40981570	18	120,56,76,142,148,139,171,244,111,167,229,172,88,133,192,91,185,1547	0,19083,21567,24828,26841,28055,35701,38105,40407,45890,48536,49952,52588,55244,62906,67253,70228,71895	M1-K2,V3-S21,S21-Q46,T47-G94,G94-G143,G143-Q189,V190-K246,S247-D328,D328-G365,G365-K420,L421-G497,G497-R554,R554-Q583,D584-K628,K628-E692,E692-G722,G722-A784,A784-Q843	117306
45	2.8424e-59	FALSE	30	C7	P10643	GGGAGFISGLSYLELDNPAGNKR	135	ref-alt pair	REF	NP 3	pc3	rs1063499	5:40955561:G:C	0.464615	p-min	7.31407e-27	FALSE	TRUE	0.0187717	FALSE	6158.72	16023.1	0.384365	P10643;P10643:rs13157656;P10643:rs60714178	CO7_HUMAN	P10643	GGGAGFISGLSYLELDNPAGNKR	CO7_HUMAN	C7	chr5	40909496	40982938	+	40909610	40981570	18	120,56,76,142,148,139,171,244,111,167,229,172,88,133,192,91,185,1547	0,19083,21567,24828,26841,28055,35701,38105,40407,45890,48536,49952,52588,55244,62906,67253,70228,71895	M1-K2,V3-S21,S21-Q46,T47-G94,G94-G143,G143-Q189,V190-K246,S247-D328,D328-G365,G365-K420,L421-G497,G497-R554,R554-Q583,D584-K628,K628-E692,E692-G722,G722-A784,A784-Q843	81845
45	2.8424e-59	FALSE	30	C7	P10643	GGGAGFISGLTYLELDNPAGNK	185	ref-alt pair	ALT	NP 3	pc3	rs1063499	5:40955561:G:C	0.464615	p-maj	1.91749e-24	FALSE	TRUE	6.18977e-12	TRUE	-20228.7	32126.2	-0.629665	P10643:rs1063499	CO7_HUMAN	P10643:rs1063499	GGGAGFISGLTYLELDNPAGNK	CO7_HUMAN	C7	chr5	40909496	40982938	+	40909610	40981570	18	120,56,76,142,148,139,171,244,111,167,229,172,88,133,192,91,185,1547	0,19083,21567,24828,26841,28055,35701,38105,40407,45890,48536,49952,52588,55244,62906,67253,70228,71895	M1-K2,V3-S21,S21-Q46,T47-G94,G94-G143,G143-Q189,V190-K246,S247-D328,D328-G365,G365-K420,L421-G497,G497-R554,R554-Q583,D584-K628,K628-E692,E692-G722,G722-A784,A784-Q843	81846
45	2.8424e-59	FALSE	30	C7	P10643	GGGAGFISGLSYLELDNPAGNK	172	ref-alt pair	REF	NP 5	pc3	rs1063499	5:40955561:G:C	0.464615	p-min	4.89842e-20	FALSE	TRUE	3.30194e-05	FALSE	4322.98	13835.3	0.31246	P10643;P10643:rs13157656;P10643:rs60714178	CO7_HUMAN	P10643	GGGAGFISGLSYLELDNPAGNK	CO7_HUMAN	C7	chr5	40909496	40982938	+	40909610	40981570	18	120,56,76,142,148,139,171,244,111,167,229,172,88,133,192,91,185,1547	0,19083,21567,24828,26841,28055,35701,38105,40407,45890,48536,49952,52588,55244,62906,67253,70228,71895	M1-K2,V3-S21,S21-Q46,T47-G94,G94-G143,G143-Q189,V190-K246,S247-D328,D328-G365,G365-K420,L421-G497,G497-R554,R554-Q583,D584-K628,K628-E692,E692-G722,G722-A784,A784-Q843	152764
45	2.8424e-59	FALSE	30	C7	P10643	GGGAGFISGLTYLELDNPAGNK	184	ref-alt pair	ALT	NP 2	pc3	rs1063499	5:40955561:G:C	0.464615	p-maj	7.67848e-19	FALSE	TRUE	7.22082e-06	TRUE	-3601.01	7628.29	-0.47206	P10643:rs1063499	CO7_HUMAN	P10643:rs1063499	GGGAGFISGLTYLELDNPAGNK	CO7_HUMAN	C7	chr5	40909496	40982938	+	40909610	40981570	18	120,56,76,142,148,139,171,244,111,167,229,172,88,133,192,91,185,1547	0,19083,21567,24828,26841,28055,35701,38105,40407,45890,48536,49952,52588,55244,62906,67253,70228,71895	M1-K2,V3-S21,S21-Q46,T47-G94,G94-G143,G143-Q189,V190-K246,S247-D328,D328-G365,G365-K420,L421-G497,G497-R554,R554-Q583,D584-K628,K628-E692,E692-G722,G722-A784,A784-Q843	46386
45	2.8424e-59	FALSE	30	C7	P10643	GGGAGFISGLTYLELDNPAGNKR	120	ref-alt pair	ALT	NP 2	pc3	rs1063499	5:40955561:G:C	0.464615	p-maj	8.80756e-18	FALSE	TRUE	0.0214999	FALSE	-1678	5217.28	-0.321624	P10643:rs1063499	CO7_HUMAN	P10643:rs1063499	GGGAGFISGLTYLELDNPAGNKR	CO7_HUMAN	C7	chr5	40909496	40982938	+	40909610	40981570	18	120,56,76,142,148,139,171,244,111,167,229,172,88,133,192,91,185,1547	0,19083,21567,24828,26841,28055,35701,38105,40407,45890,48536,49952,52588,55244,62906,67253,70228,71895	M1-K2,V3-S21,S21-Q46,T47-G94,G94-G143,G143-Q189,V190-K246,S247-D328,D328-G365,G365-K420,L421-G497,G497-R554,R554-Q583,D584-K628,K628-E692,E692-G722,G722-A784,A784-Q843	46387
45	2.8424e-59	FALSE	30	C7	P10643	GGGAGFISGLTYLELDNPAGNK	214	ref-alt pair	ALT	NP 1	pc3	rs1063499	5:40955561:G:C	0.464615	p-maj	1.58472e-17	FALSE	TRUE	6.19925e-10	TRUE	-7129.4	16228.1	-0.439323	P10643:rs1063499	CO7_HUMAN	P10643:rs1063499	GGGAGFISGLTYLELDNPAGNK	CO7_HUMAN	C7	chr5	40909496	40982938	+	40909610	40981570	18	120,56,76,142,148,139,171,244,111,167,229,172,88,133,192,91,185,1547	0,19083,21567,24828,26841,28055,35701,38105,40407,45890,48536,49952,52588,55244,62906,67253,70228,71895	M1-K2,V3-S21,S21-Q46,T47-G94,G94-G143,G143-Q189,V190-K246,S247-D328,D328-G365,G365-K420,L421-G497,G497-R554,R554-Q583,D584-K628,K628-E692,E692-G722,G722-A784,A784-Q843	10926
45	2.8424e-59	FALSE	30	C7	P10643	GEPFIRGGGAGFISGLSYLELDNPAGNK	134	ref-alt pair	REF	NP 4	pc4	rs1063499	5:40955561:G:C	0.464615	p-min	1.1562e-16	FALSE	TRUE	4.30975e-07	TRUE	9421.69	17016.6	0.553678	P10643;P10643:rs13157656;P10643:rs60714178	CO7_HUMAN	P10643	GEPFIRGGGAGFISGLSYLELDNPAGNK	CO7_HUMAN	C7	chr5	40909496	40982938	+	40909610	40981570	18	120,56,76,142,148,139,171,244,111,167,229,172,88,133,192,91,185,1547	0,19083,21567,24828,26841,28055,35701,38105,40407,45890,48536,49952,52588,55244,62906,67253,70228,71895	M1-K2,V3-S21,S21-Q46,T47-G94,G94-G143,G143-Q189,V190-K246,S247-D328,D328-G365,G365-K420,L421-G497,G497-R554,R554-Q583,D584-K628,K628-E692,E692-G722,G722-A784,A784-Q843	117030
45	2.8424e-59	FALSE	30	C7	P10643	GEPFIRGGGAGFISGLSYLELDNPAGNK	112	ref-alt pair	REF	NP 5	pc4	rs1063499	5:40955561:G:C	0.464615	p-min	3.9817e-16	FALSE	TRUE	3.31334e-06	TRUE	6312.07	13045.5	0.483852	P10643;P10643:rs13157656;P10643:rs60714178	CO7_HUMAN	P10643	GEPFIRGGGAGFISGLSYLELDNPAGNK	CO7_HUMAN	C7	chr5	40909496	40982938	+	40909610	40981570	18	120,56,76,142,148,139,171,244,111,167,229,172,88,133,192,91,185,1547	0,19083,21567,24828,26841,28055,35701,38105,40407,45890,48536,49952,52588,55244,62906,67253,70228,71895	M1-K2,V3-S21,S21-Q46,T47-G94,G94-G143,G143-Q189,V190-K246,S247-D328,D328-G365,G365-K420,L421-G497,G497-R554,R554-Q583,D584-K628,K628-E692,E692-G722,G722-A784,A784-Q843	152490
45	2.8424e-59	FALSE	30	C7	P10643	GGGAGFISGLSYLELDNPAGNK	163	ref-alt pair	REF	NP 4	pc3	rs1063499	5:40955561:G:C	0.464615	p-min	3.83937e-12	FALSE	TRUE	0.0456012	FALSE	3826.48	21168.4	0.180763	P10643;P10643:rs13157656;P10643:rs60714178	CO7_HUMAN	P10643	GGGAGFISGLSYLELDNPAGNK	CO7_HUMAN	C7	chr5	40909496	40982938	+	40909610	40981570	18	120,56,76,142,148,139,171,244,111,167,229,172,88,133,192,91,185,1547	0,19083,21567,24828,26841,28055,35701,38105,40407,45890,48536,49952,52588,55244,62906,67253,70228,71895	M1-K2,V3-S21,S21-Q46,T47-G94,G94-G143,G143-Q189,V190-K246,S247-D328,D328-G365,G365-K420,L421-G497,G497-R554,R554-Q583,D584-K628,K628-E692,E692-G722,G722-A784,A784-Q843	117304
45	2.8424e-59	FALSE	30	C7	P10643	GEPFIRGGGAGFISGLSYLELDNPAGNK	88	ref-alt pair	REF	NP 3	pc4	rs1063499	5:40955561:G:C	0.464615	p-min	5.50406e-10	FALSE	TRUE	0.130561	FALSE	-4393.73	19142.6	-0.229526	P10643;P10643:rs13157656;P10643:rs60714178	CO7_HUMAN	P10643	GEPFIRGGGAGFISGLSYLELDNPAGNK	CO7_HUMAN	C7	chr5	40909496	40982938	+	40909610	40981570	18	120,56,76,142,148,139,171,244,111,167,229,172,88,133,192,91,185,1547	0,19083,21567,24828,26841,28055,35701,38105,40407,45890,48536,49952,52588,55244,62906,67253,70228,71895	M1-K2,V3-S21,S21-Q46,T47-G94,G94-G143,G143-Q189,V190-K246,S247-D328,D328-G365,G365-K420,L421-G497,G497-R554,R554-Q583,D584-K628,K628-E692,E692-G722,G722-A784,A784-Q843	81570
45	2.8424e-59	FALSE	30	C7	P10643	GEPFIRGGGAGFISGLTYLELDNPAGNK	115	ref-alt pair	ALT	NP 1	pc4	rs1063499	5:40955561:G:C	0.464615	p-min	3.14685e-08	FALSE	TRUE	0.222352	FALSE	2732.83	17782	0.153686	P10643:rs1063499	CO7_HUMAN	P10643:rs1063499	GEPFIRGGGAGFISGLTYLELDNPAGNK	CO7_HUMAN	C7	chr5	40909496	40982938	+	40909610	40981570	18	120,56,76,142,148,139,171,244,111,167,229,172,88,133,192,91,185,1547	0,19083,21567,24828,26841,28055,35701,38105,40407,45890,48536,49952,52588,55244,62906,67253,70228,71895	M1-K2,V3-S21,S21-Q46,T47-G94,G94-G143,G143-Q189,V190-K246,S247-D328,D328-G365,G365-K420,L421-G497,G497-R554,R554-Q583,D584-K628,K628-E692,E692-G722,G722-A784,A784-Q843	10651
45	2.8424e-59	FALSE	30	C7	P10643	GGGAGFISGLSYLELDNPAGNK	92	ref-alt pair	REF	NP 1	pc3	rs1063499	5:40955561:G:C	0.464615	p-min	3.55501e-07	FALSE	TRUE	0.601487	FALSE	1294.11	16094.5	0.0804068	P10643;P10643:rs13157656;P10643:rs60714178	CO7_HUMAN	P10643	GGGAGFISGLSYLELDNPAGNK	CO7_HUMAN	C7	chr5	40909496	40982938	+	40909610	40981570	18	120,56,76,142,148,139,171,244,111,167,229,172,88,133,192,91,185,1547	0,19083,21567,24828,26841,28055,35701,38105,40407,45890,48536,49952,52588,55244,62906,67253,70228,71895	M1-K2,V3-S21,S21-Q46,T47-G94,G94-G143,G143-Q189,V190-K246,S247-D328,D328-G365,G365-K420,L421-G497,G497-R554,R554-Q583,D584-K628,K628-E692,E692-G722,G722-A784,A784-Q843	10924
45	2.8424e-59	FALSE	30	C7	P10643	GEPFIRGGGAGFISGLTYLELDNPAGNK	71	ref-alt pair	ALT	NP 4	pc4	rs1063499	5:40955561:G:C	0.464615	p-maj	7.92762e-06	FALSE	TRUE	4.58553e-05	FALSE	-16800	21540	-0.779945	P10643:rs1063499	CO7_HUMAN	P10643:rs1063499	GEPFIRGGGAGFISGLTYLELDNPAGNK	CO7_HUMAN	C7	chr5	40909496	40982938	+	40909610	40981570	18	120,56,76,142,148,139,171,244,111,167,229,172,88,133,192,91,185,1547	0,19083,21567,24828,26841,28055,35701,38105,40407,45890,48536,49952,52588,55244,62906,67253,70228,71895	M1-K2,V3-S21,S21-Q46,T47-G94,G94-G143,G143-Q189,V190-K246,S247-D328,D328-G365,G365-K420,L421-G497,G497-R554,R554-Q583,D584-K628,K628-E692,E692-G722,G722-A784,A784-Q843	117031
45	2.8424e-59	FALSE	30	C7	P10643	GEPFIRGGGAGFISGLTYLELDNPAGNK	124	ref-alt pair	ALT	NP 5	pc4	rs1063499	5:40955561:G:C	0.464615	p-maj	9.24318e-06	FALSE	FALSE	7.47678e-05	FALSE	-4092.21	13278.3	-0.308187	P10643:rs1063499	CO7_HUMAN	P10643:rs1063499	GEPFIRGGGAGFISGLTYLELDNPAGNK	CO7_HUMAN	C7	chr5	40909496	40982938	+	40909610	40981570	18	120,56,76,142,148,139,171,244,111,167,229,172,88,133,192,91,185,1547	0,19083,21567,24828,26841,28055,35701,38105,40407,45890,48536,49952,52588,55244,62906,67253,70228,71895	M1-K2,V3-S21,S21-Q46,T47-G94,G94-G143,G143-Q189,V190-K246,S247-D328,D328-G365,G365-K420,L421-G497,G497-R554,R554-Q583,D584-K628,K628-E692,E692-G722,G722-A784,A784-Q843	152491
45	2.8424e-59	FALSE	30	C7	P10643	GGGAGFISGLSYLELDNPAGNK	58	ref-alt pair	REF	NP 2	pc3	rs1063499	5:40955561:G:C	0.464615	p-min	1.08193e-05	FALSE	FALSE	0.877233	FALSE	-154.413	5904.8	-0.0261504	P10643;P10643:rs13157656;P10643:rs60714178	CO7_HUMAN	P10643	GGGAGFISGLSYLELDNPAGNK	CO7_HUMAN	C7	chr5	40909496	40982938	+	40909610	40981570	18	120,56,76,142,148,139,171,244,111,167,229,172,88,133,192,91,185,1547	0,19083,21567,24828,26841,28055,35701,38105,40407,45890,48536,49952,52588,55244,62906,67253,70228,71895	M1-K2,V3-S21,S21-Q46,T47-G94,G94-G143,G143-Q189,V190-K246,S247-D328,D328-G365,G365-K420,L421-G497,G497-R554,R554-Q583,D584-K628,K628-E692,E692-G722,G722-A784,A784-Q843	46384
45	2.8424e-59	FALSE	30	C7	P10643	GEPFIRGGGAGFISGLTYLELDNPAGNK	36	ref-alt pair	ALT	NP 2	pc4	rs1063499	5:40955561:G:C	0.464615	p-maj	7.90867e-05	FALSE	FALSE	0.12175	FALSE	-3760.76	11173.7	-0.336572	P10643:rs1063499	CO7_HUMAN	P10643:rs1063499	GEPFIRGGGAGFISGLTYLELDNPAGNK	CO7_HUMAN	C7	chr5	40909496	40982938	+	40909610	40981570	18	120,56,76,142,148,139,171,244,111,167,229,172,88,133,192,91,185,1547	0,19083,21567,24828,26841,28055,35701,38105,40407,45890,48536,49952,52588,55244,62906,67253,70228,71895	M1-K2,V3-S21,S21-Q46,T47-G94,G94-G143,G143-Q189,V190-K246,S247-D328,D328-G365,G365-K420,L421-G497,G497-R554,R554-Q583,D584-K628,K628-E692,E692-G722,G722-A784,A784-Q843	46111
45	2.8424e-59	FALSE	30	C7	P10643	GGGAGFISGLSYLELDNPAGNK	76	ref-alt pair	REF	NP 3	pc3	rs1063499	5:40955561:G:C	0.464615	p-min	8.37338e-05	FALSE	FALSE	0.122769	FALSE	-5429.32	22102.7	-0.24564	P10643;P10643:rs13157656;P10643:rs60714178	CO7_HUMAN	P10643	GGGAGFISGLSYLELDNPAGNK	CO7_HUMAN	C7	chr5	40909496	40982938	+	40909610	40981570	18	120,56,76,142,148,139,171,244,111,167,229,172,88,133,192,91,185,1547	0,19083,21567,24828,26841,28055,35701,38105,40407,45890,48536,49952,52588,55244,62906,67253,70228,71895	M1-K2,V3-S21,S21-Q46,T47-G94,G94-G143,G143-Q189,V190-K246,S247-D328,D328-G365,G365-K420,L421-G497,G497-R554,R554-Q583,D584-K628,K628-E692,E692-G722,G722-A784,A784-Q843	81844
45	2.8424e-59	FALSE	30	C7	P10643	GEPFIRGGGAGFISGLSYLELDNPAGNK	26	ref-alt pair	REF	NP 2	pc4	rs1063499	5:40955561:G:C	0.464615	p-maj	0.00553741	FALSE	FALSE	0.893106	FALSE	-154.291	4604.77	-0.0335067	P10643;P10643:rs13157656;P10643:rs60714178	CO7_HUMAN	P10643	GEPFIRGGGAGFISGLSYLELDNPAGNK	CO7_HUMAN	C7	chr5	40909496	40982938	+	40909610	40981570	18	120,56,76,142,148,139,171,244,111,167,229,172,88,133,192,91,185,1547	0,19083,21567,24828,26841,28055,35701,38105,40407,45890,48536,49952,52588,55244,62906,67253,70228,71895	M1-K2,V3-S21,S21-Q46,T47-G94,G94-G143,G143-Q189,V190-K246,S247-D328,D328-G365,G365-K420,L421-G497,G497-R554,R554-Q583,D584-K628,K628-E692,E692-G722,G722-A784,A784-Q843	46110
45	2.8424e-59	FALSE	30	C7	P10643	GEPFIRGGGAGFISGLTYLELDNPAGNK	47	ref-alt pair	ALT	NP 3	pc4	rs1063499	5:40955561:G:C	0.464615	p-maj	0.0131617	FALSE	FALSE	0.0813862	FALSE	-7961.87	33579.6	-0.237104	P10643:rs1063499	CO7_HUMAN	P10643:rs1063499	GEPFIRGGGAGFISGLTYLELDNPAGNK	CO7_HUMAN	C7	chr5	40909496	40982938	+	40909610	40981570	18	120,56,76,142,148,139,171,244,111,167,229,172,88,133,192,91,185,1547	0,19083,21567,24828,26841,28055,35701,38105,40407,45890,48536,49952,52588,55244,62906,67253,70228,71895	M1-K2,V3-S21,S21-Q46,T47-G94,G94-G143,G143-Q189,V190-K246,S247-D328,D328-G365,G365-K420,L421-G497,G497-R554,R554-Q583,D584-K628,K628-E692,E692-G722,G722-A784,A784-Q843	81571
45	2.8424e-59	FALSE	30	C7	P10643	GEPFIRGGGAGFISGLSYLELDNPAGNK	32	ref-alt pair	REF	NP 1	pc4	rs1063499	5:40955561:G:C	0.464615	p-min	0.025297	FALSE	FALSE	0.42654	FALSE	-2101.18	16296.8	-0.128932	P10643;P10643:rs13157656;P10643:rs60714178	CO7_HUMAN	P10643	GEPFIRGGGAGFISGLSYLELDNPAGNK	CO7_HUMAN	C7	chr5	40909496	40982938	+	40909610	40981570	18	120,56,76,142,148,139,171,244,111,167,229,172,88,133,192,91,185,1547	0,19083,21567,24828,26841,28055,35701,38105,40407,45890,48536,49952,52588,55244,62906,67253,70228,71895	M1-K2,V3-S21,S21-Q46,T47-G94,G94-G143,G143-Q189,V190-K246,S247-D328,D328-G365,G365-K420,L421-G497,G497-R554,R554-Q583,D584-K628,K628-E692,E692-G722,G722-A784,A784-Q843	10650
46	5.87104e-59	TRUE	9	CHID1	Q9BWS9	MVWDSQASEHFFEYK	196	ref-alt pair	REF	NP 3	pc3	rs6682	11:870446:G:A	0.373846	p-min	5.87104e-59	TRUE	TRUE	1.42708e-15	TRUE	6088.85	11578.8	0.525863	Q9BWS9;Q9BWS9-2;Q9BWS9-3	CHID1_HUMAN	Q9BWS9	MVWDSQASEHFFEYK	CHID1_HUMAN	CHID1	chr11	867858	910810	-	869860	904816	13	2098,43,81,156,102,93,62,107,45,133,150,154,36	0,2262,2560,15289,16209,25568,31481,32145,33077,34339,35103,36847,42916	M1-K37,S38-P87,W88-G132,G132-V147,V147-K182,N183-V203,V203-G234,G234-Q268,Q268-R320,R320-K347,K347-K361,S362-L393	92346
46	5.87104e-59	FALSE	9	CHID1	Q9BWS9	MVWDSQASEHFFEYK	120	ref-alt pair	REF	NP 1	pc3	rs6682	11:870446:G:A	0.373846	p-min	1.6454e-26	FALSE	TRUE	2.12729e-09	TRUE	2923.7	6025.93	0.485187	Q9BWS9;Q9BWS9-2;Q9BWS9-3	CHID1_HUMAN	Q9BWS9	MVWDSQASEHFFEYK	CHID1_HUMAN	CHID1	chr11	867858	910810	-	869860	904816	13	2098,43,81,156,102,93,62,107,45,133,150,154,36	0,2262,2560,15289,16209,25568,31481,32145,33077,34339,35103,36847,42916	M1-K37,S38-P87,W88-G132,G132-V147,V147-K182,N183-V203,V203-G234,G234-Q268,Q268-R320,R320-K347,K347-K361,S362-L393	21426
46	5.87104e-59	FALSE	9	CHID1	Q9BWS9	MVWDSQVSEHFFEYK	252	ref-alt pair	ALT	NP 3	pc3	rs6682	11:870446:G:A	0.373846	p-maj	1.40742e-25	FALSE	TRUE	8.48556e-18	TRUE	-8176.39	15772.7	-0.51839	Q9BWS9:rs6682;Q9BWS9-2:rs6682;Q9BWS9-3:rs6682	CHID1_HUMAN;Q9BWS9-2_HUMAN;Q9BWS9-3_HUMAN	Q9BWS9-2:rs6682;Q9BWS9-3:rs6682;Q9BWS9:rs6682	MVWDSQVSEHFFEYK	CHID1_HUMAN	CHID1	chr11	867858	910810	-	869860	904816	13	2098,43,81,156,102,93,62,107,45,133,150,154,36	0,2262,2560,15289,16209,25568,31481,32145,33077,34339,35103,36847,42916	M1-K37,S38-P87,W88-G132,G132-V147,V147-K182,N183-V203,V203-G234,G234-Q268,Q268-R320,R320-K347,K347-K361,S362-L393	92347
46	5.87104e-59	FALSE	9	CHID1	Q9BWS9	MVWDSQASEHFFEYK	106	ref-alt pair	REF	NP 2	pc3	rs6682	11:870446:G:A	0.373846	p-min	2.61096e-20	FALSE	TRUE	8.76812e-07	TRUE	2287.35	5168.06	0.442593	Q9BWS9;Q9BWS9-2;Q9BWS9-3	CHID1_HUMAN	Q9BWS9	MVWDSQASEHFFEYK	CHID1_HUMAN	CHID1	chr11	867858	910810	-	869860	904816	13	2098,43,81,156,102,93,62,107,45,133,150,154,36	0,2262,2560,15289,16209,25568,31481,32145,33077,34339,35103,36847,42916	M1-K37,S38-P87,W88-G132,G132-V147,V147-K182,N183-V203,V203-G234,G234-Q268,Q268-R320,R320-K347,K347-K361,S362-L393	56886
46	5.87104e-59	FALSE	9	CHID1	Q9BWS9	MVWDSQVSEHFFEYK	187	ref-alt pair	ALT	NP 2	pc3	rs6682	11:870446:G:A	0.373846	p-maj	1.34829e-19	FALSE	TRUE	1.49321e-08	TRUE	-3058.17	6992.36	-0.437359	Q9BWS9:rs6682;Q9BWS9-2:rs6682;Q9BWS9-3:rs6682	CHID1_HUMAN;Q9BWS9-2_HUMAN;Q9BWS9-3_HUMAN	Q9BWS9-2:rs6682;Q9BWS9-3:rs6682;Q9BWS9:rs6682	MVWDSQVSEHFFEYK	CHID1_HUMAN	CHID1	chr11	867858	910810	-	869860	904816	13	2098,43,81,156,102,93,62,107,45,133,150,154,36	0,2262,2560,15289,16209,25568,31481,32145,33077,34339,35103,36847,42916	M1-K37,S38-P87,W88-G132,G132-V147,V147-K182,N183-V203,V203-G234,G234-Q268,Q268-R320,R320-K347,K347-K361,S362-L393	56887
46	5.87104e-59	FALSE	9	CHID1	Q9BWS9	MVWDSQVSEHFFEYK	76	ref-alt pair	ALT	NP 4	pc3	rs6682	11:870446:G:A	0.373846	p-min	3.16592e-12	FALSE	TRUE	0.0331455	FALSE	-814.328	4157.87	-0.195852	Q9BWS9:rs6682;Q9BWS9-2:rs6682;Q9BWS9-3:rs6682	CHID1_HUMAN;Q9BWS9-2_HUMAN;Q9BWS9-3_HUMAN	Q9BWS9-2:rs6682;Q9BWS9-3:rs6682;Q9BWS9:rs6682	MVWDSQVSEHFFEYK	CHID1_HUMAN	CHID1	chr11	867858	910810	-	869860	904816	13	2098,43,81,156,102,93,62,107,45,133,150,154,36	0,2262,2560,15289,16209,25568,31481,32145,33077,34339,35103,36847,42916	M1-K37,S38-P87,W88-G132,G132-V147,V147-K182,N183-V203,V203-G234,G234-Q268,Q268-R320,R320-K347,K347-K361,S362-L393	127807
46	5.87104e-59	FALSE	9	CHID1	Q9BWS9	MVWDSQVSEHFFEYK	152	ref-alt pair	ALT	NP 1	pc3	rs6682	11:870446:G:A	0.373846	p-maj	5.34397e-11	FALSE	TRUE	7.82014e-11	TRUE	-3421.13	6938.5	-0.493065	Q9BWS9:rs6682;Q9BWS9-2:rs6682;Q9BWS9-3:rs6682	CHID1_HUMAN;Q9BWS9-2_HUMAN;Q9BWS9-3_HUMAN	Q9BWS9-2:rs6682;Q9BWS9-3:rs6682;Q9BWS9:rs6682	MVWDSQVSEHFFEYK	CHID1_HUMAN	CHID1	chr11	867858	910810	-	869860	904816	13	2098,43,81,156,102,93,62,107,45,133,150,154,36	0,2262,2560,15289,16209,25568,31481,32145,33077,34339,35103,36847,42916	M1-K37,S38-P87,W88-G132,G132-V147,V147-K182,N183-V203,V203-G234,G234-Q268,Q268-R320,R320-K347,K347-K361,S362-L393	21427
46	5.87104e-59	FALSE	9	CHID1	Q9BWS9	MVWDSQASEHFFEYK	18	ref-alt pair	REF	NP 4	pc3	rs6682	11:870446:G:A	0.373846	p-maj	2.72365e-10	FALSE	TRUE	0.360258	FALSE	491.565	2717.57	0.180884	Q9BWS9;Q9BWS9-2;Q9BWS9-3	CHID1_HUMAN	Q9BWS9	MVWDSQASEHFFEYK	CHID1_HUMAN	CHID1	chr11	867858	910810	-	869860	904816	13	2098,43,81,156,102,93,62,107,45,133,150,154,36	0,2262,2560,15289,16209,25568,31481,32145,33077,34339,35103,36847,42916	M1-K37,S38-P87,W88-G132,G132-V147,V147-K182,N183-V203,V203-G234,G234-Q268,Q268-R320,R320-K347,K347-K361,S362-L393	127806
46	5.87104e-59	FALSE	9	CHID1	Q9BWS9	MVWDSQVSEHFFEYK	11	ref-alt pair	ALT	NP 5	pc3	rs6682	11:870446:G:A	0.373846	p-min	0.0270846	FALSE	FALSE	0.636265	FALSE	-266.317	2363.87	-0.112662	Q9BWS9:rs6682;Q9BWS9-2:rs6682;Q9BWS9-3:rs6682	CHID1_HUMAN;Q9BWS9-2_HUMAN;Q9BWS9-3_HUMAN	Q9BWS9-2:rs6682;Q9BWS9-3:rs6682;Q9BWS9:rs6682	MVWDSQVSEHFFEYK	CHID1_HUMAN	CHID1	chr11	867858	910810	-	869860	904816	13	2098,43,81,156,102,93,62,107,45,133,150,154,36	0,2262,2560,15289,16209,25568,31481,32145,33077,34339,35103,36847,42916	M1-K37,S38-P87,W88-G132,G132-V147,V147-K182,N183-V203,V203-G234,G234-Q268,Q268-R320,R320-K347,K347-K361,S362-L393	163267
[truncated: 1,716 more rows]
