# Supplementary material for: Nanoparticle enrichment mass-spectrometry proteomics identifies protein-altering variants for precise pQTL mapping
Source: Nat Commun. 2024 Feb 2;15:989. doi: 10.1038/s41467-024-45233-y (PMC10837160; doi:10.1038/s41467-024-45233-y)
Supplement: Supplementary file 6 — Supplementary Data 3 [file 41467_2024_45233_MOESM6_ESM.xlsx]

## Sheet: Supplementary Data 3
Supplementary Data 3: List of significant lead variant to variant-peptide associations (N = 184)																																					sign. Level 0.05/182		sign. Level 0.05/182/4660				sign. Level 0.05/184		sign. Level 0.05/184/2908
																																					3.5611		7.22949				3.56585		7.02944
nhit	SYMBOL	top SYMBOL fisherp	UniProtID	rsid	SNP	MAF	fisherp	sequence	n.detected	Peptide.Class	Peptide.Type	nano	precursor charge	SEERPEP.ind	ref_rsid	hgnc	GWAStrait	mQTL	eQTL	matching eQTL	pQTL	bestLabel	nPROT	bestP	bestBeta	bestndetected	bestLabel	nPROT	bestP	bestBeta	bestndetected	bestLabel	nPROT	bestP	bestBeta	bestndetected	log10p deCODE cis-pQTL	deCODE.cis sign	log10p strongest deCODE pQTL	deCODE sign	strongest deCODE pQTL	SOMA	log10p UKB-PPP cis-pQTL	UKBPPP.cis sign	log10p strongest UKB-PPP pQTL	UKBPPP sign	strongest UKB-PPP pQTL	OLINK	not previously reported as cis-pQTL in SOMA or OLINK
1	CFH	TRUE	A0A024R962	rs800292	1:196642233:G:A	0.292308	1.51991e-94	SLGNIIMVCR	149	ref-alt pair	ALT	NP 5	pc2	168872	rs800292	CFH|KCNT2	Advanced age related macular degeneration|Advanced age related macular degeneration choroidal neovascularization vs no AMD|Advanced age related macular degeneration geographic atrophy|Age-related macular degeneration|Age related macular degeneration|Age related macular degeneration in ever smokers|Age related macular degeneration Stage 5 ARMD|Circulating myeloperoxidase levels serum|Exudative age…	.	CFH|CFHR1|CFHR3|CTD-3065B20.1|KCNT2	YES	Anaphase-promoting complex subunit 7|Complement factor B|Complement factor H|Complement factor H-related protein 5|Endoplasmic reticulum mannosyl-oligosaccharide 1,2-alpha-mannosidase|Glycosyltransferase 8 domain-containing protein 1|Growth arrest and DNA damage-inducible proteins-interacting protein 1|Histone-lysine N-methyltransferase 2D|Leucine-rich repeat-containing protein 19|Membrane-associ…	A0A024R962_HUMAN A0A024R962_NP.1 [SEER]	5	0.149081	-0.162931	325	A0A024R962_HUMAN A0A024R962_NP.4 [SEER]	5	0.149722	-0.146028	325	A0A024R962_HUMAN A0A024R962.rs1065489_NP.4 [SEER]	12	6.32458e-08	-0.438393	248	0.74176	FALSE	4994.23	TRUE	CFHR2	trans-pQTL	62.5305	TRUE	3136.12	TRUE	CFHR2	cis-pQTL
2	F5	TRUE	A0A0A0MRJ7	rs6030	1:169498975:T:C	0.352308	1.26778e-90	DSNMPVDMR	191	ref-alt pair	ALT	NP 4	pc2	111794	rs6030	F5	Blood clot in the leg|Phlebitis and thrombophlebitis|Self-reported deep venous thrombosis|Stem cell growth factor beta levels|Uric acid in plasma|Uric acid levels	.	ATP1B1|F5|NME7|SELL	YES	Cadherin-7|Calcium/calmodulin-dependent protein kinase type 1|Coagulation Factor V|Cytochrome c oxidase subunit 6C|EH domain-binding protein 1|Glycoprotein V (platelet)|Leukocyte cell-derived chemotaxin 1|Neuronal pentraxin-2|Notch 1|Protein SEC13 homolog|SCGF-beta|Sialic acid-binding Ig-like lectin 11|T-cell surface glycoprotein CD3 epsilon chain|Tissue factor pathway inhibitor|Torsin-1A-interac…	A0A0A0MRJ7_HUMAN;FA5_HUMAN A0A0A0MRJ7.P12259_NP.3 [SEER]	5	0.00201869	-0.22631	325	A0A0A0MRJ7_HUMAN;FA5_HUMAN A0A0A0MRJ7.P12259_NP.1 [SEER]	5	3.64663e-16	-0.670781	325	A0A0A0MRJ7_HUMAN;FA5_HUMAN A0A0A0MRJ7.P12259_NP.1 [SEER]	14	7.69769e-16	-0.664791	325	26.2951	TRUE	3349.21	TRUE	CAMK1	cis-pQTL	cis-protein not in UKBPPP	FALSE	39.2809	TRUE	TFPI	trans-pQTL
3	F5	FALSE	A0A0A0MRJ7	rs6032	1:169511555:T:C	0.263077	1.30198e-90	MRPWEDPPSDLLLLK	152	complex	ALT	NP 4	pc2	127594	rs6032	F5|RP1-206D15.6	Blood clot in the leg|Blood protein levels|Phlebitis and thrombophlebitis|Self-reported deep venous thrombosis	.	ATP1B1|F5|NME7|SELL	YES	Calcium/calmodulin-dependent protein kinase type 1|Coagulation Factor V|EH domain-binding protein 1|Leukocyte cell-derived chemotaxin 1|Neuronal pentraxin-2|Notch 1|Protein SEC13 homolog|Sialic acid-binding Ig-like lectin 11|Solute carrier family 22 member 16|Tissue factor pathway inhibitor	A0A0A0MRJ7_HUMAN;FA5_HUMAN A0A0A0MRJ7.P12259_NP.1 [SEER]	5	0.211214	-0.110752	325	A0A0A0MRJ7_HUMAN;FA5_HUMAN A0A0A0MRJ7.P12259_NP.1 [SEER]	5	2.34692e-21	-0.827642	325	A0A0A0MRJ7_HUMAN;FA5_HUMAN A0A0A0MRJ7.rs6032.P12259.rs6032_NP.4 [SEER]	14	7.96056e-25	1.50746	167	3.18402	FALSE	3607.62	TRUE	CAMK1	trans-pQTL	cis-protein not in UKBPPP	FALSE	116.585	TRUE	TFPI	trans-pQTL	x
4	THBS1	TRUE	P07996	rs2292305	15:39880822:A:G	0.227692	2.89254e-90	LCNNPAPQFGGK	131	ref-alt pair	ALT	NP 4	pc2	123168	rs2292305	FSIP1|THBS1	.	.	FSIP1|KNSTRN	NO	.	TSP1_HUMAN P07996_NP.4 [SEER]	5	0.369299	0.0558584	325	TSP1_HUMAN P07996_NP.4 [SEER]	5	0.39624	0.0544049	325	TSP1_HUMAN P07996_NP.4 [SEER]	5	0.387718	0.0559513	325	0.09705	FALSE	2.84497	FALSE	NSDHL	no pQTL found	cis-protein not in UKBPPP	FALSE	4.18973	FALSE	ACE2	no pQTL found	x
5	APOL1	TRUE	O14791	rs2239785	22:36661330:G:A	0.243077	2.37884e-89	SELEDNIR	138	complex	REF	NP 4	pc2	132693	rs2239785	APOL1	Focal segmental glomerulosclerosis|Glomerulosclerosis|Glomerulosclerosis focal segmental	.	APOL1|APOL2|APOL2;APOL3|C1QTNF6|PCDHAC2	YES	CDGSH iron-sulfur domain-containing protein 1	APOL1_HUMAN O14791_NP.3 [SEER]	5	0.000236528	0.303526	325	APOL1_HUMAN O14791_NP.3 [SEER]	5	0.000197706	0.306603	325	APOL1_HUMAN O14791.rs2239785_NP.4 [SEER]	8	7.37865e-06	-0.58824	232	252.436	TRUE	252.436	TRUE	APOL1	cis-pQTL	436.051	TRUE	436.051	TRUE	APOL1	cis-pQTL
6	DSC3	TRUE	Q14574	rs276937	18:28611061:A:T	0.412308	2.68917e-89	VLNDGTVYTAR	209	ref-alt pair	ALT	NP 4	pc2	138456	rs276937	DSC3	.	.	DSC2|DSC3	YES	.	DSC3_HUMAN;Q14574-2_HUMAN Q14574.Q14574.2_NP.4 [SEER]	5	1.52373e-08	-0.428714	325	DSC3_HUMAN Q14574_NP.4 [SEER]	5	3.18816e-08	-0.422569	325	DSC3_HUMAN;Q14574-2_HUMAN Q14574.2.rs276937.Q14574.rs276937_NP.3 [SEER]	9	1.13879e-19	1.06	209	1.84052	FALSE	7.71851	TRUE	LYPD3	trans-pQTL	cis-protein not in UKBPPP	FALSE	106.98	TRUE	LYPD3	trans-pQTL	x
7	PON1	TRUE	P27169	rs854560	7:94946084:A:T	0.273846	1.65201e-88	GIETGSEDMEILPNGLAFISSGLK	146	ref-alt pair	ALT	NP 4	pc3	117555	.	.	.	.	.	NO	.	PON1_HUMAN P27169_NP.5 [SEER]	5	2.65958e-10	0.498916	325	PON1_HUMAN P27169_NP.5 [SEER]	5	4.76421e-10	0.492971	325	PON1_HUMAN P27169_NP.5 [SEER]	5	1.4383e-10	0.506974	325	0.11114	FALSE	89.4484	TRUE	MLF1	trans-pQTL	2216.69	TRUE	2216.69	TRUE	PON1	cis-pQTL
8	SVEP1	TRUE	Q4LDE5	rs872665	9:113261483:C:T	0.330769	5.37743e-88	DIIISPHNCGK	169	ref-alt pair	ALT	NP 5	pc2	146495	rs872665	SVEP1	.	.	.	NO	.	SVEP1_HUMAN Q4LDE5_NP.4 [SEER]	4	0.275665	-0.0657531	306	SVEP1_HUMAN Q4LDE5_NP.1 [SEER]	4	0.131908	-0.102161	265	SVEP1_HUMAN Q4LDE5.rs872665_NP.5 [SEER]	5	7.22888e-11	1.14323	169	13.194	TRUE	13.194	TRUE	SVEP1	cis-pQTL	cis-protein not in UKBPPP	FALSE	3.8741	FALSE	PTGR1	no pQTL found
9	APOA4	TRUE	P06727	rs5104	11:116692334:C:T	0.209231	5.57256e-87	TQVSTQAEQLR	116	ref-alt pair	REF	NP 4	pc2	136264	rs5104	AP006216.5|APOA4|APOC3	Medication for cholesterol, blood pressure or diabetes: cholesterol lowering medication|Platelet count|Platelet distribution width|Self-reported high cholesterol|Treatment with atorvastatin|Treatment with cholesterol lowering medication|Treatment with fenofibrate|Treatment with simvastatin|Triglycerides	18:2 linoleic acid (LA)|ApoA1|ApoB|Cholesterol esters in medium VLDL|Concentration of large VLDL particles|Concentration of medium LDL particles|Concentration of medium VLDL particles|Concentration of small LDL particles|Concentration of small VLDL particles|Free cholesterol in medium VLDL|Free cholesterol in small VLDL|OmegaL6 fatty acids|Phospholipids in medium LDL|Phospholipids in medium VLDL|…	PAFAH1B2|PCSK7|RP11-109L13.1|SIDT2|TAGLN|TAGLN;PCSK7	NO	Beta-endorphin|Interleukin-3 receptor subunit alpha|Matrix-remodeling-associated protein 8|Polypeptide N-acetylgalactosaminyltransferase 1|Potassium voltage-gated channel subfamily A member 10|Proprotein convertase subtilisin/kexin type 7|Protein-tyrosine sulfotransferase 2|UBX domain-containing protein 4	APOA4_HUMAN P06727_NP.5 [SEER]	5	0.226287	0.0707778	325	APOA4_HUMAN P06727_NP.5 [SEER]	5	0.37272	0.0456299	325	APOA4_HUMAN P06727.rs5104_NP.4 [SEER]	10	2.48295e-31	-1.25383	308	2.71693	FALSE	728.047	TRUE	PCSK7	trans-pQTL	46.6017	TRUE	145.983	TRUE	PCSK7	cis-pQTL
10	ADH4	TRUE	P08319	rs1126671	4:100048414:T:C	0.204615	5.57256e-87	GLTIFPEELIIGR	116	ref-alt pair	REF	NP 4	pc2	117946	rs1126671	ADH4|ADH5|METAP1|RP11-696N14.1	Alcohol dependence|Platelet count	3-methylhistidine/bilirubin (E,E)*|Serum ratio of (3-methylhistidine)/(bilirubin (E,E)*)	ADH1A;RP11-696N14.1|ADH4|ADH5|ADH6|EIF4E|METAP1|RP11-696N14.1	YES	.	ADH4_HUMAN;P08319-2_HUMAN P08319.P08319.2_NP.5 [SEER]	5	0.0513683	-0.221864	325	ADH4_HUMAN;P08319-2_HUMAN P08319.P08319.2_NP.5 [SEER]	5	0.060481	-0.214495	325	ADH4_HUMAN;P08319-2_HUMAN P08319.2.rs1126671.P08319.rs1126671_NP.4 [SEER]	10	8.83801e-08	-0.673111	304	18.5206	TRUE	18.5206	TRUE	ADH4	cis-pQTL	49.8178	TRUE	49.8178	TRUE	ADH4	cis-pQTL
11	F5	FALSE	A0A0A0MRJ7	rs4524	1:169511755:T:C	0.272308	5.89997e-84	LLSLGAGEFR	153	ref-alt pair	ALT	NP 5	pc2	160460	rs4524	F5|RP1-206D15.6	Blood clot in the leg|Phlebitis and thrombophlebitis|Self-reported deep venous thrombosis|Venous thromboembolism	.	ATP1B1|F5|NME7|RNPC3|SELL	YES	Calcium/calmodulin-dependent protein kinase type 1|Coagulation Factor V|Core-binding factor subunit beta|EH domain-binding protein 1|Leukocyte cell-derived chemotaxin 1|Neuronal pentraxin-2|Notch 1|Protein SEC13 homolog|Sialic acid-binding Ig-like lectin 11|Solute carrier family 22 member 16|Tissue factor pathway inhibitor	A0A0A0MRJ7_HUMAN;FA5_HUMAN A0A0A0MRJ7.P12259_NP.1 [SEER]	5	0.159232	-0.129322	325	A0A0A0MRJ7_HUMAN;FA5_HUMAN A0A0A0MRJ7.P12259_NP.1 [SEER]	5	3.14991e-23	-0.847888	325	A0A0A0MRJ7_HUMAN;FA5_HUMAN A0A0A0MRJ7.P12259_NP.1 [SEER]	14	2.71003e-23	-0.85007	325	3.18402	FALSE	3607.62	TRUE	CAMK1	trans-pQTL	cis-protein not in UKBPPP	FALSE	118.339	TRUE	TFPI	trans-pQTL	x
12	C8A	TRUE	P07357	rs652785	1:57340727:C:A	0.424615	6.7707e-84	AQCGQDFQCK	213	complex	ALT	NP 4	pc2	108535	rs652785	C8A	.	.	.	NO	AP-4 complex subunit mu-1|Neurexophilin-1|Semenogelin-1|Septin-10	CO8A_HUMAN P07357_NP.5 [SEER]	5	5.54042e-06	0.303047	325	CO8A_HUMAN P07357_NP.5 [SEER]	5	1.68212e-06	0.323662	325	CO8A_HUMAN P07357.rs652785_NP.5 [SEER]	12	7.06347e-27	1.302	213	cis-protein not in deCODE	FALSE	191.029	TRUE	SEMG1	trans-pQTL	cis-protein not in UKBPPP	FALSE	153.871	TRUE	C8B	trans-pQTL	x
13	PGLYRP2	TRUE	Q96PD5	rs892145	19:15586672:A:T	0.304615	8.76867e-84	AFLNGALDGVILGDYLSR	170	complex	ALT	NP 5	pc2	142655	rs892145	PGLYRP2	.	.	CYP4F22|PGLYRP2|RASAL3	YES	Acidic leucine-rich nuclear phosphoprotein 32 family member A|Adrenomedullin|Bombesin receptor-activated protein C6orf89|Carboxypeptidase A2|Glycoprotein hormone alpha-2|Guanylyl cyclase-activating protein 1|Phosphoglycerate kinase 1|Protein LDOC1|Submaxillary gland androgen-regulated protein 3A|Syntaxin-1B|Transmembrane protein 2	PGRP2_HUMAN Q96PD5_NP.5 [SEER]	5	0.00492861	-0.241813	325	PGRP2_HUMAN Q96PD5_NP.5 [SEER]	5	0.00397615	-0.248041	325	PGRP2_HUMAN Q96PD5.rs892145_NP.2 [SEER]	9	1.17704e-08	0.849652	171	17.5412	TRUE	140.896	TRUE	RPS6KB1	cis-pQTL	4561.44	TRUE	4561.44	TRUE	PGLYRP2	cis-pQTL
14	CFH	FALSE	A0A024R962	rs1061170	1:196659237:C:T	0.326154	1.69252e-82	CYFPYLENGYNQNHGR	182	ref-alt pair	REF	NP 5	pc3	145761	rs1061170	CFH	Advanced age related macular degeneration|Advanced age related macular degeneration choroidal neovascularization|Advanced age related macular degeneration choroidal neovascularization vs no AMD|Advanced age related macular degeneration geographic atrophy|Age-related macular degeneration|Age related macular degeneration|Age related macular degeneration CNV|Age related macular degeneration GA|Eye p…	.	AC022498.1|CFH|CFHR1|CFHR3|PROL1	YES	2-phosphoxylose phosphatase 1|Adenylyltransferase and sulfurtransferase MOCS3|Alpha-N-acetylgalactosaminide alpha-2,6-sialyltransferase 1|Alpha-N-acetylgalactosaminide alpha-2,6-sialyltransferase 2|AMSH-like protease|Anaphase-promoting complex subunit 7|Apolipoprotein D|ATP synthase subunit beta, mitochondrial|Augurin|Aurora kinase B|Axin-2|B-cell receptor CD22|Baculoviral IAP repeat-containing p…	A0A024R962_HUMAN A0A024R962_NP.3 [SEER]	5	2.19122e-06	0.355468	325	A0A024R962_HUMAN A0A024R962_NP.3 [SEER]	5	2.85168e-06	0.34887	325	A0A024R962_HUMAN A0A024R962.rs1061170_NP.4 [SEER]	12	1.01833e-12	-0.779393	289	8.38384	TRUE	7708.69	TRUE	NDUFS4	cis-pQTL	44.0926	TRUE	971.395	TRUE	CFHR2	cis-pQTL
15	LTF	TRUE	E7ER44	rs1126477	3:46501268:C:T	0.404615	4.22138e-82	SVQWCTVSQPEATK	206	ref-alt pair	ALT	NP 4	pc2	134509	rs1126477	LTF	Mouth or teeth dental problems: mouth ulcers	.	CCR1|CCR2|CCR5|CCRL2|CCRL2;RP11-24F11.5|LRRC2|LTF|RP11-24F11.2|SERPINA10	YES	Alkaline phosphatase, tissue-nonspecific isozyme|Chordin|Lactotransferrin|Myc target protein 1|Nucleoside diphosphate kinase A|Platelet-derived growth factor receptor-like protein|Sperm acrosome membrane-associated protein 3|Teratocarcinoma-derived growth factor 1	E7ER44_HUMAN;P02788-2_HUMAN;TRFL_HUMAN E7ER44.P02788.P02788.2_NP.3 [SEER]	5	0.000150195	0.318756	325	E7ER44_HUMAN;TRFL_HUMAN E7ER44.P02788_NP.3 [SEER]	5	0.000209222	0.319438	325	E7ER44_HUMAN;TRFL_HUMAN E7ER44.rs1126477.P02788.rs1126477_NP.4 [SEER]	8	1.6275e-09	0.910782	206	16.9416	TRUE	261.265	TRUE	PDGFRL	cis-pQTL	cis-protein not in UKBPPP	FALSE	387.23	TRUE	TDGF1	trans-pQTL
16	SERPINA1	TRUE	P01009	rs1303	14:94844843:T:G	0.341538	9.23227e-81	PFVFLMIDQNTK	195	ref-alt pair	ALT	NP 5	pc2	165118	rs1303	SERPINA1	Metabolite levels	Serum metabolite network profiles	DDX24|IFI27L1|PPP4R4|SERPINA1	YES	39S ribosomal protein L33, mitochondrial|AMSH-like protease|B-cell lymphoma/leukemia 10|Histone-lysine N-methyltransferase 2C|NHP2-like protein 1|PH and SEC7 domain-containing protein 1|Synaptosomal-associated protein 25	A1AT_HUMAN P01009_NP.2 [SEER]	5	0.000214664	0.267378	325	A1AT_HUMAN P01009_NP.2 [SEER]	5	3.78702e-05	0.297542	325	A1AT_HUMAN P01009.rs1303_NP.4 [SEER]	11	3.70005e-28	1.08957	234	0.16475	FALSE	749.906	TRUE	MRPL33	trans-pQTL	8.59819	TRUE	77.8637	TRUE	LRP1	cis-pQTL
17	C7	TRUE	P10643	rs13157656	5:40964852:A:C	0.287692	1.78086e-79	DGFVQDEGPMFPVGK	155	ref-alt pair	ALT	NP 5	pc2	146256	rs13157656	C7	Blood protein levels	Homocitrulline/valerate	MROH2B|TTC33	NO	Alpha-N-acetylgalactosaminide alpha-2,6-sialyltransferase 1|C-type lectin domain family 4 member D|Complement component C7|EMI domain-containing protein 1|Sialic acid-binding Ig-like lectin 8|Uncharacterized protein C10orf35|V-set and transmembrane domain-containing protein 4	CO7_HUMAN P10643_NP.2 [SEER]	5	0.122396	0.0835538	325	CO7_HUMAN P10643_NP.2 [SEER]	5	0.120851	0.0893086	325	CO7_HUMAN P10643_NP.2 [SEER]	10	0.118404	0.090187	325	199.198	TRUE	199.198	TRUE	C7	cis-pQTL	735.533	TRUE	735.533	TRUE	C7	cis-pQTL
18	CLEC3B	TRUE	E9PHK0	rs13963	3:45077123:G:A	0.463077	3.62213e-77	GGTLGTPQTGSENDALYEYLR	228	ref-alt pair	REF	NP 4	pc3	117393	rs13963	CLEC3B|EXOSC7	.	.	CDCP1|CLEC3B|EXOSC7|EXOSC7;CLEC3B|KIAA1143|TCAIM|TMEM158|ZDHHC3|ZKSCAN7|ZNF35|ZNF501|ZNF502	YES	.	TETN_HUMAN P05452_NP.1 [SEER]	5	6.3351e-08	0.42653	325	TETN_HUMAN P05452_NP.1 [SEER]	5	3.98676e-08	0.433695	325	E9PHK0_HUMAN;TETN_HUMAN E9PHK0.rs13963.P05452.rs13963_NP.4 [SEER]	7	1.50768e-10	0.627271	215	29.7373	TRUE	36.7178	TRUE	EXOSC8	cis-pQTL	85.274	TRUE	85.274	TRUE	CLEC3B	cis-pQTL
19	FUCA2	TRUE	Q9BTY2	rs3762001	6:143823112:G:A	0.183077	4.7465e-77	VNGEAIYETYTWR	103	ref-alt pair	ALT	NP 5	pc2	174189	rs3762001	ADAT2|FUCA2|PEX3	.	1-arachidonoylglycerophosphocholine*/linoleamide (18:2n6)	ADAT2|FUCA2|FUCA2;RP1-20N2.6|PEX3|RP1-20N2.6	YES	.	FUCO2_HUMAN Q9BTY2_NP.5 [SEER]	2	0.000487406	0.323323	325	FUCO2_HUMAN Q9BTY2_NP.5 [SEER]	2	0.00084024	0.306091	325	FUCO2_HUMAN Q9BTY2_NP.5 [SEER]	2	0.000765115	0.308244	325	cis-protein not in deCODE	FALSE	6.38531	FALSE	DEFB113	no pQTL found	cis-protein not in UKBPPP	FALSE	278.703	TRUE	FUCA1	trans-pQTL	x
20	VCAN	TRUE	P13611	rs160277	5:82837631:G:T	0.344615	1.65602e-76	TYGQVSGEAIK	174	ref-alt pair	ALT	NP 5	pc2	172255	rs160277	VCAN	.	.	VCAN	YES	.	CSPG2_HUMAN P13611_NP.1 [SEER]	5	0.370581	-0.0662403	192	CSPG2_HUMAN P13611_NP.4 [SEER]	4	0.464701	-0.0400613	263	CSPG2_HUMAN;P13611-2_HUMAN P13611.2.rs160277.P13611.rs160277_NP.5 [SEER]	7	1.61809e-08	0.940187	174	0.80621	FALSE	3.91865	FALSE	ERAP2	no pQTL found	1552.54	TRUE	1552.54	TRUE	VCAN	cis-pQTL
21	KLKB1	TRUE	E9PBC5	rs4253301	4:187173012:T:G	0.164615	1.71618e-75	LCNTGDNAVCTTK	97	ref-alt pair	ALT	NP 5	pc2	158633	rs4253301	KLKB1	.	Bradykinin, des-arg(9)|Glycylphenylalanine|Leucylphenylalanine/isoleucylphenylalanine|Prolylproline	CYP4V2|CYP4V2;KLKB1|KLKB1	YES	Bone sialoprotein 2|Cadherin-15|Drebrin-like protein|Glucosidase 2 subunit beta|Laminin subunit alpha-4|Neurexin-1|Osteocalcin|Parathyroid hormone-related protein	E9PBC5_HUMAN E9PBC5_NP.3 [SEER]	5	0.353205	-0.128911	325	E9PBC5_HUMAN E9PBC5_NP.5 [SEER]	5	0.217936	-0.181518	325	E9PBC5_HUMAN E9PBC5_NP.1 [SEER]	5	0.34507	0.069667	325	68.0249	TRUE	166.582	TRUE	KNG1	cis-pQTL	10.0741	TRUE	247.636	TRUE	RAB6A	cis-pQTL
22	C1R	TRUE	A0A3B3ISR2	rs1126605	12:7242204:C:T	0.16	3.11364e-75	PGYELQK	90	complex	ALT	NP 4	pc2	129755	rs1126605	C1R	.	.	C1RL-AS1|CLEC4C|CLSTN3|CLSTN3;RP11-273B20.1|LRRC23|PEX5|RBP5|RP11-273B20.1|SPSB2	YES	Adseverin|Dynactin subunit 2|Serpin A9|Sulfhydryl oxidase 1|Tyrosine-protein phosphatase non-receptor type 4	A0A3B3ISR2_HUMAN;B4DPQ0_HUMAN A0A3B3ISR2.B4DPQ0_NP.1 [SEER]	5	0.0833946	0.121087	325	A0A3B3ISR2_HUMAN;B4DPQ0_HUMAN A0A3B3ISR2.B4DPQ0_NP.1 [SEER]	5	0.116885	0.109833	325	A0A3B3ISR2_HUMAN;B4DPQ0_HUMAN A0A3B3ISR2.B4DPQ0_NP.1 [SEER]	5	0.0656264	0.148364	325	39.9718	TRUE	242.397	TRUE	PTPN4	cis-pQTL	51.6007	TRUE	111.25	TRUE	RBP5	cis-pQTL
23	COLEC11	TRUE	Q9BWP8	rs7567833	2:3691548:A:G	0.146154	7.93231e-75	EGAFVYSDR	91	complex	ALT	NP 5	pc2	148400	rs7567833	COLEC11	.	.	.	NO	.	COL11_HUMAN;Q9BWP8-10_HUMAN;Q9BWP8-3_HUMAN;Q9BWP8-4_HUMAN;Q9BWP8-6_HUMAN;Q9BWP8-7_HUMAN;Q9BWP8-8_HUMAN;Q9BWP8-9_HUMAN Q9BWP8.Q9BWP8.10.Q9BWP8.3.Q9BWP8.4.Q9BWP8.6.Q9BWP8.7.Q9BWP8.8.Q9BWP8.9_NP.1 [SEER]	5	0.0623568	0.248287	325	Q9BWP8-9_HUMAN Q9BWP8.9_NP.1 [SEER]	5	0.0936542	0.232556	324	Q9BWP8-9_HUMAN Q9BWP8.9_NP.1 [SEER]	5	0.0577325	0.251857	324	3.55377	FALSE	33.7891	TRUE	ADAM11	trans-pQTL	cis-protein not in UKBPPP	FALSE	174.684	TRUE	PLXDC2	trans-pQTL	x
24	SERPING1	TRUE	A0A087WUD9	rs4926	11:57381989:G:A	0.206154	1.30483e-74	TLLVFEVQQPFLFMLWDQQHK	106	ref-alt pair	ALT	NP 5	pc3	171253	rs4926	AP000662.4|SERPING1	Alcohol usually taken with meals|Mean corpuscular hemoglobin|Mean platelet volume|Neuroticism score|Pain type experienced in last month: headache|Pulse rate|Types of transport used, excluding work: cycle|Worrier or anxious feelings|Worry too long after embarrassment	.	C11orf31|CLP1|LPXN|MED19|SERPING1|TIMM10|TMX2|YPEL4|ZDHHC5	YES	Plasma protease C1 inhibitor|Segment polarity protein dishevelled homolog DVL-2	IC1_HUMAN;P05155-3_HUMAN P05155.P05155.3_NP.1 [SEER]	5	0.470931	0.195778	325	IC1_HUMAN;P05155-3_HUMAN P05155.P05155.3_NP.1 [SEER]	5	0.38429	0.207695	325	A0A087WUD9_HUMAN;A0A7I2V2D2_HUMAN;E9PGN7_HUMAN;H9KV48_HUMAN;IC1_HUMAN;P05155-2_HUMAN;P05155-3_HUMAN A0A087WUD9.rs4926.A0A7I2V2D2.rs4926.E9PGN7.rs4926.H9KV48.rs4926.P05155.2.rs4926.P05155.3.rs4926.P05155.rs4926_NP.4 [SEER]	7	6.84773e-34	1.16524	195	1797.29	TRUE	1797.29	TRUE	SERPING1	cis-pQTL	158.96	TRUE	274.018	TRUE	UBE2L6	cis-pQTL
25	SERPINA10	TRUE	G3V2W1	rs2232700	14:94756450:T:A	0.307692	5.92873e-74	NLELGLSQGSFAFIHK	160	ref-alt pair	ALT	NP 5	pc2	164042	rs2232700	PPP4R4|SERPINA10	.	.	IFI27L1|IFI27L2|PPP4R4|SERPINA10	YES	39S ribosomal protein L33, mitochondrial|Aspartate aminotransferase, cytoplasmic|Cysteine-rich hydrophobic domain-containing protein 2|Protein Z-dependent protease inhibitor	G3V2W1_HUMAN;ZPI_HUMAN G3V2W1.Q9UK55_NP.4 [SEER]	5	1.45337e-22	0.740529	323	G3V2W1_HUMAN;ZPI_HUMAN G3V2W1.Q9UK55_NP.4 [SEER]	5	3.18237e-20	0.70507	322	G3V2W1_HUMAN G3V2W1_NP.4 [SEER]	7	6.30018e-21	0.708749	324	2790.13	TRUE	2790.13	TRUE	SERPI.10	cis-pQTL	cis-protein not in UKBPPP	FALSE	35.1288	TRUE	SERPI.11	trans-pQTL
26	VWF	TRUE	P04275	rs216311	12:6128443:T:C	0.196923	3.41191e-73	ITLLLMASQEPQR	111	ref-alt pair	REF	NP 4	pc2	121963	rs216311	VWF	Mean platelet volume|Platelet count	.	CD9|VWF|VWF;TPTEP1;VWFP1;LOC100289038|ZER1	YES	Dihydrofolate reductase	VWF_HUMAN P04275_NP.3 [SEER]	5	0.0123573	-0.20711	309	VWF_HUMAN P04275_NP.4 [SEER]	5	0.015549	0.263318	325	VWF_HUMAN P04275.rs216311_NP.4 [SEER]	7	1.62915e-06	-0.520135	309	11.0243	TRUE	880.843	TRUE	DHFR	cis-pQTL	8.37559	TRUE	8.37559	TRUE	VWF	cis-pQTL
27	HRG	TRUE	P04196	rs1042445	3:186395436:C:T	0.258462	2.30981e-72	GPCPFHCR	139	complex	ALT	NP 3	pc2	82677	rs1042445	HRG	Activated partial thromboplastin time|Blood protein levels	.	CBFB	NO	Bone sialoprotein 2|CD27 antigen|Dual specificity mitogen-activated protein kinase kinase 4|Estrogen receptor|Extracellular sulfatase Sulf-2|Gastrin-releasing peptide|Glycoprotein Xg|Histidine-rich glycoprotein|Kininogen-1|Leucine-rich PPR motif-containing protein, mitochondrial|Membrane-associated progesterone receptor component 1|Microfibrillar-associated protein 2|Mono [ADP-ribose] polymerase …	HRG_HUMAN P04196_NP.3 [SEER]	5	0.000750358	-0.303168	325	HRG_HUMAN P04196_NP.3 [SEER]	5	3.84888e-05	-0.364551	325	HRG_HUMAN P04196.rs1042464_NP.5 [SEER]	10	1.24777e-08	0.456786	322	101.025	TRUE	7473.25	TRUE	DAP	cis-pQTL	17.0418	TRUE	1421.51	TRUE	CRTAC1	cis-pQTL
28	LOXL1	TRUE	H3BUV8	rs1048661	15:74219546:G:T	0.318462	9.99297e-71	EVAVGDSTGMALAR	161	complex	ALT	NP 5	pc2	150067	rs1048661	LOXL1	Comparative height size at age 10|Exfoliation glaucoma|Forced expiratory volume in 1-second|Forced expiratory volume in 1-second, best measure|Forced vital capacity|Forced vital capacity, best measure|Hand grip strength left|Hand grip strength right|Height|Impedance of arm left|Impedance of arm right|Impedance of leg left|Impedance of whole body|Peak expiratory flow|Sitting height	.	LOXL1|LOXL1-AS1|PML	YES	.	LOXL1_HUMAN Q08397_NP.3 [SEER]	5	0.0312972	-0.171585	325	LOXL1_HUMAN Q08397_NP.2 [SEER]	5	3.26498e-15	-0.668274	325	LOXL1_HUMAN Q08397_NP.5 [SEER]	5	4.95176e-17	-0.703475	325	cis-protein not in deCODE	FALSE	16.4515	TRUE	CTSH	trans-pQTL	cis-protein not in UKBPPP	FALSE	9.62752	TRUE	CD276	trans-pQTL	x
29	SERPINA5	TRUE	P05154	rs6119	14:95054012:A:G	0.12	3.94798e-70	SSEEELHR	71	complex	ALT	NP 4	pc2	134089	rs6119	SERPINA5	.	.	.	NO	Kallistatin|Mediator of RNA polymerase II transcription subunit 1	IPSP_HUMAN P05154_NP.3 [SEER]	5	0.0699401	-0.188514	325	IPSP_HUMAN P05154_NP.3 [SEER]	5	0.0777749	-0.165118	325	IPSP_HUMAN P05154_NP.3 [SEER]	5	0.0581313	-0.181572	325	148.427	TRUE	148.427	TRUE	SERPI.5	cis-pQTL	144.942	TRUE	144.942	TRUE	SERPI.5	cis-pQTL
30	F5	FALSE	A0A0A0MRJ7	rs6020	1:169519112:C:T	0.129231	1.89617e-69	PYYSDVDIMK	67	ref-alt pair	ALT	NP 4	pc2	130172	rs6020	F5	Procreative management	Caprate (10:0)/oleate (18:1n9)|Serum ratio of (caprate (10:0))/(oleate (18:1n9))	FANCC	NO	.	A0A0A0MRJ7_HUMAN;FA5_HUMAN A0A0A0MRJ7.P12259_NP.5 [SEER]	5	0.512492	0.109094	325	A0A0A0MRJ7_HUMAN;FA5_HUMAN A0A0A0MRJ7.P12259_NP.1 [SEER]	5	0.144681	0.158726	325	A0A0A0MRJ7_HUMAN;FA5_HUMAN A0A0A0MRJ7.rs4524.P12259.rs4524_NP.4 [SEER]	14	0.0247526	-0.569187	165	1.02257	FALSE	9.52593	TRUE	RRM2	trans-pQTL	cis-protein not in UKBPPP	FALSE	4.6491	FALSE	PSG1	no pQTL found	x
31	APOB	TRUE	A8MUN2	rs1367117	2:21263900:G:A	0.146154	1.02706e-68	TSQCILK	88	ref-alt pair	ALT	NP 1	pc2	29992	rs1367117	APOB	Cholesterol|Cholesterol ldl|Cholesterol total|Coronary artery disease|High density lipoprotein|LDL cholesterol|LDL cholesterol female|LDL cholesterol levels|LDL cholesterol lipoprotein fraction concentration|LDL cholesterol lipoprotein fraction concentration in fasting sample|LDL cholesterol male|Lipid metabolism phenotypes|Low density lipoprotein|Medication for cholesterol, blood pressure or dia…	ApoB|ApoB/ApoA1|ApoBtoApoA1|Cholesterol esters in large HDL|Cholesterol esters in large LDL|Cholesterol esters in medium HDL|Cholesterol esters in medium LDL|Cholesterol esters in medium VLDL|Concentration of IDL particles|Concentration of large HDL particles|Concentration of large LDL particles|Concentration of medium LDL particles|Concentration of small LDL particles|Concentration of small VLDL…	APOB|C2orf43|TDRD15	YES	Apolipoprotein B|Low-density lipoprotein receptor-related protein 1B	A8MUN2_HUMAN A8MUN2_NP.4 [SEER]	5	0.0289907	-0.186863	325	A8MUN2_HUMAN A8MUN2_NP.4 [SEER]	5	0.0207266	-0.197507	325	A8MUN2_HUMAN A8MUN2_NP.4 [SEER]	5	0.0208409	-0.198123	325	0.93293	FALSE	212.567	TRUE	CRIP1	trans-pQTL	0.34829	FALSE	26.8229	TRUE	PCSK9	trans-pQTL	x
32	C8A	FALSE	P07357	rs1620075	1:57378149:G:T	0.115385	3.48568e-68	LALDQYLMEFNACR	69	complex	ALT	NP 4	pc2	122948	.	.	.	.	.	NO	.	CO8A_HUMAN P07357_NP.5 [SEER]	5	3.2637e-05	-0.493974	325	CO8A_HUMAN P07357_NP.5 [SEER]	5	1.07722e-05	-0.524882	325	CO8A_HUMAN P07357.rs1342440_NP.5 [SEER]	12	5.91449e-08	-0.712576	198	cis-protein not in deCODE	FALSE	12.0286	TRUE	SEMG1	trans-pQTL	cis-protein not in UKBPPP	FALSE	14.8077	TRUE	C8B	trans-pQTL	x
33	NID1	TRUE	P14543	rs3213190	1:236141174:T:C	0.287692	1.61278e-67	CPDNTLGVDCIER	138	complex	ALT	NP 5	pc2	145453	rs3213190	NID1	.	.	NID1	YES	.	NID1_HUMAN P14543_NP.4 [SEER]	4	0.193272	0.123017	269	NID1_HUMAN P14543_NP.1 [SEER]	4	0.13801	-0.164967	184	NID1_HUMAN P14543_NP.2 [SEER]	4	0.334874	0.102501	325	0.97364	FALSE	3.52681	FALSE	KLK7	no pQTL found	1.96293	FALSE	4.99626	FALSE	YAP1	no pQTL found	x
34	CHGB	TRUE	P05060	rs236152	20:5903848:C:G	0.415385	1.41182e-66	GYPGVQGPEDLEWER	202	ref-alt pair	ALT	NP 5	pc2	154491	rs236152	CHGB	.	.	|-|CRLS1|MCM8|NMD3;SPTSSB;LOC200830	NO	.	SCG1_HUMAN P05060_NP.5 [SEER]	2	0.140548	-0.078258	320	SCG1_HUMAN P05060_NP.5 [SEER]	2	8.85285e-06	-0.30806	323	SCG1_HUMAN P05060.rs236152_NP.5 [SEER]	3	3.24754e-11	0.96458	202	6.47198	TRUE	6.47198	FALSE	CHGB	cis-pQTL	2037.32	TRUE	2037.32	TRUE	CHGB	cis-pQTL
35	TF	TRUE	P02787	rs1049296	3:133494354:C:T	0.24	3.60834e-66	SVEEYANCHLAR	137	ref-alt pair	ALT	NP 2	pc2	63503	rs1049296	SRPRB|TF	Alcohol consumption transferrin glycosylation|Carbohydrate deficient transferrin percent of total transferrin|Carbohydrate deficient transferrin supplementary concept	.	BAHCC1|CDV3|RAB6B|SRPRB|SRPRB;RAB6B|TF	YES	Mitochondrial import inner membrane translocase subunit TIM14|N-acetylated-alpha-linked acidic dipeptidase 2	TRFE_HUMAN P02787_NP.1 [SEER]	5	0.0030048	-0.275724	325	TRFE_HUMAN P02787_NP.1 [SEER]	5	0.00322755	-0.272303	325	TRFE_HUMAN P02787.rs1049296_NP.5 [SEER]	7	8.15166e-31	1.22211	192	1.44649	FALSE	645.094	TRUE	.ALAD2	trans-pQTL	10.8097	TRUE	10.8097	TRUE	TF	cis-pQTL
36	ITIH1	TRUE	P19827	rs1042779	3:52821011:A:G	0.376923	2.00079e-65	MSLDYGFVTPLTSMSIR	170	complex	ALT	NP 5	pc2	163085	rs1042779	GLT8D1|GNL3|ITIH1|ITIH3|NEK4|PBRM1|SPCS1	Bipolar disorder|Body mass index|Body mass index males|Comparative height size at age 10|Cross disorder|Height|Height in females|Hematocrit|Hemoglobin concentration|High light scatter percentage of red cells|High light scatter reticulocyte count|Hip or knee osteoarthritis|Hip osteoarthritis|Impedance of arm left|Impedance of arm right|Impedance of leg left|Impedance of leg right|Impedance of whol…	Creatinine	ALAS1|DNAH1|FLJ12442|GLT8D1|GLT8D1;SPCS1|GLYCTK|GLYCTK-AS1|GNL3|ITIH3|ITIH4|ITIH4;ITIH4-AS1;MUSTN1|ITIH4;MUSTN1|LOC91056|MUSTN1|NEK4|NT5DC2|NT5DC2;C3orf78|PBRM1|PPM1M|PPM1M;WDR82|RFT1|RP11-168J18.6|RP5-1157M23.2|SERBP1P3|SMIM4|SNORD19B;GNL3;GLT8D1|SPCS1|STAB1|TMEM110|TMEM110;TMEM110-MUSTN1|TMEM110;TMEM110-MUSTN1;LOC100132069|TWF2|WDR82	NO	AP-4 complex subunit mu-1|Arylamine N-acetyltransferase 1|C-type lectin domain family 2 member L|Cadherin-related family member 3|Dipeptidase 2|Gap junction alpha-1 protein|Inter-alpha-trypsin inhibitor heavy chain H1|Janus kinase and microtubule-interacting protein 3|Leucine-rich repeat and fibronectin type III domain-containing protein 1|Normal mucosa of esophagus-specific gene 1 protein|Scaven…	ITIH1_HUMAN P19827_NP.3 [SEER]	5	1.23825e-11	0.54489	325	ITIH1_HUMAN P19827_NP.3 [SEER]	5	1.93013e-10	0.518096	325	ITIH1_HUMAN P19827_NP.3 [SEER]	7	1.71378e-11	0.54085	325	1353.74	TRUE	3601.18	TRUE	SIGIRR	cis-pQTL	90.6214	TRUE	589.513	TRUE	MME	cis-pQTL
37	CP	TRUE	E9PFZ2	rs701753	3:148916235:T:A	0.121538	2.49986e-65	MYYSAVEPTK	74	ref-alt pair	REF	NP 5	pc2	163307	rs701753	CP	.	.	.	NO	.	E9PFZ2_HUMAN E9PFZ2_NP.5 [SEER]	5	0.192065	0.219174	325	E9PFZ2_HUMAN E9PFZ2_NP.5 [SEER]	5	0.258649	0.19987	325	E9PFZ2_HUMAN E9PFZ2.rs701753_NP.5 [SEER]	6	4.8225e-05	-0.657875	231	0.31996	FALSE	5.05325	FALSE	RARRES1	no pQTL found	cis-protein not in UKBPPP	FALSE	5.33703	FALSE	R.SE3	no pQTL found	x
38	APOC4;APOC4-APOC2	TRUE	P55056	rs5167	19:45448465:T:G	0.356923	5.3533e-65	GFMQTYYDDHLRDLGPR	185	complex	ALT	NP 1	pc3	10806	rs5167	APOC4|APOC4-APOC2	Alzheimers disease|Blood protein levels|HDL cholesterol|Height|High density lipoprotein|Illnesses of mother: alzheimers disease or dementia|Late onset Alzheimers disease|Total cholesterol	Acetylcarnitine/nonadecanoate (19:0)|ApoB|Cholesterol esters in large VLDL|Cholesterol esters in medium VLDL|Concentration of chylomicrons and extremely large VLDL particles|Concentration of large VLDL particles|Concentration of medium VLDL particles|Concentration of small LDL particles|Concentration of small VLDL particles|Concentration of very small VLDL particles|Free cholesterol in large VLDL…	APOC1|APOC2|APOC2;APOC4|APOC4|APOC4;APOC4-APOC2;APOC2|APOE|CLPTM1	YES	Apolipoprotein L1|BRISC complex subunit Abro1|Carboxypeptidase A2|Cerebral cavernous malformations 2 protein|Cofilin-1|Deformed epidermal autoregulatory factor 1 homolog|Deoxycytidine kinase|DNA repair protein XRCC4|Endothelial monocyte-activating polypeptide 2|Enhancer of mRNA-decapping protein 4|Furin|Galanin-like peptide|Granulocyte colony-stimulating factor|Inactive peptidyl-prolyl cis-trans …	APOC4_HUMAN P55056_NP.3 [SEER]	5	0.00384011	0.229262	325	APOC4_HUMAN P55056_NP.3 [SEER]	5	0.00271925	0.240315	325	APOC4_HUMAN P55056.rs5167_NP.1 [SEER]	6	0.00236273	0.463011	185	cis-protein not in deCODE	FALSE	9995.63	TRUE	NRXN1	trans-pQTL	cis-protein not in UKBPPP	FALSE	29.2749	TRUE	APOE	trans-pQTL	x
39	LIPC	TRUE	E7EUJ1	rs6083	15:58838010:A:G	0.467692	3.8718e-64	LSPDDASFVDAIHTFTR	222	ref-alt pair	ALT	NP 4	pc3	126059	rs6083	LIPC	Body mass index|Schizophrenia	Concentration of very large HDL particles|HDL diameter	ADAM10|FAM63B	NO	.	LIPC_HUMAN P11150_NP.4 [SEER]	4	2.14057e-05	0.387153	325	LIPC_HUMAN P11150_NP.1 [SEER]	4	8.13216e-05	0.331556	296	E7EUJ1_HUMAN;E7EUK6_HUMAN;LIPC_HUMAN E7EUJ1.rs6083.E7EUK6.rs6083.P11150.rs6083_NP.4 [SEER]	5	6.0877e-18	1.07963	222	cis-protein not in deCODE	FALSE	17.3947	TRUE	ARHGEF10	trans-pQTL	cis-protein not in UKBPPP	FALSE	6.83095	FALSE	AMIGO2	no pQTL found	x
40	ITIH4	TRUE	B7ZKJ8	rs2276814	3:52853480:T:A	0.110769	3.67329e-63	LLGLPGPPDVPDHAAYHPFR	64	ref-alt pair	ALT	NP 4	pc4	124717	rs2276814	ITIH4	Height	.	.	NO	.	ITIH4_HUMAN Q14624_NP.5 [SEER]	10	0.0403251	0.109469	325	ITIH4_HUMAN Q14624_NP.5 [SEER]	10	0.0205264	0.143987	325	B7ZKJ8_HUMAN;ITIH4_HUMAN B7ZKJ8.rs2276814.Q14624.rs2276814_NP.3 [SEER]	11	9.81772e-15	0.943861	186	variant not tested	FALSE	variant not tested	FALSE	variant not tested	no pQTL found	174.639	TRUE	174.639	TRUE	ITIH4	cis-pQTL
41	FGB	TRUE	D6REL8	rs4220	4:155491759:G:A	0.186154	4.7988e-63	GSWYSMK	111	ref-alt pair	ALT	NP 3	pc2	83123	rs4220	FGB|PLRG1|RP11-158C21.3	Aspartate transaminase|Fibrinogen|Plasma fibrinogen|Plasma fibrinogen females	X-21628|X - 21628	DHRS13|FGB|FGG|PLRG1	YES	D-dimer|Fibrinogen|Nuclear receptor coactivator 2	FIBB_HUMAN P02675_NP.5 [SEER]	5	0.00951318	0.266273	325	FIBB_HUMAN P02675_NP.5 [SEER]	5	0.020414	0.240406	325	FIBB_HUMAN P02675_NP.5 [SEER]	5	0.026273	0.231701	325	0.34597	FALSE	53.5429	TRUE	FGG	trans-pQTL	cis-protein not in UKBPPP	FALSE	91.1618	TRUE	FGA	trans-pQTL	x
42	FGL1	TRUE	Q08830	rs3739406	8:17739538:T:C	0.492308	1.63764e-61	GDENTVVDLGSK	221	ref-alt pair	ALT	NP 5	pc2	152262	rs3739406	FGL1|PCM1	.	.	ASAH1|FGL1|MTUS1|PCM1|PDGFRL;MTUS1	YES	.	FGL1_HUMAN Q08830_NP.5 [SEER]	4	1.80596e-11	0.512035	325	FGL1_HUMAN Q08830_NP.5 [SEER]	3	4.84482e-12	0.52608	325	FGL1_HUMAN Q08830_NP.5 [SEER]	6	2.72505e-11	0.50889	325	1290.92	TRUE	1290.92	TRUE	FGL1	cis-pQTL	2381.62	TRUE	2381.62	TRUE	FGL1	cis-pQTL
43	CYFIP1	TRUE	Q7L576	rs7170637	15:22969232:G:A	0.213846	1.90624e-60	YLTLDSFDAMFR	106	ref-alt pair	ALT	NP 4	pc2	141262	rs7170637	CYFIP1	Platelet distribution width	.	NIPA1|NIPA2	NO	.	CYFP1_HUMAN Q7L576_NP.5 [SEER]	5	0.250471	0.0565741	324	CYFP1_HUMAN Q7L576_NP.5 [SEER]	5	0.00774425	0.22213	325	CYFP1_HUMAN Q7L576_NP.5 [SEER]	5	0.112122	0.119419	324	cis-protein not in deCODE	FALSE	3.25532	FALSE	POR	no pQTL found	cis-protein not in UKBPPP	FALSE	6.76236	FALSE	CDH2	no pQTL found	x
44	IQGAP2	TRUE	F5H7S7	rs2455230	5:75932965:G:C	0.410769	2.36785e-59	ESSWVTPESCLYK	177	ref-alt pair	REF	NP 5	pc2	149872	rs2455230	IQGAP2	Mean platelet volume	.	F2R|F2RL1|F2RL2|IQGAP2	YES	.	IQGA2_HUMAN Q13576_NP.5 [SEER]	5	0.00193122	-0.202202	324	IQGA2_HUMAN Q13576_NP.2 [SEER]	5	0.00164306	-0.201514	322	F5H7S7_HUMAN;IQGA2_HUMAN F5H7S7.rs2455230.Q13576.rs2455230_NP.5 [SEER]	6	4.12838e-06	-0.64261	189	cis-protein not in deCODE	FALSE	10.4003	TRUE	CRHBP	trans-pQTL	104.54	TRUE	104.54	TRUE	IQGAP2	cis-pQTL
45	C7	FALSE	P10643	rs1063499	5:40955561:G:C	0.464615	2.8424e-59	GGGAGFISGLSYLELDNPAGNKR	215	ref-alt pair	REF	NP 4	pc3	117305	rs1063499	C7|CARD6	.	.	PTGER4	NO	.	CO7_HUMAN P10643_NP.4 [SEER]	5	0.0939809	-0.155161	325	CO7_HUMAN P10643_NP.1 [SEER]	5	0.0807712	-0.172354	325	CO7_HUMAN P10643.rs1063499_NP.4 [SEER]	10	1.2746e-12	-0.670867	277	2.68069	FALSE	6.52564	FALSE	VIM	no pQTL found	0.268057	FALSE	3.58423	FALSE	TNFRSF21	no pQTL found	x
46	CHID1	TRUE	Q9BWS9	rs6682	11:870446:G:A	0.373846	5.87104e-59	MVWDSQASEHFFEYK	196	ref-alt pair	REF	NP 3	pc3	92346	rs6682	CHID1|TSPAN4	Body mass index|Impedance of arm left|Impedance of arm right|Impedance of leg left|Impedance of leg right|Impedance of whole body	.	AP006621.1|AP006621.5|AP006621.6|AP2A2|CD151|CD151;AP006621.8|CD151;POLR2L|CHID1|EFCAB4A|EFCAB4A;AP006621.8|EPS8L2|EPS8L2;AP006621.9|PIDD|PNPLA2|POLR2L|RP11-1391J7.1|RTP1|TMEM80|TSPAN4|TSPAN4;AP006623.1	YES	.	CHID1_HUMAN Q9BWS9_NP.5 [SEER]	5	2.59602e-07	-0.436458	233	CHID1_HUMAN Q9BWS9_NP.3 [SEER]	5	3.1839e-23	0.78946	325	CHID1_HUMAN;Q9BWS9-2_HUMAN;Q9BWS9-3_HUMAN Q9BWS9.2.rs6682.Q9BWS9.3.rs6682.Q9BWS9.rs6682_NP.3 [SEER]	7	2.09809e-19	-0.958116	252	cis-protein not in deCODE	FALSE	2.89688	FALSE	UCN3	no pQTL found	cis-protein not in UKBPPP	FALSE	18.7528	TRUE	CDHR5	trans-pQTL	x
47	TNC	TRUE	E9PC84	rs1061494	9:117846580:T:C	0.447692	3.30809e-58	VPGDQTSTIIR	201	complex	ALT	NP 5	pc2	174343	rs1061494	TNC	.	.	DEC1|TNC	YES	GDP-fucose protein O-fucosyltransferase 2|Prolargin|Protein eva-1 homolog C|Tenascin	TENA_HUMAN P24821_NP.3 [SEER]	5	0.049178	-0.142044	221	TENA_HUMAN P24821_NP.1 [SEER]	5	0.120049	0.157035	193	E9PC84_HUMAN;F5H7V9_HUMAN;J3QSU6_HUMAN;TENA_HUMAN E9PC84.rs1061494.F5H7V9.rs1061494.J3QSU6.rs1061494.P24821.rs1061494_NP.5 [SEER]	6	1.71909e-09	0.866182	205	187.274	TRUE	191.866	TRUE	CELA1	cis-pQTL	3.75625	TRUE	9.82115	TRUE	SSC5D	cis-pQTL
48	GALC	TRUE	G3V255	rs34362748	14:88442712:C:T	0.115385	3.50792e-58	VVNVIGAHYPGTHSAK	71	ref-alt pair	ALT	NP 5	pc3	175317	rs34362748	GALC|GPR65|LINC01146|RP11-300J18.1	.	.	GALC|GPR65|RP11-300J18.3	YES	Nicotinamide phosphoribosyltransferase	GALC_HUMAN P54803_NP.5 [SEER]	2	9.97209e-16	0.886638	317	GALC_HUMAN P54803_NP.5 [SEER]	2	9.36786e-14	0.856493	322	GALC_HUMAN P54803_NP.5 [SEER]	2	1.06257e-13	0.847914	322	cis-protein not in deCODE	FALSE	3.34911	FALSE	ST8SIA3	no pQTL found	cis-protein not in UKBPPP	FALSE	20.2972	TRUE	OSM	trans-pQTL	x
49	CHGB	FALSE	P05060	rs6085324	20:5903067:T:A	0.241538	2.13983e-57	LLRDPADATEAHESSSR	127	ref-alt pair	ALT	NP 2	pc4	54049	rs6085324	CHGB	.	.	CHGB|CRLS1|MCM8	YES	.	SCG1_HUMAN P05060_NP.5 [SEER]	2	0.394438	-0.0503103	320	SCG1_HUMAN P05060_NP.5 [SEER]	2	0.0112275	-0.190806	323	SCG1_HUMAN P05060_NP.5 [SEER]	3	0.0149672	-0.180279	325	1.39879	FALSE	2.58788	FALSE	SIRPB1	no pQTL found	1303.67	TRUE	1303.67	TRUE	CHGB	cis-pQTL
50	COL6A3	TRUE	P12111	rs1131296	2:238243292:G:A	0.426154	5.22997e-57	AIYHGSFSTK	202	ref-alt pair	ALT	NP 1	pc2	1383	rs1131296	COL6A3	.	.	.	NO	.	P12111-4_HUMAN P12111.4_NP.1 [SEER]	7	0.0577354	-0.149624	325	P12111-4_HUMAN P12111.4_NP.1 [SEER]	7	0.0428467	-0.158644	325	P12111-4_HUMAN P12111.4.rs1131296_NP.3 [SEER]	9	1.30992e-11	0.87044	183	12.0534	TRUE	12.0534	TRUE	COL6A3	cis-pQTL	17.0452	TRUE	22.3104	TRUE	MAMDC2	cis-pQTL
51	LOXL1	FALSE	H3BUV8	rs3825942	15:74219582:G:A	0.204615	5.47635e-57	HGDSASSVSASAFASTYR	117	ref-alt pair	ALT	NP 2	pc3	48344	rs3825942	LOXL1	Comparative height size at age 10|Coronary artery disease|Exfoliation glaucoma|Exfoliation syndrome|Glaucoma exfoliation	.	C1orf109|CSRNP2|LOXL1|LOXL1-AS1|RP3-391O22.4|STOML1|WNT11	YES	.	LOXL1_HUMAN Q08397_NP.1 [SEER]	5	0.00156424	0.252869	291	LOXL1_HUMAN Q08397_NP.5 [SEER]	5	0.00163934	0.256653	325	LOXL1_HUMAN Q08397_NP.5 [SEER]	5	1.30041e-06	0.414645	325	cis-protein not in deCODE	FALSE	5.17672	FALSE	PLA2G2A	no pQTL found	cis-protein not in UKBPPP	FALSE	29.8608	TRUE	CD276	trans-pQTL	x
52	HCLS1	TRUE	E7EVW7	rs2070179	3:121353254:T:C	0.293846	6.54788e-57	TTPIEAASSGTR	135	ref-alt pair	REF	NP 5	pc2	171971	rs2070179	EAF2|FBXO40|GOLGB1|HCLS1|IQCB1|SLC15A2	.	.	CAMP|CD86|EAF2|EAF2;IQCB1;HCG11;LOC647979|FBXO40|GOLGB1|HCLS1|IQCB1|Metazoa_SRP|SLC15A2	YES	.	HCLS1_HUMAN P14317_NP.2 [SEER]	3	0.0836133	0.151176	316	HCLS1_HUMAN P14317_NP.5 [SEER]	3	9.85506e-09	0.49401	311	HCLS1_HUMAN P14317_NP.5 [SEER]	3	1.14516e-08	0.499629	316	cis-protein not in deCODE	FALSE	3.75771	FALSE	IAPP	no pQTL found	1.2465	FALSE	4.48361	FALSE	SELL	no pQTL found	x
53	MYH9	TRUE	A0A8I5KWT8	rs2269529	22:36684354:T:C	0.338462	2.08244e-55	DLEAHIDSANK	278	ref-alt pair	REF	NP 5	pc2	146636	rs2269529	MYH9	.	.	FOXRED2|MYH9	YES	.	MYH9_HUMAN P35579_NP.4 [SEER]	5	0.0225993	-0.0807362	325	MYH9_HUMAN P35579_NP.4 [SEER]	5	0.0311615	-0.089574	325	MYH9_HUMAN P35579_NP.4 [SEER]	5	0.0296553	-0.0813558	325	cis-protein not in deCODE	FALSE	16.7886	TRUE	APOL1	trans-pQTL	0.298085	FALSE	6.04988	FALSE	THBD	no pQTL found	x
54	SERPINA1	FALSE	P01009	rs6647	14:94847415:A:G	0.158462	2.14982e-54	DTEEEDFHVDQATTVK	95	ref-alt pair	ALT	NP 2	pc3	40950	rs6647	SERPINA1	Sporadic Creutzfeldt Jakob disease	.	DDX24|IFI27L1|IFI27L2|PPP4R4|SERPINA1|SERPINA10	YES	39S ribosomal protein L33, mitochondrial|Lysosomal acid phosphatase|PH and SEC7 domain-containing protein 1|Plasma protein abundance (pQTL) of SERPINA1 (A1AT,UniProt:P01009,Peptide:DTEEEDFHVDQVTTVK)|Protein Z-dependent protease inhibitor	A1AT_HUMAN P01009_NP.2 [SEER]	5	0.306168	-0.126475	325	A1AT_HUMAN P01009_NP.2 [SEER]	5	0.126538	-0.173022	325	A1AT_HUMAN P01009.rs6647_NP.4 [SEER]	11	5.30326e-14	0.891708	181	298.511	TRUE	298.511	TRUE	SERPI.1	cis-pQTL	2.66456	FALSE	49.2415	TRUE	CKAP4	trans-pQTL
55	ADAMDEC1	TRUE	O15204	rs3765124	8:24261526:A:G	0.349231	2.76837e-54	ECTSLCCEALTCK	154	ref-alt pair	ALT	NP 5	pc2	147979	rs3765124	ADAM28|ADAMDEC1|RP11-624C23.1	.	.	ADAM28|ADAMDEC1	YES	.	ADEC1_HUMAN;O15204-2_HUMAN O15204.O15204.2_NP.3 [SEER]	5	0.266213	-0.144801	325	ADEC1_HUMAN;O15204-2_HUMAN O15204.O15204.2_NP.3 [SEER]	5	0.138057	-0.174519	325	ADEC1_HUMAN;O15204-2_HUMAN O15204.2.rs3765124.O15204.rs3765124_NP.3 [SEER]	6	4.03743e-08	0.808415	168	0.26088	FALSE	2.58771	FALSE	GZMK	no pQTL found	cis-protein not in UKBPPP	FALSE	3.35498	FALSE	HADH	no pQTL found	x
56	GC	TRUE	D6RF35	rs7041	4:72618334:A:C	0.450769	7.77601e-54	LPEATPTELAK	257	ref-alt pair	ALT	NP 2	pc2	54438	rs7041	GC	25 hydroxy vitamin D concentrations|Circulating 25OHD vitamin D levels|Myeloid white cell count|Serum vitamin D binding protein levels|Sum basophil neutrophil counts|Verbal memory performance residualized delayed recall level|White blood cell count	1,7-dimethylurate/aspartate	ARNT|MDGA1	NO	Gc-Globulin, Mixed Type|Protein jagged-1	D6RF35_HUMAN D6RF35_NP.2 [SEER]	5	0.000474196	0.268907	325	D6RF35_HUMAN D6RF35_NP.5 [SEER]	5	0.00902632	0.179513	325	D6RF35_HUMAN;VTDB_HUMAN D6RF35.rs7041.P02774.rs7041_NP.2 [SEER]	10	3.46868e-37	-1.25681	257	30.5286	TRUE	30.5286	TRUE	GC	cis-pQTL	4315.73	TRUE	4315.73	TRUE	GC	cis-pQTL
57	IGFBP3	TRUE	P17936	rs2854746	7:45960645:G:C	0.46	1.54709e-52	AGASSGGLGPVVR	214	ref-alt pair	ALT	NP 3	pc2	71829	rs2854746	AC073115.6|IGFBP3	Blood pressure traits multi trait analysis|Circulating IGFBP 3 concentrations|Comparative height size at age 10|Diastolic blood pressure|Height|Impedance of arm left|Impedance of arm right|Impedance of leg left|Impedance of leg right|Impedance of whole body|Insulin like growth factor binding protein 3|Insulin like growth factors|Medication for pain relief, constipation, heartburn: paracetamol|Pul…	.	IGFBP3|MYOZ2|TTC4P1;AC073115.7	YES	IGFBP-3|Insulin-like growth factor I|Nutritionally-regulated adipose and cardiac enriched protein homolog	IBP3_HUMAN;P17936-2_HUMAN P17936.P17936.2_NP.4 [SEER]	5	0.281506	0.13033	325	IBP3_HUMAN;P17936-2_HUMAN P17936.P17936.2_NP.4 [SEER]	5	0.348671	0.117986	325	IBP3_HUMAN;P17936-2_HUMAN P17936.2.rs2854746.P17936.rs2854746_NP.3 [SEER]	6	9.62207e-08	0.733083	214	120.619	TRUE	120.619	TRUE	IGFBP3	cis-pQTL	1220.66	TRUE	1220.66	TRUE	IGFBP3	cis-pQTL
58	SOD3	TRUE	P08294	rs2536512	4:24801315:G:A	0.472308	8.2245e-51	RDDDGALHAACQVQPSATLDAAQPR	238	ref-alt pair	REF	NP 2	pc4	60864	rs2536512	SOD3	.	.	SOD3	YES	.	SODE_HUMAN P08294_NP.2 [SEER]	2	0.00112703	-0.256703	325	SODE_HUMAN P08294_NP.2 [SEER]	2	0.00123923	-0.249488	325	SODE_HUMAN P08294.rs2536512_NP.2 [SEER]	4	1.48556e-21	-0.930118	256	17.8548	TRUE	17.8548	TRUE	SOD3	cis-pQTL	382.138	TRUE	382.138	TRUE	SOD3	cis-pQTL
59	PCSK9	TRUE	A0A669KAY4	rs11583680	1:55505668:C:T	0.113846	2.18462e-50	SEEDGLVEAPEHGTTATFHR	71	ref-alt pair	ALT	NP 2	pc3	61719	rs11583680	PCSK9	LDL cholesterol|Low density lipoprotein|Total cholesterol	.	BSND|PCSK9	YES	.	PCSK9_HUMAN Q8NBP7_NP.4 [SEER]	5	0.0475998	-0.162041	325	PCSK9_HUMAN Q8NBP7_NP.4 [SEER]	5	0.0691038	-0.13832	325	PCSK9_HUMAN Q8NBP7_NP.1 [SEER]	5	0.175083	-0.142791	325	0.75602	FALSE	3.75597	FALSE	FAM151A	no pQTL found	11.4463	TRUE	11.4463	TRUE	PCSK9	cis-pQTL
60	HLA-A	TRUE	A0A1W2PS24	rs1059517	6:29911203:A:C	0.332308	2.47886e-50	SWTAADMAAQITQR	165	complex	ALT	NP 2	pc2	63658	rs1059517	HLA-A	Basal metabolic rate|Comparative body size at age 10|Eosinophil count|Eosinophil percentage of granulocytes|Eosinophil percentage of white cells|Hayfever, allergic rhinitis or eczema|Hematocrit|Hemoglobin concentration|Impedance of leg left|Impedance of leg right|Leg fat-free mass left|Leg fat-free mass right|Leg predicted mass left|Leg predicted mass right|Neutrophil percentage of granulocytes|N…	.	|BTN3A2|BTN3A2;BTN3A1|CELF4|DDX39BP2|FLOT1|GABBR1|HCG18|HCG4|HCG4;HLA-V|HCG4P3|HCG4P6;HLA-K|HCG9|HCP5|HIST1H2BC;HIST1H2BI;HIST1H2BE;HIST1H2BF;HIST1H2BG|HIST1H4L;HIST2H4B;HIST4H4;HIST2H4A;HIST1H4E;HIST1H4B;HIST1H4H;HIST1H4C;HIST1H4J;HIST1H4K;HIST1H4F;HIST1H4D;HIST1H4A;HIST1H4I|HIST2H4B;HIST4H4;HIST2H4A;HIST1H4L;HIST1H4E;HIST1H4B;HIST1H4H;HIST1H4C;HIST1H4J;HIST1H4K;HIST1H4F;HIST1H4D;HIST1H4A;HIST1H…	YES	.	A0A1W2PS24_HUMAN;HLAA_HUMAN;Q5SRN5_HUMAN;Q5SRN7_HUMAN A0A1W2PS24.P04439.Q5SRN5.Q5SRN7_NP.1 [SEER]	5	0.218463	0.0898943	323	A0A1W2PS24_HUMAN;HLAA_HUMAN;Q5SRN5_HUMAN;Q5SRN7_HUMAN A0A1W2PS24.P04439.Q5SRN5.Q5SRN7_NP.2 [SEER]	5	0.000267564	0.294744	325	A0A1W2PS24_HUMAN;HLAA_HUMAN;Q5SRN5_HUMAN;Q5SRN7_HUMAN A0A1W2PS24.rs1059517.P04439.rs1059517.Q5SRN5.rs1059517.Q5SRN7.rs1059517_NP.2 [SEER]	6	0.00293487	0.416165	171	cis-protein not in deCODE	FALSE	61.8517	TRUE	FTMT	trans-pQTL	20.0843	TRUE	116.818	TRUE	KIR3DL1	cis-pQTL
61	SAA2	TRUE	P0DJI9	rs2468844	11:18267027:C:T	0.253846	2.94656e-50	GAEDSLADQAANK	164	complex	REF	NP 5	pc2	152022	rs2468844	SAA2	Type 1 diabetes	.	GTF2H1	NO	Serum amyloid A-1 protein	SAA2_HUMAN P0DJI9_NP.2 [SEER]	1	0.926111	0.0309561	245	SAA2_HUMAN P0DJI9_NP.3 [SEER]	5	3.22157e-12	0.620144	320	SAA2_HUMAN P0DJI9_NP.3 [SEER]	10	4.92951e-11	0.5799	316	7.26745	TRUE	7.26745	TRUE	SAA2	cis-pQTL	cis-protein not in UKBPPP	FALSE	5.13141	FALSE	SAA4	no pQTL found
62	HRG	FALSE	P04196	rs1042464	3:186395572:A:T	0.392308	8.57874e-50	PDIQPFPQSVSESCPGK	266	ref-alt pair	ALT	NP 5	pc2	165063	rs1042464	HRG	Activated partial thromboplastin time	.	-	NO	Anosmin-1|Beta-1,4-glucuronyltransferase 1|Dual specificity mitogen-activated protein kinase kinase 4|E3 ubiquitin-protein ligase RNF13|Histidine-rich glycoprotein|Histone deacetylase complex subunit SAP18|HLA class II histocompatibility antigen, DP beta 1 chain|Leucine-rich PPR motif-containing protein, mitochondrial|Microfibrillar-associated protein 2|Mono [ADP-ribose] polymerase PARP16|Non-his…	HRG_HUMAN P04196_NP.5 [SEER]	5	0.00036419	0.306819	325	HRG_HUMAN P04196_NP.3 [SEER]	5	0.0170161	0.185332	325	HRG_HUMAN P04196.rs1042464_NP.4 [SEER]	10	6.77507e-51	-1.03175	325	1436.76	TRUE	4169.12	TRUE	PCDH10	cis-pQTL	547.332	TRUE	630.749	TRUE	CRTAC1	cis-pQTL
63	FAT1	TRUE	Q14517	rs28489116	4:187542755:T:C	0.18	5.30118e-49	IFVTIADSASPK	90	ref-alt pair	ALT	NP 2	pc2	49617	rs28489116	FAT1	.	LysoPC a C18:1 / C5-OH (C3-DC-M)	.	NO	.	FAT1_HUMAN Q14517_NP.5 [SEER]	2	0.00214232	0.284244	325	FAT1_HUMAN Q14517_NP.5 [SEER]	2	0.00464855	0.260745	324	FAT1_HUMAN Q14517_NP.5 [SEER]	2	0.292428	0.0945559	325	cis-protein not in deCODE	FALSE	12.2711	TRUE	TLR3	trans-pQTL	cis-protein not in UKBPPP	FALSE	9.4848	TRUE	TLR3	trans-pQTL	x
64	PIP4K2A	TRUE	H7BXS3	rs2230469	10:22839628:T:C	0.204615	2.17061e-48	IYIDDNSK	106	ref-alt pair	ALT	NP 1	pc2	15901	rs2230469	PIP4K2A	Acute lymphoblastic leukemia B cell precursor|Arm fat-free mass left|Arm fat-free mass right|Arm predicted mass left|Arm predicted mass right|Basal metabolic rate|Frequency of walking for pleasure in last 4 weeks|Height|Impedance of arm left|Impedance of arm right|Impedance of whole body|Leg fat-free mass left|Leg fat-free mass right|Leg predicted mass left|Leg predicted mass right|Trunk fat-free…	.	ARMC3|DNAJC1|LOXL4|MSRB2|PIP4K2A|PIP5K2A|SEMA3F|YWHAZP3	YES	.	P48426-2_HUMAN;PI42A_HUMAN P48426.P48426.2_NP.4 [SEER]	5	0.341148	0.068091	324	P48426-2_HUMAN;PI42A_HUMAN P48426.P48426.2_NP.4 [SEER]	5	0.235366	0.0773978	323	P48426-2_HUMAN;PI42A_HUMAN P48426.P48426.2_NP.3 [SEER]	5	0.447744	-0.00127006	325	1.64199	FALSE	3.06758	FALSE	SEPW1	no pQTL found	cis-protein not in UKBPPP	FALSE	5.32978	FALSE	GFAP	no pQTL found	x
65	OAF	TRUE	E9PJ29	rs2508490	11:120099679:G:A	0.370769	2.26002e-47	YGLSLAWYPCMLK	151	complex	REF	NP 2	pc2	70023	rs2508490	OAF	.	.	OAF|POU2F3	YES	Interleukin-25|Out at first protein homolog	OAF_HUMAN Q86UD1_NP.1 [SEER]	5	1.13648e-06	0.298598	319	OAF_HUMAN Q86UD1_NP.1 [SEER]	5	2.88633e-06	0.28966	316	OAF_HUMAN Q86UD1_NP.1 [SEER]	5	7.17718e-07	0.295116	316	708.007	TRUE	708.007	TRUE	OAF	cis-pQTL	cis-protein not in UKBPPP	FALSE	106.429	TRUE	EFNB2	trans-pQTL
66	ITIH4	FALSE	B7ZKJ8	rs13072536	3:52861211:A:T	0.163077	6.19759e-46	AFITNFSMNIDGMTYPGIIK	75	ref-alt pair	ALT	NP 1	pc3	799	rs13072536	ITIH4|SFMBT1|TMEM110|TMEM110-MUSTN1	Bipolar disorder|Body mass index|Comparative height size at age 10|Cross disorder|Forced vital capacity, best measure|Height|Height in females|Impedance of arm left|Impedance of arm right|Impedance of whole body|Leg fat percentage left|Leg fat percentage right|log eGFR creatinine|log eGFR creatinine in non diabetics|Nervous feelings|Number of incorrect matches in round|Schizophrenia|Sitting heigh…	.	GLT8D1|GLYCTK|GNL3|ITIH1|ITIH3|ITIH4|ITIH4;ITIH4-AS1;MUSTN1|ITIH4;MUSTN1|MUSTN1|MUSTN1;TMEM110-MUSTN1|NEK4|NT5DC2|PBRM1|PPM1M|RFT1|RP11-168J18.6|RP5-1157M23.2|SERBP1P3|SFMBT1|SPCS1|STAB1|TKT|TMEM110|TMEM110;TMEM110-MUSTN1|TMEM110;TMEM110-MUSTN1;LOC100132069|TWF2	YES	AP-4 complex subunit mu-1|Arylamine N-acetyltransferase 1|Dipeptidase 2|Inter-alpha-trypsin inhibitor heavy chain H1|Janus kinase and microtubule-interacting protein 3|Normal mucosa of esophagus-specific gene 1 protein|Single Ig IL-1-related receptor|SUN domain-containing protein 3	ITIH4_HUMAN Q14624_NP.5 [SEER]	10	0.0255029	-0.193167	325	ITIH4_HUMAN Q14624_NP.5 [SEER]	10	0.0310875	-0.18303	325	ITIH4_HUMAN Q14624_NP.5 [SEER]	11	0.0202951	-0.204466	325	3.98172	TRUE	1241.56	TRUE	SIGIRR	cis-pQTL	324.832	TRUE	1360.86	TRUE	MME	cis-pQTL
67	IGHA2	TRUE	P01877	rs9972103	14:106054428:C:G	0.22	1.0808e-45	VPPPPPCCHPR	131	complex	REF	NP 2	pc3	68015	rs9972103	IGHA2	.	.	.	NO	Ameloblastin|Apoptosis-inducing factor 1, mitochondrial|Axin-2|Beta-1,4-glucuronyltransferase 1|Carcinoembryonic antigen-related cell adhesion molecule 1|Collagen alpha-2(IX) chain|Di-N-acetylchitobiase|Multimerin-2|Multiple coagulation factor deficiency protein 2|Potassium voltage-gated channel subfamily E member 2|Protein shisa-3 homolog|Retroviral-like aspartic protease 1|RING finger protein 1…	IGHA2_HUMAN P01877_NP.4 [SEER]	5	0.000859457	0.386373	289	IGHA2_HUMAN P01877_NP.2 [SEER]	4	1.52582e-12	0.759647	235	IGHA2_HUMAN P01877_NP.2 [SEER]	5	1.25213e-10	0.701827	254	cis-protein not in deCODE	FALSE	7.68994	TRUE	AXIN2	trans-pQTL	cis-protein not in UKBPPP	FALSE	7.60249	TRUE	FCRL5	trans-pQTL	x
68	CHGB	FALSE	P05060	rs881118	20:5903388:A:C	0.109231	5.90924e-45	HLEEPGETQNAFLHER	67	ref-alt pair	ALT	NP 2	pc3	48505	rs881118	CHGB	.	.	.	NO	.	SCG1_HUMAN P05060_NP.2 [SEER]	2	0.457979	0.100421	325	SCG1_HUMAN P05060_NP.5 [SEER]	2	0.0402205	-0.200247	323	SCG1_HUMAN P05060_NP.5 [SEER]	3	0.0455429	-0.182454	325	1.37752	FALSE	3.13354	FALSE	RBL2	no pQTL found	166.684	TRUE	166.684	TRUE	CHGB	cis-pQTL
69	C7	FALSE	P10643	rs60714178	5:40964885:A:T	0.110769	1.33588e-44	NVVYSCNEGYSLIGNPVAR	59	ref-alt pair	ALT	NP 5	pc3	164872	rs60714178	C7	.	.	.	NO	.	CO7_HUMAN P10643_NP.4 [SEER]	5	0.0827745	0.248413	325	CO7_HUMAN P10643_NP.4 [SEER]	5	0.0820539	0.237518	325	CO7_HUMAN P10643_NP.4 [SEER]	10	0.0933036	0.231035	325	117.236	TRUE	117.236	TRUE	C7	cis-pQTL	223.216	TRUE	223.216	TRUE	C7	cis-pQTL
70	DKK3	TRUE	F6SYF8	rs3206824	11:11986061:T:C	0.126154	9.76576e-44	SLTEEMALR	70	complex	REF	NP 2	pc2	62659	rs3206824	DKK3|USP47	Comparative height size at age 10|Height|Impedance of arm left|Impedance of arm right	.	DKK3|USP47	YES	.	DKK3_HUMAN Q9UBP4_NP.2 [SEER]	2	0.00414842	-0.333673	325	DKK3_HUMAN Q9UBP4_NP.2 [SEER]	2	0.00490342	-0.327382	325	DKK3_HUMAN Q9UBP4_NP.2 [SEER]	2	0.00530155	-0.315105	325	20.4702	TRUE	20.4702	TRUE	DKK3	cis-pQTL	147.321	TRUE	147.321	TRUE	DKK3	cis-pQTL
71	PI16	TRUE	Q6UXB8	rs1405069	6:36922684:A:C	0.443077	7.12848e-43	AQVSPTASDMLHMR	247	ref-alt pair	REF	NP 2	pc3	37757	rs1405069	PI16	Chemerin levels|Chemokines|Plasma chemerin levels	.	CCDC167|MTCH1|PI16|RP1-90K10.5	YES	.	PI16_HUMAN Q6UXB8_NP.2 [SEER]	1	0.00717509	-0.163617	325	PI16_HUMAN Q6UXB8_NP.2 [SEER]	1	1.51461e-09	-0.410008	325	PI16_HUMAN Q6UXB8_NP.2 [SEER]	1	2.83595e-08	-0.391786	325	cis-protein not in deCODE	FALSE	7.694	TRUE	PPIL1	trans-pQTL	12.4789	TRUE	13.2371	TRUE	MSMB	cis-pQTL
72	MST1	TRUE	G3XAK1	rs3197999	3:49721532:G:A	0.233846	4.66234e-39	SCWPAVFTR	94	complex	ALT	NP 3	pc2	97025	rs3197999	APEH|BSN|DAG1|GPX1|MST1|NICN1|RHOA|RNA5SP130|RNF123|RP11-949J7.8|TCTA|USP4	Age at first live birth|Age at last live birth|Age at menarche|Age completed full time education|Age first birth|Alcohol intake versus 10 years previously|Arm fat-free mass left|Arm fat-free mass right|Arm fat mass left|Arm fat mass right|Arm fat percentage left|Arm fat percentage right|Arm predicted mass left|Arm predicted mass right|Average weekly spirits intake|Basal metabolic rate|Body fat pe…	.	AMT|APEH|APEH;MST1|BSN|C3orf54|C3orf54;UBA7|CDHR4|CMAS|DAG1|DOCK3|DPEP3|ENPP7|FAM212A|GPX1|GPX1P1|HEMK1|HTR1F|HYAL3|IP6K2|KLHDC8B|MAPKAPK3|MON1A|MST1|MST1;APEH|MST1R|NICN1|PRKAR2A|PRKAR2A-AS1|PRSS54;CCDC113|QRICH1|RAB36|RBM5;LUST;LOC100129060|RBM6|RCAN3|RNF123|RNF123;GMPPB;AMIGO3|SLC16A4|SOX3|ST18|TCTA|UBA7|UBA7;MIR5193|UBB|UQCRC1|USP4|WDR6|ZCCHC13|ZMAT2	YES	Alcohol dehydrogenase 1B|ATPase family AAA domain-containing protein 1|Beta-crystallin B2|C-C motif chemokine 19|Cerebral cavernous malformations 2 protein|Dedicator of cytokinesis protein 9|Erythrocyte band 7 integral membrane protein|Galectin-7|Killer cell lectin-like receptor subfamily F member 1|Leukocyte cell-derived chemotaxin 1|PR domain zinc finger protein 1|Pregnancy-specific beta-1-glyc…	G3XAK1_HUMAN G3XAK1_NP.3 [SEER]	5	2.57594e-18	-0.715645	325	G3XAK1_HUMAN G3XAK1_NP.3 [SEER]	5	1.24305e-17	-0.7029	325	G3XAK1_HUMAN G3XAK1_NP.3 [SEER]	5	7.87435e-17	-0.686635	325	10920.6	TRUE	10920.6	TRUE	MST1	cis-pQTL	4950.95	TRUE	4950.95	TRUE	MST1	cis-pQTL
73	PLEK	TRUE	P08567	rs1063479	2:68622914:G:A	0.18	6.78746e-39	ERTEWIR	62	ref-alt pair	REF	NP 5	pc2	149742	rs1063479	AC015969.3|PLEK	.	.	PLEK	YES	.	PLEK_HUMAN P08567_NP.3 [SEER]	5	0.022637	-0.232854	325	PLEK_HUMAN P08567_NP.3 [SEER]	5	0.0138856	-0.246573	325	PLEK_HUMAN P08567.rs1063479_NP.1 [SEER]	10	3.13624e-14	-0.894503	299	41.7474	TRUE	41.7474	TRUE	PLEK	cis-pQTL	cis-protein not in UKBPPP	FALSE	16.4688	TRUE	FASLG	trans-pQTL
74	HCLS1	FALSE	E7EVW7	rs2070180	3:121351338:C:T	0.147692	2.86666e-38	TLEGLQVEEEPVYK	58	complex	ALT	NP 5	pc2	171143	rs2070180	EAF2|FBXO40|GOLGB1|HCLS1|IQCB1	Hayfever, allergic rhinitis or eczema|No blood clot, bronchitis, emphysema, asthma, rhinitis, eczema or allergy diagnosed by doctor	X-11540|X - 11540	CAMP|CD86|CSTA|EAF2|EAF2;IQCB1;HCG11;LOC647979|GOLGB1|HCLS1|IQCB1|KPNA1|Metazoa_SRP|SLC15A2	YES	.	HCLS1_HUMAN P14317_NP.2 [SEER]	3	0.284887	-0.116898	316	HCLS1_HUMAN P14317_NP.3 [SEER]	3	0.734627	-0.104032	167	HCLS1_HUMAN P14317_NP.5 [SEER]	3	0.249011	-0.17111	316	cis-protein not in deCODE	FALSE	3.21467	FALSE	HGD	no pQTL found	12.3932	TRUE	12.3932	TRUE	HCLS1	cis-pQTL
75	F2	TRUE	E9PIT3	rs5896	11:46745003:C:T	0.136923	1.96083e-37	NPDSSTMGPWCYTTDPTVR	68	ref-alt pair	ALT	NP 2	pc3	57997	rs5896	ARHGAP1|CKAP5|F2|LRP4|ZNF408	ARHGAP1 gene expression in human omental fat|Arm fat percentage left|Arm fat percentage right|Body fat percentage|Cholesterol hdl|Comparative height size at age 10|Forced expiratory volume in 1-second|Forced expiratory volume in 1-second, best measure|Forced vital capacity|Forced vital capacity, best measure|HDL cholesterol|Heel bone mineral density|Heel bone mineral density left|Heel bone minera…	ILMN 1696463|ILMN 2104830	ACP2|ARHGAP1|C11orf49|C1QTNF4|DDB2|F2|LRP4|LRP4-AS1|MADD|MAPK8IP1|MYBPC3|NR1H3|PTPRJ|ZNF408	YES	.	THRB_HUMAN P00734_NP.5 [SEER]	5	0.0687298	-0.20869	325	THRB_HUMAN P00734_NP.5 [SEER]	5	0.163194	-0.158265	325	THRB_HUMAN P00734_NP.5 [SEER]	5	0.0760802	-0.188213	325	13.1409	TRUE	147.855	TRUE	LRP4	cis-pQTL	16.612	TRUE	30.9904	TRUE	CCL24	cis-pQTL
76	WDR1	TRUE	O75083	rs13441	4:10099340:T:C	0.369231	4.79004e-37	FTIGDHSR	110	ref-alt pair	REF	NP 5	pc2	151750	rs13441	RP11-480G3.1|WDR1	Atrial fibrillation and flutter|Illnesses of mother: none of the above, group 1	.	RP11-448G15.3|SLC2A9|WDR1	YES	.	WDR1_HUMAN O75083_NP.4 [SEER]	5	0.15348	0.101115	325	WDR1_HUMAN O75083_NP.4 [SEER]	5	0.14512	0.102645	325	WDR1_HUMAN O75083.rs13441_NP.2 [SEER]	7	1.47579e-05	-0.520463	213	cis-protein not in deCODE	FALSE	4.529	FALSE	CRISP2	no pQTL found	cis-protein not in UKBPPP	FALSE	4.40957	FALSE	IFT20	no pQTL found	x
77	ITGA6	TRUE	A0A8C8KBL6	rs11895564	2:173339808:G:A	0.333846	1.38496e-36	DSMFGITVK	110	ref-alt pair	ALT	NP 2	pc2	40870	rs11895564	AC093818.1|ITGA6	.	.	AC078883.3|AC093818.1|CYBRD1|ITGA6;AC093818.1|PDK1|PDK1;AC093818.1	YES	[Pyruvate dehydrogenase (acetyl-transferring)] kinase isozyme 1, mitochondrial	P23229-2_HUMAN P23229.2_NP.1 [SEER]	5	0.183224	0.061641	318	P23229-2_HUMAN P23229.2_NP.1 [SEER]	5	0.0237711	0.131002	317	P23229-2_HUMAN P23229.2_NP.1 [SEER]	5	0.106862	0.0885743	317	cis-protein not in deCODE	FALSE	28.1423	TRUE	PDK1	trans-pQTL	247.874	TRUE	247.874	TRUE	ITGA6	cis-pQTL
78	CFH	FALSE	A0A024R962	rs1065489	1:196709774:G:T	0.150769	3.33287e-36	SPPDISHGVVAHMSDSYQYGEEVTYK	106	ref-alt pair	ALT	NP 3	pc4	98377	rs1065489	CFH|CFHR3|RP4-608O15.3	Blood protein levels|Meningococcal disease	7-alpha-hydroxy-3-oxo-4-cholestenoate (7-Hoca)/gamma-tocopherol|Serum ratio of (7-alpha-hydroxy-3-oxo-4-cholestenoate (7-Hoca))/(gamma-tocopherol)	CFHR1|CFHR3|CFHR4	NO	Anaphase-promoting complex subunit 7|CD63 antigen|Complement C1s subcomponent|Complement factor H|Complement factor H-related protein 5|Glycosyltransferase 8 domain-containing protein 1|Growth arrest and DNA damage-inducible proteins-interacting protein 1|Histone-lysine N-methyltransferase 2D|Leucine-rich repeat-containing protein 19|Leukocyte immunoglobulin-like receptor subfamily A member 5|NAD…	A0A024R962_HUMAN A0A024R962_NP.1 [SEER]	5	0.00557023	0.295993	325	A0A024R962_HUMAN A0A024R962_NP.1 [SEER]	5	0.0131116	0.256817	325	A0A024R962_HUMAN A0A024R962.rs1065489_NP.5 [SEER]	12	1.61536e-37	1.21295	246	148.92	TRUE	3978.52	TRUE	.GLU	cis-pQTL	196.485	TRUE	196.485	TRUE	CFH	cis-pQTL
79	AGT	TRUE	A0A7P0T8D1	rs699	1:230845794:A:G	0.370769	8.47186e-35	TGCSLMGASVDSTLAFNTYVHFQGK	130	ref-alt pair	REF	NP 2	pc3	64333	rs699	AGT|COG2	Coronary artery disease|Diastolic blood pressure|Hypertension|Illnesses of mother: high blood pressure|No treatment with medication for cholesterol, blood pressure, diabetes, or take exogenous hormones|Self-reported hypertension|Systolic blood pressure|Treatment with blood pressure medication|Vascular or heart problems diagnosed by doctor: high blood pressure|Vascular or heart problems diagnosed …	X-11442|X - 11442	AGT|COG2	YES	Transforming growth factor-beta-induced protein ig-h3	A0A7P0T8D1_HUMAN;A0A7P0TBH1_HUMAN A0A7P0T8D1.A0A7P0TBH1_NP.5 [SEER]	5	0.136288	0.137055	325	A0A7P0T8D1_HUMAN A0A7P0T8D1_NP.5 [SEER]	5	0.0947349	0.143837	325	A0A7P0T8D1_HUMAN;A0A7P0T9S6_HUMAN;A0A7P0TA52_HUMAN;A0A7P0TBH1_HUMAN A0A7P0T8D1.rs699.A0A7P0T9S6.rs699.A0A7P0TA52.rs699.A0A7P0TBH1.rs699_NP.3 [SEER]	10	2.71146e-16	-0.878966	258	16.5998	TRUE	30.7467	TRUE	TGFBI	cis-pQTL	566.608	TRUE	566.608	TRUE	AGT	cis-pQTL
80	CAPN2	TRUE	P17655	rs17599	1:223954080:A:C	0.216923	5.85751e-33	RQDIQSDGFSIETCK	85	complex	ALT	NP 3	pc3	96655	rs17599	ACTBP11|CAPN2|PHBP11|TP53BP2	.	.	ACTBP11|CAPN2|CAPN8|PHBP11|RP11-504P24.2|RP11-504P24.4;RP11-504P24.6|TP53BP2	YES	Calpain-2 catalytic subunit	CAN2_HUMAN P17655_NP.1 [SEER]	5	0.261719	-0.101241	324	CAN2_HUMAN P17655_NP.1 [SEER]	5	0.179171	-0.119726	325	CAN2_HUMAN P17655_NP.1 [SEER]	5	0.370249	-0.0830179	325	24.1519	TRUE	24.1519	TRUE	CAPN2	cis-pQTL	cis-protein not in UKBPPP	FALSE	7.08088	TRUE	YAP1	trans-pQTL
81	CPVL	TRUE	Q9H3G5	rs7313	7:29070209:G:A	0.384615	2.02403e-32	QVGDFHQVIIR	138	ref-alt pair	ALT	NP 2	pc3	60652	rs7313	CPVL	.	Arabitol/stearidonate (18:4n3)	CPVL	YES	.	CPVL_HUMAN Q9H3G5_NP.2 [SEER]	2	0.0341334	0.18495	325	CPVL_HUMAN Q9H3G5_NP.2 [SEER]	2	0.0391019	0.180578	324	CPVL_HUMAN Q9H3G5_NP.2 [SEER]	2	0.0239794	0.191067	324	0.45721	FALSE	3.55736	FALSE	LEPR	no pQTL found	48.235	TRUE	48.235	TRUE	CPVL	cis-pQTL
82	DSC3	FALSE	Q14574	rs276938	18:28610988:C:T	0.413846	7.42115e-32	SFTIWLSDKK	141	ref-alt pair	ALT	NP 3	pc2	97398	rs276938	DSC3	.	.	DSC2|DSC3	YES	.	DSC3_HUMAN;Q14574-2_HUMAN Q14574.Q14574.2_NP.4 [SEER]	5	2.11069e-08	-0.421682	325	DSC3_HUMAN Q14574_NP.4 [SEER]	5	4.15163e-08	-0.416241	325	DSC3_HUMAN;Q14574-2_HUMAN Q14574.2.rs276937.Q14574.rs276937_NP.3 [SEER]	9	1.13879e-19	1.06	209	1.85817	FALSE	7.76145	TRUE	LYPD3	trans-pQTL	cis-protein not in UKBPPP	FALSE	106.14	TRUE	LYPD3	trans-pQTL	x
83	NID1	FALSE	P14543	rs10733133	1:236208773:C:T	0.467692	1.12346e-31	ESVENLAK	196	ref-alt pair	REF	NP 2	pc2	43504	rs10733133	NID1|RP4-764D2.1	.	.	GPR137B|GPR137B;ERO1LB|NID1	YES	.	NID1_HUMAN P14543_NP.2 [SEER]	4	0.00217773	-0.257443	325	NID1_HUMAN P14543_NP.2 [SEER]	4	0.00096937	-0.27858	325	NID1_HUMAN P14543_NP.2 [SEER]	4	0.000748085	-0.286009	325	0.52208	FALSE	197.539	TRUE	BTN3A3	trans-pQTL	59.7291	TRUE	59.7291	TRUE	NID1	cis-pQTL
84	HSPG2	TRUE	P98160	rs3736360	1:22150120:C:T	0.193846	1.67166e-30	GNVYIGGAPDVATLTGGR	62	ref-alt pair	ALT	NP 2	pc2	47199	rs3736360	HSPG2|LDLRAD2	.	.	CDC42|DFNA5|HSPG2|HSPG2;LDLRAD2|LINC00339	YES	.	PGBM_HUMAN P98160_NP.5 [SEER]	3	0.450411	0.0454172	324	PGBM_HUMAN P98160_NP.1 [SEER]	3	0.155375	0.164586	180	PGBM_HUMAN P98160_NP.1 [SEER]	3	0.641379	-0.169997	189	2.05365	FALSE	4.34843	FALSE	C17orf67	no pQTL found	59.6834	TRUE	59.6834	TRUE	HSPG2	cis-pQTL
85	VWF	FALSE	P04275	rs1800378	12:6172202:T:C	0.34	1.77226e-30	IQHTVTASVR	99	complex	REF	NP 5	pc2	157005	rs1800378	VWF	.	.	VWF	YES	.	VWF_HUMAN P04275_NP.4 [SEER]	5	0.00568604	-0.220762	325	VWF_HUMAN P04275_NP.3 [SEER]	5	0.135452	-0.132724	299	VWF_HUMAN P04275_NP.3 [SEER]	7	0.101312	-0.143945	303	0.80128	FALSE	10.3571	TRUE	TAPBPL	trans-pQTL	4.88607	TRUE	4.88607	FALSE	VWF	cis-pQTL
86	TCN2	TRUE	B5MBX2	rs1801198	22:31011610:G:C	0.486154	3.94053e-30	GAELGTACLK	191	complex	REF	NP 1	pc2	10185	rs1801198	SLC35E4|TCN2	.	.	CCDC157|CTA-963H5.5|DUSP18|DUSP18;SLC35E4|GAL3ST1|PES1|PES1;TCN2|RP3-412A9.11|SF3A1|SLC35E4|SLC35E4;DUSP18|TCN2	YES	Holo-Transcobalamin-2	B5MBX2_HUMAN;F8WE86_HUMAN;TCO2_HUMAN B5MBX2.F8WE86.P20062_NP.1 [SEER]	3	2.67566e-06	-0.352989	325	B5MBX2_HUMAN;F8WE86_HUMAN;TCO2_HUMAN B5MBX2.F8WE86.P20062_NP.1 [SEER]	4	6.47338e-06	-0.33933	325	B5MBX2_HUMAN;F8WE86_HUMAN;TCO2_HUMAN B5MBX2.F8WE86.P20062_NP.1 [SEER]	3	6.43216e-06	-0.338755	325	11243.5	TRUE	11243.5	TRUE	TCN2	cis-pQTL	179.718	TRUE	179.718	TRUE	TCN2	cis-pQTL
87	THBS4	TRUE	E7ES19	rs1866389	5:79361265:G:C	0.178462	1.73031e-29	NGPCVPNSICVNTLGSYR	56	ref-alt pair	ALT	NP 5	pc3	163764	rs1866389	THBS4	Impedance of arm left|Impedance of arm right	.	ANKRD34B|CXCL3;CXCL2;CXCL1|KXD1|MAPT;MAPT-IT1|RP11-168A11.4|THBS4	YES	.	TSP4_HUMAN P35443_NP.5 [SEER]	5	0.299227	0.0652556	325	TSP4_HUMAN P35443_NP.4 [SEER]	5	0.267884	0.131335	325	TSP4_HUMAN P35443_NP.5 [SEER]	5	0.376112	0.0510355	325	3.87615	TRUE	3.87615	FALSE	THBS4	cis-pQTL	71.6462	TRUE	71.6462	TRUE	THBS4	cis-pQTL
88	PON1	FALSE	P27169	rs662	7:94937446:T:C	0.373846	1.73806e-29	LLPNLNDIVAVGPEHFYGTNDHYFLDPYLR	121	complex	ALT	NP 5	pc4	160368	rs662	PON1	Serum arylesterase activity|Serum paraoxonase activity	209.1 126|237 155|Serum metabolite (mass spec peak: 209.1 m/z)|Serum metabolite (mass spec peak: 237 m/z)|X-12740	OR13D1|PON1|PON2	YES	26S proteasome non-ATPase regulatory subunit 5|Acyl-CoA-binding domain-containing protein 7|Adenylyltransferase and sulfurtransferase MOCS3|Allergin-1|Aspartate aminotransferase, cytoplasmic|B-cell antigen receptor complex-associated protein alpha chain|Carbonic anhydrase 5A, mitochondrial|cGMP-dependent protein kinase 1, beta isozyme|Cold shock domain-containing protein C2|Cytoskeleton-associate…	PON1_HUMAN P27169_NP.5 [SEER]	5	4.59625e-09	-0.424499	325	PON1_HUMAN P27169_NP.5 [SEER]	5	1.13525e-08	-0.419372	325	PON1_HUMAN P27169_NP.5 [SEER]	5	1.58564e-08	-0.412756	325	0.10141	FALSE	801.04	TRUE	MLF1	trans-pQTL	1619.2	TRUE	1619.2	TRUE	PON1	cis-pQTL
89	TLN1	TRUE	Q9Y490	rs2295795	9:35712003:G:A	0.190769	3.03311e-29	RLLSDLLPPSTGTFQEAQSR	51	ref-alt pair	ALT	NP 5	pc3	167476	rs2295795	CA9|TLN1|TPM2	High light scatter percentage of red cells|High light scatter reticulocyte count|Hip circumference|Lymphocyte count|Platelet distribution width|Reticulocyte count|Reticulocyte fraction of red cells|White blood cell count	.	ARHGEF39|ARHGEF39;CCDC107|CA9;TPM2|CREB3;GBA2|FAM221B|GBA2|GBA2;CREB3|GBA2;RGP1|HRCT1|NPR2|RGP1|RGP1;MSMP;RP11-112J3.15|TLN1|TMEM8B|TPM2	YES	.	TLN1_HUMAN Q9Y490_NP.3 [SEER]	5	0.310263	0.11365	325	TLN1_HUMAN Q9Y490_NP.3 [SEER]	5	0.369863	0.100836	325	TLN1_HUMAN Q9Y490_NP.3 [SEER]	5	0.348183	0.105587	325	cis-protein not in deCODE	FALSE	4.18582	FALSE	IL11RA	no pQTL found	cis-protein not in UKBPPP	FALSE	4.80256	FALSE	CA9	no pQTL found	x
90	ALOX12	TRUE	P18054	rs1126667	17:6902760:A:G	0.421538	1.56983e-28	LVLPSGMEELQAQLEK	120	complex	REF	NP 5	pc2	162023	rs1126667	ALOX12|ALOX12-AS1	.	X-12441	AC027763.2|AC027763.2;RP11-589P10.7|ALOX12|ALOX12;AC027763.2|ASGR2|CLEC10A|RNASEK|RNASEK-C17ORF49;C17orf49|RNASEK-C17orf49;MIR497;MIR195;RNASEK;C17orf49;RP11-589P10.7;MIR497HG;AC040977.1|RNASEK-C17orf49;RNASEK;AC040977.1|RP11-589P10.5	YES	.	LOX12_HUMAN P18054_NP.4 [SEER]	5	0.0724285	-0.126733	248	LOX12_HUMAN P18054_NP.2 [SEER]	5	0.276186	-0.0643623	292	LOX12_HUMAN P18054_NP.2 [SEER]	5	0.325805	-0.0416505	293	cis-protein not in deCODE	FALSE	5.007	FALSE	ATP1B2	no pQTL found	cis-protein not in UKBPPP	FALSE	24.2432	TRUE	ASGR2	trans-pQTL	x
91	SCFD1	TRUE	A0A7I2V362	rs229150	14:31099738:A:G	0.432308	1.75241e-28	FGQDIISPLLSVK	182	ref-alt pair	REF	NP 5	pc2	150895	rs229150	G2E3|RP11-1103G16.1|SCFD1	Amyotrophic lateral sclerosis|Forced vital capacity|Forced vital capacity, best measure|Height	.	COCH|G2E3|SCFD1	YES	.	A0A7I2V3B4_HUMAN;A0A7I2V4U2_HUMAN;A0A7I2V5I2_HUMAN;SCFD1_HUMAN A0A7I2V3B4.A0A7I2V4U2.A0A7I2V5I2.Q8WVM8_NP.5 [SEER]	1	0.250179	-0.0492654	237	A0A7I2V3B4_HUMAN;A0A7I2V4U2_HUMAN;A0A7I2V5I2_HUMAN;SCFD1_HUMAN A0A7I2V3B4.A0A7I2V4U2.A0A7I2V5I2.Q8WVM8_NP.5 [SEER]	1	0.212846	-0.0297512	242	A0A7I2V3B4_HUMAN;A0A7I2V4U2_HUMAN;A0A7I2V5I2_HUMAN;SCFD1_HUMAN A0A7I2V3B4.A0A7I2V4U2.A0A7I2V5I2.Q8WVM8_NP.5 [SEER]	1	0.89134	0.0146577	265	cis-protein not in deCODE	FALSE	4.42759	FALSE	COCH	no pQTL found	cis-protein not in UKBPPP	FALSE	5.18851	FALSE	ACP5	no pQTL found	x
92	MMP3	TRUE	P08254	rs679620	11:102713620:T:C	0.355385	9.28309e-27	YLENYYDLK	104	complex	REF	NP 3	pc2	105706	rs679620	AP000619.6|MMP3|WTAPP1	.	X-01911	MMP1|WTAPP1	NO	Interstitial collagenase|Macrophage metalloelastase|Stromelysin-1	MMP3_HUMAN P08254_NP.2 [SEER]	1	0.366098	0.0182722	230	MMP3_HUMAN P08254_NP.3 [SEER]	2	1.28618e-05	0.459582	166	MMP3_HUMAN P08254_NP.3 [SEER]	2	7.49605e-05	0.487394	172	0.47704	FALSE	744.811	TRUE	MMP1	trans-pQTL	2085.19	TRUE	2085.19	TRUE	MMP3	cis-pQTL
93	TNXB	TRUE	A0A087WWA5	rs204900	6:32056580:A:C	0.283077	9.69117e-27	AVSYPASVR	283	ref-alt pair	REF	NP 1	pc2	2963	rs204900	CYP21A2|TNXB	Advanced age related macular degeneration|Advanced age related macular degeneration choroidal neovascularization vs no AMD|Age-related macular degeneration|Arm fat mass left|Arm fat mass right|Arm fat percentage left|Arm fat percentage right|Body mass index|Body mass index males|Eosinophil count|Hip circumference|Lymphocyte count|Mean corpuscular hemoglobin|Monocyte count|Neovascularization|Rheum…	.	|AIF1|C4A-AS1;C4A|C4B|C4B;C4B-AS1|C6orf48|DDAH2|DXO|FKBPL|GPANK1|HLA-B|HLA-C|HLA-DQA1|HLA-DQA2;LOC100509457;LOC100507718;HLA-DQA1|HLA-DQB1|HLA-DRB1;HLA-DRB6;LOC100507714;LOC100507709|HLA-DRB5|HLA-DRB5;HLA-DRB1;LOC100507714;LOC100507709|HLA-DRB6|HSPA1B|HSPA1L|LSM2|LST1|LY6G5C|MICA|NELFE|PRRC2A|PSMB9|RDBP|SKIV2L|SKIV2L;DOM3Z|SLC44A4|STK19|TAP2|TNXA|TNXB|TUBB	YES	cAMP-specific 3,5-cyclic phosphodiesterase 4D|Complement C4|Glutamate receptor 4|Interleukin-21|Neutrophil collagenase|T-cell surface protein tactile|Tenascin-X	A0A3B3ISX9_HUMAN A0A3B3ISX9_NP.1 [SEER]	4	0.0268681	-0.171069	325	A0A3B3ISX9_HUMAN A0A3B3ISX9_NP.1 [SEER]	4	0.0140739	-0.189695	325	A0A3B3ISX9_HUMAN A0A3B3ISX9_NP.1 [SEER]	4	0.0340879	-0.160428	325	120.579	TRUE	143.588	TRUE	HERC5	cis-pQTL	57.9233	TRUE	168.602	TRUE	CFB	cis-pQTL
94	HLA-C	TRUE	A2AEA2	rs707908	6:31238053:G:C	0.218462	1.7061e-26	WAAVVVPSGQEQR	203	ref-alt pair	REF	NP 5	pc2	175577	.	.	.	.	.	NO	.	A2AEA2_HUMAN;HLAC_HUMAN A2AEA2.P10321_NP.2 [SEER]	2	1.98466e-10	0.630076	269	A2AEA2_HUMAN;HLAC_HUMAN A2AEA2.P10321_NP.5 [SEER]	5	1.39786e-12	0.645979	321	A2AEA2_HUMAN;HLAC_HUMAN A2AEA2.P10321_NP.2 [SEER]	5	5.04382e-15	0.714616	305	cis-protein not in deCODE	FALSE	2213.46	TRUE	KIR2DL3	trans-pQTL	cis-protein not in UKBPPP	FALSE	1751.02	TRUE	KIR2DL2	trans-pQTL	x
95	LBP	TRUE	P18428	rs2232618	20:37001761:T:C	0.121538	2.48533e-26	VGLFNAELLEALLNYYILNTLYPK	70	ref-alt pair	ALT	NP 5	pc3	173244	rs2232618	LBP	.	.	ACTR5|BPI|RP4-564F22.2	NO	Stanniocalcin-1	LBP_HUMAN P18428_NP.1 [SEER]	5	0.152973	0.18629	325	LBP_HUMAN P18428_NP.1 [SEER]	5	0.130714	0.189239	325	LBP_HUMAN P18428_NP.5 [SEER]	5	0.1434	0.199945	325	134.398	TRUE	134.398	TRUE	LBP	cis-pQTL	219.962	TRUE	219.962	TRUE	LBP	cis-pQTL
96	FCGBP	TRUE	A0A087WXI2	rs11083543	19:40408821:C:G	0.309231	3.89723e-26	LPLVLANGQIR	80	ref-alt pair	ALT	NP 5	pc2	160886	rs11083543	FCGBP	.	.	BLVRB|FBL|FCGBP	YES	.	A0A087WXI2_HUMAN A0A087WXI2_NP.1 [SEER]	3	0.420768	0.137362	197	A0A087WXI2_HUMAN A0A087WXI2_NP.1 [SEER]	5	0.497748	-0.0559462	240	A0A087WXI2_HUMAN A0A087WXI2_NP.5 [SEER]	4	0.041712	-0.154406	322	cis-protein not in deCODE	FALSE	12.9186	TRUE	CGREF1	trans-pQTL	cis-protein not in UKBPPP	FALSE	4.9258	FALSE	NCR1	no pQTL found	x
97	TNXB	FALSE	A0A087WWA5	rs185819	6:32050067:T:C	0.312308	6.71829e-26	ILPQSDPSPGTPPR	127	complex	ALT	NP 5	pc2	156616	rs185819	TNXB	Age-related macular degeneration|Alopecia areata|Arm fat-free mass left|Arm fat-free mass right|Arm predicted mass left|Arm predicted mass right|Basal metabolic rate|Basophil count|Body height|Comparative body size at age 10|Comparative height size at age 10|Coronary artery disease|Creatinine in urine|Diastolic blood pressure|Doctor diagnosed sarcoidosis|Drive faster than motorway speed limit|Eos…	.	|-|AGPAT1|AIF1|AOAH|ATF6B|B4GALT3|BAG6|BAK1P1|BTN3A2|BTN3A2;BTN3A1|C4A|C4A-AS1;C4A|C4A;XXbac-BPG116M5.15|C4B|C4B;C4A;LOC100293534|C4B;C4B-AS1|C6orf10|C6orf48|CD248|CD4|CD6|COCH|CRTAM|CSF3R|CSNK2B|CYP21A1P|CYP21A1P;AL645922.1|CYP21A2|DDAH2|DDX39B|DEF8|EGFL8|EGFL8;EGFL8|EHMT2|GPANK1|HBD|HIST1H4L;HIST2H4B;HIST4H4;HIST2H4A;HIST1H4E;HIST1H4B;HIST1H4H;HIST1H4C;HIST1H4J;HIST1H4K;HIST1H4F;HIST1H4D;HIST1H…	YES	Beta-2-microglobulin|Beta-defensin 119|cAMP-specific 3,5-cyclic phosphodiesterase 4D|Complement C4|Cyclic AMP-dependent transcription factor ATF-6 alpha|GDH/6PGL endoplasmic bifunctional protein|Glutamate receptor 4|Interleukin-21|Killer cell immunoglobulin-like receptor 2DS2|MHC class I polypeptide-related sequence B|Palmitoyl-protein thioesterase 1|Rho GTPase-activating protein 30|Spermatogenes…	A0A3B3ISX9_HUMAN A0A3B3ISX9_NP.5 [SEER]	4	0.00778514	-0.208334	325	A0A3B3ISX9_HUMAN A0A3B3ISX9_NP.5 [SEER]	4	0.0175509	-0.179253	325	A0A3B3ISX9_HUMAN A0A3B3ISX9_NP.5 [SEER]	4	0.016018	-0.183237	325	268.282	TRUE	268.282	TRUE	TNXB	cis-pQTL	296.194	TRUE	301.59	TRUE	KIR2DL2	cis-pQTL
98	TCN2	FALSE	B5MBX2	rs9621049	22:31013419:C:T	0.121538	2.28365e-25	QSIFVLAGSTVEDVLK	42	ref-alt pair	ALT	NP 1	pc2	25013	rs9621049	TCN2	.	Caproate (6:0)/caprylate (8:0)|Saccharin/theobromine	DUSP18;CTA-963H5.5|LIPA|MTFP1|PES1|PES1;TCN2|PIK3IP1|SF3A1|SFI1|SLC35E4|TCN2	YES	Holo-Transcobalamin-2	B5MBX2_HUMAN;F8WE86_HUMAN;TCO2_HUMAN B5MBX2.F8WE86.P20062_NP.1 [SEER]	3	0.00139279	-0.360472	325	B5MBX2_HUMAN;F8WE86_HUMAN;TCO2_HUMAN B5MBX2.F8WE86.P20062_NP.1 [SEER]	4	0.00154758	-0.353203	325	B5MBX2_HUMAN;F8WE86_HUMAN;TCO2_HUMAN B5MBX2.F8WE86.P20062_NP.1 [SEER]	3	0.00192347	-0.345267	325	1262.92	TRUE	1262.92	TRUE	TCN2	cis-pQTL	1384.31	TRUE	1384.31	TRUE	TCN2	cis-pQTL
99	ACAN	TRUE	A0A5K1VW97	rs1126823	15:89417238:A:G	0.355385	3.85663e-25	ITCTDPTTYK	97	complex	ALT	NP 2	pc2	50950	rs1126823	ACAN|HAPLN3	Height|Osteoarthritis	.	ACAN|HAPLN3|MFGE8	YES	.	A0A5K1VW97_HUMAN;H0YMF1_HUMAN;P16112-2_HUMAN;PGCA_HUMAN A0A5K1VW97.H0YMF1.P16112.P16112.2_NP.2 [SEER]	2	0.395925	0.061329	325	A0A5K1VW97_HUMAN;H0YMF1_HUMAN;P16112-2_HUMAN;PGCA_HUMAN A0A5K1VW97.H0YMF1.P16112.P16112.2_NP.2 [SEER]	2	0.380519	0.0661036	325	A0A5K1VW97_HUMAN;H0YMF1_HUMAN;P16112-2_HUMAN;PGCA_HUMAN A0A5K1VW97.H0YMF1.P16112.P16112.2_NP.2 [SEER]	2	0.275847	0.0805749	325	15.838	TRUE	15.838	TRUE	ACAN	cis-pQTL	0.342794	FALSE	15.0431	TRUE	TNR	trans-pQTL
100	HEXB	TRUE	P07686	rs11556045	5:73985215:A:G	0.221538	1.30051e-23	WHHEPAEFQAK	159	ref-alt pair	REF	NP 5	pc3	175726	rs11556045	HEXB	.	.	GFM2|HEXB|MLLT6|NSA2	YES	.	HEXB_HUMAN P07686_NP.5 [SEER]	2	0.260343	-0.0712255	325	HEXB_HUMAN P07686_NP.2 [SEER]	2	0.196603	-0.0982539	325	HEXB_HUMAN P07686_NP.5 [SEER]	2	0.198806	-0.0881313	325	135.237	TRUE	135.237	TRUE	HEXB	cis-pQTL	cis-protein not in UKBPPP	FALSE	2.98433	FALSE	LY96	no pQTL found
101	AEBP1	TRUE	Q8IUX7	rs2537188	7:44147485:C:A	0.455385	1.70198e-23	VWPEPPEEK	109	ref-alt pair	REF	NP 2	pc2	69079	rs2537188	AEBP1|MYL7	.	Gamma-glutamylmethionine*/threitol	AC017116.8|AEBP1|AEBP1;MIR4649|BLVRA|CHTF18|DBNL|DBNL;PGAM2;AC017116.11|PGAM2;LOC100506936|POLM|RASA4CP	YES	.	AEBP1_HUMAN Q8IUX7_NP.5 [SEER]	3	0.0311297	0.0913816	325	AEBP1_HUMAN Q8IUX7_NP.2 [SEER]	3	0.0529186	0.056699	325	AEBP1_HUMAN Q8IUX7_NP.2 [SEER]	3	0.0513801	0.0632639	325	cis-protein not in deCODE	FALSE	11.4037	TRUE	MPZ	trans-pQTL	cis-protein not in UKBPPP	FALSE	4.48775	FALSE	DKKL1	no pQTL found	x
102	HMHA1	TRUE	F5H1R4	rs7251797	19:1077985:A:G	0.367692	1.85056e-23	AEEEQAGSAPGAGGTATK	101	ref-alt pair	ALT	NP 5	pc2	142413	rs7251797	ARHGAP45	Eosinophil count|Eosinophil percentage of granulocytes|Eosinophil percentage of white cells|High light scatter percentage of red cells|High light scatter reticulocyte count|Immature fraction of reticulocytes|Lymphocyte count|Lymphocyte percentage of white cells|Mean platelet volume|Neutrophil percentage of granulocytes|Neutrophil percentage of white cells|Reticulocyte count|Reticulocyte fraction …	.	ABCA7|CNN2|CNN2;AC011558.5|GPX4|GRIN3B|HMHA1|POLR2E|POLR2E;HMHA1|WDR18	YES	.	HMHA1_HUMAN Q92619_NP.1 [SEER]	5	0.0203067	0.140112	323	HMHA1_HUMAN Q92619_NP.1 [SEER]	5	0.0576053	0.108971	322	HMHA1_HUMAN Q92619_NP.5 [SEER]	5	0.0300617	0.129484	322	50.9504	TRUE	50.9504	TRUE	HMHA1	cis-pQTL	cis-protein not in UKBPPP	FALSE	10.3222	TRUE	ARHGAP45	trans-pQTL
103	SRCRB4D	TRUE	Q8WTU2	rs4728712	7:76029695:C:T	0.203077	2.26611e-23	GPILLDNVECR	288	complex	REF	NP 5	pc2	153637	rs4728712	AC005522.6|SSC4D|YWHAG|ZP3	.	.	AC004980.7|AC004980.8|AC004980.9|AC005077.14|DTX2|DTX2P1|HSPB1|POMZP3|POMZP3;AC004980.7|POR|SRCRB4D|SRCRB4D;ZP3|STYXL1|UPK3B|UPK3BP1|YWHAG|ZP3	YES	Heat shock protein beta-1	SRB4D_HUMAN Q8WTU2_NP.5 [SEER]	2	0.465993	0.0484257	314	SRB4D_HUMAN Q8WTU2_NP.5 [SEER]	2	0.216802	-0.00652847	315	SRB4D_HUMAN Q8WTU2_NP.5 [SEER]	2	0.0813757	-0.0506957	317	cis-protein not in deCODE	FALSE	176.268	TRUE	HSPB1	trans-pQTL	cis-protein not in UKBPPP	FALSE	1223.38	TRUE	ZP3	trans-pQTL	x
104	SERPINF1	TRUE	P36955	rs1136287	17:1673276:C:T	0.396923	4.59934e-23	SSTSPTTNVLLSPLSVATALSALSLGAEQR	86	ref-alt pair	REF	NP 5	pc3	169687	rs1136287	SERPINF1|SMYD4	Comparative height size at age 10|Forced expiratory volume in 1-second|Forced expiratory volume in 1-second, best measure|Forced vital capacity|Forced vital capacity, best measure|Height|Sitting height	.	MIR22HG|RPA1|SERPINF1|SERPINF2|SMYD4|WDR81|WDR81;RP11-961A15.1	YES	Pigment epithelium-derived factor	PEDF_HUMAN P36955_NP.4 [SEER]	5	8.63399e-05	-0.345657	325	PEDF_HUMAN P36955_NP.5 [SEER]	5	0.00013463	-0.308196	325	PEDF_HUMAN P36955_NP.4 [SEER]	5	0.000196151	-0.335809	325	225.873	TRUE	225.873	TRUE	SERPINF1	cis-pQTL	403.378	TRUE	403.378	TRUE	SERPINF1	cis-pQTL
105	GIP	TRUE	P09681	rs2291725	17:47039132:T:C	0.446154	1.19815e-22	ALELAGQANR	135	ref-alt pair	ALT	NP 2	pc2	36989	rs2291725	ATP5G1|GIP|RNU1-42P|SNF8|SUMO2P17|UBE2Z	Arm fat-free mass left|Arm fat-free mass right|Arm predicted mass left|Arm predicted mass right|Basal metabolic rate|Comparative height size at age 10|Coronary artery disease|Drive faster than motorway speed limit|Forced vital capacity|Forced vital capacity, best measure|Frequency of tiredness or lethargy in last 2 weeks|Height|Illnesses of mother: high blood pressure|Illnesses of mother: none of…	.	ATP5G1|CALCOCO2|GIP|GNGT2|HOXB2|SNF8|SNF8;UBE2Z|SUMO2P17|TTLL6|UBE2Z|UBE2Z;SNF8	YES	.	no protein data for this protein group	0	1	0	0	no protein data for this protein group	0	1	0	0	no protein data for this protein group	0	1	0	0	1.82842	FALSE	5.78808	FALSE	CALCOCO2	no pQTL found	0.138956	FALSE	7.31703	TRUE	PILRA	trans-pQTL	x
106	C8A	FALSE	P07357	rs1342440	1:57383315:G:C	0.115385	3.45159e-22	QCDNPAPQNGGASCPGR	47	ref-alt pair	ALT	NP 5	pc2	165767	rs1342440	C8A	Cause of death: pneumonitis due to food and vomit	.	.	NO	.	CO8A_HUMAN P07357_NP.5 [SEER]	5	3.2637e-05	-0.493974	325	CO8A_HUMAN P07357_NP.5 [SEER]	5	1.07722e-05	-0.524882	325	CO8A_HUMAN P07357.rs1342440_NP.5 [SEER]	12	5.91449e-08	-0.712576	198	cis-protein not in deCODE	FALSE	12.0563	TRUE	SEMG1	trans-pQTL	cis-protein not in UKBPPP	FALSE	14.8716	TRUE	C8B	trans-pQTL	x
107	SPTB	TRUE	P11277	rs77806	14:65253232:T:C	0.36	4.43781e-22	LEGLDTGWNALGR	201	ref-alt pair	REF	NP 5	pc2	158946	rs77806	SPTB	.	.	CHURC1|CHURC1;GPX2|FNTB|MAX|SPTB|ZBTB25	YES	.	P11277-2_HUMAN P11277.2_NP.2 [SEER]	5	0.15285	0.110446	324	P11277-2_HUMAN P11277.2_NP.5 [SEER]	5	0.203149	-0.0981683	323	P11277-2_HUMAN P11277.2_NP.2 [SEER]	5	0.0871784	0.129391	324	cis-protein not in deCODE	FALSE	11.5144	TRUE	FUT8	trans-pQTL	cis-protein not in UKBPPP	FALSE	4.50586	FALSE	FUT8	no pQTL found	x
108	C6	TRUE	P13671	rs1801033	5:41199959:G:T	0.403077	1.73488e-21	SVLRPSQFGGQPCTEPLVAFQPCIPSK	196	ref-alt pair	ALT	NP 3	pc4	99010	rs1801033	C6	.	.	.	NO	Complement component C7|Tachykinin-4	CO6_HUMAN P13671_NP.4 [SEER]	5	0.120104	0.158655	325	CO6_HUMAN P13671_NP.4 [SEER]	5	0.126448	0.156183	325	CO6_HUMAN P13671.rs1801033_NP.3 [SEER]	6	8.27384e-10	-0.775501	196	28.8661	TRUE	71.284	TRUE	VBP1	cis-pQTL	cis-protein not in UKBPPP	FALSE	71.5925	TRUE	C7	trans-pQTL
109	NHLRC2	TRUE	Q8NBF2	rs7913176	10:115644040:G:A	0.209231	3.27002e-21	VSTIAGIGIQGTDK	46	ref-alt pair	ALT	NP 5	pc2	174836	rs7913176	NHLRC2	.	.	CASP7|HOXB7	NO	.	NHLC2_HUMAN Q8NBF2_NP.2 [SEER]	2	0.211913	0.140038	221	NHLC2_HUMAN Q8NBF2_NP.2 [SEER]	2	0.515305	0.0968999	217	NHLC2_HUMAN Q8NBF2_NP.2 [SEER]	2	0.287666	0.169836	227	cis-protein not in deCODE	FALSE	2.82974	FALSE	AKR7A3	no pQTL found	cis-protein not in UKBPPP	FALSE	4.74581	FALSE	LBR	no pQTL found	x
110	LSR	TRUE	Q86X29	rs34259399	19:35757427:G:A	0.203077	4.88625e-21	SSSAGGQGSYVPLLR	268	ref-alt pair	REF	NP 5	pc2	169660	rs34259399	FAM187B|FAM187B2P|LSR|USF2	.	.	FAM187B|FAM187B2P|FXYD5|LSR|TMEM5	YES	.	Q86X29-6_HUMAN Q86X29.6_NP.5 [SEER]	3	3.97257e-07	-0.63075	250	LSR_HUMAN;Q86X29-4_HUMAN;Q86X29-5_HUMAN;Q86X29-6_HUMAN;S4R3V8_HUMAN Q86X29.Q86X29.4.Q86X29.5.Q86X29.6.S4R3V8_NP.5 [SEER]	3	3.34137e-13	-0.813199	289	Q86X29-6_HUMAN;S4R3V8_HUMAN Q86X29.6.S4R3V8_NP.5 [SEER]	3	3.12794e-13	-0.820152	289	cis-protein not in deCODE	FALSE	3.39707	FALSE	LY75	no pQTL found	cis-protein not in UKBPPP	FALSE	3.14647	FALSE	BCL2L15	no pQTL found	x
111	RELN	TRUE	A0A7P0TA83	rs362691	7:103251161:G:C	0.135385	6.91164e-21	VIVLLPQK	288	ref-alt pair	REF	NP 2	pc2	67251	rs362691	RELN	.	.	.	NO	.	A0A7P0TA83_HUMAN;J3KQ66_HUMAN;P78509-2_HUMAN;RELN_HUMAN A0A7P0TA83.J3KQ66.P78509.P78509.2_NP.5 [SEER]	2	0.0169394	-0.227604	325	A0A7P0TA83_HUMAN;J3KQ66_HUMAN;P78509-2_HUMAN;RELN_HUMAN A0A7P0TA83.J3KQ66.P78509.P78509.2_NP.5 [SEER]	2	0.549954	-0.0793461	325	A0A7P0TA83_HUMAN A0A7P0TA83_NP.5 [SEER]	2	0.00998922	-0.237285	325	cis-protein not in deCODE	FALSE	3.22141	FALSE	SOSTDC1	no pQTL found	cis-protein not in UKBPPP	FALSE	3.64892	FALSE	PGLYRP2	no pQTL found	x
112	GP1BA	TRUE	P07359	rs6065	17:4836381:C:T	0.127692	3.7259e-20	TLPPGLLMPTPK	27	ref-alt pair	ALT	NP 5	pc2	171287	rs6065	CHRNE|GP1BA|PFN1|RNF167|SLC25A11	Body mass index|Mean platelet volume|Platelet count|Platelet count PLT|Platelet counts|Platelet distribution width|Plateletcrit	.	AC109333.10|ASPRV1|CALM3|CHRNE|CHRNE;C17orf107|CHRNE;MINK1|ENO3|GP1BA|IL1RN|MINK1|RNF167|RNF167;SLC25A11|SLC25A11|SLC35A4|SLC52A1|SPAG7|SULT1B1|TNFRSF8	YES	Platelet glycoprotein Ib alpha chain	GP1BA_HUMAN P07359_NP.2 [SEER]	5	0.147737	0.0971725	325	GP1BA_HUMAN P07359_NP.2 [SEER]	5	0.187463	0.0680405	325	GP1BA_HUMAN P07359_NP.4 [SEER]	5	0.267815	0.109203	325	63.9003	TRUE	63.9003	TRUE	GP1BA	cis-pQTL	35.2774	TRUE	35.2774	TRUE	GP1BA	cis-pQTL
113	CPN2	TRUE	P22792	rs11711157	3:194061826:C:T	0.344615	4.65715e-20	LTVSIEAR	219	ref-alt pair	REF	NP 2	pc2	55467	rs11711157	CPN2	Height	.	GJD3|LRRC15|XXYLT1-AS2	NO	3-hydroxyanthranilate 3,4-dioxygenase|Apolipoprotein L1|Beta-defensin 1|Cell growth regulator with EF hand domain protein 1|Leucine-rich repeat-containing protein 15	CPN2_HUMAN P22792_NP.5 [SEER]	5	0.00796673	-0.228007	325	CPN2_HUMAN P22792_NP.2 [SEER]	5	0.000612711	-0.309998	325	CPN2_HUMAN P22792.rs4974538_NP.2 [SEER]	8	0.000364632	0.354002	238	1005.25	TRUE	1005.25	TRUE	CPN2	cis-pQTL	cis-protein not in UKBPPP	FALSE	96.5117	TRUE	.	trans-pQTL
114	GSTP1	TRUE	P09211	rs1695	11:67352689:A:G	0.301538	1.60914e-18	YVSLIYTNYEAGK	53	ref-alt pair	ALT	NP 4	pc2	141750	rs1695	C11orf72|GSTP1	Height|Mean corpuscular hemoglobin|Mean corpuscular volume|Trunk fat mass|Trunk fat percentage|Waist circumference|Whole body fat mass	N-acetylglycine	AIP|ANKRD13D|CARNS1|CCS|CLCF1|CORO1B|CORO1B;PTPRCAP|DOC2GP|GSTP1|LRFN4|NDUFV1|NUDT8|PTPRCAP|RPS6KB2|SSH3|TBX10	YES	Glutathione S-transferase P	GSTP1_HUMAN P09211_NP.1 [SEER]	5	0.0505368	0.216144	230	GSTP1_HUMAN P09211_NP.3 [SEER]	5	0.000653014	0.341732	214	GSTP1_HUMAN P09211_NP.3 [SEER]	5	0.104169	0.171526	211	0.03743	FALSE	4.26584	FALSE	PCSK1N	no pQTL found	201.805	TRUE	201.805	TRUE	GSTP1	cis-pQTL
115	NPW	TRUE	Q8N729	rs2286472	16:2070568:A:C	0.266154	2.40286e-18	DVSRPAVDPAANR	258	ref-alt pair	REF	NP 2	pc3	41147	rs2286472	NPW|SLC9A3R2	Arm fat mass left|Arm fat mass right|Body fat percentage|Body mass index|Hip circumference|Leg fat mass left|Leg fat mass right|Leg fat percentage left|Leg fat percentage right|Trunk fat mass|Trunk fat percentage|Waist circumference|Weight|Whole body fat mass	.	NPW|PGP|RPL3L|RPS2;AC005363.9|SLC9A3R2|SYNGR3|ZNF598;AC005606.15	YES	Neuropeptide W	no protein data for this protein group	0	1	0	0	NPW_HUMAN Q8N729_NP.2 [SEER]	1	3.1569e-06	-0.609221	227	NPW_HUMAN Q8N729_NP.2 [SEER]	1	1.47262e-06	-0.591579	258	246.411	TRUE	246.411	TRUE	NPW	cis-pQTL	cis-protein not in UKBPPP	FALSE	9.52077	TRUE	PKD1	trans-pQTL
116	SVEP1	FALSE	Q4LDE5	rs7030192	9:113169631:G:A	0.430769	2.63483e-18	PGHILVGSDLR	90	ref-alt pair	ALT	NP 5	pc2	165144	rs7030192	SVEP1	.	.	DMBT1	NO	Sushi, von Willebrand factor type A, EGF and pentraxin domain-containing protein 1	SVEP1_HUMAN Q4LDE5_NP.1 [SEER]	4	0.058231	-0.179079	259	SVEP1_HUMAN Q4LDE5_NP.1 [SEER]	4	0.111878	-0.138493	265	SVEP1_HUMAN Q4LDE5_NP.4 [SEER]	5	0.30521	-0.0940001	306	90.1651	TRUE	90.1651	TRUE	SVEP1	cis-pQTL	cis-protein not in UKBPPP	FALSE	3.93777	FALSE	CEACAM16	no pQTL found
117	PON2	TRUE	A0A0J9YXF2	rs12026	7:95041016:G:C	0.306154	3.05332e-18	FEEAENSLLHLK	154	ref-alt pair	REF	NP 5	pc3	150676	rs12026	AC004022.7|PON1|PON2|PON3	.	209.1 126	ASB4|PON1|PON2|PON3	YES	Acyl-CoA-binding domain-containing protein 7|Allergin-1|B-cell antigen receptor complex-associated protein alpha chain|Dual specificity protein phosphatase 13 isoform A|E3 ubiquitin-protein ligase NEURL1|Erythroid membrane-associated protein|Gamma-aminobutyric acid type B receptor subunit 2|Keratinocyte differentiation-associated protein|NHL repeat-containing protein 3|Ragulator complex protein L…	A0A0J9YXF2_HUMAN A0A0J9YXF2_NP.5 [SEER]	2	1.31859e-36	-0.998067	304	A0A0J9YXF2_HUMAN A0A0J9YXF2_NP.5 [SEER]	2	8.38587e-35	-0.96137	313	A0A0J9YXF2_HUMAN;PON2_HUMAN;Q15165-3_HUMAN A0A0J9YXF2.Q15165.Q15165.3_NP.5 [SEER]	2	1.31873e-32	-0.948305	311	cis-protein not in deCODE	FALSE	65.8784	TRUE	STOML2	trans-pQTL	3334.89	TRUE	3334.89	TRUE	PON2	cis-pQTL
118	SERPINA1	FALSE	P01009	rs709932	14:94849201:C:T	0.230769	4.29278e-18	TLNQPDSQLQLTTGNGLFLSEGLK	310	complex	REF	NP 2	pc3	64898	rs709932	SERPINA1	.	.	|IFI27L1|PPP4R4|SERPINA1	YES	39S ribosomal protein L33, mitochondrial|Histone-lysine N-methyltransferase 2C|NHP2-like protein 1|PH and SEC7 domain-containing protein 1|Plasma protein abundance (pQTL) of SERPINA1 (A1AT,UniProt:P01009,Peptide:TLNQPDSQLQLTTGNGLFLSEGLK)|Protein Z-dependent protease inhibitor|Synaptosomal-associated protein 25	A1AT_HUMAN P01009_NP.2 [SEER]	5	3.84851e-08	0.43106	325	A1AT_HUMAN P01009_NP.2 [SEER]	5	2.63961e-08	0.434544	325	A1AT_HUMAN P01009.rs1303_NP.4 [SEER]	11	2.50408e-16	0.826269	234	6.44685	TRUE	301.335	TRUE	MRPL33	cis-pQTL	34.8729	TRUE	253.831	TRUE	ITM2A	cis-pQTL
119	CRIP1	TRUE	P50238	rs55633823	14:105954705:C:T	0.106154	4.70447e-18	PYCNHPCYVAMFGPK	44	ref-alt pair	ALT	NP 2	pc3	59220	rs55633823	CRIP1	Arm fat-free mass left|Arm fat-free mass right|Arm predicted mass left|Arm predicted mass right|Basal metabolic rate|Height|Mean platelet volume|Monocyte percentage of white cells|Sitting height|Trunk fat-free mass|Trunk predicted mass|Whole body fat-free mass|Whole body water mass	.	BTBD6|C14orf80|C14orf80;CRIP1|CRIP2|IGHV1-3|RP11-731F5.2|TMEM121	YES	Axin-2|Beta-sarcoglycan|Carcinoembryonic antigen-related cell adhesion molecule 1|Di-N-acetylchitobiase|Multiple coagulation factor deficiency protein 2|Potassium voltage-gated channel subfamily E member 2|Protein shisa-3 homolog|Trem-like transcript 4 protein	CRIP1_HUMAN P50238_NP.2 [SEER]	2	0.888993	0.0283216	243	CRIP1_HUMAN P50238_NP.4 [SEER]	5	1.23125e-05	-0.467129	288	CRIP1_HUMAN P50238_NP.4 [SEER]	5	5.50954e-07	-0.536597	314	0.76137	FALSE	53.8671	TRUE	CDH11	trans-pQTL	cis-protein not in UKBPPP	FALSE	21.3988	TRUE	FCRL5	trans-pQTL	x
120	ESD	TRUE	P10768	rs9778	13:47354101:C:T	0.241538	4.78303e-18	AFSGYLGTDQSK	250	ref-alt pair	REF	NP 5	pc2	142687	rs9778	ESD|HTR2A	.	.	ESD	YES	S-formylglutathione hydrolase	ESTD_HUMAN P10768_NP.3 [SEER]	3	9.27103e-05	-0.358209	297	ESTD_HUMAN P10768_NP.5 [SEER]	4	1.94124e-15	-0.703704	309	ESTD_HUMAN P10768_NP.5 [SEER]	4	2.11199e-18	-0.778385	314	146.881	TRUE	146.881	TRUE	ESD	cis-pQTL	cis-protein not in UKBPPP	FALSE	4.13355	FALSE	DCTPP1	no pQTL found
121	PIGR	TRUE	P01833	rs2275531	1:207109116:C:T	0.403077	5.07963e-18	GVAGGSVAVLCPYNR	189	ref-alt pair	REF	NP 4	pc2	118756	rs2275531	FCAMR|FCMR|IL20|IL24|PIGR	Taking other prescription medications	.	CD55|FAIM3|FAIM3;IL24|IL24|IL24;FAIM3	NO	Alpha-amylase 1|Polymeric immunoglobulin receptor	PIGR_HUMAN P01833_NP.3 [SEER]	5	0.0252158	-0.160662	238	PIGR_HUMAN P01833_NP.3 [SEER]	5	0.0550263	-0.167267	266	PIGR_HUMAN P01833_NP.4 [SEER]	5	0.456199	0.104686	325	60.3149	TRUE	60.3149	TRUE	PIGR	cis-pQTL	32.1323	TRUE	118.161	TRUE	FCAMR	cis-pQTL
122	PTPRB	TRUE	F8VSD5	rs2584021	12:71029733:C:T	0.173846	7.86434e-18	TIQNQQWMWTEDEK	307	ref-alt pair	REF	NP 4	pc2	135571	rs2584021	PTPRB|PTPRR	.	.	FAHD2P1|WRAP53	NO	.	P23467-3_HUMAN P23467.3_NP.2 [SEER]	2	0.0970056	0.206856	291	P23467-3_HUMAN P23467.3_NP.2 [SEER]	2	0.00493994	-0.124275	294	P23467-3_HUMAN P23467.3_NP.2 [SEER]	3	0.265543	0.0326071	309	cis-protein not in deCODE	FALSE	3.03489	FALSE	CDH1	no pQTL found	76.6493	TRUE	76.6493	TRUE	PTPRB	cis-pQTL
123	HGFAC	TRUE	D6RAR4	rs1987546	4:3446132:C:G	0.298462	4.75245e-17	QGHVEQCECLGGR	134	ref-alt pair	ALT	NP 2	pc3	59712	rs1987546	HGFAC	.	.	HTT-AS1|LRPAP1|LRPAP1;AL590235.1|RGS12|RP11-529E10.6	NO	.	HGFA_HUMAN Q04756_NP.5 [SEER]	5	0.336564	0.0822467	311	HGFA_HUMAN Q04756_NP.3 [SEER]	5	0.354008	0.000957371	325	HGFA_HUMAN Q04756_NP.3 [SEER]	5	0.372331	0.000778704	325	827.822	TRUE	827.822	TRUE	HGFAC	cis-pQTL	1172.07	TRUE	1172.07	TRUE	HGFAC	cis-pQTL
124	CFHR1	TRUE	Q03591	rs425757	1:196797238:C:T	0.343077	1.29802e-16	STDTSCVNPPTVQNAHILSR	188	ref-alt pair	REF	NP 4	pc4	134270	rs425757	CFHR1	Age-related macular degeneration|Eye problems or disorders: macular degeneration	.	CFH	NO	.	B1AKG0_HUMAN;FHR1_HUMAN B1AKG0.Q03591_NP.5 [SEER]	5	0.0119932	0.184219	309	FHR1_HUMAN Q03591_NP.2 [SEER]	5	0.0170286	0.177399	315	FHR1_HUMAN Q03591_NP.2 [SEER]	5	0.0128431	0.185709	305	0.66332	FALSE	2916.78	TRUE	CFHR2	trans-pQTL	cis-protein not in UKBPPP	FALSE	1908.53	TRUE	CFHR4	trans-pQTL	x
125	HRG	FALSE	P04196	rs9898	3:186390627:C:T	0.475385	2.72612e-16	GGEGTGYFVDFSVRNCPR	122	ref-alt pair	REF	NP 5	pc3	152745	rs9898	HRG	Activated partial thromboplastin time|Activated Partial Thromboplastin Time|Activated Partial Thromboplastin Time Male|Activated protein C resistance|Cerebrospinal fluid biomarker levels|Partial thromboplastin time	.	.	NO	BCL2/adenovirus E1B 19 kDa protein-interacting protein 3|Beta-1,4-glucuronyltransferase 1|Dual specificity mitogen-activated protein kinase kinase 4|E3 ubiquitin-protein ligase RNF13|Histone deacetylase complex subunit SAP18|HLA class II histocompatibility antigen, DP beta 1 chain|Leucine-rich PPR motif-containing protein, mitochondrial|Mono [ADP-ribose] polymerase PARP16|NTF2-related export prot…	HRG_HUMAN P04196_NP.5 [SEER]	5	0.000138092	-0.319413	325	HRG_HUMAN P04196_NP.5 [SEER]	5	0.0203974	-0.188512	325	HRG_HUMAN P04196.rs1042464_NP.4 [SEER]	10	1.09678e-25	0.791623	325	3515.28	TRUE	3515.28	TRUE	HRG	cis-pQTL	1109.22	TRUE	1109.22	TRUE	HRG	cis-pQTL
126	PGLYRP2	FALSE	Q96PD5	rs733731	19:15587185:C:T	0.3	5.09203e-16	EVAQHDVR	47	complex	ALT	NP 2	pc2	43683	rs733731	PGLYRP2	.	.	AC004791.2|CYP4F22|PGLYRP2|RASAL3	YES	Acidic leucine-rich nuclear phosphoprotein 32 family member A|Adrenomedullin|Bombesin receptor-activated protein C6orf89|Carboxypeptidase A2|Glycoprotein hormone alpha-2|Guanylyl cyclase-activating protein 1|Phosphoglycerate kinase 1|Protein LDOC1|Submaxillary gland androgen-regulated protein 3A|Syntaxin-1B|Transmembrane protein 2	PGRP2_HUMAN Q96PD5_NP.4 [SEER]	5	0.00416359	-0.255737	325	PGRP2_HUMAN Q96PD5_NP.5 [SEER]	5	0.00302154	-0.25456	325	PGRP2_HUMAN Q96PD5.rs892145_NP.2 [SEER]	9	2.69962e-09	0.846861	171	17.0248	TRUE	135.664	TRUE	RPS6KB1	cis-pQTL	4580.63	TRUE	4580.63	TRUE	PGLYRP2	cis-pQTL
127	HDGF	TRUE	P51858	rs4399146	1:156713558:G:A	0.233846	2.99051e-15	NSTPSEPGSGR	135	ref-alt pair	REF	NP 2	pc2	58249	.	.	.	.	.	NO	.	HDGF_HUMAN P51858_NP.2 [SEER]	2	0.0586244	-0.191156	305	HDGF_HUMAN P51858_NP.2 [SEER]	1	0.136119	-0.155399	281	HDGF_HUMAN P51858_NP.2 [SEER]	2	0.0141072	-0.244321	304	16.9626	TRUE	16.9626	TRUE	HDGF	cis-pQTL	6751.41	TRUE	6751.41	TRUE	HDGF	cis-pQTL
128	KNG1	TRUE	P01042	rs2304456	3:186445052:T:G	0.16	3.01097e-15	ITYSIVQTNCSK	255	ref-alt pair	REF	NP 3	pc2	86586	rs2304456	KNG1|RP11-573D15.8	Blood protein levels|log eGFR creatinine	Phenylalanine	RFC4	NO	Adrenomedullin|Anosmin-1|APOBEC1 complementation factor|Bcl-2-like protein 2|Beta-defensin 125|CD27 antigen|Coagulation Factor XI|Dual specificity mitogen-activated protein kinase kinase 4|Histidine-rich glycoprotein|Kininogen-1|Leucine-rich PPR motif-containing protein, mitochondrial|Leucine carboxyl methyltransferase 1|Mono [ADP-ribose] polymerase PARP16|Non-histone chromosomal protein HMG-14|O…	P01042-3_HUMAN P01042.3_NP.1 [SEER]	10	4.75881e-21	0.910787	325	P01042-3_HUMAN P01042.3_NP.1 [SEER]	10	3.34568e-21	0.914118	325	P01042-3_HUMAN P01042.3_NP.1 [SEER]	10	4.13722e-20	0.89088	325	226.875	TRUE	299.069	TRUE	DEPP	cis-pQTL	cis-protein not in UKBPPP	FALSE	224.302	TRUE	F11	trans-pQTL
129	TUBB1	TRUE	Q9H4B7	rs415064	20:57597971:G:C	0.112308	3.17983e-15	GASALQLER	316	ref-alt pair	REF	NP 2	pc2	45739	rs415064	TUBB1	High light scatter percentage of red cells|High light scatter reticulocyte count|Platelet count|Plateletcrit|Reticulocyte count|Reticulocyte fraction of red cells	.	C21orf7|CTDSPL|CTSZ|CTSZ;TH1L|NELFCD|TUBA1C|TUBA4A|TUBB1|ZNF831	YES	.	TBB1_HUMAN Q9H4B7_NP.4 [SEER]	5	0.387215	0.134442	325	TBB1_HUMAN Q9H4B7_NP.4 [SEER]	5	0.307506	0.148914	325	TBB1_HUMAN Q9H4B7_NP.4 [SEER]	5	0.35522	0.141008	325	cis-protein not in deCODE	FALSE	18.538	TRUE	SKIL	trans-pQTL	cis-protein not in UKBPPP	FALSE	6.00702	FALSE	BRK1	no pQTL found	x
130	SERPINF2	TRUE	P08697	rs2070863	17:1648502:C:T	0.309231	2.54557e-14	QLTSGPNQEQVSPLTLLK	189	complex	REF	NP 5	pc2	166528	rs2070863	SERPINF2|WDR81	Body mass index|Body mass index females|Serum calcium	.	MIR22HG|MIR22HG;MIR22|RPA1|SERPINF2|WDR81|WDR81;RP11-961A15.1	YES	a2-Antiplasmin	A2AP_HUMAN P08697_NP.1 [SEER]	5	0.00233363	-0.27202	325	A2AP_HUMAN P08697_NP.3 [SEER]	5	0.00126201	-0.253246	325	A2AP_HUMAN P08697_NP.3 [SEER]	5	0.00177261	-0.243826	325	55.9119	TRUE	55.9119	TRUE	SERPINF2	cis-pQTL	160.015	TRUE	160.015	TRUE	SERPINF2	cis-pQTL
131	SPTB	FALSE	P11277	rs229587	14:65263300:C:T	0.429231	9.58886e-14	ETWLNENQR	62	ref-alt pair	ALT	NP 2	pc2	43663	rs229587	SPTB	High light scatter percentage of red cells|High light scatter reticulocyte count|Mean corpuscular hemoglobin concentration|Red cell distribution width|Reticulocyte count|Reticulocyte fraction of red cells	.	CHURC1|CHURC1-FNTB;CHURC1|CHURC1;GPX2|FAM127A|GPX2|MAX|RAB15|SPTB	YES	.	P11277-2_HUMAN P11277.2_NP.3 [SEER]	5	0.168066	-0.132601	255	P11277-2_HUMAN P11277.2_NP.5 [SEER]	5	0.496968	0.0210801	323	P11277-2_HUMAN P11277.2_NP.2 [SEER]	5	0.247957	0.0484942	324	cis-protein not in deCODE	FALSE	5.55893	FALSE	MAX	no pQTL found	cis-protein not in UKBPPP	FALSE	5.94141	FALSE	FUT8	no pQTL found	x
132	MGAT1	TRUE	P26572	rs7726005	5:180219304:C:T	0.141538	3.88784e-13	ATYPLLK	239	complex	REF	NP 3	pc2	73650	.	.	.	.	.	NO	.	MGAT1_HUMAN P26572_NP.1 [SEER]	5	0.103213	-0.23436	325	MGAT1_HUMAN P26572_NP.1 [SEER]	5	0.0963541	-0.230972	325	MGAT1_HUMAN P26572_NP.5 [SEER]	5	0.0471079	-0.263651	213	0.16586	FALSE	6.05227	FALSE	GIF	no pQTL found	cis-protein not in UKBPPP	FALSE	14.256	TRUE	NOMO1	trans-pQTL	x
133	F7	TRUE	F5H8B0	rs6046	13:113773159:G:A	0.210769	4.13625e-13	GDSGGPHATHYR	278	complex	REF	NP 2	pc3	45961	.	.	.	.	.	NO	.	FA7_HUMAN P08709_NP.5 [SEER]	5	0.000902313	-0.34482	325	FA7_HUMAN P08709_NP.5 [SEER]	5	0.00167932	-0.332149	325	F5H8B0_HUMAN;FA7_HUMAN;P08709-2_HUMAN F5H8B0.P08709.P08709.2_NP.5 [SEER]	5	0.00172604	-0.316533	325	2967.05	TRUE	2967.05	TRUE	F7	cis-pQTL	1375.26	TRUE	1375.26	TRUE	F7	cis-pQTL
134	VWF	FALSE	P04275	rs1063856	12:6153534:T:C	0.26	9.14295e-13	AEGLECTK	187	ref-alt pair	REF	NP 4	pc2	106994	rs1063856	VWF	Blood clot in the leg|Coagulation factor levels|FVIII in plasma|Metabolic syndrome domains Pro thrombotic state|Self-reported deep venous thrombosis|von Willebrand factor vWF|von Willebrand factor vWF in plasma|vWF levels in ischaemic stroke and hyperhomocysteinaemia	.	CD9|VHL|VWF	YES	Coagulation Factor VIII|Dihydrofolate reductase	VWF_HUMAN P04275_NP.4 [SEER]	5	0.0204771	0.196769	325	VWF_HUMAN P04275_NP.4 [SEER]	5	0.191204	0.0798494	325	VWF_HUMAN P04275.rs216311_NP.4 [SEER]	7	0.20332	0.112559	309	40.1468	TRUE	169.007	TRUE	DHFR	cis-pQTL	31.0428	TRUE	31.0428	TRUE	VWF	cis-pQTL
135	OLFML1	TRUE	Q6UWY5	rs12805648	11:7509566:A:T	0.141538	1.09817e-12	EADECIESEDK	127	ref-alt pair	REF	NP 5	pc2	147695	rs12805648	OLFML1	.	.	CTD-2516F10.2|CYB5R2|OLFML1|PPFIBP2	YES	.	OLFL1_HUMAN Q6UWY5_NP.5 [SEER]	5	5.23653e-06	-0.458241	325	OLFL1_HUMAN Q6UWY5_NP.5 [SEER]	5	1.27566e-05	-0.45084	325	OLFL1_HUMAN Q6UWY5_NP.5 [SEER]	4	3.67885e-06	-0.481472	325	0.10326	FALSE	19.2151	TRUE	CYB5R2	trans-pQTL	cis-protein not in UKBPPP	FALSE	15.0011	TRUE	CYB5R2	trans-pQTL	x
136	F13B	TRUE	P05160	rs6003	1:197031021:C:T	0.167692	2.01812e-12	IQENMHYGCASGYK	157	complex	ALT	NP 5	pc3	156988	rs6003	ASPM|CFHR5|CRB1|F13B|RP11-332L8.1|ZBTB41	Advanced age related macular degeneration|Advanced age related macular degeneration choroidal neovascularization vs no AMD|Advanced age related macular degeneration geographic atrophy|Age-related macular degeneration|Blood protein levels|Geographic atrophy|Macular degeneration|Neovascularization	.	CFH|CFHR1|CFHR3|SLC25A46|SYNCRIP|ZBTB41	NO	Anaphase-promoting complex subunit 7|Apolipoprotein D|Complement C1s subcomponent|Complement factor H|Complement factor H-related protein 5|DNA repair protein XRCC4|Endoplasmic reticulum mannosyl-oligosaccharide 1,2-alpha-mannosidase|Glycosyltransferase 8 domain-containing protein 1|Histone-lysine N-methyltransferase 2D|Kallikrein-14|Leucine-rich repeat-containing protein 19|Leucine-rich repeat a…	F13B_HUMAN P05160_NP.2 [SEER]	5	0.0081897	0.330232	324	F13B_HUMAN P05160_NP.2 [SEER]	5	0.0065246	0.350688	322	F13B_HUMAN P05160_NP.2 [SEER]	5	0.00329576	0.342569	324	115.665	TRUE	1397.57	TRUE	.GLU	cis-pQTL	85.8126	TRUE	472.731	TRUE	CFHR2	cis-pQTL
137	SPTA1	TRUE	P02549	rs3737515	1:158597507:G:C	0.263077	6.22756e-12	GDCGDTLAATQSLVMK	25	ref-alt pair	ALT	NP 2	pc2	45860	rs3737515	SPTA1	High light scatter percentage of red cells|High light scatter reticulocyte count|Mean corpuscular hemoglobin|Mean corpuscular hemoglobin concentration|Mean corpuscular volume|Red blood cell count|Red cell distribution width|Reticulocyte count|Reticulocyte fraction of red cells	.	CD1A|CD1B|CD1C|CD1D|CD1E|SPTA1;OR10Z1	YES	.	SPTA1_HUMAN P02549_NP.2 [SEER]	5	0.376794	0.0671482	323	SPTA1_HUMAN P02549_NP.1 [SEER]	4	0.279172	0.0956408	282	SPTA1_HUMAN P02549_NP.1 [SEER]	4	0.594835	-0.0701212	287	cis-protein not in deCODE	FALSE	15.4239	TRUE	EPB41L1	trans-pQTL	cis-protein not in UKBPPP	FALSE	11.1357	TRUE	CD1C	trans-pQTL	x
138	DMKN	TRUE	Q6E0U4	rs4806163	19:36004106:A:G	0.183077	6.65998e-12	QVPGFGAADALGNR	289	ref-alt pair	ALT	NP 2	pc2	60694	rs4806163	DMKN	.	.	ARHGAP33|DMKN|TMEM147	YES	.	Q6E0U4-16_HUMAN Q6E0U4.16_NP.4 [SEER]	5	0.0232525	0.145464	276	CONA3EZ79_HUMAN CONA3EZ79_NP.2 [SEER]	8	4.48482e-16	-1.05884	276	CONA3EZ79_HUMAN;DMKN_HUMAN;Q6E0U4-16_HUMAN;Q6E0U4-3_HUMAN;Q6E0U4-4_HUMAN;Q6E0U4-5_HUMAN;Q6E0U4-6_HUMAN;Q6E0U4-7_HUMAN CONA3EZ79.Q6E0U4.16.rs4806163.Q6E0U4.3.rs4806163.Q6E0U4.4.rs4806163.Q6E0U4.5.rs4806163.Q6E0U4.6.rs4806163.Q6E0U4.7.rs4806163.Q6E0U4.rs4806163_NP.2 [SEER]	8	1.13845e-15	-1.02226	289	0.63824	FALSE	51.2133	TRUE	KIRREL2	trans-pQTL	cis-protein not in UKBPPP	FALSE	11.6927	TRUE	NME3	trans-pQTL	x
139	VWF	FALSE	P04275	rs1800387	12:6182828:A:T	0.106154	7.63848e-12	TCQSLHINEMCQER	269	complex	REF	NP 5	pc3	170346	rs1800387	VWF	Self-reported systemic lupus erythematosis or sle|Treatment with quetiapine	.	.	NO	.	VWF_HUMAN P04275_NP.5 [SEER]	5	0.0270699	-0.195851	325	VWF_HUMAN P04275_NP.5 [SEER]	5	0.137225	-0.199441	325	VWF_HUMAN P04275_NP.5 [SEER]	7	0.0349115	-0.259333	325	0.27821	FALSE	57.4178	TRUE	TAPBPL	trans-pQTL	0.773577	FALSE	4.14479	FALSE	FHIP2A	no pQTL found	x
140	HLA-A	FALSE	A0A1W2PS24	rs707910	6:29910663:G:A	0.104615	1.17013e-11	FDSDAASQR	217	ref-alt pair	REF	NP 5	pc2	150643	.	.	.	.	.	NO	.	A0A1W2PS24_HUMAN;HLAA_HUMAN;Q5SRN5_HUMAN;Q5SRN7_HUMAN A0A1W2PS24.P04439.Q5SRN5.Q5SRN7_NP.4 [SEER]	5	0.0416545	-0.290036	323	A0A1W2PS24_HUMAN;HLAA_HUMAN;Q5SRN5_HUMAN;Q5SRN7_HUMAN A0A1W2PS24.P04439.Q5SRN5.Q5SRN7_NP.2 [SEER]	5	0.642755	-0.101318	325	A0A1W2PS24_HUMAN;HLAA_HUMAN;Q5SRN5_HUMAN;Q5SRN7_HUMAN A0A1W2PS24.P04439.Q5SRN5.Q5SRN7_NP.3 [SEER]	6	0.765685	-0.10836	325	cis-protein not in deCODE	FALSE	651.808	TRUE	BTN3A3	trans-pQTL	2889.63	TRUE	2889.63	TRUE	HLA-A	cis-pQTL
141	APOBR	TRUE	Q0VD83	rs180743	16:28507644:C:G	0.235385	1.171e-11	QPQVLGTER	206	ref-alt pair	REF	NP 2	pc2	60297	rs180743	APOBR|CLN3|EIF3CL|IL27|NPIPB8|NUPR1|RP11-435I10.4|RP11-666O2.1|SGF29|SULT1A1|SULT1A2	Alcohol intake frequency|Arm fat-free mass left|Arm fat-free mass right|Arm fat mass left|Arm fat mass right|Arm fat percentage left|Arm fat percentage right|Arm predicted mass left|Arm predicted mass right|Basal metabolic rate|Body fat percentage|Body mass index|Body mass index adjsuted for physical activity in males|Body mass index adjusted for physical activity|Body mass index adjusted for smo…	.	A-575C2.4|AC138894.2-3|APOB48R|APOBR|APOBR;CLN3|APOL3|ATP2A1|ATXN2L|CCDC101|CCDC101;LOC613038|CDC37P1|CLN3|CLN3;CLN3|EIF3C|EIF3CL|GBP4|IL27|LAT|NFATC2IP|NPIPB6|NPIPB7|NPIPB9|NUPR1|RABEP2|RP11-1348G14.4|RP11-264B17.3|RP11-435I10.3|RP11-57A19.2|SBK1|SH2B1|SPNS1|STAT1;GLS|SULT1A1|SULT1A1;SULT1A2|SULT1A2|SULT1A2;SULT1A1|TUFM|XPO6	YES	Interleukin-27	APOBR_HUMAN Q0VD83_NP.5 [SEER]	2	0.0938236	0.141083	319	APOBR_HUMAN Q0VD83_NP.5 [SEER]	2	0.109821	0.131765	319	APOBR_HUMAN Q0VD83_NP.5 [SEER]	2	0.140209	0.128339	323	cis-protein not in deCODE	FALSE	4.27027	FALSE	CBLN1	no pQTL found	6700.7	TRUE	6700.7	TRUE	APOBR	cis-pQTL
142	LTF	FALSE	E7ER44	rs2073495	3:46480958:C:G	0.347692	1.9944e-11	DVTVLQNTDGNNNDAWAK	51	ref-alt pair	ALT	NP 4	pc2	112077	.	.	.	.	.	NO	.	E7ER44_HUMAN;P02788-2_HUMAN;TRFL_HUMAN E7ER44.P02788.P02788.2_NP.4 [SEER]	5	0.00133582	-0.214743	325	E7ER44_HUMAN;TRFL_HUMAN E7ER44.P02788_NP.4 [SEER]	5	0.00127533	-0.218929	325	E7ER44_HUMAN;TRFL_HUMAN E7ER44.P02788_NP.4 [SEER]	8	0.00124401	-0.217048	325	10.1188	TRUE	81.2947	TRUE	TDGF1	cis-pQTL	cis-protein not in UKBPPP	FALSE	81.7008	TRUE	CCL4	trans-pQTL
143	GAA	TRUE	P10253	rs1042395	17:78079669:G:A	0.310769	2.21368e-11	APSPLYSVEFSEEPFGVIVHR	108	complex	ALT	NP 2	pc3	37562	rs1042395	CARD14|CCDC40|EIF4A3|GAA	High light scatter percentage of red cells|High light scatter reticulocyte count|Immature fraction of reticulocytes|Reticulocyte count|Reticulocyte fraction of red cells	X-23705|X - 23705	CCDC40|EIF4A3|GAA|RP11-334C17.5|RP11-353N14.4;RP11-353N14.5|SGSH	YES	.	LYAG_HUMAN P10253_NP.5 [SEER]	2	0.0793686	0.211038	193	LYAG_HUMAN P10253_NP.2 [SEER]	2	0.450415	0.0349172	267	LYAG_HUMAN P10253_NP.5 [SEER]	2	0.0786738	0.200912	196	85.3099	TRUE	85.3099	TRUE	GAA	cis-pQTL	cis-protein not in UKBPPP	FALSE	84.5276	TRUE	SGSH	trans-pQTL
144	IGLV8-61	TRUE	A0A075B6I0	rs9611014	22:22453513:C:T	0.149231	3.12765e-11	FSGSILGNK	318	complex	REF	NP 4	pc2	116142	.	.	.	.	.	NO	.	LV861_HUMAN A0A075B6I0_NP.4 [SEER]	3	0.00190117	-0.407822	288	LV861_HUMAN A0A075B6I0_NP.5 [SEER]	5	4.6887e-10	-0.781136	307	LV861_HUMAN A0A075B6I0_NP.3 [SEER]	5	4.98364e-10	-0.774482	314	cis-protein not in deCODE	FALSE	37.6424	TRUE	SCP2D1	trans-pQTL	cis-protein not in UKBPPP	FALSE	3.44925	FALSE	CENPJ	no pQTL found	x
145	PGLYRP2	FALSE	Q96PD5	rs34440547	19:15582863:C:T	0.204615	3.27801e-11	WGAAPYR	150	complex	REF	NP 3	pc2	104773	rs34440547	PGLYRP2|RASAL3	.	.	CYP4F22|PGLYRP2|RASAL3	YES	ADP-ribosyl cyclase/cyclic ADP-ribose hydrolase 1|Adrenomedullin|Bombesin receptor-activated protein C6orf89|Carboxypeptidase A2|Glycoprotein hormone alpha-2|Guanylyl cyclase-activating protein 1|Phosphoglycerate kinase 1|Protein LDOC1|Submaxillary gland androgen-regulated protein 3A|Transmembrane protein 2	PGRP2_HUMAN Q96PD5_NP.4 [SEER]	5	0.00168592	-0.336793	325	PGRP2_HUMAN Q96PD5_NP.4 [SEER]	5	0.00130107	-0.343795	325	PGRP2_HUMAN Q96PD5.rs892145_NP.2 [SEER]	9	0.000174928	0.44957	171	73.3604	TRUE	207.464	TRUE	RPS6KB1	cis-pQTL	4988.76	TRUE	4988.76	TRUE	PGLYRP2	cis-pQTL
146	IGHV1-69	TRUE	A0A0B4J2H0	rs11845244	14:107170077:C:T	0.421538	3.58065e-11	QAPGQGLEWMGR	290	complex	ALT	NP 2	pc2	59333	rs11845244	IGHV1-69D	.	.	HOMER2P1|IGHV1-24|IGHV1-45|IGHV1-46|IGHV1-58|IGHV1-67|IGHV1-69|IGHV2-70|IGHV3-20|IGHV3-30|IGHV3-33|IGHV3-41|IGHV3-43|IGHV3-48|IGHV3-52|IGHV3-53|IGHV3-62|IGHV3-64|IGHV3-65|IGHV3-66|IGHV3-71|IGHV3-73|IGHV3-74|IGHV4-28|IGHV4-31|IGHV4-39|IGHV4-4|IGHV4-55|IGHV4-59|IGHV4-61|IGHVIII-67-4|LINC00221	YES	Beta-defensin 119|Ephrin type-B receptor 3|Exosome complex component RRP40|Gamma-aminobutyric acid type B receptor subunit 2|Lysosomal acid phosphatase|Potassium-transporting ATPase subunit beta|Stromal interaction molecule 1	HV169_HUMAN P01742_NP.3 [SEER]	1	0.180892	-0.112233	261	HV169_HUMAN P01742_NP.3 [SEER]	3	0.00601899	-0.244251	291	HV169_HUMAN P01742.rs11845244_NP.4 [SEER]	8	5.47955e-17	-0.657427	324	cis-protein not in deCODE	FALSE	144.372	TRUE	LILRA2	trans-pQTL	cis-protein not in UKBPPP	FALSE	310.667	TRUE	ARHGAP5	trans-pQTL	x
147	ADH1B	TRUE	D6RHZ6	rs1229984	4:100239319:T:C	0.183077	6.50482e-11	MVAVGICR	246	complex	ALT	NP 3	pc2	92263	rs1229984	ADH1B	Alcohol consumption|Alcohol consumption drinkers vs non drinkers|Alcohol consumption drinks per week|Alcohol dependence|Alcohol drinker status: never|Alcohol intake frequency|Alcohol intake versus 10 years previously|Arm fat mass left|Arm fat mass right|Arm fat percentage left|Arm fat percentage right|Average weekly beer plus cider intake|Average weekly red wine intake|Body fat percentage|Body ma…	.	MCM6	NO	.	ADH1B_HUMAN P00325_NP.5 [SEER]	5	0.0415453	0.122881	281	ADH1B_HUMAN P00325_NP.3 [SEER]	5	0.053759	0.12041	325	ADH1B_HUMAN P00325_NP.3 [SEER]	6	0.075923	0.11206	325	11.4521	TRUE	11.4521	TRUE	ADH1B	cis-pQTL	32.3049	TRUE	42.3689	TRUE	VCAN	cis-pQTL
148	ENO3	TRUE	P13929	rs238238	17:4856376:A:G	0.350769	1.02239e-10	AVENINSTLGPALLQK	82	ref-alt pair	ALT	NP 5	pc2	144632	rs238238	ENO3|GP1BA	Platelet count|Platelet distribution width|Pulse rate	X-03056	AC012146.7|AC109333.10|C17orf107|CAMTA2|CAMTA2;RP5-1050D4.2|CAMTA2;RP5-1050D4.3|CHRNE|CHRNE;C17orf107|CHRNE;MINK1|DKFZP566H073|ENO3|ENO3;PFN1|GGT6|GPR172B|INCA1|INCA1;RP5-1050D4.5|KIF1C|KIF1C;AC109333.10|MINK1|MIS12|NLRP1|NUP88|NUP88;RABEP1;RPAIN|PLD2|RABEP1|RNF167|RNF167;PFN1|RNF167;SLC25A11|RP5-1050D4.5|SCIMP|SCIMP;LOC100130950|SLC25A11|SLC25A11;RNF167|SLC52A1|SPAG7|USP6|ZFP3|ZNF232|ZNF594	YES	.	ENOB_HUMAN P13929_NP.4 [SEER]	5	0.398301	-0.0144087	325	ENOB_HUMAN P13929_NP.2 [SEER]	5	0.262413	-0.101294	269	ENOB_HUMAN P13929_NP.1 [SEER]	5	0.0353536	-0.224093	271	432.766	TRUE	432.766	TRUE	ENO3	cis-pQTL	51.527	TRUE	51.527	TRUE	ENO3	cis-pQTL
149	GLRX3	TRUE	O76003	rs2274217	10:131959150:C:T	0.246154	1.55388e-10	HASSGSFLSSANEHLK	24	ref-alt pair	ALT	NP 5	pc3	154556	rs2274217	GLRX3	.	X-24071|X - 24071	GLRX3	YES	.	GLRX3_HUMAN O76003_NP.2 [SEER]	2	0.272673	-0.00112984	263	GLRX3_HUMAN O76003_NP.5 [SEER]	2	0.395535	0.110126	276	GLRX3_HUMAN O76003_NP.5 [SEER]	2	0.751258	0.0765846	289	4.19688	TRUE	4.19688	FALSE	GLRX3	cis-pQTL	cis-protein not in UKBPPP	FALSE	4.18574	FALSE	FNDC1	no pQTL found
150	SVEP1	FALSE	Q4LDE5	rs7852962	9:113196733:A:C	0.135385	1.71254e-10	TASEDLKPGSK	212	ref-alt pair	REF	NP 5	pc2	170249	rs7852962	SVEP1	.	.	.	NO	Sushi, von Willebrand factor type A, EGF and pentraxin domain-containing protein 1	SVEP1_HUMAN Q4LDE5_NP.1 [SEER]	4	0.308979	-0.0801196	259	SVEP1_HUMAN Q4LDE5_NP.2 [SEER]	4	0.173362	0.193774	325	SVEP1_HUMAN Q4LDE5.rs872665_NP.5 [SEER]	5	0.179058	-0.173462	169	122.953	TRUE	122.953	TRUE	SVEP1	cis-pQTL	cis-protein not in UKBPPP	FALSE	2.81	FALSE	TPRKB	no pQTL found
151	EHD4	TRUE	Q9H223	rs11549015	15:42235316:C:T	0.106154	2.26977e-10	SISIIDSPGILSGEK	16	ref-alt pair	ALT	NP 1	pc2	26871	rs11549015	EHD4	Granulocyte count|High light scatter percentage of red cells|Impedance of leg left|Impedance of leg right|Lymphocyte percentage of white cells|Monocyte count|Myeloid white cell count|Neutrophil count|Neutrophil percentage of white cells|Sum basophil neutrophil counts|Sum neutrophil eosinophil counts|Systolic blood pressure|White blood cell count	.	EHD4|JMJD7|PLA2G4B|RP11-107F6.3|RPAP1|ZNF782	YES	Somatostatin-28	EHD4_HUMAN Q9H223_NP.3 [SEER]	5	0.193821	0.178675	232	EHD4_HUMAN Q9H223_NP.4 [SEER]	5	0.0530657	-0.284138	277	EHD4_HUMAN Q9H223_NP.4 [SEER]	5	0.0449974	-0.309565	270	1.03125	FALSE	5.32148	FALSE	DUSP13	no pQTL found	cis-protein not in UKBPPP	FALSE	136.247	TRUE	TYRO3	trans-pQTL	x
152	TNXB	FALSE	A0A087WWA5	rs204896	6:32064098:C:T	0.272308	1.05668e-09	CVCNPGFTGEDCGSRR	75	complex	REF	NP 1	pc3	3836	rs204896	TNXB	Advanced age related macular degeneration|Advanced age related macular degeneration choroidal neovascularization vs no AMD|Age-related macular degeneration|Arm fat mass left|Arm fat mass right|Arm fat percentage left|Arm fat percentage right|Body fat percentage|Body mass index|Body mass index males|Diabetes diagnosed by doctor|Eosinophil count|Hip circumference|Leg fat mass right|Lymphocyte count…	.	|AIF1|C4A-AS1;C4A|C4B|C4B;C4B-AS1|C6orf48|DDAH2|DXO|FKBPL|GPANK1|HLA-B|HLA-C|HLA-DQA1|HLA-DQA2;LOC100509457;LOC100507718;HLA-DQA1|HLA-DQB1|HLA-DRB1;HLA-DRB6;LOC100507714;LOC100507709|HLA-DRB5|HLA-DRB5;HLA-DRB1;LOC100507714;LOC100507709|HLA-DRB6|HSPA1B|HSPA1L|LSM2|LST1|LY6G5C|MICA|NELFE|PRRC2A|PSMB9|RDBP|SKIV2L|SKIV2L;DOM3Z|SLC44A4|STK19|TAP2|TNXA|TNXB|TUBB	YES	cAMP-specific 3,5-cyclic phosphodiesterase 4D|Complement C4|Glutamate receptor 4|Interleukin-21|Neutrophil collagenase|T-cell surface protein tactile|Tenascin-X	A0A3B3ISX9_HUMAN A0A3B3ISX9_NP.1 [SEER]	4	0.0264886	-0.181242	325	A0A3B3ISX9_HUMAN A0A3B3ISX9_NP.1 [SEER]	4	0.0145165	-0.199025	325	A0A3B3ISX9_HUMAN A0A3B3ISX9_NP.1 [SEER]	4	0.036346	-0.16765	325	120.584	TRUE	146.71	TRUE	HERC5	cis-pQTL	59.3996	TRUE	162.844	TRUE	CFB	cis-pQTL
153	GPR116	TRUE	Q8IZF2	rs586024	6:46834685:G:A	0.150769	1.18417e-09	VTFHMGSSSLPAAK	257	ref-alt pair	ALT	NP 2	pc3	68561	rs586024	ADGRF5	.	.	.	NO	Adhesion G protein-coupled receptor F5	AGRF5_HUMAN Q8IZF2_NP.2 [SEER]	1	0.6882	0.0351211	324	AGRF5_HUMAN Q8IZF2_NP.2 [SEER]	1	0.944483	0.0638919	323	AGRF5_HUMAN Q8IZF2.rs586024_NP.2 [SEER]	2	0.00431268	-0.389573	257	cis-protein not in deCODE	FALSE	1858.96	TRUE	ADGRF5	trans-pQTL	cis-protein not in UKBPPP	FALSE	13.0446	TRUE	ENPP5	trans-pQTL	x
154	SPTA1	FALSE	P02549	rs863931	1:158612236:A:G	0.390769	1.21802e-09	SEQVHGVINLGNSLIER	96	complex	ALT	NP 5	pc3	168192	rs863931	OR10R1P|OR10R2|OR10R3P|OR10X1|OR10Z1|OR6P1|OR6Y1|RP11-144L1.4|RP11-144L1.8|SPTA1	HbA1c|High light scatter percentage of red cells|High light scatter reticulocyte count|Immature fraction of reticulocytes|Lymphocyte count|Lymphocyte percentage of white cells|Mean corpuscular hemoglobin concentration|Neutrophil percentage of white cells|Reticulocyte count|Reticulocyte fraction of red cells	.	CD1A|CD1B|CD1C|CD1D|CD1E|ELL2P1|IFI16|OR6K3|SPTA1	YES	.	SPTA1_HUMAN P02549_NP.4 [SEER]	5	0.454885	-0.0348359	239	SPTA1_HUMAN P02549_NP.5 [SEER]	4	0.226201	0.126361	314	SPTA1_HUMAN P02549_NP.2 [SEER]	4	0.520889	-0.0573883	324	cis-protein not in deCODE	FALSE	17.7293	TRUE	FCRL4	trans-pQTL	cis-protein not in UKBPPP	FALSE	4.41092	FALSE	REXO2	no pQTL found	x
155	CPN2	FALSE	P22792	rs4974538	3:194061906:T:C	0.22	1.43005e-09	WLNVQLSPR	238	complex	ALT	NP 2	pc2	69411	rs4974538	CPN2	.	.	CPN2	YES	3-hydroxyanthranilate 3,4-dioxygenase|Apolipoprotein L1|Cell growth regulator with EF hand domain protein 1|Interleukin-27 subunit alpha|Leucine-rich repeat-containing protein 15|Tyrosine-protein kinase JAK2	CPN2_HUMAN P22792_NP.1 [SEER]	5	0.0111303	0.207435	325	CPN2_HUMAN P22792_NP.3 [SEER]	5	0.006734	0.213534	325	CPN2_HUMAN P22792.rs4974538_NP.2 [SEER]	8	0.000491123	-0.481882	238	48.2353	TRUE	243.989	TRUE	APOL1	cis-pQTL	cis-protein not in UKBPPP	FALSE	63.0722	TRUE	.	trans-pQTL
156	IGHG1	TRUE	P01857	rs1045853	14:106208086:A:C	0.441538	1.49454e-09	EPQVYTLPPSRDELTK	254	ref-alt pair	REF	NP 3	pc3	78610	.	.	.	.	.	NO	.	IGHG1_HUMAN P01857_NP.1 [SEER]	5	0.0168701	-0.142857	325	IGHG1_HUMAN P01857_NP.1 [SEER]	5	0.0097253	-0.15512	325	IGHG1_HUMAN P01857_NP.1 [SEER]	5	0.00973143	-0.155947	325	cis-protein not in deCODE	FALSE	1453.7	TRUE	CDH11	trans-pQTL	cis-protein not in UKBPPP	FALSE	148.491	TRUE	FCRL5	trans-pQTL	x
157	DMKN	FALSE	Q6E0U4	rs12460932	19:36004171:C:A	0.241538	1.52713e-09	VSEALGQGTR	181	ref-alt pair	REF	NP 2	pc2	68314	rs12460932	DMKN	.	.	ARHGAP33	NO	.	Q6E0U4-16_HUMAN Q6E0U4.16_NP.2 [SEER]	5	0.0170726	-0.26934	325	Q6E0U4-16_HUMAN Q6E0U4.16_NP.2 [SEER]	8	0.0022351	-0.315776	325	Q6E0U4-16_HUMAN Q6E0U4.16_NP.2 [SEER]	8	0.00776603	-0.302086	325	10.3308	TRUE	10.3308	TRUE	DMKN	cis-pQTL	cis-protein not in UKBPPP	FALSE	10.754	TRUE	SBSN	trans-pQTL
158	ENO3	FALSE	P13929	rs238239	17:4856580:T:C	0.373846	2.47653e-09	LSVVDQEK	65	ref-alt pair	REF	NP 3	pc2	90697	rs238239	ENO3|GP1BA|RNF167	Arm fat mass left|Arm fat mass right|Arm fat percentage left|Arm fat percentage right|Body fat percentage|Body mass index|Hip circumference|Leg fat mass left|Leg fat mass right|Leg fat percentage left|Leg fat percentage right|Pulse rate|Trunk fat mass|Whole body fat mass	X-03056	AC012146.7|AC109333.10|C17orf107|CAMTA2|CAMTA2;RP5-1050D4.2|CAMTA2;RP5-1050D4.3|CHRNE|CHRNE;C17orf107|CHRNE;MINK1|ENO3|ENO3;PFN1|GP1BA|GPR172B|INCA1|INCA1;RP5-1050D4.5|KIF1C|MINK1|MIS12|NLRP1|NUP88|NUP88;RABEP1;RPAIN|PLD2|RABEP1|RNF167|RNF167;PFN1|RNF167;SLC25A11|RP11-81A22.5|RP5-1050D4.5|SCIMP|SCIMP;LOC100130950|SLC25A11|SLC25A11;RNF167|SLC52A1|SPAG7|USP6|VMO1|ZFP3|ZNF232|ZNF594	YES	.	ENOB_HUMAN P13929_NP.4 [SEER]	5	0.297662	-0.0799055	325	ENOB_HUMAN P13929_NP.4 [SEER]	5	0.190769	-0.101822	309	ENOB_HUMAN P13929_NP.1 [SEER]	5	0.363537	0.120068	271	270.432	TRUE	270.432	TRUE	ENO3	cis-pQTL	32.0565	TRUE	42.3558	TRUE	VMO1	cis-pQTL
159	VWF	FALSE	P04275	rs1800377	12:6173433:C:T	0.106154	3.30833e-09	HGAGVAMDGQDVQLPLLK	290	ref-alt pair	REF	NP 5	pc3	154720	rs1800377	VWF	von Willebrand factor vWF	.	ANO2|ATP11B|CD9|CD9;LOC100653288;LOC100652804|VWF|VWF;TPTEP1;VWFP1;LOC100289038	YES	.	VWF_HUMAN P04275_NP.3 [SEER]	5	0.021543	0.323993	309	VWF_HUMAN P04275_NP.1 [SEER]	5	0.0318503	0.326412	305	VWF_HUMAN P04275_NP.1 [SEER]	7	0.00932158	0.353452	309	0.11385	FALSE	4.60836	FALSE	C1RL	no pQTL found	0.625003	FALSE	3.28461	FALSE	ZNF174	no pQTL found	x
160	SPINK5	TRUE	Q9NQ38	rs2303063	5:147480027:G:A	0.487692	5.5071e-09	ATSYAELCSEYR	22	ref-alt pair	REF	NP 2	pc2	38158	rs2303063	SPINK5	.	.	FBXO38|OR12D2|SPINK5	YES	Serine protease inhibitor Kazal-type 6	Q9NQ38-3_HUMAN Q9NQ38.3_NP.3 [SEER]	3	7.36791e-06	-0.308543	325	Q9NQ38-3_HUMAN Q9NQ38.3_NP.3 [SEER]	3	3.72451e-05	-0.273674	325	Q9NQ38-3_HUMAN Q9NQ38.3_NP.3 [SEER]	3	4.69172e-06	-0.313812	325	1.41599	FALSE	18.2512	TRUE	SPINK6	trans-pQTL	337.885	TRUE	337.885	TRUE	SPINK5	cis-pQTL
161	INPP5B	TRUE	P32019	rs41311191	1:38329999:C:G	0.16	7.55295e-09	NHLDENILASIFGSLLLRNPAGHQK	180	ref-alt pair	REF	NP 5	pc4	163826	rs41311191	ACTN4P2|INPP5B|MANEAL|MTF1|RP11-109P14.2|SF3A3|YRDC	.	.	C1orf109|C1orf122|FHL3|INPP5B|INPP5B;RP11-109P14.10|MTF1|SF3A3|YRDC	YES	.	P32019-3_HUMAN P32019.3_NP.5 [SEER]	1	0.249171	0.104248	202	P32019-3_HUMAN P32019.3_NP.2 [SEER]	2	0.00679163	-0.360278	175	P32019-3_HUMAN P32019.3_NP.2 [SEER]	2	0.0227675	-0.295546	199	130.173	TRUE	130.173	TRUE	INPP5B	cis-pQTL	cis-protein not in UKBPPP	FALSE	6.08823	FALSE	MANEAL	no pQTL found
162	UNC13D	TRUE	Q70J99	rs1135688	17:73827205:T:C	0.450769	9.11008e-09	ALHTATFQALQR	80	complex	REF	NP 5	pc3	143453	rs1135688	UNC13D|UNK	Arm fat mass left|Arm fat mass right|Arm fat percentage left|Arm fat percentage right|Cerebral white matter hyperintensities burden|Eosinophil count|Eosinophil percentage of white cells|Hip circumference|Self-reported high cholesterol|Self-reported hypertension|Sum eosinophil basophil counts|Trunk fat mass|Trunk fat percentage|Vascular or heart problems diagnosed by doctor: high blood pressure	.	ACOX1|ACOX1;RP11-552F3.13|ACOX1;TEN1;TEN1-CDK3|CDK3;TEN1-CDK3|CDK3;TEN1;TEN1-CDK3|EVPL|FBF1|GALK1|GALK1;ITGB4|H3F3B|H3F3B;H3F3A;H3F3C|MRPL38|MRPL38;RP11-552F3.10;RP11-552F3.12|MRPL38;RP11-552F3.12|RP11-552F3.10|RP11-552F3.4|RP11-552F3.9|TEN1|TEN1-CDK3|TEN1;TEN1-CDK3|TRIM47|TRIM65|UNC13D|UNK|WBP2	YES	.	UN13D_HUMAN Q70J99_NP.4 [SEER]	4	0.184054	-0.151188	174	UN13D_HUMAN Q70J99_NP.1 [SEER]	3	0.073837	-0.230589	176	UN13D_HUMAN Q70J99_NP.1 [SEER]	4	0.122562	-0.203924	180	cis-protein not in deCODE	FALSE	9.82711	TRUE	CD300A	trans-pQTL	cis-protein not in UKBPPP	FALSE	15.49	TRUE	ACOX1	trans-pQTL	x
163	A1BG	TRUE	P04217	rs893184	19:58864479:T:C	0.150769	1.13795e-08	LETPDFQLFK	319	complex	ALT	NP 1	pc2	17241	rs893184	A1BG|ZSCAN22	Arm fat percentage left	.	A1BG|A1BG-AS1|A1BG;CTD-2619J13.8|A1BG;CTD-2619J13.8;A1BG-AS1|AC010642.5|CTD-2619J13.17|CTD-2619J13.8|CTD-2619J13.9|CTD-2619J13.9;CTD-2619J13.8|ERVK3-1|ERVK3-1;AC010642.1|ERVK3-1;AC020915.1;AC010642.1|LOC113386|MZF1|RAE1|RPL23AP79|RPL23AP79;MGC2752|RPS5|TRIM28|YTHDF3|ZNF132|ZNF324|ZNF446;CTD-2619J13.23|ZNF497|ZNF497;CTD-2619J13.8;A1BG-AS1|ZNF497;CTD-2619J13.9;CTD-2619J13.8|ZNF584|ZNF837|ZSCAN22	YES	.	A1BG_HUMAN P04217_NP.4 [SEER]	5	0.00136202	-0.369025	325	A1BG_HUMAN P04217_NP.4 [SEER]	5	0.00191245	-0.358935	325	A1BG_HUMAN P04217.rs893184_NP.5 [SEER]	10	5.94119e-39	-1.366	321	464.962	TRUE	464.962	TRUE	A1BG	cis-pQTL	99.7649	TRUE	280.276	TRUE	CRISP3	cis-pQTL
164	TNXB	FALSE	A0A087WWA5	rs17201602	6:32063681:C:T	0.153846	4.30609e-08	MCPADCR	110	complex	REF	NP 1	pc2	20623	rs17201602	TNXB	Hematocrit|Impedance of leg left|Lymphocyte count|Mean corpuscular hemoglobin|Mean corpuscular volume|Medication for pain relief, constipation, heartburn: paracetamol|Monocyte count|Red blood cell count|Reticulocyte count|Self-reported hyperthyroidism or thyrotoxicosis|Self-reported hypothyroidism or myxoedema|Self-reported malaria|Self-reported psoriasis|White blood cell count	.	|C4B;C4A;LOC100293534|C6orf48|HLA-DQA2|HLA-DQA2;LOC100509457;LOC100507718;HLA-DQA1|HLA-DQB1-AS1|HLA-DRB5|HLA-DRB6|HORMAD2|HSPA1L|LSM2|PSORS1C3|RNF5|SKIV2L|SLC44A4|TAP2|TNXA|TUBB	NO	cAMP-specific 3,5-cyclic phosphodiesterase 4D|Complement C4|Complement factor B|Glutamate receptor 4|gp41 C34 peptide, HIV|Gremlin-1|Hepatocyte nuclear factor 4-alpha|Neutrophil collagenase|T-cell surface protein tactile	A0A3B3ISX9_HUMAN A0A3B3ISX9_NP.1 [SEER]	4	0.0219047	-0.185312	325	A0A3B3ISX9_HUMAN A0A3B3ISX9_NP.3 [SEER]	4	0.00976867	-0.220741	325	A0A3B3ISX9_HUMAN A0A3B3ISX9_NP.3 [SEER]	4	0.0100248	-0.232136	325	56.0414	TRUE	79.9978	TRUE	TMEM38B	cis-pQTL	14.3699	TRUE	54.1896	TRUE	APOM	cis-pQTL
165	PZP	TRUE	P20742	rs3213831	12:9316773:T:C	0.366154	6.28354e-08	GEESYCICGNER	72	ref-alt pair	REF	NP 4	pc2	116969	rs3213831	PZP	.	1-palmitoylglycerol (1-monopalmitin)/4-methyl-2-oxopentanoate	A2M|A2M-AS1|A2M;A2M-AS1|A2M;PZP|A2MP1|AC007436.1;RP11-436I9.5|AC091814.2|CLEC12A|CLEC12B|CLEC1B|DDX12P|KLRG1|LINC00612|LINC00987|M6PR|M6PR;PHC1|PZP|RP11-118B22.2|RP11-118B22.2;A2MP1|RP11-118B22.4|RP11-22B23.1|RP11-22B23.2|RP11-436I9.4|RP11-436I9.5|RP11-436I9.6|RP11-75L1.1|RP11-75L1.2|SNORA75	YES	Protein syndesmos	PZP_HUMAN P20742_NP.1 [SEER]	5	0.0109169	0.17646	221	PZP_HUMAN P20742_NP.2 [SEER]	4	0.00102181	0.210024	258	PZP_HUMAN P20742_NP.1 [SEER]	5	0.000644552	0.299447	215	278.642	TRUE	278.642	TRUE	PZP	cis-pQTL	319.407	TRUE	319.407	TRUE	PZP	cis-pQTL
166	CELSR1	TRUE	A0A6I8PRU0	rs6008794	22:46787694:A:G	0.206154	8.9924e-08	LLAQDTCLPCDCFPHGSHSR	36	ref-alt pair	REF	NP 5	pc4	159991	rs6008794	CELSR1	.	.	CELSR1|PKDREJ|TRMU|TTC38	YES	.	A0A6I8PRU0_HUMAN;CELR1_HUMAN A0A6I8PRU0.Q9NYQ6_NP.2 [SEER]	2	0.339796	-0.0242588	321	A0A6I8PRU0_HUMAN;CELR1_HUMAN A0A6I8PRU0.Q9NYQ6_NP.2 [SEER]	2	0.369834	-0.00801912	322	A0A6I8PRU0_HUMAN;CELR1_HUMAN A0A6I8PRU0.Q9NYQ6_NP.2 [SEER]	2	0.366618	0.00104589	318	cis-protein not in deCODE	FALSE	1.90861	FALSE	ZNF23	no pQTL found	cis-protein not in UKBPPP	FALSE	3.7879	FALSE	EGFL7	no pQTL found	x
167	HLA-DRB1	TRUE	P01911	rs17884945	6:32552029:A:T	0.310769	9.48193e-08	FDSDVGEYR	207	ref-alt pair	ALT	NP 2	pc2	44265	rs17884945	HLA-DRB1	Eosinophil count|Eosinophil percentage of granulocytes|Eosinophil percentage of white cells|Granulocyte count|High light scatter percentage of red cells|High light scatter reticulocyte count|Lymphocyte count|Monocyte count|Myeloid white cell count|Neutrophil count|Neutrophil percentage of granulocytes|Reticulocyte count|Reticulocyte fraction of red cells|Sum basophil neutrophil counts|Sum eosinop…	.	C4A|CSNK2B|DDAH2|HLA-DQA1|HLA-DQB1|HLA-DQB1;HLA-DQB1-AS1|HLA-DRB1|HLA-DRB5|HLA-DRB6|HLA-DRB9|LY6G5C|NOTCH4|TAP2|TAP2;TAP2	YES	.	DRB1_HUMAN P01911_NP.2 [SEER]	1	0.140844	0.184923	189	DRB5_HUMAN Q30154_NP.2 [SEER]	3	0.0162294	0.182796	208	DRB1_HUMAN P01911_NP.2 [SEER]	3	0.00671281	-0.236994	285	variant not tested	FALSE	variant not tested	FALSE	variant not tested	no pQTL found	cis-protein not in UKBPPP	FALSE	612.931	TRUE	.	trans-pQTL	x
168	HMHA1	FALSE	K7EM85	rs1801284	19:1068738:G:A	0.338462	1.10711e-07	ECVLHDDLLEAR	26	complex	ALT	NP 5	pc3	147983	rs1801284	ABCA7|ARHGAP45	Eosinophil count|Eosinophil percentage of granulocytes|Eosinophil percentage of white cells|High light scatter percentage of red cells|High light scatter reticulocyte count|Immature fraction of reticulocytes|Lymphocyte count|Lymphocyte percentage of white cells|Mean platelet volume|Neutrophil percentage of granulocytes|Neutrophil percentage of white cells|Reticulocyte count|Reticulocyte fraction …	.	ABCA7|CNN2|CNN2;AC011558.5|GPX4|GRIN3B|HMHA1|POLR2E|POLR2E;HMHA1|WDR18	YES	.	HMHA1_HUMAN Q92619_NP.1 [SEER]	5	0.040657	0.134219	323	HMHA1_HUMAN Q92619_NP.2 [SEER]	5	0.0741671	0.109577	324	HMHA1_HUMAN Q92619_NP.2 [SEER]	5	0.0479979	0.129115	323	32.7737	TRUE	32.7737	TRUE	HMHA1	cis-pQTL	cis-protein not in UKBPPP	FALSE	9.83218	TRUE	ARHGAP45	trans-pQTL
169	MMP7	TRUE	P09237	rs10502001	11:102398593:C:T	0.115385	2.11299e-07	FFGLPITGMLNSR	234	complex	REF	NP 3	pc2	79848	rs10502001	MMP7	.	.	MMP7	YES	Matrilysin	no protein data for this protein group	0	1	0	0	MMP7_HUMAN P09237_NP.3 [SEER]	2	0.000196615	-0.717991	213	MMP7_HUMAN P09237_NP.3 [SEER]	1	6.30547e-07	-0.843305	235	66.8573	TRUE	66.8573	TRUE	MMP7	cis-pQTL	48.6383	TRUE	48.6383	TRUE	MMP7	cis-pQTL
170	MTTP	TRUE	E9PBP6	rs3816873	4:100504664:T:C	0.341538	2.30805e-07	ENLEALQRPTLLHLIHGK	97	ref-alt pair	REF	NP 5	pc3	149375	rs3816873	C4orf17|MTTP|TRMT10A	Forced vital capacity|Forced vital capacity, best measure|Height|Low density lipoprotein	.	MTTP|STOML3|TRMT10A	YES	Kallikrein-5	MTP_HUMAN P55157_NP.5 [SEER]	3	0.115577	0.152912	254	MTP_HUMAN P55157_NP.5 [SEER]	3	0.0976911	0.132563	250	MTP_HUMAN P55157_NP.5 [SEER]	3	0.0994563	0.143714	252	cis-protein not in deCODE	FALSE	15.3607	TRUE	ADH7	trans-pQTL	cis-protein not in UKBPPP	FALSE	12.7182	TRUE	C4BPB	trans-pQTL	x
171	IQGAP2	FALSE	F5H7S7	rs2431363	5:75948650:A:G	0.490769	2.31339e-07	QTFIDNTDSVVK	43	ref-alt pair	ALT	NP 5	pc2	166916	rs2431363	IQGAP2	Mean platelet volume	.	F2R|F2RL1|F2RL2	NO	.	IQGA2_HUMAN Q13576_NP.2 [SEER]	5	0.0101853	0.149276	325	IQGA2_HUMAN Q13576_NP.2 [SEER]	5	0.000790653	0.188207	322	IQGA2_HUMAN Q13576_NP.2 [SEER]	6	0.000775827	0.196821	322	cis-protein not in deCODE	FALSE	11.1418	TRUE	CRHBP	trans-pQTL	81.5068	TRUE	81.5068	TRUE	IQGAP2	cis-pQTL
172	MGAT1	FALSE	P26572	rs634501	5:180218668:A:G	0.276923	2.90512e-07	VHLAPPPTWEGYDPSWN	40	ref-alt pair	ALT	NP 4	pc2	137937	rs634501	MGAT1	.	.	LINC00847|MGAT1	YES	.	MGAT1_HUMAN P26572_NP.5 [SEER]	5	0.018974	-0.251012	193	MGAT1_HUMAN P26572_NP.4 [SEER]	5	0.0330539	-0.145911	325	MGAT1_HUMAN P26572_NP.4 [SEER]	5	0.00891548	-0.173593	325	11.5533	TRUE	11.5533	TRUE	MGAT1	cis-pQTL	cis-protein not in UKBPPP	FALSE	20.7666	TRUE	SIGLEC10	trans-pQTL
173	HLA-C	FALSE	A2AEA2	rs1050409	6:31239501:G:T	0.164615	3.11371e-07	APWVEQEGPEYWDR	76	ref-alt pair	REF	NP 2	pc2	37594	rs1050409	HLA-B|HLA-C	Arm fat-free mass left|Arm predicted mass left|Asthma|Basal metabolic rate|Basophil count|Birth weight|Birth weight of first child|Comparative height size at age 10|Eosinophil percentage of granulocytes|Eosinophil percentage of white cells|Granulocyte count|Hayfever, allergic rhinitis or eczema|Height|Height in females|High light scatter percentage of red cells|High light scatter reticulocyte cou…	.	|-|ATP6V1G2|C2|CCHCR1|DACT1|DHFRP2|GZMK|HCG22|HCG27|HCP5|HLA-B|HLA-C|HLA-DRB1;HLA-DRB6;LOC100507714;LOC100507709|HLA-DRB5;HLA-DRB1;LOC100507714;LOC100507709|HLA-L|HLA-S|HSPA1L|LOC100129668|LOC282956|LOC554223;HLA-P;HCG4|LST1|LY6G5B|MICA|MUC22|NFKBIL1|NOTCH4|PCSK7|POU5F1|PSORS1C2;PSORS1C1|PSORS1C3|SLC44A4|TCF19|TCF19;POU5F1|TNF|VARS2	YES	Cyclic AMP-responsive element-binding protein 3-like protein 4|Interleukin-3 receptor subunit alpha|Killer cell immunoglobulin-like receptor 2DS2|Neutrophil collagenase	A2AEA2_HUMAN;HLAC_HUMAN A2AEA2.P10321_NP.2 [SEER]	2	0.00128243	-0.468344	269	A2AEA2_HUMAN;HLAC_HUMAN A2AEA2.P10321_NP.5 [SEER]	5	0.00370128	-0.309912	321	A2AEA2_HUMAN;HLAC_HUMAN A2AEA2.P10321_NP.2 [SEER]	5	0.00136493	-0.386105	305	cis-protein not in deCODE	FALSE	250.217	TRUE	CREB3L4	trans-pQTL	cis-protein not in UKBPPP	FALSE	495.936	TRUE	.	trans-pQTL	x
174	KLKB1	FALSE	E9PBC5	rs925453	4:187179210:T:C	0.389231	3.67182e-07	NVAFGGHHQLG	78	complex	ALT	NP 1	pc2	22903	rs925453	KLKB1	Blood clot in the leg|Blood clot in the lung|Fasting serum IGF 1 free ngmL in children|Self-reported deep venous thrombosis|Self-reported pulmonary embolism + or - dvt	Ala/Phe|Bradykinin, des-arg(9)|Glycylphenylalanine|Histidine|Isoleucylvaline|Leucylphenylalanine/isoleucylphenylalanine|Phe/Val|Phenylalanine|Prolylproline|Serum Ala/Phe|Serum Phe/Val|X-11792|X-24071|X - 24071	CYP4V2|F11|KLKB1	YES	Acidic leucine-rich nuclear phosphoprotein 32 family member B|Activating signal cointegrator 1 complex subunit 1|Adrenomedullin|Amphoterin-induced protein 1|Aspartate aminotransferase, cytoplasmic|Beta-defensin 113|Bone morphogenetic protein 7|Bone sialoprotein 2|Cadherin-15|CD63 antigen|Chromogranin-A|Coagulation Factor XI|CUB and sushi domain-containing protein 1|Cullin-3|Dipeptidase 2|Drebrin-…	E9PBC5_HUMAN E9PBC5_NP.4 [SEER]	5	0.637971	-0.0114942	325	E9PBC5_HUMAN E9PBC5_NP.1 [SEER]	5	0.528719	0.0298166	325	E9PBC5_HUMAN E9PBC5_NP.5 [SEER]	5	0.565752	-0.137281	325	159.187	TRUE	681.668	TRUE	KNG1	cis-pQTL	5.59513	TRUE	418.5	TRUE	RAB6A	cis-pQTL
175	SELP	TRUE	A0A024R8Y9	rs6127	1:169566313:C:T	0.372308	4.76701e-07	GEFNVGSTCHFSCDNGFK	27	ref-alt pair	REF	NP 4	pc3	116977	rs6127	F5|SELP	Treatment with viagra 100mg tablet	.	F5|SELL|SELP	YES	Cadherin-7|Galanin peptides|Granule membrane protein 140|L-Selectin|P-selectin|Protein SEC13 homolog|Solute carrier family 22 member 16|T-cell surface glycoprotein CD3 epsilon chain|Torsin-1A-interacting protein 1	A0A024R8Y9_HUMAN;Q5R345_HUMAN A0A024R8Y9.Q5R345_NP.2 [SEER]	5	0.0953655	-0.0712411	266	A0A024R8Y9_HUMAN;Q5R345_HUMAN A0A024R8Y9.Q5R345_NP.2 [SEER]	4	0.0291891	-0.150628	281	A0A024R8Y9_HUMAN;Q5R345_HUMAN A0A024R8Y9.Q5R345_NP.1 [SEER]	4	0.0926782	-0.150564	207	48.1072	TRUE	105.511	TRUE	CDH7	cis-pQTL	34.1074	TRUE	177.108	TRUE	SELL	cis-pQTL
176	MTHFD1	TRUE	A0A8C8UXK2	rs1950902	14:64882380:A:G	0.126154	5.48196e-07	DVDGLTSINAGR	137	ref-alt pair	ALT	NP 5	pc2	147435	rs1950902	MTHFD1	.	Citrate/glycerol 3-phosphate (G3P)	ESR2|SYNE2|ZBTB25|ZBTB25;ZBTB1	NO	.	C1TC_HUMAN;F5H2F4_HUMAN;V9GYY3_HUMAN F5H2F4.P11586.V9GYY3_NP.5 [SEER]	5	0.168779	-0.107225	324	C1TC_HUMAN;F5H2F4_HUMAN;V9GYY3_HUMAN F5H2F4.P11586.V9GYY3_NP.5 [SEER]	5	0.154788	-0.0942214	323	F5H2F4_HUMAN F5H2F4_NP.5 [SEER]	5	0.188492	-0.0790764	324	5.50487	TRUE	6.04881	FALSE	MAX	cis-pQTL	cis-protein not in UKBPPP	FALSE	20.3324	TRUE	FUT8	trans-pQTL
177	BIN2	TRUE	Q9UBW5	rs7312857	12:51707626:C:T	0.112308	5.68478e-07	DERFEQSANNFYQQQAEGHK	9	ref-alt pair	ALT	NP 5	pc4	146082	rs7312857	BIN2|CELA1|DAZAP2|GALNT6|SMAGP	Mean platelet volume|Platelet count	.	BIN2|CELA1|CSRNP2|DAZAP2|POU6F1|SMAGP|TFCP2	YES	.	no protein data for this protein group	0	1	0	0	BIN2_HUMAN Q9UBW5_NP.4 [SEER]	5	0.00207105	0.413188	246	BIN2_HUMAN Q9UBW5_NP.4 [SEER]	5	0.000530287	0.460572	231	cis-protein not in deCODE	FALSE	5.51656	FALSE	ACVRL1	no pQTL found	64.9836	TRUE	64.9836	TRUE	BIN2	cis-pQTL
178	CFB	TRUE	B4E1Z4	rs12614	6:31914179:C:T	0.184615	6.34451e-07	PQGSCSLEGVEIK	180	complex	REF	NP 4	pc2	129969	rs12614	NELFE|XXbac-BPG116M5.17	Asthma|Birth weight of first child|Chronic hepatitis B infection|Hematocrit|High light scatter percentage of red cells|High light scatter reticulocyte count|Lymphocyte count|Nonobstructive azoospermia|Primary sclerosing cholangitis|Red blood cell count|Reticulocyte count|Reticulocyte fraction of red cells|Rheumatoid arthritis|Self-reported asthma|Self-reported malabsorption or coeliac disease|Sta…	Alpha-hydroxyisocaproate|Urate	AGPAT1|ATP6V1G2|C6orf48|CCHCR1|HLA-C|HLA-DQA1|HLA-DQB1|HLA-DQB1-AS1|HLA-DRB1|HLA-DRB1;HLA-DRB6;LOC100507714;LOC100507709|HLA-DRB5|HLA-DRB5;HLA-DRB1;LOC100507714;LOC100507709|HLA-DRB6|HSPA1B|HSPA1B;HSPA1A|HSPA1L|LSM2|LY6G5C|MICA|MRPS26|NOTCH4|PSORS1C3|RNF5|RNF5P1|SKIV2L|SLC44A4|STK19P|TAP2|TCF19|TNXA|TRAV12-1|TRAV20|TRAV22|VWA7	NO	cAMP-specific 3,5-cyclic phosphodiesterase 4D|Complement C4|Complement factor B|Gremlin-1|Neutrophil collagenase|Rac GTPase-activating protein 1	B4E1Z4_HUMAN B4E1Z4_NP.4 [SEER]	5	1.24713e-13	-0.590362	325	B4E1Z4_HUMAN B4E1Z4_NP.4 [SEER]	5	6.72995e-13	-0.569774	325	B4E1Z4_HUMAN B4E1Z4_NP.4 [SEER]	5	3.1447e-13	-0.570317	325	4.36411	TRUE	185.906	TRUE	TMEM38B	cis-pQTL	6.68303	TRUE	72.3314	TRUE	HLA-A	cis-pQTL
179	CHGA	TRUE	G5E968	rs729940	14:93399101:C:T	0.101538	7.05635e-07	EDSLEAGLPLQVR	322	complex	REF	NP 5	pc2	148086	rs729940	CHGA	.	.	.	NO	.	CMGA_HUMAN P10645_NP.5 [SEER]	2	0.313891	-0.0351119	325	CMGA_HUMAN P10645_NP.5 [SEER]	2	0.29893	-0.0394255	325	CMGA_HUMAN P10645_NP.5 [SEER]	2	0.299489	-0.0393543	325	183.785	TRUE	183.785	TRUE	CHGA	cis-pQTL	183.873	TRUE	183.873	TRUE	CHGA	cis-pQTL
180	RPL13	TRUE	P26373	rs9930567	16:89628073:G:A	0.215385	1.06183e-06	STESLQANVQR	182	ref-alt pair	REF	NP 4	pc2	134276	rs9930567	RPL13	Arm fat-free mass right|Forced expiratory volume in 1-second|Forced vital capacity|Peak expiratory flow|Trunk fat-free mass|Trunk predicted mass	.	ANKRD11|C16orf55|CDK10|CHMP1A|CHMP1A;C16orf55|DBNDD1|MC1R|RPL13|RPL13;SNORD68|SPATA2L|SPG7|SPIRE2|U7|ZNF276|ZSCAN20	YES	.	RL13_HUMAN P26373_NP.5 [SEER]	3	0.231963	-0.0879137	252	RL13_HUMAN P26373_NP.4 [SEER]	4	0.00689582	-0.247566	286	RL13_HUMAN P26373_NP.1 [SEER]	5	0.000544937	-0.320366	193	cis-protein not in deCODE	FALSE	52.9412	TRUE	DPEP1	trans-pQTL	cis-protein not in UKBPPP	FALSE	231.549	TRUE	DPEP1	trans-pQTL	x
181	HLA-A	FALSE	A0A1W2PS24	rs1071742	6:29910759:T:C	0.183077	1.16069e-06	AQSQTDRVDLGTLR	133	ref-alt pair	REF	NP 5	pc3	144111	.	.	.	.	.	NO	.	A0A1W2PS24_HUMAN;HLAA_HUMAN;Q5SRN5_HUMAN;Q5SRN7_HUMAN A0A1W2PS24.P04439.Q5SRN5.Q5SRN7_NP.5 [SEER]	5	0.0215046	-0.248103	322	A0A1W2PS24_HUMAN;HLAA_HUMAN;Q5SRN5_HUMAN;Q5SRN7_HUMAN A0A1W2PS24.P04439.Q5SRN5.Q5SRN7_NP.5 [SEER]	5	0.484824	-0.0824511	325	A0A1W2PS24_HUMAN;HLAA_HUMAN;Q5SRN5_HUMAN;Q5SRN7_HUMAN A0A1W2PS24.rs1059517.P04439.rs1059517.Q5SRN5.rs1059517.Q5SRN7.rs1059517_NP.2 [SEER]	6	0.13052	0.0312994	171	cis-protein not in deCODE	FALSE	65.3891	TRUE	C2	trans-pQTL	2877.38	TRUE	2877.38	TRUE	HLA-A	cis-pQTL
182	AP3D1	TRUE	O14617	rs25673	19:2109157:T:C	0.116923	1.53732e-06	LLESGDLSMSSVK	11	ref-alt pair	ALT	NP 5	pc2	160115	rs25673	AP3D1|MOB3A	Comparative height size at age 10|Hematocrit|Impedance of arm left|Impedance of leg right|Impedance of whole body|Red blood cell count	.	AMH|AP3D1|C19orf35|DOT1L|IZUMO4|LSM7	YES	Charged multivesicular body protein 3|Cold-inducible RNA-binding protein|UPF0696 protein C11orf68	O14617-5_HUMAN O14617.5_NP.5 [SEER]	3	0.634461	-0.00327563	196	O14617-5_HUMAN O14617.5_NP.5 [SEER]	3	0.164306	0.162624	194	O14617-5_HUMAN O14617.5_NP.5 [SEER]	3	0.330344	0.0904413	216	cis-protein not in deCODE	FALSE	9.32003	TRUE	ELANE	trans-pQTL	cis-protein not in UKBPPP	FALSE	8.66372	TRUE	MANSC1	trans-pQTL	x
183	BANK1	TRUE	Q8NDB2	rs62321738	4:102816467:C:G	0.101538	1.72777e-06	IEELDGVLTSIFK	10	complex	ALT	NP 5	pc2	155789	.	.	.	.	.	NO	.	no protein data for this protein group	0	1	0	0	BANK1_HUMAN;Q8NDB2-2_HUMAN;Q8NDB2-3_HUMAN Q8NDB2.Q8NDB2.2.Q8NDB2.3_NP.2 [SEER]	1	0.380788	-0.0855114	193	BANK1_HUMAN;Q8NDB2-2_HUMAN;Q8NDB2-3_HUMAN Q8NDB2.Q8NDB2.2.Q8NDB2.3_NP.2 [SEER]	1	0.473798	-0.106842	170	cis-protein not in deCODE	FALSE	2.80272	FALSE	MANBA	no pQTL found	2.55486	FALSE	4.01198	FALSE	CNT.P4	no pQTL found	x
184	IGHV1-69	FALSE	A0A0B4J2H0	rs11558005	14:107170128:C:T	0.215385	3.61579e-06	ASGGTFSSYTISWVR	38	ref-alt pair	ALT	NP 3	pc2	73326	.	.	.	.	.	NO	.	HV169_HUMAN P01742_NP.3 [SEER]	1	0.615087	0.0396909	261	HV169_HUMAN P01742_NP.4 [SEER]	3	0.555524	-0.0584153	211	HV169_HUMAN P01742.rs11845244_NP.4 [SEER]	8	0.00211559	0.193168	324	cis-protein not in deCODE	FALSE	61.0541	TRUE	LILRA2	trans-pQTL	cis-protein not in UKBPPP	FALSE	137.272	TRUE	ARHGAP5	trans-pQTL	x
[truncated: 4 more columns]
