# Supplementary material for: Nanoparticle enrichment mass-spectrometry proteomics identifies protein-altering variants for precise pQTL mapping
Source: Nat Commun. 2024 Feb 2;15:989. doi: 10.1038/s41467-024-45233-y (PMC10837160; doi:10.1038/s41467-024-45233-y)
Supplement: Supplementary file 7 — Supplementary Data 4 [file 41467_2024_45233_MOESM7_ESM.xlsx]

## Sheet: Supplementary Data 4
Supplementary Data 4: Spearman correlation between protein levels derived using the reference and the PAV-excl. library; association with non-genetic variables (age, sex, diabetes state, BMI, genotype principal components 1-3)
Protein group and nano particle run	Protein name	N reference	N PAV-excl.	N shared	Spearman rho	Spearman p-value	AGE p-value reference	AGE p-value PAV-excl.	SEX p-value reference	SEX p-value PAV-excl.	DIAB p-value reference	DIAB p-value PAV-excl.	BMI p-value reference	BMI p-value PAV-excl.	PC1 p-value reference	PC1 p-value PAV-excl.	PC2 p-value reference	PC2 p-value PAV-excl.	PC3 p-value reference	PC3 p-value PAV-excl.	AGE beta reference	AGE beta PAV-excl.	SEX beta reference	SEX beta PAV-excl.	DIAB beta reference	DIAB beta PAV-excl.	BMI beta reference	BMI beta PAV-excl.	PC1 beta reference	PC1 beta PAV-excl.	PC2 beta reference	PC2 beta PAV-excl.	PC3 beta reference	PC3 beta PAV-excl.
O15335_NP.4	CHAD_HUMAN	345	345	345	0.989325	<3.8E-308	0.355095	0.42408	0.0717059	0.0580243	3.51666e-09	4.66512e-09	0.0125098	0.019465	0.008057	0.0110826	1.11939e-05	9.80461e-06	0.369426	0.33365	-0.00405789	-0.00352052	-0.183501	-0.193922	-0.678474	-0.675394	-0.0223123	-0.0209422	2.58713	2.48855	4.17929	4.22349	-0.809185	-0.875023
P06858_NP.5	LIPL_HUMAN	345	345	345	0.987225	<3.8E-308	0.177746	0.128077	0.000752038	0.000533897	3.74665e-09	3.19959e-09	0.00753731	0.0112786	0.404432	0.564138	0.63245	0.743767	0.179451	0.120425	0.00615742	0.00695772	0.359402	0.369672	-0.704586	-0.708139	-0.0248548	-0.0235662	0.842983	0.583178	-0.466748	-0.319084	-1.26014	-1.45902
A0A7I2V2Q8.A0A7I2V466.P53634_NP.2	A0A7I2V2Q8_HUMAN;A0A7I2V466_HUMAN;CATC_HUMAN	345	345	345	0.988103	<3.8E-308	0.818916	0.890526	0.607867	0.510204	9.99943e-09	1.21803e-08	0.755294	0.79516	0.619555	0.622583	0.911404	0.962815	0.268388	0.21599	0.00106596	0.000641374	-0.0553851	-0.0711472	0.697958	0.694246	0.00294282	0.00245332	-0.512089	-0.508085	0.110788	-0.0464591	1.05973	1.18591
P06858_NP.2	LIPL_HUMAN	345	345	345	0.992698	<3.8E-308	0.232181	0.205322	0.0110753	0.0137139	3.18833e-08	1.44021e-08	0.0447409	0.0405279	0.0526317	0.0925245	0.242891	0.254919	0.842784	0.801446	0.00551751	0.00584483	0.272934	0.26451	-0.66629	-0.683108	-0.0188324	-0.0192056	1.98569	1.72105	1.15325	1.1233	-0.187994	-0.238169
A0A7I2V2Q8.A0A7I2V466.P53634_NP.5	A0A7I2V2Q8_HUMAN;A0A7I2V466_HUMAN;CATC_HUMAN	345	345	345	0.979789	<3.8E-308	0.330649	0.396421	0.0572911	0.0501695	4.14869e-08	5.24325e-08	0.817386	0.76318	0.404881	0.428686	0.566541	0.546766	0.890305	0.840243	-0.00458603	-0.00399474	-0.20814	-0.214335	0.674437	0.668699	0.00220596	0.00287686	-0.869554	-0.8257	0.577559	0.606898	-0.133495	-0.195003
P06858_NP.3	LIPL_HUMAN	345	345	345	0.970777	1.11998e-214	0.098494	0.0435358	0.000959457	0.000338543	1.13698e-07	8.68257e-08	0.0636398	0.0495536	0.0578362	0.0829247	0.0327361	0.0155007	0.154332	0.398081	0.00757919	0.00923699	0.353253	0.382622	-0.632846	-0.63674	-0.0172623	-0.0182204	1.92864	1.75609	2.09762	2.37184	-1.34182	-0.792544
Q9Y5X9_NP.2	LIPE_HUMAN	345	345	345	0.491328	<3.8E-308	0.00875046	0.171148	0.0740276	0.01602	1.72027e-07	7.1596e-06	0.649856	0.100741	0.535165	0.111915	0.485063	0.522711	0.829838	0.25173	0.0125408	0.0065002	0.19753	0.265929	-0.648056	-0.551663	-0.00438179	-0.0158181	0.653886	1.67318	0.710839	0.648536	-0.210151	-1.11807
O15335_NP.3	CHAD_HUMAN	345	345	345	0.990666	6.03709e-299	0.785569	0.656149	0.437361	0.483415	2.1285e-07	3.83025e-08	0.149919	0.11465	0.496475	0.512465	0.000930872	0.000757338	0.035923	0.0287773	0.00125312	0.00203639	-0.0829465	-0.0743112	-0.622218	-0.656462	-0.013468	-0.0146572	0.693963	0.66366	3.28747	3.32165	-1.99162	-2.06174
Q16674_NP.2	MIA_HUMAN	345	345	345	0.980908	<3.8E-308	0.00488355	0.00179463	0.198332	0.140506	4.74372e-07	2.27339e-07	0.116911	0.139535	0.373657	0.589303	0.0728755	0.0953375	0.478218	0.246538	0.0134138	0.014873	0.141429	0.161819	-0.620668	-0.637318	-0.0150908	-0.0141922	0.934117	0.565584	1.8216	1.69027	-0.690583	-1.12706
O15335_NP.5	CHAD_HUMAN	304	304	292	0.950936	8.66886e-150	0.731209	0.616882	0.102962	0.131979	1.42476e-06	1.56722e-06	0.0308809	0.0415374	0.0488231	0.0149386	8.65736e-05	0.00111674	0.699236	0.763674	-0.00156819	-0.00238676	-0.179698	-0.173402	-0.596049	-0.620286	-0.0208065	-0.0205193	2.03696	2.63431	4.02245	3.47525	0.367097	0.298504
A0A0C4DFP6.Q9NQ79.2_NP.2	A0A0C4DFP6_HUMAN;Q9NQ79-2_HUMAN	345	345	345	0.9879	1.02612e-279	7.42653e-09	8.51617e-09	0.858083	0.567248	2.00142e-06	8.75289e-07	0.047312	0.12283	0.00320206	0.00927334	0.00159679	0.00104798	0.219934	0.361499	0.0270967	0.027037	-0.018947	-0.0607545	-0.564027	-0.585412	-0.0184409	-0.0143576	3.0039	2.65296	3.10875	3.23608	-1.15345	-0.859308
P48061.P48061.2.P48061.3.P48061.4_NP.3	P48061-2_HUMAN;P48061-3_HUMAN;P48061-4_HUMAN;SDF1_HUMAN	345	345	345	0.976467	<3.8E-308	0.0174267	0.0289439	0.469015	0.219016	3.54848e-06	7.39303e-06	0.106255	0.237773	0.946259	0.853326	0.0896547	0.19552	0.0556669	0.0802395	0.0114204	0.0105269	0.0803083	0.136972	-0.575158	-0.557674	0.0156979	0.011509	0.0714121	0.196656	1.73982	1.33104	-1.88578	-1.72998
O15335_NP.2	CHAD_HUMAN	345	345	345	0.975476	1.47473e-227	0.125259	0.126089	0.311274	0.240733	3.9193e-06	2.8867e-06	0.0405052	0.0431781	0.0133729	0.0228171	0.000333402	8.80631e-05	0.19351	0.157408	-0.00696094	-0.00691554	-0.106458	-0.122841	-0.542524	-0.5478	-0.0188881	-0.0185608	2.49474	2.28432	3.51127	3.82815	-1.21243	-1.31292
O15335_NP.1	CHAD_HUMAN	345	345	345	0.991908	<3.8E-308	0.744298	0.754901	0.831157	0.934334	4.83734e-06	1.02587e-05	0.161985	0.227073	0.185954	0.236412	0.00107727	0.000817267	0.209714	0.154617	0.0015244	0.00146352	0.0230964	0.00895222	-0.553878	-0.535549	-0.0132718	-0.0114949	1.37084	1.2306	3.29368	3.38326	-1.20582	-1.373
P00746_NP.4	CFAD_HUMAN	345	345	345	0.984966	1.18452e-263	3.40354e-05	2.24628e-05	0.531219	0.434735	5.48621e-06	5.29768e-06	0.175924	0.109696	0.746139	0.908736	0.48048	0.413719	0.906651	0.853909	0.0201786	0.0206193	-0.0697793	-0.0869348	-0.566282	-0.56639	0.0132099	0.0155977	0.344683	0.121863	0.725491	0.839355	-0.115808	-0.181581
P00746_NP.3	CFAD_HUMAN	345	345	345	0.988009	<3.8E-308	0.000342869	0.000227848	0.214111	0.25461	7.82432e-06	1.05329e-05	0.0214463	0.0167673	0.625084	0.672438	0.316494	0.368115	0.262086	0.384954	0.0173276	0.017858	-0.138185	-0.126764	-0.555074	-0.547204	0.022445	0.0233609	0.518893	0.4492	1.02757	0.923655	-1.10552	-0.856607
O15204.O15204.2_NP.4	ADEC1_HUMAN;O15204-2_HUMAN	341	341	338	0.981357	9.65489e-243	0.425634	0.370523	0.174916	0.292677	1.28902e-05	4.15303e-05	0.0315083	0.0399156	0.546383	0.513225	0.816402	0.942519	0.42722	0.792991	0.00378536	0.00421434	-0.148662	-0.114138	0.53596	0.497919	-0.0212654	-0.0201143	-0.631	-0.677407	0.235232	0.0723458	0.769891	0.251912
P05452_NP.4	TETN_HUMAN	345	345	345	0.967064	<3.8E-308	0.887764	0.976526	0.790743	0.906054	1.42465e-05	3.55412e-06	0.380522	0.227961	0.58506	0.706259	0.310504	0.293233	0.0139702	0.0237001	0.000673135	-0.000139242	0.0293347	0.0129449	-0.535787	-0.568983	-0.00848621	-0.011582	0.576921	0.395072	-1.03519	-1.06454	-2.41953	-2.20765
A0A0C4DFP6.Q9NQ79.2_NP.5	A0A0C4DFP6_HUMAN;Q9NQ79-2_HUMAN	345	345	345	0.992586	<3.8E-308	4.1945e-08	4.69017e-08	0.117286	0.107775	2.03208e-05	4.21585e-05	0.000635914	0.000709467	0.126801	0.136987	0.0753994	0.0589998	0.141723	0.139682	0.0260303	0.0259658	0.168841	0.173611	-0.511799	-0.491985	-0.0324371	-0.0321897	1.57268	1.5336	1.76934	1.88196	-1.4038	-1.41288
P03956_NP.3	MMP1_HUMAN	307	311	297	0.775697	<3.8E-308	0.207374	0.371306	0.679363	0.725696	2.11689e-05	1.36714e-06	0.108857	0.0503482	0.291753	0.15941	0.621706	0.358359	0.0546776	0.0597146	0.00628972	0.00433336	0.0489059	0.0403614	0.549177	0.609273	-0.0171191	-0.020338	1.18308	1.53634	-0.539917	0.977673	2.06532	1.96755
D3YTG3_NP.5	D3YTG3_HUMAN	342	343	341	0.946955	3.40859e-169	3.06185e-10	1.02638e-09	0.837095	0.847091	2.16827e-05	0.000149034	0.306335	0.376262	0.0872344	0.0581131	0.363932	0.314099	0.531814	0.396025	0.0299236	0.0292441	-0.0219945	-0.0208251	-0.506919	-0.455789	0.00957222	0.00835732	1.75464	1.96374	0.897141	1.00441	-0.596883	-0.81822
A0A0C4DFP6.Q9NQ79.2_NP.4	A0A0C4DFP6_HUMAN;Q9NQ79-2_HUMAN	342	342	340	0.906611	<3.8E-308	1.98334e-09	2.27017e-07	0.728431	0.729779	2.27891e-05	6.20124e-05	0.205673	0.206127	0.149362	0.222869	0.105706	0.0305496	0.0720153	0.0459593	0.0289687	0.0249641	0.0377266	-0.0377541	-0.515065	-0.489199	0.0120581	0.0121174	1.49169	1.26803	1.62297	2.18606	-1.76135	-1.96666
P29966_NP.4	MARCS_HUMAN	345	345	345	0.975165	<3.8E-308	0.0309622	0.077154	0.0270414	0.0545823	2.7291e-05	5.9806e-05	0.130211	0.0652024	0.603337	0.617655	0.164968	0.190523	0.0477022	0.0566734	0.0102717	0.00842277	-0.244013	-0.212409	-0.514684	-0.492927	-0.0145837	-0.0178223	-0.546132	-0.525766	-1.41084	-1.33266	-1.93572	-1.86675
P06858_NP.4	LIPL_HUMAN	345	345	345	0.953053	<3.8E-308	0.00655875	0.00912799	0.00033082	0.00123579	2.83203e-05	7.44422e-06	0.00138781	0.00322946	0.0393864	0.0463307	0.287945	0.204601	0.594922	0.3735	0.0127839	0.0122498	0.392905	0.352761	-0.506318	-0.542661	-0.0305535	-0.0280983	2.1408	2.06901	1.0637	1.26968	-0.511041	-0.855261
A0A0C4DGV8.Q13214.Q13214.2_NP.4	A0A0C4DGV8_HUMAN;Q13214-2_HUMAN;SEM3B_HUMAN	344	345	344	0.952086	4.90513e-178	0.00962696	0.0122052	0.364874	0.50336	3.44609e-05	0.000146683	0.0023217	0.00145787	0.254625	0.423843	0.70785	0.783208	0.957171	0.912115	-0.0125709	-0.0121488	0.100943	0.0744308	0.517609	0.472864	-0.0300232	-0.0313546	-1.21223	-0.849496	-0.384801	-0.282133	0.0529583	-0.108695
P27169_NP.4	PON1_HUMAN	345	345	345	0.978224	<3.8E-308	0.160479	0.122077	0.000114529	4.83806e-05	3.75449e-05	5.94022e-05	0.369542	0.645927	0.352019	0.566406	0.0767813	0.154153	0.006391	0.0333082	-0.00646532	-0.00717621	-0.415878	-0.441767	-0.490126	-0.480552	-0.00837533	-0.00431721	0.948834	0.588527	1.74491	1.41407	-2.59164	-2.03291
P48061.P48061.2.P48061.3.P48061.4_NP.5	P48061-2_HUMAN;P48061-3_HUMAN;P48061-4_HUMAN;SDF1_HUMAN	345	345	345	0.939741	<3.8E-308	0.898687	0.712326	0.491609	0.254118	4.69997e-05	5.97828e-06	0.4146	0.861927	0.358752	0.527373	0.468538	0.360716	0.43878	0.312071	-0.000611343	0.0017617	0.0765685	0.126397	-0.504989	-0.560505	-0.00794749	-0.00168491	0.976638	0.66895	0.744596	0.934345	-0.76417	-0.992975
P00746_NP.1	CFAD_HUMAN	345	345	345	0.991589	<3.8E-308	0.00304489	0.00341873	0.407856	0.384414	5.33655e-05	2.51013e-05	0.0132349	0.00713086	0.295336	0.290323	0.819841	0.937594	0.654022	0.592698	0.0143865	0.0141694	-0.0925815	-0.0970178	-0.503505	-0.524177	0.024343	0.0263843	1.11894	1.12738	0.234937	0.0805301	-0.444233	-0.528723
Q16674_NP.3	MIA_HUMAN	317	317	310	0.94323	1.77798e-149	0.000273513	0.00465522	0.297885	0.697383	6.49866e-05	0.000607872	0.220656	0.506983	0.747437	0.596906	0.309084	0.272614	0.60529	0.557932	0.018206	0.0143892	0.121355	0.046239	-0.521555	-0.455371	-0.0124819	-0.00689675	0.362867	0.608418	1.0961	1.20697	-0.522881	-0.605166
P06396_NP.5	GELS_HUMAN	345	345	345	0.982907	3.62281e-254	0.250131	0.312275	0.00623803	0.00702173	7.08048e-05	3.74277e-05	0.728594	0.652274	0.768361	0.777263	0.530612	0.641199	0.430759	0.362406	-0.00548316	-0.00481461	-0.303635	-0.299111	-0.488788	-0.507393	0.00335192	0.00435121	-0.310738	-0.298339	-0.638929	-0.474575	-0.771423	-0.891513
P29122.P29122.2_NP.4	P29122-2_HUMAN;PCSK6_HUMAN	345	344	344	0.928604	2.63997e-149	0.972128	0.828864	0.0599509	0.0905169	8.00165e-05	0.000186358	0.633638	0.470212	0.366496	0.375518	0.229595	0.0985931	0.0236998	0.0135795	0.000163893	-0.00102665	-0.205055	-0.186721	0.478584	0.45852	0.00454916	0.00698026	-0.938767	-0.932716	-1.20753	-1.68249	-2.18926	-2.42048
P06858_NP.1	LIPL_HUMAN	344	345	344	0.893308	<3.8E-308	0.0629654	0.081693	4.31908e-05	3.27067e-06	8.39415e-05	1.90295e-05	0.0215554	0.0287141	0.0586918	0.0133621	0.312403	0.675933	0.989995	0.734928	0.0087903	0.00810056	0.451504	0.507645	-0.477625	-0.512364	-0.0219756	-0.0205864	1.9687	2.54138	1.01338	0.412608	0.012097	-0.321607
O43852.O43852.3_NP.2	CALU_HUMAN;O43852-3_HUMAN	345	345	345	0.986761	<3.8E-308	0.199485	0.276621	0.22671	0.198686	9.4411e-05	5.54714e-05	0.2505	0.305645	0.945254	0.901356	0.187609	0.18166	0.620849	0.514419	-0.00625937	-0.00529143	0.136679	0.144947	0.491138	0.506088	-0.0113658	-0.0101026	0.0741099	-0.13341	-1.37484	-1.38987	-0.495304	-0.651153
P61978.2_NP.1	P61978-2_HUMAN	344	345	344	0.983792	2.38245e-257	0.506374	0.582269	0.521074	0.645039	9.57988e-05	0.000310922	0.582645	0.463935	0.0699059	0.0525391	0.449169	0.303007	0.922265	0.840658	-0.0032276	-0.00266892	-0.0722119	-0.0517816	0.488694	0.450548	0.00538723	0.00717406	-1.94642	-2.0806	-0.785654	-1.06861	-0.0970215	-0.199706
Q9Y5C1_NP.2	ANGL3_HUMAN	345	345	345	0.952216	9.51e-179	7.49103e-06	1.86325e-06	0.0516035	0.0622487	0.000106149	0.000815897	0.505849	0.579276	0.563711	0.211072	0.223472	0.100338	0.497699	0.529923	0.0216916	0.0230173	0.215838	0.205656	-0.477283	-0.408909	0.00643859	0.00533778	0.610211	1.31631	1.24335	1.67129	0.664915	0.612734
P05090_NP.3	APOD_HUMAN	345	345	345	0.982547	1.25001e-252	0.307936	0.264605	3.78123e-08	2.18975e-08	0.000131447	0.000197562	0.000171537	0.000166711	0.680161	0.426303	0.691899	0.711422	0.0609622	0.0555273	0.00451932	0.00493058	-0.57765	-0.586359	-0.436996	-0.423844	-0.034107	-0.034069	-0.404473	-0.778428	-0.375397	-0.34938	-1.70964	-1.74188
A0A1W2PS24.P04439.Q5SRN5.Q5SRN7_NP.5	A0A1W2PS24_HUMAN;HLAA_HUMAN;Q5SRN5_HUMAN;Q5SRN7_HUMAN	345	342	342	0.616563	3.40866e-37	0.462559	0.857669	0.869977	0.844207	0.000137576	0.0272864	0.763532	0.0280012	0.0213875	0.00284864	0.644563	0.473607	0.304557	0.154302	0.00357404	-0.000859476	-0.018467	0.0218481	-0.478315	-0.270931	-0.00297992	-0.0215238	-2.49861	-3.20126	-0.481154	-0.736707	1.02468	-1.40201
Q9NQW7.3_NP.5	Q9NQW7-3_HUMAN	345	345	345	0.943818	5.24553e-167	0.124068	0.122104	1.02893e-05	8.69622e-06	0.000153428	0.000574633	0.290019	0.326848	0.0116157	0.0514943	0.035496	0.0593374	0.906362	0.555754	-0.00711599	-0.00722853	-0.479142	-0.488267	0.451053	0.413822	0.00991867	0.00928655	-2.59403	-2.01879	-2.08376	-1.88712	0.111631	0.565123
P05090_NP.2	APOD_HUMAN	345	345	345	0.982883	<3.8E-308	0.0372131	0.0204204	2.29334e-09	3.55788e-10	0.000170307	3.72824e-05	0.00593456	0.0123396	0.156385	0.213559	0.406211	0.435491	0.21935	0.198389	0.00943008	0.0104246	-0.641826	-0.670555	-0.437488	-0.477355	-0.0253145	-0.02283	1.41845	1.23519	0.801781	0.747175	-1.13984	-1.18487
Q9H4G4_NP.4	GAPR1_HUMAN	345	345	345	0.987168	2.28852e-275	0.00491652	0.00695189	0.660222	0.543391	0.000255368	0.000509671	0.200917	0.334032	0.601193	0.61935	0.193335	0.201566	0.012341	0.017599	0.0136542	0.0131537	-0.0491853	-0.0682897	-0.454978	-0.433853	-0.0125326	-0.00950154	0.558872	0.533413	1.34428	1.32537	-2.49292	-2.37406
A0A8C8KD64.P19021.P19021.3.P19021.4.P19021.5.P19021.6_NP.5	A0A8C8KD64_HUMAN;AMD_HUMAN;P19021-3_HUMAN;P19021-4_HUMAN;P19021-5_HUMAN;P19021-6_HUMAN	345	345	345	0.98269	3.09385e-253	0.394139	0.341185	0.193739	0.102137	0.000273584	0.000265918	0.999977	0.936581	0.907356	0.922526	0.00598412	0.00302138	0.0300911	0.0133766	0.00407036	0.00451921	0.143988	0.180121	-0.447821	-0.44598	2.77822e-07	-0.000765577	-0.123057	0.102206	2.82206	3.02884	-2.1349	-2.4224
P01011_NP.4	AACT_HUMAN	345	345	345	0.979447	<3.8E-308	0.682999	0.579127	0.858057	0.895494	0.000295869	0.000599074	0.447895	0.354052	0.00902513	0.00484878	0.924821	0.71581	0.128493	0.213418	-0.00195676	-0.00265664	0.019861	0.0145795	-0.446861	-0.423157	0.00737647	0.00900503	2.7849	3.00539	0.0966817	0.372857	-1.49887	-1.22556
Q6Q788_NP.5	APOA5_HUMAN	345	345	345	0.993035	<3.8E-308	0.901289	0.923683	7.53179e-05	7.30081e-05	0.000318004	0.000248692	0.683516	0.56997	0.957655	0.904213	0.135349	0.119949	0.968336	0.881232	0.000588211	0.000453342	0.440265	0.440189	0.439988	0.446957	0.00392092	0.00545308	-0.0557713	-0.126141	1.51699	1.57653	-0.0386775	-0.145275
Q01523_NP.4	DEF5_HUMAN	345	345	345	0.992795	<3.8E-308	0.163212	0.116751	0.358817	0.527746	0.000353155	0.000818801	0.0134014	0.016382	0.611563	0.619863	0.726797	0.770987	0.885255	0.701795	0.00671393	0.00756508	0.102328	0.0704807	0.442642	0.414617	-0.0242214	-0.0235332	0.540939	0.529025	-0.359287	-0.299695	0.142566	0.378775
Q9NQ30_NP.5	ESM1_HUMAN	344	344	344	0.986495	8.46145e-271	0.100396	0.0887164	0.0775833	0.0410187	0.00046549	0.000213997	0.317937	0.325486	0.555512	0.504543	0.000451428	0.000810765	0.786891	0.680018	0.0079278	0.00820382	-0.197668	-0.228724	-0.434274	-0.459216	0.00979497	0.00962998	-0.628972	-0.7111	3.64981	3.47685	0.267561	0.407656
E9PFZ2_NP.2	E9PFZ2_HUMAN	345	345	345	0.984594	7.59755e-262	0.00184769	0.00872733	0.961666	0.938742	0.000467408	0.00249737	0.331015	0.343678	0.000363596	0.000417958	0.000129432	0.000184233	0.747011	0.823064	0.0146864	0.0124417	-0.00521678	-0.00840745	-0.422002	-0.366736	-0.0092373	-0.00906926	3.733	3.7231	3.8751	3.81427	-0.310392	-0.216851
P19652_NP.4	A1AG2_HUMAN	345	345	345	0.977936	2.43452e-235	0.131784	0.093921	0.472924	0.588921	0.000499348	0.000373594	0.117922	0.116974	0.729039	0.960201	0.96341	0.914427	0.943543	0.977341	-0.00724917	-0.00803713	0.0799139	0.0599868	-0.43051	-0.438942	0.0152528	0.0152485	-0.368461	-0.0529211	0.0471087	0.11003	-0.0698692	0.0279421
P04406_NP.1	G3P_HUMAN	345	345	345	0.98591	1.89257e-268	0.350001	0.416133	0.0972024	0.0519498	0.000504877	0.000441084	0.21029	0.114513	0.0058743	0.0129109	0.103093	0.101481	0.429971	0.549298	0.00440893	0.00383396	-0.181609	-0.212893	0.422306	0.426598	0.0119907	0.0151103	-2.8928	-2.6071	-1.64666	-1.6538	-0.764844	-0.579963
O95445_NP.3	APOM_HUMAN	345	345	345	0.983939	9.07928e-259	0.584075	0.617276	0.0625326	0.112697	0.000527174	0.000588437	0.431661	0.370121	0.0327905	0.0523218	0.994742	0.833313	0.0418759	0.0328549	-0.00260228	-0.00238036	-0.205692	-0.175424	-0.424266	-0.421464	-0.0075818	-0.0086609	-2.25461	-2.05268	0.00669722	-0.214352	-1.99296	-2.0951
P59666_NP.3	DEF3_HUMAN	345	345	345	0.995733	<3.8E-308	0.947193	0.989535	0.0673883	0.107399	0.000555101	0.000618978	0.0537424	0.0468864	0.0191003	0.0173225	0.287622	0.305733	0.360624	0.375417	-0.000320944	-6.36091e-05	0.205946	0.181327	0.430825	0.427435	-0.0190067	-0.0196019	2.52561	2.56711	1.10285	1.06307	-0.910727	-0.883727
P27169_NP.3	PON1_HUMAN	345	345	345	0.935203	<3.8E-308	0.25582	0.226556	0.0805821	0.132203	0.00059019	0.000165012	0.532466	0.527143	0.498719	0.299255	0.062773	0.145204	0.51889	0.274736	-0.00545223	-0.00576897	-0.194579	-0.166566	-0.424103	-0.463083	-0.00606977	-0.00611277	0.718508	1.09652	1.91243	1.48684	-0.635503	-1.07035
P60985.P60985.2_NP.2	KTDAP_HUMAN;P60985-2_HUMAN	345	345	345	0.988096	<3.8E-308	0.697514	0.607996	0.468865	0.678645	0.00067017	0.000981081	0.994721	0.920097	0.0101505	0.0119289	0.0116425	0.0224432	0.652851	0.551477	-0.00185775	-0.00245676	-0.0802667	-0.0459919	-0.4185	-0.406102	6.4119e-05	0.000974102	2.73455	2.6793	2.59061	2.34681	0.441742	0.586106
A0A087WSX0_NP.4	LV545_HUMAN	336	335	333	0.995987	<3.8E-308	0.116616	0.0725365	1.09258e-05	1.36247e-05	0.000696367	0.000977966	0.048022	0.055537	0.337849	0.208778	0.275699	0.243728	0.810836	0.7116	-0.00728376	-0.00835947	0.481795	0.477445	-0.405715	-0.395146	-0.0186431	-0.0180912	1.00235	1.3182	-1.08898	-1.16739	0.226128	0.350103
O43852.O43852.3_NP.5	CALU_HUMAN;O43852-3_HUMAN	345	345	345	0.989724	<3.8E-308	0.722117	0.74161	0.926323	0.896857	0.000720349	0.000889399	0.719926	0.88087	0.214965	0.333879	0.0780206	0.0428666	0.596149	0.635192	-0.0017275	-0.00160303	-0.0104106	0.014607	0.422812	0.41576	-0.00353195	-0.00147743	-1.33556	-1.04122	-1.83473	-2.11167	-0.52897	-0.473954
P00746_NP.2	CFAD_HUMAN	345	345	345	0.982703	2.70327e-253	0.0552163	0.070544	0.805825	0.767302	0.000742609	0.00125155	0.0939283	0.10754	0.825758	0.827289	0.217088	0.262705	0.55562	0.638922	0.00938665	0.0088744	0.0278212	0.0335778	-0.423973	-0.406321	0.0166199	0.016007	0.238092	0.236578	1.29031	1.17364	0.591406	0.472013
P06732_NP.1	KCRM_HUMAN	319	311	306	0.953176	<3.8E-308	0.172425	0.183028	0.000258589	0.000274579	0.000782143	0.00139485	0.00010849	0.000191814	0.0774457	0.0575177	0.81345	0.987771	0.000145508	0.000269132	0.00647486	0.00642035	-0.411249	-0.41611	-0.415628	-0.401464	0.0401754	0.0393013	-1.82807	-1.99914	-0.238022	0.0157102	-3.90448	-3.80184
P03956_NP.1	MMP1_HUMAN	311	317	303	0.598031	<3.8E-308	0.539499	0.42	0.549031	0.2385	0.000785493	0.00594073	0.0992223	0.0977301	0.0808562	0.086223	0.585801	0.0959785	0.819895	0.21662	-0.00314941	-0.00412935	0.072906	0.143165	0.446265	0.363502	-0.0176279	-0.0176599	1.9977	1.95794	0.603699	1.8432	-0.246396	1.33528
A0A3B3ITK0.P35442_NP.5	A0A3B3ITK0_HUMAN;TSP2_HUMAN	345	345	345	0.988467	2.86789e-283	0.547787	0.673533	0.00167058	0.00109058	0.000786492	0.000598472	0.0151662	0.00890097	0.173383	0.197217	0.314871	0.422515	0.693356	0.587506	0.0028449	0.00198703	0.34728	0.359839	0.408897	0.416757	0.0234032	0.0251426	-1.42877	-1.34857	-1.01777	-0.809254	0.38338	0.525702
P49862_NP.3	KLK7_HUMAN	343	344	342	0.935616	<3.8E-308	0.716168	0.970656	0.363559	0.168343	0.000787896	0.000956801	0.587527	0.680925	0.186922	0.593482	0.943896	0.346281	0.110601	0.219481	0.00175378	0.00017921	-0.101992	-0.156316	-0.417698	-0.414998	-0.00535235	-0.00409802	1.41487	0.57741	0.0726352	0.982532	-1.58882	-1.23414
P19823_NP.4	ITIH2_HUMAN	345	345	345	0.983879	<3.8E-308	0.815772	0.912927	0.345769	0.473495	0.000813321	0.000283203	0.926844	0.849654	0.0105854	0.0282442	0.435541	0.449558	0.396373	0.354261	0.00112876	0.000528763	-0.105939	-0.0803707	-0.417473	-0.452457	-0.000902019	0.00185884	2.75613	2.35816	0.808198	0.782272	-0.844642	-0.920945
P48061.P48061.2.P48061.3.P48061.4_NP.2	P48061-2_HUMAN;P48061-3_HUMAN;P48061-4_HUMAN;SDF1_HUMAN	345	345	345	0.977669	<3.8E-308	0.196332	0.160799	0.274769	0.192493	0.000838156	0.000502862	0.106559	0.145372	0.340966	0.332866	0.0387817	0.0517661	0.328179	0.343009	0.00623946	0.00676809	0.1222	0.145753	-0.414566	-0.431813	0.0158148	0.0142517	1.01795	1.03433	2.13821	2.01018	-0.969627	-0.939507
P09110_NP.1	THIK_HUMAN	340	340	338	0.994892	<3.8E-308	0.122955	0.112876	0.0812163	0.076259	0.000882165	0.000680714	0.198324	0.188222	0.00887714	0.010801	0.881341	0.846051	0.336198	0.268947	-0.0074519	-0.00769546	-0.195747	-0.199956	0.413003	0.424004	0.0125112	0.0128583	-2.79959	-2.73909	-0.152851	-0.199741	0.949661	1.09695
A0A0A0MRJ7.P12259_NP.2	A0A0A0MRJ7_HUMAN;FA5_HUMAN	345	345	345	0.980536	<3.8E-308	0.00175719	0.00184038	0.000380438	0.00024848	0.000897575	0.000819715	0.297217	0.268391	0.0416065	0.0368439	1.21184e-05	3.85657e-05	0.341694	0.476732	0.0147071	0.0146635	-0.387999	-0.40089	-0.398818	-0.402486	-0.00987325	-0.0104992	2.11258	2.16796	4.42969	4.16612	0.912332	0.683555
P58335.4_NP.1	P58335-4_HUMAN	345	345	345	0.979522	7.72767e-241	0.0110378	0.00536736	0.10597	0.176253	0.000941441	0.000714991	0.222581	0.255565	0.107858	0.119059	0.885714	0.950663	0.332887	0.360241	0.0123965	0.0135999	-0.18224	-0.152445	-0.413132	-0.423038	-0.0120195	-0.0112081	1.73209	1.67979	0.149208	0.0642641	-0.966431	-0.913521
Q9Y5C1_NP.3	ANGL3_HUMAN	345	345	345	0.883421	5.8389e-115	0.000364729	0.00158672	0.285182	0.10352	0.000994807	0.00322203	0.959649	0.945763	0.528474	0.250935	0.0643567	0.328397	0.391263	0.375942	0.0173994	0.015464	0.119886	0.183754	-0.409579	-0.367763	0.000496104	-0.000670448	0.675305	1.23707	1.91762	1.01651	0.852229	0.884627
P05452_NP.5	TETN_HUMAN	345	345	345	0.816316	<3.8E-308	0.683007	0.451746	0.495408	0.823977	0.00100365	0.00703097	0.561737	0.875591	0.043412	0.00343803	0.911664	0.80102	0.0477136	0.86277	-0.00196928	-0.00364707	0.0762171	0.0249775	-0.408102	-0.335081	0.00567514	0.00153807	2.16358	3.15928	-0.114396	0.261116	-1.9672	-0.172051
P19827_NP.4	ITIH1_HUMAN	345	345	345	0.98746	<3.8E-308	0.36238	0.412985	0.72444	0.94062	0.00101729	0.000932748	0.698328	0.853231	0.0223742	0.0220258	0.228074	0.184067	0.521951	0.780305	-0.00437619	-0.00393845	0.0392379	0.00830224	-0.405919	-0.409566	-0.00377424	-0.00180394	2.43846	2.4484	1.23902	1.36774	-0.631917	-0.27558
A0A087WVQ9.A0A7I2V659.P68104_NP.2	A0A087WVQ9_HUMAN;A0A7I2V659_HUMAN;EF1A1_HUMAN	345	345	345	0.665613	1.65162e-45	0.533566	0.0647296	0.0392763	0.0839224	0.00104077	0.000113318	0.224249	0.287425	0.207426	0.120632	0.95377	0.846913	0.781714	0.168572	-0.00302424	-0.00895377	-0.232752	-0.19413	0.409722	0.481693	0.0119812	0.0104391	-1.35761	-1.66522	0.0602073	-0.19963	0.276485	1.36969
P35625_NP.3	TIMP3_HUMAN	345	345	345	0.958352	9.37347e-189	0.908815	0.842128	0.804449	0.694343	0.00109052	0.00140166	0.142191	0.339822	0.359689	0.283289	0.234777	0.15855	0.0920761	0.110875	0.000553799	0.000963426	-0.0277497	-0.0440622	0.40628	0.397361	-0.0144139	-0.00936892	-0.981568	-1.1505	-1.22986	-1.46063	-1.67705	-1.58741
P17655_NP.5	CAN2_HUMAN	345	345	345	0.96595	<3.8E-308	0.0162986	0.0122489	0.207646	0.314673	0.00110814	0.000583209	0.886442	0.950504	0.99106	0.85871	0.397328	0.526353	0.0423653	0.072365	0.0117798	0.0122994	-0.142777	-0.113984	-0.409699	-0.43281	-0.00141405	-0.000615198	-0.0121182	0.192706	0.884286	0.662393	-2.04272	-1.8086
Q9UHF0.Q9UHF0.2_NP.2	Q9UHF0-2_HUMAN;TKNK_HUMAN	342	341	341	0.968969	7.65497e-208	0.0361935	0.0249756	0.00360375	0.000742395	0.00112648	0.00151712	0.00176597	0.00183268	0.0468904	0.0694736	0.000628606	0.00373985	0.575426	0.493224	0.00983637	0.0105516	0.320249	0.372646	-0.392821	-0.383068	-0.0299197	-0.0298696	2.07561	1.89863	3.48191	2.9509	-0.542918	-0.665521
A0A7I2V2Q8.A0A7I2V466.P53634_NP.1	A0A7I2V2Q8_HUMAN;A0A7I2V466_HUMAN;CATC_HUMAN	303	318	300	0.872688	<3.8E-308	0.20555	0.340548	0.413099	0.723596	0.00114967	0.00126958	0.33054	0.436828	0.627287	0.423672	0.270561	0.159242	0.76814	0.728347	-0.00686707	-0.00500492	-0.0996802	-0.041701	0.441285	0.423646	-0.0102934	-0.0079651	-0.558681	-0.891988	1.22616	1.51838	0.32599	-0.372017
Q96LY2_NP.4	CC74B_HUMAN	344	341	341	0.953999	2.02788e-179	0.0167134	0.019137	0.00318022	0.00524606	0.00118544	0.000772763	0.813287	0.721768	0.124425	0.0968501	0.336841	0.564223	0.6304	0.909976	0.0116568	0.011399	0.334579	0.31609	-0.405678	-0.420515	0.00231604	0.00348848	1.64925	1.78091	0.999808	0.599344	-0.482597	-0.113271
P48061.P48061.2.P48061.3.P48061.4_NP.4	P48061-2_HUMAN;P48061-3_HUMAN;P48061-4_HUMAN;SDF1_HUMAN	345	345	345	0.937557	<3.8E-308	0.120033	0.102339	0.98423	0.884089	0.00120588	0.000209876	0.701114	0.7302	0.0446418	0.12393	0.17485	0.232531	0.111643	0.159449	0.00757492	0.00795162	0.00222834	0.0164155	-0.405043	-0.464329	-0.00378597	-0.0033975	2.16968	1.65828	1.41315	1.24157	-1.59275	-1.40632
Q9HCU4_NP.2	CELR2_HUMAN	337	336	332	0.781384	<3.8E-308	0.16559	0.220741	0.184418	0.346783	0.00127051	0.0642999	0.83699	0.840591	0.519947	0.630574	0.849034	0.944388	0.903299	0.553006	0.00688391	0.00617949	-0.154177	-0.111042	-0.415551	-0.241255	-0.0020758	-0.00206325	-0.705674	-0.53619	0.202284	-0.0753664	0.125443	0.622944
P41091_NP.1	IF2G_HUMAN	340	343	339	0.908916	<3.8E-308	0.441129	0.328374	0.0718091	0.0910836	0.00128392	0.000233297	0.139171	0.0523464	0.0454361	0.0206171	0.136358	0.10708	0.536882	0.682342	-0.00369353	-0.00455526	-0.202	-0.184171	0.397932	0.443036	0.0144375	0.0184279	-2.12443	-2.39113	-1.53372	-1.61282	-0.606435	-0.390478
A0A3B3ITK0.P35442_NP.2	A0A3B3ITK0_HUMAN;TSP2_HUMAN	345	345	345	0.97836	9.01333e-237	0.450401	0.481061	1.81655e-06	6.52646e-06	0.00138614	0.00105652	0.0214372	0.013858	0.843579	0.986394	0.830804	0.867811	0.0462515	0.05448	0.00346606	0.00324408	0.516536	0.488317	0.377489	0.387799	0.0214962	0.0230717	0.200626	0.0173846	0.209762	0.163821	1.88535	1.82345
P24534_NP.5	EF1B_HUMAN	344	344	344	0.991854	3.85658e-308	0.0888168	0.0604169	0.0484599	0.0302907	0.00143558	0.00079395	0.475015	0.740623	0.124369	0.123911	0.136574	0.164762	0.532007	0.641065	-0.00825668	-0.00909242	-0.222117	-0.24337	0.397728	0.417922	0.00704673	0.00325632	-1.65049	-1.64837	-1.54359	-1.43657	-0.621737	-0.462596
P24534_NP.2	EF1B_HUMAN	344	345	344	0.993466	<3.8E-308	0.213508	0.275337	0.0389158	0.0468789	0.00146108	0.00203144	0.236084	0.208044	0.0614529	0.0590875	0.199502	0.195411	0.576749	0.423767	-0.00601555	-0.00525779	-0.232613	-0.223135	0.395464	0.382117	0.0116538	0.0123473	-2.00637	-2.01895	-1.32828	-1.33645	-0.554047	-0.791839
Q6UX71_NP.5	PXDC2_HUMAN	341	328	328	0.775655	<3.8E-308	0.155183	0.213571	0.998954	0.883085	0.00146841	0.000654055	0.301066	0.699004	8.2393e-06	0.000676103	0.256132	0.335432	0.227057	0.603612	0.00676796	0.00607204	0.000144127	0.016585	0.388761	0.427748	0.010172	0.00389821	-4.74391	-3.68503	1.14801	0.998511	-1.19963	-0.528386
Q13442_NP.2	HAP28_HUMAN	333	308	303	0.192334	0.000763848	0.541943	0.637308	0.203738	0.984122	0.00147679	0.0921569	0.0193177	0.738926	0.151184	0.620081	0.162079	0.0204145	0.308373	0.936531	0.00303428	-0.00244883	-0.148737	0.00242842	0.403215	0.221643	0.0235594	-0.00348855	-1.56024	-0.561771	-1.49748	-2.60055	-1.0604	0.086477
P09110_NP.2	THIK_HUMAN	322	315	312	0.974716	<3.8E-308	0.00459958	0.00272976	0.4394	0.610602	0.00148474	0.000960078	0.212266	0.269428	0.0921027	0.0967978	0.82531	0.450744	0.320063	0.22673	-0.0142908	-0.0154273	-0.0897047	-0.0602463	0.404439	0.428984	0.0125909	0.0113683	-1.88709	-1.89761	-0.235529	-0.821279	1.04607	1.29776
A0A0C4DFP6.Q9NQ79.2_NP.3	A0A0C4DFP6_HUMAN;Q9NQ79-2_HUMAN	345	345	345	0.957706	<3.8E-308	0.00627818	0.0107651	0.158365	0.437007	0.00149439	0.00277504	0.00367631	0.00596988	0.00930254	0.0673922	0.209387	0.193074	0.202777	0.331161	0.0131629	0.0123901	0.156835	0.0871436	-0.391166	-0.371643	-0.0283908	-0.0271091	2.77303	1.96361	1.28727	1.34745	-1.25496	-0.966041
P06396_NP.2	GELS_HUMAN	345	345	345	0.97217	<3.8E-308	0.134878	0.250457	0.569977	0.528372	0.00158731	0.00141125	0.744647	0.936368	0.243113	0.291572	0.101739	0.207162	0.229281	0.209191	0.00731303	0.00562464	0.0643124	0.0714741	-0.396548	-0.401416	-0.00322544	-0.000791573	1.26372	1.14312	1.71232	1.32051	-1.20746	-1.26303
O60279_NP.2	SUSD5_HUMAN	345	345	345	0.973922	4.83742e-223	2.74814e-06	2.72534e-06	0.0302241	0.0290554	0.00166517	0.00155733	0.612562	0.60965	0.432218	0.380014	0.00597388	0.0141701	0.663757	0.50285	0.0226188	0.0226502	-0.239202	-0.241179	-0.38364	-0.38645	-0.00487423	-0.0049192	0.825897	0.924172	2.80571	2.50299	-0.423926	-0.654145
P60985.P60985.2_NP.3	KTDAP_HUMAN;P60985-2_HUMAN	345	344	344	0.961984	7.51277e-195	0.942736	0.833915	0.982273	0.738545	0.00180533	0.000414739	0.591675	0.418331	0.134601	0.114485	0.00395369	0.00538396	0.7448	0.997014	-0.000347656	-0.00100744	-0.00248341	-0.037035	-0.387927	-0.436568	-0.00527764	-0.00790649	1.60057	1.67638	2.99034	2.86553	-0.322508	-0.00368012
B8ZZE5.Q9H1Z8_NP.5	AUGN_HUMAN;B8ZZE5_HUMAN	300	300	290	0.959253	<3.8E-308	0.0172331	0.0372639	0.54864	0.731406	0.0018173	0.00237682	0.0877381	0.164815	9.45426e-05	0.000723387	0.435763	0.434696	0.0204056	0.025328	0.0123168	0.0107245	-0.0717502	-0.0409228	-0.411125	-0.399139	0.0180255	0.014605	-4.54027	-3.90553	-0.845919	-0.845206	-2.46902	-2.37291
Q9C0C9_NP.2	UBE2O_HUMAN	344	345	344	0.927071	<3.8E-308	0.118026	0.287875	7.70658e-05	0.000627106	0.00181785	0.0186325	0.117726	0.45589	0.219069	0.12703	0.331721	0.487782	0.962107	0.778033	-0.00746502	-0.00510911	-0.443245	-0.385172	0.382353	0.289753	0.0151979	0.00728836	-1.29932	-1.62644	-0.991278	-0.713711	0.0465344	0.278206
P22692_NP.4	IBP4_HUMAN	345	345	345	0.980887	6.32917e-246	0.0493905	0.0310022	0.000114535	0.000232403	0.00182149	0.00239018	0.000122451	0.000126171	0.933947	0.606373	0.137811	0.185002	0.332508	0.389979	-0.00912666	-0.0100291	0.418667	0.399324	0.371189	0.361617	0.0364698	0.036419	-0.0850094	0.528894	-1.47202	-1.31513	0.922673	0.818833
Q92496.Q92496.2_NP.2	FHR4_HUMAN;Q92496-2_HUMAN	338	342	335	0.566228	<3.8E-308	0.0617467	0.179334	0.792223	0.476295	0.00182439	0.267537	0.435284	0.216087	0.0114833	0.533275	0.969794	0.0669195	0.215798	0.202984	0.00910443	0.00661881	0.0298327	0.0817158	-0.391108	-0.139953	-0.00769701	0.0123674	2.80437	-0.696783	0.0400029	1.96521	-1.24538	1.29725
Q96NZ9.Q96NZ9.4_NP.2	PRAP1_HUMAN;Q96NZ9-4_HUMAN	345	345	345	0.994578	<3.8E-308	0.913979	0.941166	0.436394	0.385695	0.00182918	0.00207496	0.0618657	0.0360523	0.0343759	0.0366165	0.451699	0.401428	0.0288955	0.039582	0.000513986	0.000350736	0.0858742	0.0956011	0.381242	0.376133	0.0180636	0.0202679	2.23708	2.20704	-0.766113	-0.853169	2.1436	2.01583
P05019_NP.4	IGF1_HUMAN	344	345	344	0.964903	<3.8E-308	0.544217	0.454502	0.796095	0.942519	0.00184209	0.00267889	0.0912903	0.116025	0.236457	0.360503	0.656198	0.726317	0.919479	0.884762	-0.0029496	-0.00365097	0.0291019	0.00814853	-0.389301	-0.376394	-0.0166377	-0.0155351	1.27248	0.985855	0.462011	0.364522	-0.100709	0.144895
P06681_NP.2	CO2_HUMAN	345	345	345	0.962162	9.30226e-196	0.837345	0.701334	0.00561639	0.00996765	0.00192647	0.00211725	0.955673	0.783791	0.471539	0.577549	0.219854	0.334759	0.38846	0.450519	-0.00099515	-0.00186991	0.312932	0.292631	0.386455	0.3851	0.000546382	-0.0027127	0.773304	0.601553	1.27327	1.00632	-0.859394	-0.756115
Q6Q788_NP.4	APOA5_HUMAN	345	345	345	0.994046	<3.8E-308	0.746089	0.71348	0.0119009	0.0181159	0.00194573	0.00297706	0.522669	0.368132	0.90092	0.798537	0.438735	0.444356	0.86055	0.840697	0.00156986	0.00178183	0.283939	0.266889	0.38612	0.370247	0.00628605	0.00886063	-0.133684	-0.274324	0.803125	0.793999	0.174984	0.200391
Q01523_NP.3	DEF5_HUMAN	331	334	325	0.98819	<3.8E-308	0.0484024	0.0767552	0.00654601	0.010214	0.00199618	0.00174183	6.82056e-05	0.000295038	0.125483	0.15615	0.629246	0.715353	0.603438	0.632863	0.00956873	0.00868383	0.303886	0.290526	0.387424	0.397545	-0.0392011	-0.036004	1.63166	1.52906	-0.49922	-0.381858	-0.509722	-0.474695
Q92619_NP.5	HMHA1_HUMAN	341	343	341	0.924421	<3.8E-308	0.382562	0.675025	0.0381336	0.0143328	0.00203812	0.00588279	0.592675	0.721852	0.217409	0.416786	0.347441	0.575837	0.350107	0.33657	-0.00424078	-0.00202672	-0.234654	-0.276321	0.386972	0.343565	0.00533005	0.00353142	-1.33114	-0.872053	-0.975821	-0.578362	-0.935714	-0.958306
Q92882_NP.2	OSTF1_HUMAN	344	345	344	0.921979	5.73911e-143	0.1867	0.320865	0.11639	0.201322	0.00207689	0.00231876	0.753359	0.543014	0.115592	0.109778	0.301468	0.130809	0.978325	0.748418	-0.00644531	-0.00482454	-0.177858	-0.144108	0.386302	0.380662	0.00310641	0.00599191	-1.70321	-1.72453	-1.07962	-1.57412	-0.0272237	-0.320179
Q9Y251.2_NP.3	Q9Y251-2_HUMAN	338	344	337	0.994024	<3.8E-308	0.358005	0.414171	0.400929	0.435404	0.00209681	0.00273926	0.89399	0.907259	0.809586	0.629656	0.0768031	0.0675145	0.260787	0.268427	-0.00447548	-0.0038639	-0.0953242	-0.086028	0.385001	0.364264	-0.00133297	-0.00113263	-0.261245	-0.508212	-1.84919	-1.85724	-1.12606	-1.07709
P17655_NP.4	CAN2_HUMAN	331	319	315	0.813039	<3.8E-308	0.00104294	0.00987461	0.659208	0.40892	0.00212883	0.00984346	0.0855396	0.0552041	0.112028	0.195377	0.514451	0.408864	0.162492	0.102557	0.0159672	0.0131421	-0.0485052	-0.0953522	-0.379198	-0.333646	-0.016748	-0.0196093	1.68784	1.4422	0.662174	-0.880508	-1.38614	-1.70122
O75339_NP.3	CILP1_HUMAN	345	345	345	0.957363	<3.8E-308	6.81847e-07	6.83439e-06	0.469065	0.601614	0.00214412	0.000974023	0.0436389	0.019676	0.275583	0.212525	0.558049	0.78407	0.306393	0.163906	0.0227396	0.0206072	-0.0754608	-0.05461	0.354632	0.382873	0.018446	0.0214275	-1.08646	-1.24729	0.563199	0.264413	-0.945359	-1.29233
Q13790_NP.3	APOF_HUMAN	345	345	345	0.971702	4.87852e-217	0.000587606	0.000842783	0.868766	0.806702	0.0021451	0.0101175	0.0803663	0.0730612	0.0302287	0.054483	0.126882	0.041215	0.935397	0.630598	0.0167498	0.0162999	-0.0184988	0.0274633	-0.381066	-0.319413	-0.0171663	-0.0176428	2.3266	2.0681	1.57957	2.12045	-0.080444	-0.478513
P48061.P48061.2.P48061.3.P48061.4_NP.1	P48061-2_HUMAN;P48061-3_HUMAN;P48061-4_HUMAN;SDF1_HUMAN	345	345	345	0.986494	1.40999e-271	0.072962	0.0484828	0.261239	0.301137	0.00219173	0.000836004	0.413194	0.352405	0.273686	0.401299	0.0458522	0.0874554	0.610776	0.542315	0.00873503	0.0096244	0.126672	0.116658	-0.382591	-0.418149	0.00806838	0.00917766	1.17933	0.904625	2.0814	1.78139	-0.508314	-0.609055
F5H2F4.P11586.V9GYY3_NP.1	C1TC_HUMAN;F5H2F4_HUMAN;V9GYY3_HUMAN	342	344	342	0.946903	<3.8E-308	0.0996754	0.285109	0.00248118	0.0121791	0.00219709	0.00847134	0.748783	0.49823	0.338879	0.34415	0.45256	0.366462	0.584246	0.445998	-0.00800115	-0.0051983	-0.343658	-0.284665	0.380936	0.327519	0.00315845	0.00669416	-1.02753	-1.01828	-0.777963	-0.937298	-0.545248	-0.760993
Q8IVM8_NP.2	S22A9_HUMAN	331	337	331	0.979103	<3.8E-308	0.0985807	0.0869533	0.00237134	0.00588757	0.00224849	0.00294177	0.899635	0.8223	0.0657658	0.0343234	0.588301	0.370526	0.324711	0.535758	0.00816103	0.00843765	-0.348738	-0.31482	-0.391238	-0.379719	0.00125568	0.00223059	-2.05991	-2.36535	-0.575576	-0.950232	1.00348	0.629138
Q9Y6Z7_NP.5	COL10_HUMAN	345	345	345	0.983348	4.22158e-256	0.0882149	0.0779668	0.683301	0.552146	0.0023063	0.00269623	0.552691	0.660355	0.000766133	0.00135149	0.854037	0.900858	0.833197	0.918506	-0.00826283	-0.00856555	0.0457353	0.0668314	0.378789	0.373783	-0.00582417	-0.00432094	-3.63468	-3.468	0.190268	0.129168	0.209268	0.101923
P08493.2_NP.3	P08493-2_HUMAN	345	345	345	0.969577	1.00265e-211	2.89027e-07	7.4406e-07	0.00438903	0.0118497	0.0023421	0.00151541	0.808163	0.581503	0.0769638	0.0288401	0.894035	0.78897	0.295677	0.510655	0.0250163	0.0241576	0.317601	0.280856	-0.373898	-0.390862	0.00235406	0.0053577	-1.87721	-2.32823	-0.13619	-0.274313	-1.02809	-0.647915
P07437_NP.2	TBB5_HUMAN	345	345	345	0.989817	1.71491e-292	0.177833	0.172159	0.0305437	0.036232	0.00236574	0.00217234	0.838709	0.887237	0.19307	0.111209	0.102465	0.103862	0.620067	0.595128	-0.00652272	-0.00660184	-0.243204	-0.235167	0.377679	0.380472	-0.00199544	-0.00138854	-1.39538	-1.70674	-1.69159	-1.68281	-0.492498	-0.527344
P33908_NP.2	MA1A1_HUMAN	345	345	345	0.9857	<3.8E-308	0.00525769	0.012506	0.67893	0.528187	0.00237109	0.00248733	0.697843	0.509845	0.00369714	0.00258998	0.0344385	0.0217181	0.810949	0.994439	0.0134882	0.012033	-0.0461067	-0.0701347	-0.375322	-0.372774	0.00378342	0.00641152	3.109	3.22169	2.1805	2.36317	-0.236168	-0.00686798
Q01523_NP.1	DEF5_HUMAN	339	339	336	0.989414	4.58899e-282	0.0749231	0.0742908	0.0139235	0.0182682	0.00239921	0.00184659	0.32621	0.261317	0.521662	0.467972	0.8117	0.78077	0.907831	0.673035	0.00867754	0.00865026	0.278583	0.265837	0.381258	0.389126	-0.00971945	-0.0110637	0.690035	0.777472	-0.247885	-0.288055	0.11471	0.415933
O75531_NP.2	BAF_HUMAN	336	345	336	0.912047	2.39731e-131	0.401998	0.431624	0.0820396	0.232513	0.00240773	0.000172279	0.0477921	0.117708	0.0569997	0.156331	0.136613	0.0615364	0.539785	0.356832	-0.00409508	-0.00373197	-0.196992	-0.131196	0.378037	0.456212	0.0196935	0.015102	-2.05542	-1.48494	-1.55071	-1.89356	-0.626213	-0.91433
P07585_NP.5	PGS2_HUMAN	345	345	345	0.987858	1.85066e-279	0.171514	0.196997	0.928699	0.925954	0.00241034	0.00415567	0.0505559	0.0474837	0.137477	0.166138	0.974822	0.976243	0.959754	0.889879	0.00658476	0.006235	-0.0099741	0.0103975	0.375003	0.355252	0.0191216	0.0194561	-1.58462	-1.4825	0.0324588	0.0307388	-0.0498599	-0.137312
P30990_NP.2	NEUT_HUMAN	340	341	339	0.992125	<3.8E-308	0.804096	0.714348	0.119737	0.131858	0.0024318	0.00264953	0.155146	0.138361	0.790441	0.718239	0.211291	0.176977	0.595881	0.48118	0.00121734	0.00177808	0.179011	0.171579	0.383592	0.37638	-0.014207	-0.0146608	-0.290718	-0.390722	1.32372	1.41541	0.534999	0.703469
D3YTG3_NP.2	D3YTG3_HUMAN	345	345	345	0.974523	<3.8E-308	4.59474e-08	6.89497e-08	0.0565254	0.130152	0.00244968	0.003487	0.626497	0.807751	0.596842	0.519632	0.559755	0.468968	0.623801	0.894186	0.0266786	0.0263261	0.211523	0.167818	-0.371559	-0.35833	-0.00471085	-0.00235656	0.559266	0.681318	0.595394	0.73986	-0.481037	0.130512
P68366.P68366.2_NP.5	P68366-2_HUMAN;TBA4A_HUMAN	345	345	345	0.994062	<3.8E-308	0.229797	0.235742	0.0671492	0.0442401	0.00245793	0.00301598	0.154306	0.216543	0.695029	0.843198	0.721639	0.807464	0.49298	0.476721	-0.00587193	-0.00579773	-0.207774	-0.228459	0.380134	0.372216	-0.0141307	-0.0122546	0.424181	0.214011	-0.372177	-0.254577	-0.688261	-0.714417
P01709_NP.4	LV208_HUMAN	344	345	344	0.996865	<3.8E-308	0.277602	0.303786	0.00976897	0.0131453	0.00251019	0.0020304	0.0338239	0.0548923	0.268281	0.352001	0.0243486	0.0306066	0.265355	0.198876	-0.00509879	-0.0048333	0.282513	0.271272	-0.365081	-0.373215	-0.0202565	-0.0183297	1.15186	0.969028	2.27225	2.18333	1.07497	1.24145
P01859_NP.5	IGHG2_HUMAN	345	345	345	0.991758	<3.8E-308	0.578327	0.549065	0.0727458	0.133414	0.00252485	0.00129595	0.486673	0.483585	0.0298566	0.0297949	0.000662111	0.00161708	0.652235	0.82139	0.00265961	0.0028697	-0.199445	-0.166841	-0.371291	-0.396178	-0.00675047	-0.0068047	-2.30948	-2.31249	3.51344	3.2524	0.443017	0.222108
P01599_NP.4	KV117_HUMAN	327	332	324	0.996607	<3.8E-308	0.659289	0.638386	0.00698905	0.00976114	0.00261571	0.00352989	0.145202	0.155347	0.211094	0.24238	0.0666782	0.0607496	0.0666331	0.0476666	-0.00213005	-0.00224974	0.30438	0.288805	-0.372955	-0.358063	-0.0142133	-0.0137362	1.33323	1.23475	-1.88629	-1.91155	1.81916	1.94707
Q9BU40.4_NP.3	Q9BU40-4_HUMAN	345	345	345	0.967001	9.0877e-206	1.76624e-05	7.63301e-06	0.0369299	0.0126112	0.00268885	0.00790747	0.107969	0.179177	0.325391	0.514813	0.00603867	0.00562679	0.473833	0.642484	0.020714	0.0215884	0.230936	0.276058	-0.367047	-0.323856	-0.0155442	-0.0129629	1.03751	0.685849	2.81046	2.83004	-0.700715	-0.453361
P41091_NP.3	IF2G_HUMAN	331	343	331	0.944767	<3.8E-308	0.429646	0.450854	0.0607779	0.0234801	0.00277981	0.0119741	0.439023	0.451918	0.127352	0.0777815	0.102576	0.088858	0.224558	0.512741	-0.00388169	-0.00357348	-0.2146	-0.250355	0.377002	0.304816	0.00778188	0.00729464	-1.65667	-1.84928	-1.71356	-1.7226	-1.22507	-0.636223
P14618_NP.1	KPYM_HUMAN	345	345	345	0.991421	3.39547e-305	0.637001	0.670752	0.0457434	0.0393043	0.00289424	0.00286513	0.935892	0.957492	0.0443851	0.0507135	0.14662	0.127043	0.118656	0.158013	-0.00226498	-0.00204005	-0.222874	-0.229935	0.367268	0.367593	-0.000782755	-0.000518616	-2.14338	-2.08241	-1.49204	-1.5684	-1.54138	-1.39385
Q9HCU4_NP.3	CELR2_HUMAN	345	345	345	0.900008	<3.8E-308	0.679059	0.762933	0.32511	0.185457	0.00295747	0.006535	0.057709	0.15542	0.24224	0.272241	0.444864	0.312853	0.0454384	0.205181	0.00200401	0.00147287	-0.110536	-0.150052	-0.369799	-0.340797	-0.0186888	-0.0140874	1.25567	1.18843	0.791607	1.05464	-1.99658	-1.2725
A0A087WVQ9.A0A7I2V659.P68104_NP.5	A0A087WVQ9_HUMAN;A0A7I2V659_HUMAN;EF1A1_HUMAN	345	345	345	0.981309	1.4242e-247	0.0709349	0.0573736	0.0455473	0.0523248	0.00296629	0.00218085	0.147251	0.169446	0.0650026	0.112075	0.321645	0.243947	0.775828	0.770311	-0.00879261	-0.00925534	-0.225778	-0.219064	0.37076	0.38255	0.0142971	0.0135518	-1.99013	-1.71256	-1.03018	-1.21148	-0.28419	-0.291382
Q08554_NP.2	DSC1_HUMAN	345	345	345	0.97986	4.59957e-242	0.189354	0.250084	0.530667	0.442407	0.00302885	0.00351834	0.686908	0.726231	0.102865	0.199614	0.664459	0.885592	0.604239	0.490184	0.00646182	0.00567125	-0.0714776	-0.0877425	-0.374516	-0.369258	-0.00401933	-0.00349802	1.77993	1.40119	0.456176	0.151577	-0.523736	-0.698622
P55145_NP.2	MANF_HUMAN	337	332	330	0.975699	<3.8E-308	0.467708	0.551454	0.608637	0.69294	0.00304134	0.00207959	0.521658	0.670452	0.301488	0.164815	0.0687077	0.0837268	0.192378	0.160304	-0.00358685	-0.0029813	-0.0578318	-0.0452033	0.372682	0.392642	-0.00629646	-0.00423744	-1.11034	-1.51404	-1.90387	-1.833	-1.30486	-1.42488
Q13201_NP.1	MMRN1_HUMAN	345	345	345	0.992688	<3.8E-308	0.618857	0.673572	0.569053	0.532626	0.00306413	0.00181996	0.480788	0.337362	0.839544	0.921512	0.452834	0.542716	0.371294	0.399057	-0.00245175	-0.00207231	0.0650532	0.0711626	0.374859	0.394302	-0.0070475	-0.00957602	0.22099	0.107345	-0.791388	-0.640475	-0.905688	-0.852711
P19652_NP.3	A1AG2_HUMAN	345	345	345	0.956967	<3.8E-308	0.534695	0.678533	0.0176166	0.0574135	0.00307854	0.00152273	0.250369	0.141814	0.815171	0.998907	0.0164981	0.014411	0.344106	0.605808	-0.00299723	-0.0020053	0.266631	0.213634	-0.366969	-0.394385	0.0112605	0.0144348	0.249891	-0.00146733	-2.48527	-2.54268	-0.938756	-0.513047
P05090_NP.1	APOD_HUMAN	345	345	345	0.989594	<3.8E-308	0.123501	0.0838343	0.14235	0.108504	0.00308249	0.00200905	0.00722625	0.00611177	0.553847	0.650476	0.209712	0.245349	0.146969	0.219715	0.00743996	0.00834057	-0.16423	-0.179411	-0.366591	-0.382201	-0.0264075	-0.0269129	0.632428	0.483159	1.29497	1.19708	-1.43909	-1.21516
Q9Y5C1_NP.1	ANGL3_HUMAN	345	345	345	0.989452	6.95355e-290	0.0229934	0.0123682	0.232539	0.28323	0.00308558	0.00269769	0.517299	0.395275	0.0027349	0.00364965	0.814618	0.680357	0.944252	0.90514	0.011023	0.0121231	0.133789	0.120085	-0.367155	-0.371874	0.0063438	0.00832014	3.22655	3.12553	0.242189	0.425048	-0.0693914	-0.118113
P02743_NP.2	SAMP_HUMAN	345	345	345	0.962774	<3.8E-308	0.13293	0.282877	0.0354945	0.00694876	0.00309707	0.00512829	0.823124	0.574773	0.0107276	0.0307622	0.0560227	0.0335758	0.869569	0.746388	0.00728718	0.00520405	-0.236731	-0.30458	-0.367895	-0.347905	0.00219462	0.00550988	2.74929	2.32466	1.98379	2.20787	-0.163343	-0.321755
P35443_NP.3	TSP4_HUMAN	345	345	345	0.987172	<3.8E-308	0.000126086	0.000151579	0.0444198	0.0340648	0.00316327	0.00325136	0.0468555	0.0221523	0.0269507	0.0314644	0.333321	0.380406	0.383413	0.291808	0.0184618	0.0181905	0.222573	0.234132	-0.361114	-0.359125	0.0192534	0.0221243	2.34225	2.2712	-0.986074	-0.891601	-0.853434	-1.02975
Q92496.Q92496.2_NP.5	FHR4_HUMAN;Q92496-2_HUMAN	345	345	345	0.836023	<3.8E-308	0.0292629	0.0198989	0.322718	0.0936304	0.00321245	0.0262542	0.214359	0.19993	2.19831e-06	0.0105077	0.525354	0.183461	0.0176268	0.586847	0.0102406	0.0112571	0.107372	0.187523	-0.354335	-0.27416	0.0118001	0.0125319	4.99147	2.7424	-0.635981	1.37164	-2.29225	-0.537775
Q99983_NP.5	OMD_HUMAN	345	345	345	0.73474	<3.8E-308	0.668631	0.375666	0.825066	0.72346	0.00322014	0.000356953	0.212285	0.0221996	0.0937685	0.113203	8.92499e-05	0.00320052	0.033597	0.367774	0.00202915	0.00422237	0.0242852	0.0390698	-0.358708	-0.438169	-0.0120031	-0.0221765	1.76312	1.67426	4.0174	3.02228	-2.07637	-0.881986
P05090_NP.4	APOD_HUMAN	345	345	345	0.993266	<3.8E-308	0.397841	0.432264	2.36019e-05	1.94222e-05	0.00325459	0.00417651	0.248257	0.159737	0.279207	0.387534	0.214943	0.243498	0.297217	0.387346	0.00398953	0.00370383	-0.468351	-0.473121	-0.356493	-0.346769	-0.011053	-0.0134601	-1.13133	-0.902744	-1.25213	-1.17697	-1.0109	-0.837741
P29122.P29122.2_NP.5	P29122-2_HUMAN;PCSK6_HUMAN	345	345	345	0.985729	<3.8E-308	0.689849	0.587711	0.580668	0.550467	0.00328159	0.00295971	0.134771	0.137032	0.228771	0.358509	0.852163	0.937828	0.479986	0.626514	0.00194473	0.00263972	-0.0624038	-0.0673839	0.368002	0.371673	0.0148022	0.0147021	-1.30032	-0.990628	0.194199	0.0811995	-0.707399	-0.486803
P04180_NP.2	LCAT_HUMAN	345	345	345	0.949653	<3.8E-308	0.368363	0.292486	0.6936	0.869778	0.00336192	0.00810983	0.581326	0.846411	0.859983	0.896768	0.000683035	0.00160559	0.938695	0.604512	0.00436034	0.00513267	-0.0442422	-0.0185125	-0.364918	-0.330914	-0.00541846	-0.00191366	0.189274	-0.140004	3.54886	3.31135	0.0765519	0.518525
P46783_NP.2	RS10_HUMAN	292	286	278	0.962015	<3.8E-308	0.419233	0.642805	0.262274	0.260485	0.00337132	0.00228864	0.843933	0.811963	0.830393	0.990508	0.529471	0.457477	0.126082	0.080613	-0.00455381	-0.00258915	-0.140704	-0.139915	0.419002	0.432121	0.0021697	0.00259744	0.259788	-0.014294	0.724215	0.847863	1.7982	2.03593
P63241.P63241.2_NP.2	IF5A1_HUMAN;P63241-2_HUMAN	345	345	345	0.96768	<3.8E-308	0.182627	0.260273	0.0309431	0.0530161	0.00347165	0.00308186	0.249207	0.276896	0.0772052	0.0949875	0.297255	0.277169	0.714172	0.798227	-0.00647792	-0.00547738	-0.243627	-0.218599	0.364405	0.369572	0.011354	0.0107275	-1.90442	-1.80139	-1.08293	-1.13065	-0.365333	-0.255333
Q9UKZ9_NP.3	PCOC2_HUMAN	345	345	345	0.767952	<3.8E-308	0.0222372	0.229712	0.0680399	0.420618	0.00355272	0.0116561	0.498217	0.780242	0.191901	0.912104	0.681857	0.828332	0.509228	0.918906	0.0112528	0.00596597	0.207874	0.0926643	-0.367124	-0.320949	-0.00673603	0.00280742	1.41889	-0.121312	-0.429852	-0.230095	-0.66509	0.103793
A8MUN2_NP.2	A8MUN2_HUMAN	345	345	345	0.982725	2.17596e-253	0.0289982	0.0283041	0.0144728	0.0042391	0.00358995	0.00535781	0.927431	0.843531	0.0724927	0.0581095	0.653276	0.7309	0.771039	0.663262	0.0106652	0.0106565	-0.277092	-0.322905	-0.364047	-0.346122	0.00089893	-0.00193804	-1.94081	-2.03755	-0.467638	-0.356151	0.291039	0.433219
Q09666_NP.1	AHNK_HUMAN	344	345	344	0.789134	2.20668e-74	7.91738e-06	1.65677e-05	0.703981	0.912779	0.00361251	0.0241577	0.0865003	0.157069	0.945662	0.508463	0.687706	0.613453	0.256603	0.35234	0.0219578	0.0211636	0.0426754	-0.0123119	-0.362996	-0.280754	0.0168786	0.013935	-0.0735669	0.714569	-0.41824	-0.526077	-1.13097	-0.927693
P14151.P14151.2_NP.4	LYAM1_HUMAN;P14151-2_HUMAN	303	321	301	0.844572	<3.8E-308	0.148716	0.404135	0.0143228	0.00448919	0.00362297	0.0343993	0.385235	0.165121	0.904122	0.373044	0.70031	0.749489	0.38203	0.271471	0.0073237	0.00422016	0.294604	0.341962	-0.389108	-0.281574	-0.00933411	-0.0149161	-0.137953	-1.01946	0.428213	-0.354744	-0.968371	-1.21699
A8MUN2_NP.4	A8MUN2_HUMAN	345	345	345	0.990201	2.4259e-295	0.472119	0.500423	0.663377	0.600796	0.00367769	0.00402724	0.00108717	0.00262862	0.257083	0.259003	0.196576	0.0958759	0.158076	0.121831	0.00342294	0.00321082	-0.0480143	-0.0577841	-0.354996	-0.351821	-0.0317769	-0.0292537	-1.19565	-1.19204	-1.31579	-1.69979	-1.38216	-1.51689
P35443_NP.1	TSP4_HUMAN	345	345	345	0.989474	4.87627e-290	0.000281972	8.68331e-05	0.027873	0.0533922	0.00370296	0.00178708	0.0832788	0.0646231	0.349289	0.321371	0.301275	0.330247	0.405119	0.38016	0.0177114	0.0191164	0.247061	0.216196	-0.360029	-0.386671	0.0170007	0.0180891	1.0019	1.05838	-1.06851	-1.00327	-0.826545	-0.868736
O15117.3_NP.2	O15117-3_HUMAN	344	344	344	0.970858	2.92446e-214	0.308079	0.284946	0.0809748	0.0786922	0.00371598	0.00184017	0.72333	0.804688	0.0680034	0.0405833	0.400628	0.247325	0.54209	0.653871	-0.00497275	-0.00519785	-0.197055	-0.197826	0.363688	0.389389	-0.00348899	0.002428	-1.97052	-2.20431	-0.875521	-1.20118	-0.609215	-0.446352
Q14624_NP.4	ITIH4_HUMAN	345	345	345	0.985092	<3.8E-308	0.710793	0.878205	3.03417e-05	4.17627e-05	0.0037289	0.00485498	0.501366	0.495372	0.003936	0.00405119	0.196563	0.165871	0.566897	0.679903	0.00175419	0.000725498	0.463286	0.455285	-0.35236	-0.342334	-0.0064517	-0.00654755	3.03968	3.03235	-1.30803	-1.4048	-0.556686	-0.401377
Q16643.3_NP.2	Q16643-3_HUMAN	340	345	340	0.990321	<3.8E-308	0.168403	0.236839	0.671084	0.593284	0.00379853	0.00963018	0.795342	0.789024	0.0793208	0.0448851	0.10919	0.0611123	0.325364	0.290566	-0.00678848	-0.00563808	-0.0483419	-0.0588214	0.36607	0.316349	0.00258342	0.00257823	-1.9198	-2.12452	-1.68898	-1.91156	-0.99142	-1.03079
Q9Y251.2_NP.1	Q9Y251-2_HUMAN	339	343	338	0.983404	<3.8E-308	0.700521	0.740211	0.599881	0.626284	0.00382839	0.00385708	0.898601	0.903644	0.64655	0.552584	0.0475203	0.0475959	0.54642	0.584021	-0.0018903	-0.00158845	-0.059872	-0.054176	0.364834	0.355339	-0.00127698	-0.00118255	-0.495783	-0.625972	-2.07164	-2.01869	-0.604232	-0.534656
Q92187_NP.2	SIA8D_HUMAN	345	345	345	0.602955	<3.8E-308	0.723351	0.117167	0.0110095	0.0517094	0.00389232	0.552291	0.239351	0.0515335	0.95401	0.197483	0.317463	0.140641	0.736833	0.797539	0.00171096	-0.00771198	0.286174	0.222184	-0.358304	0.0745488	0.0115433	-0.0194534	0.0617359	1.4042	1.03399	1.55062	0.333722	0.258978
P19827_NP.2	ITIH1_HUMAN	345	345	345	0.980412	4.10458e-244	0.0107826	0.0105446	0.00427953	0.00599859	0.00389908	0.00854098	0.299653	0.224437	0.0106041	0.0117107	0.0459735	0.0155775	0.399027	0.558988	0.0122673	0.0123151	-0.318981	-0.306928	-0.354911	-0.323316	-0.0100786	-0.0118179	2.72336	2.68818	2.0495	2.48943	-0.830116	-0.575478
B7Z9C2.F8VV59_NP.5	B7Z9C2_HUMAN;F8VV59_HUMAN	345	345	345	0.972867	<3.8E-308	0.475085	0.314829	0.155065	0.0630989	0.00391433	0.00881932	0.845977	0.98045	0.193358	0.0875895	0.244383	0.175577	0.551035	0.655868	-0.00348546	-0.00489497	-0.16101	-0.210163	0.36143	0.326948	-0.00192166	-0.000241818	-1.40715	-1.84522	-1.21563	-1.41151	-0.597726	-0.445617
Q15485_NP.4	FCN2_HUMAN	345	345	345	0.96267	<3.8E-308	0.666745	0.75886	0.361887	0.23808	0.00394767	0.000552292	0.754946	0.853143	0.0370928	0.0795332	0.0994008	0.191013	0.553793	0.2819	-0.00209268	-0.00148507	-0.102751	-0.132418	-0.359674	-0.430255	-0.0030757	-0.00181586	2.25093	1.88295	1.71568	1.3544	0.591258	1.07041
O14594_NP.5	NCAN_HUMAN	342	345	342	0.992317	<3.8E-308	0.097393	0.102845	0.00370873	0.00264929	0.00403777	0.00329814	8.63646e-05	0.000113186	0.58904	0.671392	0.338155	0.242471	0.548877	0.647575	-0.00764732	-0.00735704	0.313414	0.317528	-0.340888	-0.340711	-0.0372238	-0.0357712	-0.551773	-0.423597	0.948659	1.1322	-0.567611	-0.423149
O15204.O15204.2_NP.3	ADEC1_HUMAN;O15204-2_HUMAN	345	345	345	0.992101	<3.8E-308	0.00128355	0.00226761	0.608058	0.718283	0.00406148	0.00277801	0.0240735	0.0243001	0.771881	0.863132	0.428064	0.52968	0.32132	0.342836	0.015307	0.0145275	-0.0560902	-0.0395206	0.348113	0.363221	-0.0216641	-0.0216669	0.30296	0.180452	0.79993	0.635376	0.962011	0.921679
Q92930_NP.3	RAB8B_HUMAN	344	345	344	0.953265	<3.8E-308	0.12863	0.457519	0.00658302	0.0236316	0.00406629	0.0164619	0.800696	0.704409	0.00658896	0.000473054	0.169648	0.247447	0.557391	0.334606	-0.00728826	-0.00354969	-0.303405	-0.251623	0.35273	0.293179	0.00244894	0.00367109	-2.89482	-3.72841	-1.40698	-1.1814	-0.578497	-0.949342
P19823_NP.2	ITIH2_HUMAN	345	345	345	0.987959	4.49026e-280	7.46518e-05	0.000113153	0.0859931	0.0558959	0.0040788	0.00310702	0.0700432	0.0622686	0.00322205	0.00435196	0.0248794	0.0141025	0.925394	0.788437	0.0190085	0.0184963	-0.189171	-0.210539	-0.349826	-0.359931	-0.0174676	-0.0179601	3.11474	3.0107	2.28397	2.49842	0.0912576	0.26125
P37840.2_NP.1	P37840-2_HUMAN	316	306	296	0.809636	<3.8E-308	0.0539359	0.0586107	0.0751821	0.162993	0.00410557	0.0106394	0.336005	0.462381	0.711857	0.951704	0.522194	0.529112	0.274679	0.440744	-0.0097287	-0.00986793	0.208377	0.16873	0.366884	0.337096	-0.00994889	-0.00785472	-0.413932	-0.0701663	-0.685741	-0.697218	-1.11573	-0.81369
A0A8C8KD64.P19021.P19021.3.P19021.4.P19021.5.P19021.6_NP.2	A0A8C8KD64_HUMAN;AMD_HUMAN;P19021-3_HUMAN;P19021-4_HUMAN;P19021-5_HUMAN;P19021-6_HUMAN	345	345	345	0.916259	<3.8E-308	0.101355	0.170675	0.128691	0.141308	0.00411749	0.0206603	0.305372	0.25441	0.209508	0.0851387	0.000581302	7.35075e-05	0.341972	0.493122	0.00786813	0.00655566	0.169072	0.163175	-0.353129	-0.283354	-0.00997003	-0.0110541	1.33379	1.82612	3.5574	4.09908	-0.936435	-0.673091
Q16627_NP.3	CCL14_HUMAN	345	345	345	0.953912	<3.8E-308	0.0126666	0.00855679	0.000646414	0.00294939	0.00412251	0.00480304	0.203792	0.141231	0.00048407	0.000321454	0.000140418	1.98904e-05	0.416076	0.253284	0.0113621	0.0119339	0.361827	0.313215	-0.334191	-0.326933	0.0117049	0.0134935	3.53815	3.63281	3.73393	4.17597	-0.758391	-1.06093
P13489_NP.2	RINI_HUMAN	345	345	345	0.953187	3.0507e-180	0.814238	0.994593	0.000405786	0.000227385	0.00417138	0.00328679	0.479237	0.395998	0.517318	0.507109	0.308226	0.263631	0.526212	0.405099	0.00114076	3.27839e-05	-0.401659	-0.417577	-0.357171	-0.365303	0.00696823	0.00833132	-0.696469	-0.711023	1.05873	1.15757	-0.632398	-0.827959
P26641_NP.3	EF1G_HUMAN	345	345	345	0.989189	<3.8E-308	0.809911	0.657666	0.124346	0.118853	0.00431647	0.00441118	0.657118	0.628755	0.0148872	0.0103705	0.458796	0.320453	0.102089	0.196021	-0.00116139	-0.00214033	-0.172277	-0.174889	0.353834	0.353055	0.00434661	0.00473552	-2.61554	-2.75515	-0.765211	-1.02681	-1.62492	-1.28451
P15153_NP.1	RAC2_HUMAN	345	345	345	0.988767	<3.8E-308	0.0207022	0.0270734	0.0822949	0.045805	0.00432354	0.00727721	0.550497	0.444733	0.126836	0.174879	0.151018	0.173843	0.152142	0.155347	-0.0112599	-0.0107689	-0.195682	-0.225372	0.355231	0.334299	0.00587082	0.00752586	-1.6422	-1.46064	-1.49101	-1.41367	-1.42856	-1.41923
A0A0B4J1V0_NP.3	HV315_HUMAN	345	345	345	0.996527	<3.8E-308	0.799798	0.806106	0.559234	0.513811	0.00439882	0.00545437	0.19492	0.226734	0.151796	0.16053	0.288544	0.289194	0.627221	0.693398	0.00124106	0.00120282	-0.0662522	-0.0741805	-0.357859	-0.349554	-0.012878	-0.0120249	1.55575	1.52529	1.11156	1.11161	-0.488351	-0.396974
M0QZ43.P23327_NP.2	M0QZ43_HUMAN;SRCH_HUMAN	325	321	313	0.983705	<3.8E-308	0.038867	0.0514423	3.59209e-05	7.91995e-05	0.00443976	0.00259658	0.381458	0.672574	0.120961	0.233522	0.000179673	0.00330209	0.789672	0.251582	0.0099547	0.00943613	0.463518	0.444659	-0.349773	-0.372661	-0.00874671	-0.00424533	1.62426	1.25383	3.90932	3.06977	0.261354	1.13087
P27169_NP.5	PON1_HUMAN	345	345	345	0.985582	<3.8E-308	0.0696268	0.0697709	0.0402902	0.0278978	0.00458688	0.00569325	0.945192	0.927334	0.0189466	0.014668	0.884535	0.695491	0.886111	0.868742	-0.00874829	-0.00873741	-0.229351	-0.245835	-0.350091	-0.341129	0.000670545	0.000888915	2.51024	2.60966	0.149383	0.402374	0.141549	-0.163203
Q15166_NP.2	PON3_HUMAN	345	345	345	0.947874	<3.8E-308	0.556095	0.307377	0.00745124	0.00560371	0.00469227	0.0131968	0.56378	0.850528	0.000994685	0.000347694	0.0921527	0.0541521	0.886012	0.507649	-0.00281882	-0.00487179	-0.298522	-0.307962	-0.347541	-0.303059	-0.00560523	-0.0018225	3.51903	3.81452	1.72786	1.96933	-0.141007	-0.649375
O15204.O15204.2_NP.5	ADEC1_HUMAN;O15204-2_HUMAN	342	325	324	0.971638	<3.8E-308	0.00736493	0.0104358	0.756041	0.821543	0.00484933	0.00147917	0.014507	0.0227235	0.50423	0.419033	0.609129	0.459759	0.681646	0.85875	0.0127215	0.0124573	0.0344144	0.0256134	0.346676	0.401753	-0.0247344	-0.0236162	-0.69888	-0.867081	0.525414	0.778924	0.41942	0.186518
P08294_NP.2	SODE_HUMAN	345	345	345	0.985503	<3.8E-308	9.09608e-06	1.73283e-05	0.000493836	0.000690692	0.00511835	0.00716173	0.703857	0.755373	0.0576076	0.0386152	0.0395241	0.097704	0.339883	0.324043	0.0211035	0.0205179	0.381873	0.373618	-0.336795	-0.325014	0.00361262	0.0029759	1.97602	2.16446	2.06964	1.67143	-0.919546	-0.955007
A0A2R8YGD1.O14773_NP.2	A0A2R8YGD1_HUMAN;TPP1_HUMAN	338	314	312	0.965055	<3.8E-308	0.273192	0.446387	0.252117	0.338804	0.00517248	0.0108684	0.947724	0.855023	0.0954772	0.090032	0.616258	0.566297	0.780426	0.605687	-0.00536312	-0.00389964	-0.131008	-0.114514	0.345657	0.329248	0.000640688	0.00186916	-1.82616	-1.94407	-0.530199	-0.635227	-0.277937	-0.538919
P29622_NP.4	KAIN_HUMAN	345	345	345	0.889579	<3.8E-308	0.426212	0.504156	0.0129902	0.0475839	0.00517668	0.0682017	0.000458635	0.0258435	0.165887	0.992177	0.747356	0.890454	0.46492	0.283176	0.00378678	0.00325874	-0.275142	-0.224596	-0.341423	-0.227565	-0.0341093	-0.0221216	1.4619	-0.0105915	0.327716	0.143648	-0.714505	-1.07632
P06396_NP.4	GELS_HUMAN	345	345	345	0.988302	<3.8E-308	0.058851	0.0323424	0.00158892	0.00254014	0.00522441	0.00369469	0.00674541	0.00966523	0.585084	0.64167	0.0135167	0.0282227	0.0145262	0.0115772	0.00905482	0.0102837	0.352481	0.337326	-0.342711	-0.357066	-0.0264039	-0.0252534	0.578163	0.493683	-2.53619	-2.25511	-2.41092	-2.49597
P62424_NP.2	RL7A_HUMAN	295	307	286	0.860305	4.328e-85	0.230623	0.468277	0.318439	0.43457	0.00524515	0.117796	0.135257	0.0927769	0.574798	0.626795	0.630657	0.999429	0.0693217	0.117655	-0.0063614	-0.00384514	0.122553	0.0959386	0.382275	0.213122	0.0156154	0.0175797	0.671177	0.581614	-0.54561	-0.000811653	1.99249	1.71489
P07996_NP.2	TSP1_HUMAN	345	345	345	0.994847	<3.8E-308	0.166547	0.191669	0.596627	0.503788	0.00531089	0.00760354	0.421927	0.37731	0.687278	0.731288	0.326892	0.294644	0.170877	0.224576	-0.00682893	-0.00645267	0.0604828	0.0765094	0.352743	0.338045	-0.00803149	-0.00884181	0.439565	0.375467	-1.03423	-1.1071	-1.38885	-1.23295
Q15555.Q15555.3.Q15555.5_NP.5	MARE2_HUMAN;Q15555-3_HUMAN;Q15555-5_HUMAN	345	344	344	0.996237	<3.8E-308	0.103145	0.0854117	0.0175614	0.0196836	0.00546735	0.00518555	0.601491	0.592683	0.504416	0.397733	0.186557	0.167612	0.48035	0.394077	-0.00786759	-0.00837971	-0.266275	-0.263818	0.343913	0.349154	0.00512874	0.00530042	-0.712382	-0.910713	-1.36273	-1.43658	-0.699368	-0.852249
B7Z9C2.F8VV59_NP.2	B7Z9C2_HUMAN;F8VV59_HUMAN	345	345	345	0.9776	<3.8E-308	0.13627	0.261257	0.110622	0.13332	0.0055564	0.00405363	0.747755	0.943265	0.0527954	0.0949588	0.0537367	0.0489989	0.456878	0.591805	-0.00722949	-0.00545133	-0.179486	-0.16896	0.344829	0.357796	0.00315968	0.000699626	-2.08383	-1.79669	-2.00398	-2.0468	-0.74086	-0.534219
B8ZZE5.Q9H1Z8_NP.2	AUGN_HUMAN;B8ZZE5_HUMAN	324	336	323	0.956	<3.8E-308	2.8443e-05	1.81479e-05	0.408462	0.382021	0.00557642	0.00388963	0.704532	0.583061	0.0385932	0.0266432	0.341251	0.43573	0.17747	0.163726	0.0210491	0.0211868	0.0955832	0.0992879	-0.35089	-0.359151	0.00386088	0.00548975	-2.28135	-2.40241	1.00493	0.808153	-1.37599	-1.39573
P84095_NP.1	RHOG_HUMAN	345	336	336	0.960829	<3.8E-308	0.458217	0.265954	0.442449	0.208598	0.00559178	0.00361086	0.915649	0.731053	0.0793691	0.164594	0.813298	0.956715	0.517099	0.48834	-0.00357247	-0.00554293	-0.0856349	-0.145083	0.342806	0.372557	0.00102794	0.00344985	-1.8673	-1.52832	0.244195	-0.058029	-0.6416	-0.709708
G3XAK1_NP.5	G3XAK1_HUMAN	345	345	345	0.957802	8.47189e-188	0.135959	0.169675	0.0842322	0.158295	0.00580228	0.00957041	0.867409	0.946305	0.0529017	0.061605	0.630375	0.649963	0.682699	0.715787	0.00733934	0.00677743	0.197109	0.161401	-0.347988	-0.327546	0.00166377	0.000673082	-2.11285	-2.04565	-0.505795	-0.478372	-0.412796	-0.368719
Q9BXN1_NP.3	ASPN_HUMAN	345	345	345	0.907823	<3.8E-308	0.757529	0.547686	0.0132567	0.00905618	0.00583898	0.0241846	0.233989	0.175386	0.138962	0.0703756	0.0422078	0.26776	0.958496	0.508817	0.00148644	0.00290871	0.27765	0.294072	0.340659	0.279322	0.0116315	0.0133089	-1.58041	-1.94317	2.09797	1.14732	-0.0514776	0.656756
P11597_NP.4	CETP_HUMAN	345	345	345	0.983115	<3.8E-308	0.0909779	0.0404812	0.128693	0.134698	0.0058471	0.0198801	0.902002	0.91707	0.00858907	0.0137779	0.143761	0.0709914	0.278712	0.157839	-0.00802424	-0.00973355	0.167106	0.164476	-0.335144	-0.282615	0.00118289	0.00100003	2.77166	2.59536	1.4834	1.83311	1.05524	1.37638
P26641_NP.2	EF1G_HUMAN	344	344	344	0.984227	<3.8E-308	0.222948	0.217415	0.218938	0.150127	0.00586005	0.0048995	0.930474	0.91541	0.178702	0.158114	0.160015	0.168641	0.222896	0.250511	-0.00598206	-0.00604085	-0.139809	-0.163362	0.346579	0.353175	0.000863498	-0.00104888	-1.4566	-1.52562	-1.47437	-1.44121	-1.22505	-1.15221
Q16627_NP.4	CCL14_HUMAN	344	345	344	0.847826	<3.8E-308	0.00913795	0.00175059	0.0118687	0.0325156	0.00595487	0.0392962	0.490465	0.562161	0.00340943	0.0038551	0.0432051	0.012992	0.413757	0.710868	0.0125441	0.015033	0.279908	0.236594	-0.337936	-0.251618	-0.00667235	-0.00558565	3.11448	3.06085	2.06859	2.53537	-0.801414	-0.361891
Q9Y3I0_NP.1	RTCB_HUMAN	292	314	287	0.945219	<3.8E-308	0.345997	0.117571	0.00521413	0.0261148	0.00596441	0.00557135	0.672757	0.963591	0.568603	0.817731	0.13386	0.197726	0.987205	0.946653	-0.0051911	-0.00856322	-0.343624	-0.270719	0.373674	0.373689	0.00443341	-0.000475185	-0.658372	-0.263924	-1.65701	-1.4115	-0.0171847	-0.0711206
P07951.2_NP.5	P07951-2_HUMAN	345	345	345	0.893725	<3.8E-308	0.0823438	0.105553	0.0138901	0.0248861	0.00603163	0.0438397	0.907489	0.959664	0.0816744	0.129774	0.533854	0.318393	0.901847	0.911508	-0.00846822	-0.00794096	-0.278578	-0.255553	0.342796	0.252677	0.00114612	0.000502214	-1.87977	-1.64597	-0.647262	-1.04563	0.123241	0.111816
Q00688_NP.2	FKBP3_HUMAN	334	338	331	0.979857	2.98363e-232	0.321992	0.263826	0.288568	0.190395	0.00612687	0.00287408	0.0706713	0.143248	0.0849779	0.104197	0.478587	0.462827	0.0547326	0.0401807	-0.00494677	-0.00554268	-0.120388	-0.147547	0.344261	0.372138	0.0180193	0.0144758	-1.85677	-1.73859	-0.743335	-0.764759	-1.98155	-2.10237
P07741_NP.1	APT_HUMAN	302	315	299	0.970584	<3.8E-308	0.0617818	0.05989	0.165069	0.151745	0.00614593	0.00911193	0.919778	0.954103	0.0585916	0.0926518	0.30699	0.248169	0.379103	0.248074	-0.00980279	-0.00968251	-0.170717	-0.172849	0.360703	0.336407	0.00107597	-0.000602879	-2.17571	-1.8955	-1.12872	-1.25134	0.94668	1.21951
Q9Y6C2_NP.5	EMIL1_HUMAN	342	343	340	0.877211	<3.8E-308	0.0750624	0.521793	0.940384	0.574318	0.00624296	0.0211834	0.1748	0.176085	0.30674	0.678979	0.0377623	0.0544088	0.0248582	0.0217404	-0.0086443	-0.00313346	-0.00843375	0.0639528	0.34136	0.289909	-0.0133513	-0.0134366	1.10228	0.450223	-2.1657	-2.02321	-2.27186	-2.34603
Q15056.Q15056.2_NP.1	IF4H_HUMAN;Q15056-2_HUMAN	333	345	333	0.989617	<3.8E-308	0.472075	0.362696	0.0566182	0.0806536	0.00644099	0.0081717	0.285316	0.347016	0.389436	0.290192	0.276582	0.244568	0.964077	0.996655	0.00356541	0.00432639	-0.218491	-0.191813	0.345072	0.320956	0.0106498	0.00898168	-0.928643	-1.09412	-1.13579	-1.16436	-0.0457029	-0.00407762
P68366.P68366.2_NP.2	P68366-2_HUMAN;TBA4A_HUMAN	345	345	345	0.994891	<3.8E-308	0.129881	0.0994241	0.0513921	0.0481203	0.00673245	0.00583312	0.65275	0.655527	0.701463	0.600903	0.366842	0.379623	0.60883	0.520821	-0.00743019	-0.00807523	-0.221773	-0.224704	0.340575	0.346132	-0.0044692	-0.0044253	-0.415878	-0.566821	-0.94569	-0.919525	-0.515035	-0.645454
P16671_NP.2	CD36_HUMAN	336	337	336	0.994299	<3.8E-308	0.049318	0.0583203	0.222678	0.268901	0.00674843	0.00660021	0.387019	0.444284	2.31125e-06	1.44587e-06	0.0477179	0.0402147	0.921014	0.960177	-0.00940447	-0.00894808	-0.135008	-0.120929	0.331855	0.328821	0.00845644	0.0073887	-5.04252	-5.0859	-2.00694	-2.05538	0.0963453	-0.04794
O95445_NP.1	APOM_HUMAN	345	345	345	0.991979	<3.8E-308	0.854438	0.907239	0.857161	0.69805	0.00675731	0.00447806	0.550806	0.444662	0.930416	0.852216	0.950601	0.912774	0.473796	0.528898	-0.000905417	-0.000574474	-0.0205892	-0.0443374	-0.34304	-0.359817	0.00597172	0.00764491	-0.0954505	-0.203433	-0.0653835	0.115492	-0.726609	-0.638032
P30044_NP.2	PRDX5_HUMAN	344	344	344	0.867767	6.93751e-106	0.399959	0.651659	0.556053	0.86004	0.00679886	0.00325299	0.673861	0.510752	0.739141	0.839671	0.949668	0.727393	0.821143	0.392155	-0.00416971	-0.00222517	-0.0676256	-0.0201545	0.344334	0.373003	-0.00422611	-0.0065744	0.365431	0.22097	-0.066934	-0.367938	-0.230086	-0.867251
P24592_NP.3	IBP6_HUMAN	345	345	345	0.984871	3.46842e-263	0.000114008	0.000109454	0.0583256	0.056393	0.0068021	0.0107064	0.894195	0.747313	0.026377	0.00865058	0.86271	0.937843	0.0958045	0.0794672	0.0187009	0.0186703	-0.210888	-0.211633	-0.332885	-0.312386	0.00129268	0.00311835	2.36608	2.7897	0.177251	0.0795894	-1.64357	-1.72365
P33908_NP.1	MA1A1_HUMAN	343	344	342	0.842349	<3.8E-308	0.261137	0.397732	0.933717	0.599268	0.0068322	0.00504275	0.942567	0.893309	0.00977298	0.0786521	0.805084	0.964197	0.59099	0.883018	-0.0054805	-0.00415076	-0.00937583	0.0596492	-0.338365	-0.35332	0.000707594	0.00132622	2.78369	1.90235	0.255109	-0.0467161	-0.535131	-0.147486
Q9H939_NP.1	PPIP2_HUMAN	345	345	345	0.920746	<3.8E-308	0.525651	0.631678	0.470973	0.262036	0.00683246	0.0309218	0.685889	0.355455	0.0219683	0.0219261	0.0733485	0.00944995	0.190061	0.156323	-0.00308017	-0.00231751	-0.0811014	-0.125778	0.336786	0.267168	0.00397967	0.0090634	-2.47153	-2.46309	-1.86237	-2.69627	-1.30795	-1.40993
Q9H1B5_NP.2	XYLT2_HUMAN	311	315	308	0.91234	<3.8E-308	0.216045	0.152738	0.109942	0.0861447	0.00701493	0.0204071	0.758352	0.329325	0.65563	0.97284	0.333006	0.283061	0.903485	0.755601	-0.0064943	-0.00749042	0.193252	0.207009	0.357866	0.306501	-0.00323984	-0.0102537	-0.509052	-0.0387582	-1.05717	-1.16946	-0.129355	-0.331209
P62330_NP.2	ARF6_HUMAN	344	345	344	0.96338	1.41368e-197	0.152859	0.114448	0.127287	0.118258	0.00706398	0.00543507	0.472082	0.318946	0.252497	0.135827	0.996796	0.511343	0.609456	0.608886	-0.00709499	-0.00773761	-0.174423	-0.176428	0.340476	0.347035	0.00719146	0.00984386	-1.252	-1.61226	0.00422965	-0.68313	0.516948	0.511196
P11597_NP.2	CETP_HUMAN	345	345	345	0.99144	2.3289e-305	0.0288752	0.0160706	0.0566809	0.0439015	0.00711336	0.00971715	0.139418	0.159686	0.0315167	0.0453936	0.0213898	0.0420593	0.0632927	0.06286	-0.0102327	-0.0112877	0.206672	0.218714	-0.322274	-0.309655	-0.0140076	-0.0133321	2.23021	2.07537	2.30518	2.03598	1.78502	1.78897
P42785_NP.5	PCP_HUMAN	327	312	308	0.862279	<3.8E-308	0.830039	0.595689	0.0187717	0.309048	0.00713439	0.0744755	0.226406	0.375683	0.951455	0.508997	0.00383304	0.0553076	0.0461845	0.0153262	0.00108945	0.0027316	-0.279831	-0.122375	0.354961	0.237834	-0.0124859	-0.00926756	0.0702899	0.773507	3.22314	2.15785	2.09591	2.58895
Q8TCV5.Q8TCV5.2_NP.4	Q8TCV5-2_HUMAN;WFDC5_HUMAN	304	320	303	0.985561	3.22358e-234	0.000964173	0.000748401	0.56983	0.35074	0.00716676	0.00484986	0.163235	0.215745	0.00701372	0.0124332	0.497343	0.409112	0.0335895	0.0477016	0.0167297	0.0171408	-0.0678632	-0.111791	-0.349121	-0.36695	-0.0143485	-0.0127702	3.09	2.87011	0.740265	0.903024	-2.2069	-2.061
P62244_NP.1	RS15A_HUMAN	337	327	325	0.909739	<3.8E-308	0.757714	0.684176	0.372983	0.427232	0.00726137	0.003498	0.113444	0.055371	0.476254	0.114353	0.382503	0.283069	0.128855	0.3712	0.00155879	0.00203665	0.104168	0.0919649	0.346491	0.373823	0.0162267	0.0194782	-0.781851	-1.71976	-0.934098	-1.13798	1.56598	0.912543
Q6Q788_NP.2	APOA5_HUMAN	345	345	345	0.990329	<3.8E-308	0.574478	0.62357	3.07287e-05	4.42538e-05	0.0072891	0.005576	0.981798	0.887175	0.37691	0.335692	0.026411	0.0195337	0.267001	0.347829	0.00265427	0.00232213	0.462548	0.453405	0.325427	0.336569	-0.000218658	-0.00136104	0.925519	1.00939	2.25217	2.37195	1.07887	0.91306
P01602_NP.4	KV105_HUMAN	341	342	340	0.997369	<3.8E-308	0.0878383	0.116962	0.0151087	0.0152305	0.00732444	0.00494376	0.738071	0.683224	0.358002	0.383822	0.395296	0.355062	0.437704	0.386545	-0.00811782	-0.00745775	0.268838	0.268685	-0.326696	-0.34281	0.00324553	0.00396311	0.970935	0.920441	0.86897	0.946098	0.755297	0.84335
Q9NQ38.3_NP.2	Q9NQ38-3_HUMAN	345	345	345	0.95782	7.88947e-188	0.0203588	0.0428897	0.00879883	0.00526199	0.00754644	0.00377618	0.810608	0.792881	0.00716906	0.0236354	0.0714007	0.139478	0.580607	0.575344	0.0112196	0.00981528	-0.294021	-0.314404	-0.33025	-0.359489	-0.00234116	-0.00257339	2.88456	2.43163	1.86189	1.52974	-0.546982	-0.556383
K7EKS7.K7ERI7.P35268_NP.2	K7EKS7_HUMAN;K7ERI7_HUMAN;RL22_HUMAN	331	331	326	0.968809	<3.8E-308	0.892799	0.9953	0.0483748	0.0787777	0.00757762	0.00626102	0.0558817	0.0879385	0.608821	0.437479	0.517031	0.806721	0.141961	0.272231	0.000664848	2.9374e-05	0.225082	0.202437	0.333563	0.345228	0.0188572	0.0169992	-0.55524	-0.851653	-0.676114	-0.257954	1.46138	1.10343
P15880_NP.1	RS2_HUMAN	338	337	334	0.872195	<3.8E-308	0.447561	0.370541	0.958271	0.233936	0.00759524	0.00606977	0.0806151	0.0279146	0.108813	0.0309412	0.321989	0.444609	0.906484	0.687503	-0.0037825	-0.00451492	0.00592165	-0.136502	0.338453	0.352246	0.0172856	0.0220469	-1.72257	-2.35005	-1.023	-0.799007	-0.116899	0.405205
P11597_NP.3	CETP_HUMAN	345	345	345	0.990727	<3.8E-308	0.00643848	0.00428325	0.069772	0.091575	0.00763132	0.0109704	0.00364728	0.00293839	0.0241491	0.0322058	0.0291688	0.026089	0.041302	0.0403153	-0.0126117	-0.0132377	0.19396	0.180507	-0.315129	-0.300481	-0.0273094	-0.0279634	2.30767	2.19263	2.15488	2.19968	1.93591	1.94664
P68371_NP.2	TBB4B_HUMAN	345	345	345	0.923693	<3.8E-308	0.151347	0.239531	0.0239353	0.023647	0.00767399	0.00634532	0.691476	0.66523	0.525354	0.370633	0.677215	0.331026	0.638209	0.62753	-0.0070339	-0.00573521	-0.257175	-0.256461	0.334848	0.341225	-0.00393966	-0.00427487	-0.688783	-0.966527	-0.435799	-1.01331	-0.472967	-0.485701
Q9NQ30_NP.2	ESM1_HUMAN	345	345	345	0.968918	<3.8E-308	0.0574868	0.0227932	0.649106	0.726048	0.00772566	0.0262706	0.324354	0.272568	0.440252	0.518331	5.93651e-05	0.000101289	0.665068	0.466017	0.00915241	0.0110279	0.0506845	0.0391875	-0.32843	-0.274654	-0.00961033	-0.0107442	0.821763	0.690474	4.17606	4.05652	0.42748	0.722922
Q9UKZ9_NP.1	PCOC2_HUMAN	345	345	345	0.960096	<3.8E-308	0.112081	0.227126	0.0329202	0.0270214	0.00782976	0.0173165	0.1737	0.123284	0.122218	0.182879	0.553525	0.53124	0.833739	0.843807	0.00779635	0.00593139	0.242958	0.252339	-0.33417	-0.299238	-0.0135295	-0.015358	1.67951	1.44913	-0.620703	-0.657033	-0.211229	0.198591
P62081_NP.1	RS7_HUMAN	313	311	301	0.944654	<3.8E-308	0.169921	0.365245	0.657632	0.96979	0.00783536	0.0543789	0.103187	0.0185266	0.583696	0.131309	0.78483	0.534765	0.132102	0.294941	-0.00711125	-0.00473093	0.0529237	-0.00456416	0.348369	0.253665	0.0166361	0.0243259	-0.627293	-1.74644	-0.29794	-0.683906	1.55104	1.08777
E9PP44_NP.4	E9PP44_HUMAN	345	345	345	0.985265	3.88142e-265	0.485567	0.358759	0.481428	0.568801	0.00786252	0.00687322	0.0519604	0.0551252	0.238642	0.238468	0.115799	0.220974	0.271277	0.293593	0.00338041	0.00446292	-0.0790979	-0.064203	-0.330447	-0.337101	-0.0191503	-0.018953	-1.26601	-1.27024	-1.63264	-1.27348	-1.09625	-1.04959
A0A0B4J2C3.P13693.Q5W0H4_NP.2	A0A0B4J2C3_HUMAN;Q5W0H4_HUMAN;TCTP_HUMAN	345	345	345	0.969384	<3.8E-308	0.870078	0.860741	0.090329	0.109667	0.00790495	0.00504942	0.00739843	0.00917552	0.199021	0.19519	0.106729	0.147433	0.347315	0.297607	0.000786094	0.000842883	-0.189072	-0.178482	0.327528	0.345844	0.026243	0.0255129	-1.36887	-1.38021	-1.66111	-1.49076	-0.928637	-1.02902
Q13790_NP.1	APOF_HUMAN	342	345	342	0.971166	<3.8E-308	0.172338	0.293625	0.51838	0.531967	0.00792532	0.0113989	0.0133592	0.0389205	0.401899	0.388278	0.0456536	0.0220034	0.484982	0.510008	0.00665881	0.00508921	-0.0731066	-0.0703037	-0.333425	-0.315585	-0.0246889	-0.0204497	0.909997	0.930774	2.09813	2.39159	0.699074	0.655392
Q9NQ76.2_NP.3	Q9NQ76-2_HUMAN	337	335	332	0.912847	<3.8E-308	0.526144	0.564182	0.00935539	0.00295743	0.00794118	0.0288014	0.0680285	0.126328	0.56685	0.638869	0.0594434	0.0893841	0.365946	0.640091	-0.00308113	-0.00282449	-0.293122	-0.338389	-0.333717	-0.276491	-0.0180514	-0.0152287	0.609553	0.50333	1.94564	1.76614	-0.919368	-0.478953
P35625_NP.1	TIMP3_HUMAN	344	345	344	0.903194	1.14705e-127	0.55672	0.918739	0.634096	0.895196	0.00802448	0.00777717	0.356706	0.271731	0.860263	0.797912	0.110749	0.085647	0.0747757	0.254123	-0.002883	-0.000497812	0.0541229	-0.0149015	0.334055	0.333707	-0.00919264	-0.0109099	-0.193282	-0.27972	-1.67817	-1.80006	-1.79988	-1.14452
Q9H939_NP.4	PPIP2_HUMAN	344	344	344	0.914409	<3.8E-308	0.216364	0.57301	0.133705	0.18575	0.00812778	0.0272923	0.968799	0.831556	0.616342	0.490003	0.583811	0.288157	0.823151	0.274096	-0.0061199	-0.0027826	-0.172057	-0.15149	0.334708	0.278194	-0.000391877	-0.00212724	-0.547665	-0.753308	-0.577901	-1.11916	-0.226375	-1.10672
P61204.P84077_NP.1	ARF1_HUMAN;ARF3_HUMAN	345	345	345	0.99263	<3.8E-308	0.125835	0.183006	0.374987	0.325446	0.00831537	0.00938444	0.698738	0.801417	0.276092	0.261157	0.815256	0.699672	0.898532	0.943169	-0.00757424	-0.00658801	-0.101631	-0.112698	0.334429	0.329252	-0.00387708	-0.00252023	-1.19263	-1.2309	0.246821	0.407667	-0.129414	-0.0723712
A0A499FJK2_NP.2	A0A499FJK2_HUMAN	342	342	341	0.950093	1.4516e-173	0.0473406	0.146974	0.078069	0.0993412	0.00832758	0.0288362	0.13728	0.0794997	0.333971	0.400201	0.351071	0.393606	0.145117	0.328711	-0.00973338	-0.00716645	-0.199598	-0.18817	0.329651	0.274874	-0.0148321	-0.0176585	1.04317	0.915638	-0.969978	-0.894567	-1.46262	-0.98767
P08319.P08319.2_NP.4	ADH4_HUMAN;P08319-2_HUMAN	345	345	345	0.948524	2.40507e-173	0.0272439	0.0137416	0.00478725	0.00289011	0.00834479	0.0136703	0.00923891	0.0263682	0.00643265	0.00386491	0.657316	0.461124	0.0680887	0.106067	-0.0106225	-0.0118607	-0.31529	-0.333094	0.324393	0.302952	0.025431	0.0216593	-2.90906	-3.08544	-0.454822	-0.755566	1.80127	1.59428
O95373_NP.2	IPO7_HUMAN	345	340	340	0.890738	<3.8E-308	0.0890439	0.15508	0.00725186	0.00710249	0.00852703	0.0136513	0.587955	0.365439	0.0713096	0.0564771	0.0888752	0.096308	0.982717	0.85773	-0.00806624	-0.00691742	-0.298164	-0.306811	0.320213	0.307938	0.00522509	0.00896146	-1.89952	-2.06235	-1.73707	-1.74244	0.0210101	-0.178441
P37802.P37802.2_NP.2	P37802-2_HUMAN;TAGL2_HUMAN	345	345	345	0.971113	1.58177e-215	0.549222	0.540594	0.0342715	0.0277429	0.00854358	0.0153245	0.556191	0.383282	0.453186	0.476274	0.949549	0.907367	0.637939	0.384101	-0.00293612	-0.00299987	-0.241273	-0.250922	0.330655	0.304625	0.00585041	0.00867004	-0.814614	-0.773533	-0.0663163	-0.12196	-0.473939	-0.876933
P00746_NP.5	CFAD_HUMAN	345	345	345	0.57298	<3.8E-308	0.22785	0.116657	0.823923	0.185633	0.00861481	0.0228548	0.71416	0.118848	0.552079	0.00404573	0.933269	0.592258	0.19293	0.206128	0.00596416	0.00764825	0.0254798	0.149473	-0.332952	-0.283731	0.00366986	-0.0154169	0.650871	3.11715	0.0884655	0.557413	1.32324	1.26545
P07437_NP.5	TBB5_HUMAN	345	345	345	0.99494	<3.8E-308	0.161616	0.178902	0.00677495	0.00759313	0.0086208	0.00785556	0.956411	0.866677	0.117123	0.12883	0.159852	0.119265	0.69558	0.691721	-0.00677365	-0.00650327	-0.304945	-0.300568	0.325647	0.329541	-0.00053562	0.00164494	-1.68026	-1.62812	-1.4547	-1.61262	-0.388553	-0.393685
P22692_NP.5	IBP4_HUMAN	345	345	345	0.786738	7.49139e-74	0.661039	0.569113	0.00462603	5.54595e-05	0.00879619	0.0171586	0.120999	0.00246118	0.861452	0.705258	0.546237	0.39581	0.418844	0.944828	-0.00212588	0.00267346	0.320105	0.443997	0.325806	0.286767	0.0152699	0.0290236	-0.187393	0.39332	-0.625707	-0.852912	0.805582	-0.066748
B4DDF4.B4DUT8.Q99439_NP.2	B4DDF4_HUMAN;B4DUT8_HUMAN;CNN2_HUMAN	344	344	344	0.943626	2.79895e-166	0.0549841	0.083156	0.135589	0.161612	0.00889157	0.0236602	0.365931	0.913831	0.295924	0.268529	0.537566	0.501054	0.268722	0.173292	-0.00944013	-0.00852988	-0.170355	-0.159938	0.329573	0.285021	0.00900151	-0.00107803	-1.13729	-1.20557	-0.647702	-0.707819	-1.11589	-1.37624
P69905_NP.5	HBA_HUMAN	345	345	345	0.993745	<3.8E-308	0.318933	0.334014	1.771e-12	2.98969e-12	0.00890386	0.0109588	0.0849621	0.105758	0.208005	0.218431	0.085225	0.105862	0.377892	0.441934	-0.00452305	-0.00439829	-0.769419	-0.763314	-0.3043	-0.29684	-0.0158761	-0.0149527	1.26615	1.2416	1.67284	1.57641	0.822075	0.719098
P06396_NP.1	GELS_HUMAN	345	345	345	0.99461	<3.8E-308	0.59924	0.561583	0.259024	0.200547	0.00892413	0.0114246	0.0250154	0.0169097	0.0154173	0.0107807	0.916507	0.769788	0.0410657	0.0256183	-0.00252448	-0.00277912	-0.125773	-0.142175	-0.322196	-0.310475	-0.0219102	-0.0232829	2.58832	2.71616	-0.10768	-0.29957	-2.02224	-2.20306
O95445_NP.2	APOM_HUMAN	345	345	345	0.98734	<3.8E-308	0.963832	0.881383	0.0037673	0.00259776	0.00894912	0.00925853	0.364419	0.332848	0.483354	0.481364	0.613749	0.521014	0.0175774	0.0144613	-0.000217967	-0.000715402	-0.324792	-0.336942	-0.322333	-0.320047	-0.00884619	-0.00942141	-0.746522	-0.74797	0.518937	0.658207	-2.35486	-2.41976
A6NGN6.B1AJZ5.Q9NR34_NP.2	A6NGN6_HUMAN;B1AJZ5_HUMAN;MA1C1_HUMAN	345	339	339	0.992246	<3.8E-308	0.00112654	0.000770192	0.00107865	0.000812435	0.00899891	0.00474473	0.227108	0.2968	0.0126551	0.0166725	0.00679316	0.00626168	0.905869	0.783824	0.0156232	0.0161521	-0.363161	-0.372347	-0.319144	-0.345527	-0.0117001	-0.0101096	2.6329	2.52843	2.76371	2.79319	-0.117603	-0.273013
P13501_NP.3	CCL5_HUMAN	345	344	344	0.991537	2.53975e-305	0.491979	0.50771	0.804418	0.750584	0.00902105	0.0111912	0.167155	0.129995	0.958897	0.994154	0.0265426	0.0237034	0.0227107	0.0197145	-0.00331797	-0.00321489	-0.0277735	-0.0358363	0.322972	0.315281	-0.0135418	-0.0149239	-0.0550441	-0.00786553	-2.29568	-2.35339	-2.26501	-2.33059
P05019_NP.5	IGF1_HUMAN	314	318	302	0.991633	8.59278e-269	0.433475	0.459357	0.61523	0.51295	0.00903211	0.00921307	0.183216	0.17635	0.582569	0.540547	0.781286	0.803273	0.477452	0.352343	0.00388921	0.00361238	0.0607082	0.0777144	-0.343963	-0.337329	-0.0138243	-0.0138102	0.62097	0.679908	-0.301438	-0.265943	0.726105	0.935018
P35625_NP.4	TIMP3_HUMAN	345	345	345	0.979827	<3.8E-308	0.244688	0.259073	0.210059	0.182185	0.00909107	0.00636871	0.119624	0.0830659	0.653214	0.745968	0.156442	0.27244	0.478789	0.299029	0.00561349	0.00543792	-0.140206	-0.149046	0.322572	0.337053	-0.015241	-0.0169564	-0.479784	-0.345438	-1.46306	-1.13079	-0.701724	-1.02797
P05155.P05155.3_NP.3	IC1_HUMAN;P05155-3_HUMAN	345	345	345	0.985796	7.50187e-268	0.365744	0.258134	0.573861	0.668691	0.00909815	0.0185063	0.0426268	0.0570735	1.28579e-07	6.51433e-07	0.0481515	0.0706281	0.994736	0.908536	-0.00422485	-0.00532405	0.0608641	0.0466626	-0.312354	-0.283933	-0.0192505	-0.0181981	5.57533	5.28019	1.97843	1.82295	0.00632769	-0.111029
P55145_NP.3	MANF_HUMAN	342	341	340	0.962323	<3.8E-308	0.707436	0.377182	0.924307	0.765913	0.00917453	0.00576669	0.875466	0.899408	0.229579	0.15316	0.063911	0.11837	0.250847	0.430537	-0.00184756	-0.00435209	-0.0108189	0.0339249	0.328087	0.348067	-0.00155467	-0.00125474	-1.3008	-1.5482	-1.94822	-1.64182	-1.16342	-0.798714
P04406_NP.3	G3P_HUMAN	345	345	345	0.991264	<3.8E-308	0.476575	0.438379	0.00425606	0.00761016	0.00922584	0.0111672	0.331857	0.241887	0.0067947	0.00509389	0.243247	0.158887	0.450387	0.408989	0.00338225	0.00368235	-0.31662	-0.295381	0.317222	0.309082	0.00935305	0.0112833	-2.86314	-2.964	-1.18649	-1.43311	-0.736884	-0.806169
P08319.P08319.2_NP.3	ADH4_HUMAN;P08319-2_HUMAN	345	345	345	0.920538	4.50929e-142	0.00732183	0.0389828	0.252349	0.0920034	0.00928163	0.0152286	0.00834561	0.00333939	0.000437092	0.000516831	0.475335	0.193303	0.726417	0.78352	-0.0129602	-0.00993841	-0.127656	-0.187816	0.320775	0.298566	0.0258449	0.0287427	-3.77867	-3.7237	-0.734053	-1.33674	0.345592	0.270908
Q13201_NP.3	MMRN1_HUMAN	345	345	345	0.991293	4.19718e-304	0.308977	0.297741	0.765142	0.874551	0.00933805	0.00773942	0.213965	0.132057	0.995719	0.906136	0.501719	0.391441	0.185489	0.292668	-0.00501748	-0.00513303	-0.0341247	-0.0180248	0.328598	0.336579	-0.0124333	-0.015068	-0.00585695	0.128641	-0.708213	-0.903211	-1.34236	-1.0658
P01011_NP.2	AACT_HUMAN	345	345	345	0.977746	1.04478e-234	0.595028	0.7453	0.0205032	0.0692598	0.00934621	0.018125	0.624067	0.922483	0.0119197	0.00447128	0.0195459	0.0545776	0.813021	0.729706	0.00253235	0.00156127	0.256816	0.202866	-0.317556	-0.29106	0.00473446	0.000948315	2.66521	3.04435	2.38798	1.981	0.23148	0.341201
P35858.2_NP.4	P35858-2_HUMAN	345	345	345	0.991109	<3.8E-308	4.7079e-07	4.19207e-07	0.0774595	0.0651012	0.00940925	0.0166627	0.00078051	0.000492514	0.268176	0.404638	0.124113	0.122725	0.247958	0.302939	-0.0226109	-0.0227495	0.180643	0.189052	-0.293351	-0.270662	-0.030256	-0.0314521	1.08104	0.814563	1.45076	1.45841	-1.04641	-0.934287
A0A3B3IS24.O75688.O75688.2.O75688.4_NP.2	A0A3B3IS24_HUMAN;O75688-2_HUMAN;O75688-4_HUMAN;PPM1B_HUMAN	345	342	342	0.726605	<3.8E-308	0.281814	0.888903	0.00165162	0.0550682	0.00941453	0.0164966	0.342946	0.789039	0.0911333	0.522642	0.603737	0.655424	0.845214	0.856203	-0.00518028	-0.000687975	-0.354915	-0.220548	0.321147	0.303461	0.00927918	-0.00267927	-1.80289	-0.697345	-0.535068	0.471075	-0.192751	0.183216
Q0ZGT2.Q0ZGT2.4_NP.2	NEXN_HUMAN;Q0ZGT2-4_HUMAN	343	342	342	0.99316	<3.8E-308	0.346885	0.219581	0.253282	0.224355	0.00943042	0.00611575	0.848236	0.928059	0.174205	0.243148	0.083491	0.0936579	0.219445	0.234893	-0.00457286	-0.00603317	-0.128477	-0.138088	0.32338	0.345266	-0.00189375	-0.000902767	-1.45995	-1.26665	-1.79216	-1.75374	-1.22439	-1.19663
P35443_NP.4	TSP4_HUMAN	345	345	345	0.983292	<3.8E-308	0.000878886	0.000379458	0.212551	0.256163	0.00944767	0.00494266	0.575072	0.580826	0.241314	0.314782	0.111588	0.0905925	0.236285	0.290584	0.0163754	0.0174856	0.141223	0.128401	-0.325025	-0.351712	0.00555123	0.00545875	1.2683	1.086	-1.66429	-1.76763	-1.1892	-1.0592
P43251_NP.2	BTD_HUMAN	345	345	345	0.990203	2.35596e-295	0.0110089	0.0169733	0.00243506	0.00118373	0.00947377	0.00763348	0.0363469	0.0445129	0.26723	0.188727	0.000745361	0.001639	0.323664	0.258342	0.012165	0.0114158	-0.336869	-0.360713	-0.316909	-0.325956	-0.020277	-0.0194595	1.17124	1.388	3.46339	3.23027	0.966319	1.10689
P01344.2_NP.4	P01344-2_HUMAN	345	345	345	0.984995	<3.8E-308	0.0432091	0.0484602	0.00260745	0.00430758	0.00952953	0.0107135	0.0999444	0.154327	0.590267	0.527831	0.105492	0.118169	0.618649	0.691349	-0.00978252	-0.00958413	0.338908	0.322388	0.320799	0.316958	0.016126	0.0140096	0.575458	0.677385	-1.67328	-1.62115	0.493461	0.395093
Q9Y5C1_NP.5	ANGL3_HUMAN	345	345	345	0.988055	1.13783e-280	0.000229917	0.000215944	0.00883164	0.0068806	0.00955236	0.00773972	0.9748	0.925589	0.697114	0.760285	0.202728	0.221217	0.179208	0.156073	0.0179307	0.0179867	0.293953	0.3031	-0.320333	-0.32885	-0.000308671	-0.000911453	-0.415458	-0.32524	1.31423	1.26036	1.33162	1.40458
P08493.2_NP.4	P08493-2_HUMAN	345	345	345	0.982051	<3.8E-308	0.029705	0.0120067	0.0331637	0.0328995	0.0096221	0.00345043	0.191919	0.119518	0.000384679	0.000560596	0.822549	0.75768	0.796202	0.843834	0.0105647	0.0121914	0.239894	0.239669	-0.321605	-0.362869	0.0128305	0.0152776	-3.84399	-3.72419	0.232257	0.318747	0.256974	0.195522
P55010_NP.2	IF5_HUMAN	332	342	332	0.891426	<3.8E-308	0.00824613	0.0697452	0.274891	0.39897	0.00964042	0.00800578	0.0504105	0.293668	0.00973658	0.0278723	0.129582	0.0421502	0.619453	0.780381	-0.0132577	-0.00879611	-0.12509	-0.0936246	0.325719	0.323513	0.0195899	0.0101698	-2.81387	-2.3168	-1.59335	-2.07331	-0.504701	-0.274606
Q14697.Q14697.2_NP.5	GANAB_HUMAN;Q14697-2_HUMAN	345	345	345	0.978266	1.89361e-236	0.0948613	0.0509835	0.631702	0.703717	0.00968742	0.0105331	0.907569	0.999657	0.833606	0.981471	0.966475	0.909642	0.117098	0.0651147	0.00812184	0.00946257	-0.0539207	-0.0426235	0.321971	0.317177	-0.00114249	-4.21028e-06	0.225796	0.0248704	-0.0436143	0.117344	-1.56521	-1.8369
Q8IXK2_NP.5	GLT12_HUMAN	339	339	338	0.909752	<3.8E-308	0.185609	0.101837	0.393704	0.41046	0.00973302	0.00821411	0.142389	0.37067	0.273186	0.602595	0.375608	0.169159	0.442457	0.44029	0.00649914	0.00807424	0.0977435	0.0947427	-0.327576	-0.336497	-0.015098	-0.0092454	1.19998	0.572346	0.938265	1.46373	-0.792792	-0.80013
P07814_NP.3	SYEP_HUMAN	341	342	341	0.897912	7.44147e-123	0.420218	0.794078	0.122793	0.0674519	0.00976049	0.0857954	0.722197	0.928153	0.0680566	0.0613289	0.270455	0.282112	0.577961	0.22269	-0.00398202	-0.00128506	-0.175666	-0.207692	0.325239	0.21497	0.00354028	0.000895117	-1.98714	-2.03192	-1.16125	-1.12995	-0.562916	-1.23115
P01023_NP.5	A2MG_HUMAN	345	345	345	0.83104	<3.8E-308	0.871401	0.71291	0.27823	0.207677	0.00989735	0.108727	0.319779	0.561604	0.311239	0.40548	0.11953	0.0674126	0.0602038	0.22731	-0.000793047	-0.0018213	0.123229	0.144712	0.324117	0.203002	-0.00989102	-0.00582727	1.09961	0.912401	-1.63387	-1.9406	-1.89656	-1.22905
Q99542_NP.2	MMP19_HUMAN	345	345	345	0.710031	<3.8E-308	0.577164	0.958634	0.165488	0.281199	0.01009	0.100208	0.46408	0.94799	0.247571	0.174796	0.629734	0.990039	0.588344	0.99791	-0.00274613	0.000257254	-0.15852	-0.123989	0.32495	0.208509	-0.00731404	-0.000656071	1.26241	1.4927	-0.507785	-0.013242	0.547727	-0.00266978
P05109_NP.4	S10A8_HUMAN	345	345	345	0.818414	<3.8E-308	0.894893	0.787474	0.437542	0.874571	0.010412	0.00445595	0.0834886	0.0160841	0.27207	0.24383	0.962831	0.954807	0.798204	0.853174	0.000647262	0.00130911	0.0881977	0.0177663	0.321905	0.35458	0.0172334	0.023803	-1.19287	-1.25471	0.0488241	0.0588472	0.257369	0.184639
P12110.2_NP.3	P12110-2_HUMAN	334	333	329	0.923664	2.88227e-138	0.491017	0.267007	0.0289528	0.0180485	0.0104338	0.00361741	0.94542	0.546695	0.480762	0.620682	0.779092	0.695655	0.233478	0.44411	0.00340567	0.00554487	0.251556	0.275131	0.321782	0.369638	0.000684261	0.00608367	0.764368	0.541533	0.291182	-0.410001	-1.19029	-0.77135
P06681_NP.5	CO2_HUMAN	345	343	343	0.962149	<3.8E-308	0.511529	0.618014	0.0207491	0.04779	0.0104736	0.0228812	0.696287	0.540442	0.358718	0.150002	0.981481	0.446422	0.607027	0.460774	0.00319539	0.00243393	0.263015	0.22551	0.320438	0.285359	0.00385909	0.00607032	0.993035	1.5634	-0.0241822	-0.795831	0.516789	0.743386
B1ALA9.P60891_NP.1	B1ALA9_HUMAN;PRPS1_HUMAN	329	329	325	0.96604	6.72523e-192	0.000857673	0.00298037	1.47904e-06	3.87991e-06	0.0104802	0.0411556	0.977832	0.701717	0.217673	0.153399	0.327865	0.41036	0.872386	0.912971	-0.0163487	-0.0144105	-0.553766	-0.525732	0.317011	0.250207	0.000280522	0.00383295	-1.3071	-1.50105	0.995194	0.829824	0.160231	0.108062
P05452_NP.1	TETN_HUMAN	345	345	345	0.989121	1.35845e-287	0.362928	0.272686	0.820904	0.930023	0.0105026	0.0199891	0.569134	0.572639	0.00522862	0.00464981	0.244538	0.280536	0.238824	0.224658	-0.00438849	-0.00530112	0.0252956	0.00982811	-0.316368	-0.287877	0.00556679	0.00552537	2.99909	3.04508	1.20089	1.11525	-1.16788	-1.20593
F5H2F4.P11586.V9GYY3_NP.5	C1TC_HUMAN;F5H2F4_HUMAN;V9GYY3_HUMAN	343	344	343	0.973147	<3.8E-308	0.10234	0.110779	0.000363317	0.000714245	0.0105627	0.00536846	0.354441	0.297335	0.00850472	0.0264119	0.607279	0.377903	0.891922	0.920254	-0.00785207	-0.00766866	-0.400081	-0.379588	0.315224	0.343742	0.00907591	0.0102219	-2.80821	-2.36712	-0.52822	-0.90709	0.135268	0.0997237
P05155.P05155.3_NP.2	IC1_HUMAN;P05155-3_HUMAN	345	345	345	0.967129	<3.8E-308	0.198794	0.187558	0.745096	0.615149	0.0105836	0.0151277	0.0879511	0.116705	0.065215	0.0817381	0.0639796	0.0471701	0.693074	0.725909	0.00629024	0.00646068	-0.0368454	-0.057064	-0.320527	-0.304915	-0.0169537	-0.0156042	2.00169	1.89196	1.94165	2.08426	0.39652	0.352698
Q15904_NP.2	VAS1_HUMAN	345	345	345	0.976353	3.07786e-230	0.00539937	0.00283244	0.704896	0.807771	0.0106571	0.00588117	0.475119	0.441233	0.00108775	0.0020887	5.85469e-05	2.10159e-05	0.647543	0.972916	0.0132035	0.0141475	0.0414237	0.0265491	-0.309044	-0.332815	-0.00683609	-0.007355	3.44137	3.23142	4.10413	4.34068	0.443288	-0.0328393
O60506_NP.3	HNRPQ_HUMAN	329	340	329	0.919768	<3.8E-308	0.18812	0.362689	0.0150772	0.033071	0.0106701	0.0207243	0.648098	0.951634	0.0554057	0.0690338	0.906691	0.273863	0.725645	0.832582	-0.00658377	-0.004394	-0.28132	-0.237961	0.325156	0.284183	0.0045871	-0.000588604	-2.14598	-1.96635	-0.124977	-1.1277	-0.362094	-0.210624
P60985.P60985.2_NP.1	KTDAP_HUMAN;P60985-2_HUMAN	345	345	345	0.962058	1.47966e-195	0.68635	0.952432	0.943045	0.950781	0.0107216	0.0249892	0.19107	0.159594	0.0520695	0.0408467	0.17291	0.104376	0.75721	0.659684	0.00197072	-0.000290662	0.00808051	-0.0069712	-0.319336	-0.27981	0.0129537	0.0139171	2.10543	2.21398	1.42421	1.69553	0.309967	0.440904
P61204.P84077_NP.2	ARF1_HUMAN;ARF3_HUMAN	345	345	345	0.979822	<3.8E-308	0.0731921	0.0408548	0.373259	0.188916	0.0107406	0.00706684	0.639821	0.728664	0.503336	0.518057	0.93215	0.955006	0.650886	0.747485	-0.00888031	-0.010116	-0.102108	-0.15036	0.323515	0.340869	-0.00469298	-0.00346935	-0.733217	-0.706186	0.0900311	0.0595016	-0.45982	-0.326232
Q92743_NP.4	HTRA1_HUMAN	345	345	345	0.993219	<3.8E-308	0.638321	0.569985	0.082852	0.10143	0.0107415	0.0129065	0.0229777	0.0269005	0.635911	0.508315	0.695696	0.497055	0.287439	0.446096	0.00227073	0.00274984	0.194602	0.184098	0.316008	0.308523	0.0223569	0.0217966	-0.506561	-0.709254	0.404059	0.703096	1.05655	0.757941
P09110_NP.4	THIK_HUMAN	320	309	306	0.94577	1.69873e-150	0.553328	0.227872	0.103578	0.0981119	0.0107974	0.00796654	0.690408	0.511124	0.102612	0.0677438	0.986503	0.861408	0.208151	0.204091	-0.00307949	-0.00637627	-0.192018	-0.198438	0.334805	0.354559	0.00422238	0.00708518	-1.79535	-2.04429	-0.0180888	-0.189838	1.3348	1.36961
P05452_NP.2	TETN_HUMAN	345	345	345	0.984286	2.21326e-260	0.648928	0.805315	0.262416	0.249225	0.010853	0.0144316	0.369365	0.405585	0.0301748	0.0400734	0.359369	0.366207	0.438918	0.447024	0.0022172	0.00120188	0.126609	0.130353	-0.318136	-0.30581	0.00886942	0.0082279	2.34627	2.2242	0.955073	0.94281	-0.774751	-0.762114
O95747_NP.3	OXSR1_HUMAN	342	343	341	0.817419	3.29393e-83	0.0242377	0.279713	0.00043548	0.00623192	0.0108588	0.0706826	0.255914	0.277835	0.139987	0.0726241	0.299862	0.744842	0.912411	0.785868	-0.0109275	-0.00524752	-0.398601	-0.310045	0.314016	0.223173	0.0111218	0.0106649	-1.57611	-1.92631	-1.06817	-0.336408	-0.108559	0.269207
O94812_NP.2	BAIP3_HUMAN	345	345	345	0.995567	<3.8E-308	0.431692	0.469271	7.17262e-05	9.68214e-05	0.0108752	0.0120313	0.195319	0.167963	0.175436	0.138764	0.883674	0.901175	0.929918	0.741475	0.00381353	0.00351088	-0.45141	-0.443202	-0.316623	-0.312295	0.0127464	0.0135785	-1.45683	-1.59278	0.151686	0.128787	-0.0875984	-0.328743
Q92619_NP.2	HMHA1_HUMAN	344	345	344	0.982056	<3.8E-308	0.144185	0.198464	0.05466	0.0772916	0.0110095	0.00878874	0.831362	0.932872	0.213748	0.284337	0.208274	0.177289	0.138739	0.208127	-0.00712014	-0.00622617	-0.21804	-0.199055	0.317532	0.32519	0.00210878	0.000828588	-1.34227	-1.14788	-1.31284	-1.39859	-1.48317	-1.25214
C9JXF9.P08833_NP.5	C9JXF9_HUMAN;IBP1_HUMAN	309	307	299	0.993747	<3.8E-308	0.095995	0.102313	0.00889249	0.00676309	0.0114535	0.0210665	0.350833	0.300899	0.0161318	0.00941949	0.373123	0.327403	0.925834	0.87631	0.00828624	0.00808612	0.308241	0.317431	-0.330393	-0.29944	-0.00937757	-0.0103413	2.84109	3.0513	0.998519	1.09195	-0.0937891	-0.155941
Q08380_NP.2	LG3BP_HUMAN	345	345	345	0.993149	<3.8E-308	0.331381	0.278554	0.0567133	0.036407	0.0114907	0.0126015	0.867561	0.705636	0.0026162	0.00207312	0.0581583	0.0578169	0.262706	0.278911	-0.00460983	-0.00513098	0.210029	0.230194	-0.307386	-0.302656	-0.00160377	-0.00362425	3.18274	3.24993	1.92655	1.92453	1.09237	1.05343
Q92619_NP.1	HMHA1_HUMAN	342	343	341	0.994359	<3.8E-308	0.339198	0.393655	0.0124947	0.02096	0.0115348	0.00923127	0.66424	0.799881	0.0325404	0.0404146	0.241567	0.182559	0.17555	0.227467	-0.00458657	-0.00406624	-0.280287	-0.257195	0.311979	0.319523	0.00425193	0.00246676	-2.27382	-2.16515	-1.20248	-1.36014	-1.33408	-1.18054
P10645_NP.2	CMGA_HUMAN	345	345	345	0.980823	<3.8E-308	0.00101884	0.000688732	0.887606	0.589678	0.0116681	0.00871827	0.000222108	0.000129614	0.00300419	0.00584837	0.0105344	0.00705808	0.405498	0.464494	0.0154401	0.0159229	0.0152731	0.0581552	0.301528	0.312982	-0.0352657	-0.0364954	3.08429	2.8556	2.5626	2.69434	0.79723	0.699322
P59666_NP.1	DEF3_HUMAN	345	344	344	0.995579	<3.8E-308	0.628884	0.663449	0.392966	0.390728	0.0116944	0.00847811	0.59795	0.604776	0.00265427	0.00298374	0.273474	0.264277	0.589101	0.491706	0.00232569	0.00211337	0.0953066	0.096646	0.311545	0.328438	-0.00515418	-0.00510517	3.2238	3.21444	1.12922	1.16183	-0.534172	-0.686396
F5H2F4.P11586.V9GYY3_NP.3	C1TC_HUMAN;F5H2F4_HUMAN;V9GYY3_HUMAN	333	343	333	0.930402	<3.8E-308	0.564432	0.4628	0.0329999	0.0399295	0.0117246	0.0213455	0.477424	0.832154	0.0335677	0.0374893	0.233687	0.126281	0.221993	0.399088	-0.00281254	-0.00343689	-0.243938	-0.225347	0.315851	0.276393	-0.00709541	-0.00202901	-2.30173	-2.16032	-1.24396	-1.53252	-1.24161	-0.821606
P69905_NP.4	HBA_HUMAN	345	345	345	0.993229	<3.8E-308	0.710908	0.670156	9.44614e-08	9.22761e-08	0.0118031	0.0158238	0.0268456	0.0198318	0.0556715	0.0702436	0.171939	0.156414	0.747803	0.573099	-0.00173041	-0.00198881	-0.589922	-0.59046	-0.301432	-0.288772	-0.0210331	-0.0221435	1.98402	1.87658	1.3656	1.41709	0.308426	0.540646
P03973_NP.4	SLPI_HUMAN	345	345	345	0.985127	1.8992e-264	0.00187652	0.000904142	0.0666934	0.0312901	0.0119063	0.00594597	0.276576	0.334851	0.0571812	0.0678171	0.589301	0.687472	0.438883	0.543703	0.0151651	0.0161424	-0.206342	-0.241615	-0.312307	-0.340609	-0.0106942	-0.00944094	2.04551	1.9562	-0.559197	-0.415079	-0.770537	-0.602038
A8MUA9_NP.2	A8MUA9_HUMAN	315	318	310	0.751525	<3.8E-308	0.246566	0.033676	0.809153	0.594891	0.012024	0.0232364	0.366365	0.47645	0.402786	0.214265	0.21816	0.26967	0.47214	0.641552	-0.00603205	-0.010993	0.0288585	0.0630192	0.328329	0.293939	-0.00951362	-0.00743442	0.972518	1.43252	1.35794	1.20673	0.753087	0.483399
P10124_NP.2	SRGN_HUMAN	345	345	345	0.993062	<3.8E-308	0.435437	0.500828	0.332559	0.280174	0.0120779	0.0237011	0.0732629	0.0889322	0.167934	0.177768	0.834663	0.981394	0.636458	0.617724	-0.00385907	-0.00333601	0.111156	0.124108	0.318312	0.287086	-0.0180073	-0.0171251	1.51262	1.4807	0.220769	0.0247061	-0.48038	-0.508071
P04264_NP.2	K2C1_HUMAN	306	299	287	0.993103	<3.8E-308	0.589982	0.680578	0.343021	0.324889	0.0122171	0.0212206	0.931131	0.986347	0.0406393	0.041564	0.613759	0.695219	0.549467	0.535844	0.00278727	0.00219426	-0.112579	-0.120464	-0.326931	-0.309526	0.000898018	0.000183253	2.27398	2.33274	0.540053	0.431992	-0.636092	-0.678064
Q15555.Q15555.3.Q15555.5_NP.2	MARE2_HUMAN;Q15555-3_HUMAN;Q15555-5_HUMAN	345	345	345	0.993946	<3.8E-308	0.113152	0.112602	0.13444	0.0967424	0.0123331	0.0111623	0.764493	0.632572	0.270111	0.275822	0.0499047	0.0541128	0.253801	0.251164	-0.00773528	-0.00773945	-0.169369	-0.187816	0.312741	0.316855	0.00296106	0.00472134	-1.19154	-1.17624	-2.04949	-2.01086	-1.14382	-1.14907
P15153_NP.4	RAC2_HUMAN	345	345	345	0.980716	2.87958e-245	0.189927	0.225164	0.0102133	0.00703016	0.0123578	0.0239086	0.527749	0.414132	0.55359	0.347837	0.357852	0.28308	0.406427	0.58658	-0.00640219	-0.00592227	-0.291835	-0.306366	0.312925	0.28223	0.00624799	0.00808106	-0.640202	-1.01484	-0.95976	-1.12058	-0.83248	-0.545066
P07307.P07307.2.P07307.3.Q7Z4G9_NP.2	ASGR2_HUMAN;P07307-2_HUMAN;P07307-3_HUMAN;Q7Z4G9_HUMAN	344	345	344	0.969524	<3.8E-308	0.384376	0.367946	0.379551	0.318574	0.0123623	0.0162278	0.678364	0.511107	0.0270346	0.0196374	0.0187405	0.0244669	0.726344	0.922737	0.00425607	0.00436445	-0.0994339	-0.111834	-0.312874	-0.297737	-0.00410647	-0.00644786	2.41109	2.52177	2.47099	2.34214	0.351268	0.096429
P58335.4_NP.4	P58335-4_HUMAN	328	330	319	0.859754	<3.8E-308	0.127356	0.23042	0.565396	0.421945	0.0123815	0.0168757	0.788772	0.228302	0.00163174	5.0897e-05	0.649519	0.258389	0.00534568	0.0101331	0.00736515	0.00592394	-0.0641633	-0.0917417	-0.309285	-0.302208	0.00271842	0.0125225	-3.3547	-4.43807	-0.462854	-1.17893	-2.79634	-2.63887
P02741_NP.5	CRP_HUMAN	345	345	345	0.989857	<3.8E-308	0.290398	0.245066	0.00709858	0.00355366	0.0124696	0.0127435	1.45881e-05	2.2018e-05	0.0339019	0.022631	0.670733	0.731151	0.839869	0.811096	-0.00487393	-0.00534891	0.288982	0.312592	0.295109	0.293598	0.0410617	0.0400912	2.1714	2.33004	0.41884	0.337805	-0.191235	-0.225754
P00742_NP.3	FA10_HUMAN	345	345	345	0.881235	<3.8E-308	0.665956	0.771889	0.611664	0.727212	0.0125319	0.0109986	0.540484	0.828154	0.921677	0.928903	0.224852	0.73368	0.163678	0.352529	0.00213011	0.00143509	-0.0580667	-0.0400258	-0.315853	-0.32279	0.00612519	0.00217895	0.107439	-0.0978235	1.28193	0.360185	-1.41385	-0.946119
J3KNB4.P49913_NP.3	CAMP_HUMAN;J3KNB4_HUMAN	345	345	345	0.99524	<3.8E-308	0.152205	0.152289	6.39407e-05	3.28549e-05	0.0125406	0.00937596	0.204052	0.135213	0.957797	0.823661	0.0366728	0.0355938	0.605243	0.662745	-0.00687976	-0.00686139	-0.449895	-0.46662	-0.307129	-0.318948	0.0123716	0.014522	-0.0562343	-0.236224	2.15069	2.15794	-0.509607	-0.428909
Q9H4B7_NP.5	TBB1_HUMAN	345	345	345	0.994907	<3.8E-308	0.150449	0.241117	0.00513575	0.00427129	0.0127585	0.0186826	0.46834	0.631834	0.523728	0.33537	0.30779	0.328645	0.653765	0.598691	-0.00699189	-0.00569645	-0.316743	-0.323483	0.310025	0.292604	-0.00714229	-0.00471779	-0.685847	-1.03658	-1.05969	-1.01487	-0.447486	-0.525048
O14745_NP.2	NHRF1_HUMAN	335	340	335	0.899571	<3.8E-308	0.0844189	0.16272	0.964194	0.948463	0.0127806	0.0358236	0.599092	0.846231	0.654027	0.762551	0.350871	0.187554	0.426583	0.0837961	-0.00879758	-0.00708862	-0.0051912	0.00745046	0.321808	0.27004	0.00535138	0.00196738	-0.496123	0.333354	1.00096	1.41039	0.837843	1.81956
Q96PD5_NP.2	PGRP2_HUMAN	345	345	345	0.88408	<3.8E-308	0.82161	0.936813	0.164107	0.397551	0.0129075	0.0979392	0.155107	0.192541	0.130938	0.162552	0.352723	0.478925	0.279994	0.515208	0.00109719	0.000390708	0.157154	0.096692	-0.310209	-0.208594	0.0140499	0.0130397	1.63064	1.52667	0.967672	0.746509	-1.08102	-0.659152
A0A3B3ISR2.B4DPQ0_NP.2	A0A3B3ISR2_HUMAN;B4DPQ0_HUMAN	345	345	345	0.974129	<3.8E-308	0.243209	0.33671	0.796253	0.454831	0.0129117	0.0159386	0.412455	0.358929	0.00405856	0.00483459	0.268229	0.270596	0.416583	0.568644	-0.00563611	-0.00464693	0.0288753	0.0837713	-0.307562	-0.298656	-0.00802255	-0.00899822	3.0897	3.03479	1.14337	1.13987	-0.805678	-0.566285
Q9UHG3_NP.2	PCYOX_HUMAN	345	341	341	0.943521	1.05187e-164	0.188986	0.227157	0.00104105	0.00198551	0.0129296	0.00598575	0.491089	0.485317	0.0729821	0.00715446	0.602453	0.563633	0.772881	0.848678	0.00630572	0.00582525	-0.367417	-0.347903	-0.306126	-0.34054	-0.00668175	-0.00680486	-1.90645	-2.88282	0.534763	0.595835	0.284187	0.188813
A0A087WXI2_NP.5	A0A087WXI2_HUMAN	345	342	342	0.440573	1.13273e-17	0.0768185	0.000223409	0.45299	0.0932347	0.0129996	0.531387	0.202791	0.0660415	0.770373	0.724504	0.530844	0.00075081	0.317371	0.545926	0.00858562	0.0178629	-0.0845415	-0.187447	-0.308774	-0.076664	-0.0125767	-0.0179855	-0.313398	0.374485	0.650417	3.48996	-1.00755	-0.601879
Q13094_NP.2	LCP2_HUMAN	345	345	345	0.894379	<3.8E-308	0.362611	0.273907	0.0313715	0.132414	0.0130115	0.0596472	0.868373	0.55956	0.0925023	0.103863	0.535012	0.0454254	0.642762	0.303443	-0.00444728	-0.00535208	-0.244389	-0.170736	0.310868	0.235556	0.0016407	0.0057844	-1.82297	-1.76407	-0.647867	-2.09731	-0.465331	-1.03418
Q5T4S7_NP.2	UBR4_HUMAN	335	341	334	0.723112	<3.8E-308	0.402255	0.798277	0.107009	0.29214	0.0130617	0.173275	0.449699	0.728932	0.548664	0.543942	0.125257	0.746545	0.742333	0.43006	-0.00417176	0.00127562	-0.186229	-0.121895	0.318075	0.174383	0.00762561	-0.00350382	-0.653398	-0.662861	-1.61595	-0.340969	-0.332586	-0.800657
P05452_NP.3	TETN_HUMAN	345	345	345	0.961963	<3.8E-308	0.224871	0.401201	0.441836	0.797837	0.0130851	0.00802483	0.626511	0.581072	0.585223	0.643239	0.386128	0.310204	0.113264	0.126873	-0.0059288	-0.00410205	-0.0870248	-0.0289974	-0.310467	-0.332187	0.00481627	0.00546633	0.59	0.501114	0.904888	1.06069	-1.59074	-1.53447
P30050_NP.2	RL12_HUMAN	326	305	302	0.86819	<3.8E-308	0.162959	0.401289	0.497885	0.560951	0.0131108	0.0273537	0.250611	0.150941	0.919319	0.949415	0.297315	0.0894673	0.0266573	0.154964	-0.00739553	-0.00448414	-0.0802237	-0.0694247	0.331708	0.297346	0.0121852	0.0153792	0.116422	-0.0735706	-1.15133	-1.89574	2.45786	1.5873
E9PFZ2_NP.5	E9PFZ2_HUMAN	345	345	345	0.988944	<3.8E-308	0.458781	0.665794	0.142426	0.128482	0.0131985	0.0126839	0.0968099	0.105245	0.0786899	0.077322	0.0395026	0.0398719	0.171756	0.120967	-0.00355729	-0.00207669	0.163442	0.169671	-0.304995	-0.307242	-0.0161949	-0.0158228	1.87356	1.88523	2.11998	2.11938	-1.34952	-1.53442
P02787_NP.2	TRFE_HUMAN	345	345	345	0.949345	1.63905e-174	0.00916698	0.00526716	0.0010138	0.000965033	0.0132713	0.0217132	0.655267	0.763258	0.118724	0.0839785	0.186731	0.160602	0.497751	0.580398	-0.0126768	-0.0135569	0.371718	0.372558	0.307338	0.284111	-0.0043829	-0.00295075	1.67568	1.85303	-1.36847	-1.45153	0.674543	0.548787
P14151.P14151.2_NP.2	LYAM1_HUMAN;P14151-2_HUMAN	313	311	300	0.973598	<3.8E-308	0.355364	0.212723	0.0128938	0.0119255	0.0133355	0.0543824	0.591895	0.390991	0.231879	0.160001	0.434728	0.424599	0.993471	0.82945	-0.00481721	-0.00633259	0.294682	0.290375	-0.329414	-0.249014	-0.00558026	-0.00870424	1.35813	1.55607	0.851151	0.847822	0.00875957	0.2247
P35858.2_NP.2	P35858-2_HUMAN	345	345	345	0.988496	<3.8E-308	1.24847e-05	2.47355e-05	0.196074	0.195485	0.0134014	0.0162105	0.0290024	0.0156339	0.233652	0.30404	0.000481091	0.000669742	0.637831	0.827532	-0.0198768	-0.0192425	0.134569	0.135272	-0.284382	-0.277482	-0.0199298	-0.0221686	1.18444	1.02585	3.37909	3.30389	0.433871	0.201564
P50225_NP.2	ST1A1_HUMAN	341	343	341	0.919464	<3.8E-308	0.592131	0.644614	0.330407	0.0950241	0.0134117	0.0553315	0.540034	0.744503	0.270816	0.0817303	0.481183	0.478199	0.335947	0.477812	-0.00264637	-0.00226228	-0.111849	-0.190769	0.313998	0.241191	-0.00612895	0.00323612	-1.20629	-1.89608	-0.744619	-0.744433	-0.979589	-0.717347
P54577_NP.3	SYYC_HUMAN	344	340	340	0.851014	1.4479e-96	0.0475763	0.29169	0.137128	0.0632597	0.0134835	0.0130607	0.680615	0.266762	0.0151842	0.0909416	0.0441684	0.222832	0.262836	0.957143	-0.00944423	-0.00514148	-0.164339	-0.21067	0.302731	0.311755	0.00399479	-0.0110566	-2.56777	-1.82837	-2.0557	-1.27393	-1.09544	0.0538401
Q14974_NP.2	IMB1_HUMAN	345	345	345	0.983794	<3.8E-308	0.308986	0.217482	0.00514475	0.00803595	0.0135117	0.00718934	0.639612	0.595619	0.226123	0.165834	0.142147	0.119373	0.354744	0.293902	-0.00491035	-0.00594013	-0.314587	-0.297128	0.305426	0.33185	-0.00458019	-0.00517891	-1.2944	-1.47878	-1.51634	-1.60529	-0.917604	-1.0384
P01717_NP.5	LV325_HUMAN	345	345	345	0.994652	<3.8E-308	0.851542	0.755976	0.855505	0.895804	0.013563	0.012941	0.0345866	0.0297461	0.226255	0.247218	0.890082	0.808583	0.658178	0.615166	0.000917296	0.00152304	-0.0206875	-0.0148758	-0.310216	-0.312294	-0.0210726	-0.0216747	1.31505	1.25723	0.144856	0.25389	-0.445598	-0.50626
P23381_NP.5	SYWC_HUMAN	345	345	345	0.961095	<3.8E-308	0.0159189	0.0233609	0.342624	0.214553	0.0136067	0.0121617	0.0088224	0.00328795	0.468482	0.318455	0.958782	0.980262	0.951634	0.851179	0.0118939	0.0111597	-0.108126	-0.141205	-0.310775	-0.315239	0.0262215	0.0294133	-0.789093	-1.08418	0.054293	-0.0259402	-0.0612189	-0.188997
F5H5D3_NP.2	F5H5D3_HUMAN	345	345	345	0.98956	<3.8E-308	0.367803	0.235162	0.0426367	0.0304674	0.0136749	0.00625932	0.70831	0.612812	0.371712	0.353464	0.304088	0.312293	0.50068	0.562656	-0.00440454	-0.00578905	-0.23037	-0.24518	0.30899	0.341797	-0.00370858	-0.00499994	-0.967624	-1.00178	-1.07506	-1.05339	-0.676505	-0.57954
O43396_NP.2	TXNL1_HUMAN	340	343	339	0.886545	7.53742e-115	0.217737	0.0409575	0.121591	0.040044	0.0137653	0.0116248	0.207791	0.576048	0.646591	0.280956	0.894628	0.413749	0.882759	0.855531	-0.00617584	-0.0101371	-0.177836	-0.233317	0.313747	0.31755	-0.0126267	-0.00553146	-0.503139	-1.16958	0.140041	-0.85406	-0.149746	-0.182625
Q8NCX0_NP.4	CC150_HUMAN	345	289	289	0.978468	1.00722e-198	0.86509	0.814734	0.469292	0.472673	0.0137812	0.00899115	0.0839842	0.0828907	0.476275	0.374626	0.20236	0.210963	0.912124	0.757081	-0.000859724	0.0012515	-0.0835702	-0.0875339	-0.316759	-0.354854	-0.0174975	-0.0185337	-0.793463	-1.0441	-1.38173	-1.43089	0.117129	0.346515
P01714_NP.4	LV319_HUMAN	342	337	336	0.968176	<3.8E-308	0.0396838	0.0717462	0.0434953	0.0545206	0.0137908	0.014074	0.0924043	0.143959	0.329542	0.38284	0.795717	0.711602	0.671538	0.762796	0.00984818	0.00878487	0.226157	0.219568	-0.302884	-0.307946	-0.016567	-0.0146615	-1.04225	-0.951127	0.26724	0.389186	-0.416345	-0.302172
A0A087WVQ9.A0A7I2V659.P68104_NP.1	A0A087WVQ9_HUMAN;A0A7I2V659_HUMAN;EF1A1_HUMAN	345	345	345	0.964487	<3.8E-308	0.810738	0.873089	0.255891	0.285478	0.0139171	0.00626039	0.390904	0.295527	0.00569998	0.00291703	0.36006	0.314099	0.516676	0.571947	0.00116239	0.000771713	-0.127941	-0.119703	0.306047	0.338972	0.00844936	0.0102564	-2.989	-3.2059	-0.9506	-1.0408	0.646896	0.561139
P00367_NP.5	DHE3_HUMAN	319	326	312	0.802354	<3.8E-308	0.0269452	0.0892967	0.390699	0.44632	0.0139592	0.0293789	0.837266	0.451224	0.184868	0.0266336	0.663263	0.982835	0.189416	0.13597	-0.0112715	-0.00830513	-0.101154	-0.0862336	0.315213	0.268126	0.00217434	0.00766745	-1.47985	-2.38383	-0.473202	-0.0224658	1.37958	1.50683
P60985.P60985.2_NP.5	KTDAP_HUMAN;P60985-2_HUMAN	321	313	305	0.941619	<3.8E-308	0.441338	0.959719	0.372375	0.554134	0.0139994	0.00752123	0.646767	0.465942	0.889919	0.817655	0.127522	0.0850387	0.6332	0.656283	-0.00384395	0.000255484	-0.104973	-0.0705437	-0.323605	-0.357151	-0.00469129	-0.00756831	0.158743	0.268072	1.68596	1.93243	-0.498265	-0.471028
P24592_NP.1	IBP6_HUMAN	345	345	345	0.988192	1.5956e-281	0.0125822	0.0129981	0.258779	0.315959	0.0140615	0.0256898	0.473255	0.517338	0.0142682	0.0156008	0.672541	0.732068	0.318448	0.272628	0.0122283	0.0121916	-0.127795	-0.11365	-0.307093	-0.27923	-0.00709666	-0.00641694	2.65924	2.62828	0.440943	0.35777	-1.00057	-1.10226
P10720_NP.1	PF4V_HUMAN	345	345	345	0.99706	<3.8E-308	0.311513	0.330751	0.928315	0.945593	0.0143588	0.0133955	0.44119	0.426811	0.986065	0.993254	0.05739	0.0573471	0.105599	0.114036	-0.00496941	-0.00477519	-0.0102313	-0.00776046	0.30795	0.311098	-0.00766644	-0.00790991	0.0189814	0.00918791	-1.99931	-1.99956	-1.63457	-1.59598
E9PK25_NP.3	E9PK25_HUMAN	345	345	345	0.994214	<3.8E-308	0.524661	0.491906	0.0835263	0.123727	0.0144198	0.0116793	0.928831	0.982931	0.110954	0.0947522	0.181466	0.209884	0.312978	0.272442	-0.00309914	-0.00335127	-0.195782	-0.17422	0.305469	0.315211	-0.000882059	0.00021147	-1.72256	-1.80766	-1.39352	-1.30859	-1.01036	-1.10009
P61626_NP.2	LYSC_HUMAN	345	345	345	0.972007	7.78327e-218	0.00160929	0.00359793	0.87839	0.892605	0.0144251	0.0281808	0.359465	0.50384	0.0117113	0.0158344	0.356006	0.331935	0.233649	0.265588	0.0153701	0.0142437	0.0171545	0.0152135	-0.303374	-0.273308	0.00899399	0.00659223	2.71333	2.60927	0.955343	1.00941	-1.18487	-1.11304
Q9BXJ0_NP.3	C1QT5_HUMAN	311	315	305	0.910315	4.22547e-118	0.716306	0.585509	0.164181	0.133991	0.014539	0.0159846	0.0964956	0.29837	0.449326	0.935651	0.0201417	0.0170357	0.691163	0.458796	-0.00185118	-0.00280359	-0.165261	-0.179677	-0.322564	-0.320855	-0.0168898	-0.0106481	0.832618	-0.0896174	2.51617	2.60758	-0.420082	-0.790702
Q7L576_NP.2	CYFP1_HUMAN	344	345	344	0.260776	1.02711e-06	0.194062	0.634679	0.258816	0.416072	0.0145486	0.464842	0.782563	0.23707	0.549062	0.85451	0.830909	0.926261	0.431454	0.948803	-0.00647	-0.00237929	-0.130302	-0.0943819	0.311511	0.0933787	0.00277207	-0.0119612	0.65792	-0.202545	-0.227075	0.0990243	0.801917	-0.065826
Q99988_NP.1	GDF15_HUMAN	299	313	296	0.850841	<3.8E-308	4.71043e-05	6.59699e-08	0.00312107	0.104452	0.0151425	0.00141747	0.435638	0.0626464	0.743508	0.839432	0.591744	0.608532	0.498729	0.128447	0.020572	0.0265712	0.34415	0.180968	0.300134	0.380864	0.00784891	0.0180822	-0.365748	-0.217933	0.571912	0.525571	0.692281	1.49951
P12830_NP.5	CADH1_HUMAN	345	345	345	0.989542	<3.8E-308	0.566539	0.714288	0.776095	0.711205	0.0152114	0.0192859	0.50771	0.558748	0.204786	0.202267	0.321852	0.29114	0.647704	0.697526	0.00281952	0.00180438	-0.032423	-0.042295	0.306025	0.295522	-0.00660844	-0.00584468	-1.38294	-1.39352	1.04268	1.11343	-0.461814	-0.393579
Q14766_NP.2	LTBP1_HUMAN	345	345	345	0.981309	1.42141e-247	0.734524	0.908821	0.858584	0.770573	0.0152745	0.0373818	0.0798817	0.125927	0.623792	0.557268	0.153317	0.133431	0.201101	0.154569	-0.00166567	0.000563373	0.0202839	0.0332526	0.30542	0.262189	-0.0174829	-0.0152925	0.533663	0.639627	-1.50205	-1.58135	-1.29163	-1.44097
Q9ULC4.Q9ULC4.3_NP.3	MCTS1_HUMAN;Q9ULC4-3_HUMAN	343	343	341	0.952442	<3.8E-308	0.75931	0.951937	0.216513	0.382426	0.015455	0.0265658	0.542411	0.671525	0.177799	0.121177	0.0873848	0.0535944	0.26707	0.278469	-0.00150852	0.000296525	-0.1404	-0.0990957	0.305016	0.27895	0.00604144	0.00420181	-1.45959	-1.67818	-1.79779	-2.02966	-1.11606	-1.08898
P51149_NP.3	RAB7A_HUMAN	345	345	345	0.936032	1.2312e-157	0.0102036	0.0117817	0.00126798	0.0140653	0.0155129	0.0928451	0.382844	0.60124	0.172524	0.0407995	0.265558	0.522925	0.854637	0.704857	-0.0124899	-0.0123137	-0.364258	-0.278205	0.300165	0.209161	-0.00856681	-0.00515806	-1.46388	-2.21156	1.15302	0.664995	-0.182124	-0.378732
P15311_NP.1	EZRI_HUMAN	345	345	345	0.952449	<3.8E-308	0.365385	0.413966	0.364494	0.387063	0.0155286	0.0801031	0.799894	0.563405	0.927763	0.675618	0.574981	0.626664	0.0320557	0.042991	0.00446571	0.00405189	-0.103701	-0.099443	-0.305851	-0.221941	0.00253461	0.00580993	0.0990095	-0.459529	0.591392	0.515781	-2.17914	-2.06764
Q15365_NP.2	PCBP1_HUMAN	341	340	339	0.926149	<3.8E-308	0.124412	0.163637	0.0285611	0.153619	0.0155714	0.0183045	0.655463	0.716962	0.155202	0.0586207	0.512334	0.585508	0.806596	0.824337	-0.00756031	-0.00695306	-0.24899	-0.164321	0.303707	0.300566	0.00442799	0.00365075	-1.53471	-2.07444	-0.682706	-0.576594	-0.244756	0.225193
Q92619_NP.4	HMHA1_HUMAN	342	343	342	0.99327	<3.8E-308	0.588408	0.524834	0.0616982	0.0399035	0.0156191	0.0195429	0.808749	0.659527	0.210468	0.193593	0.195431	0.210593	0.609808	0.716519	-0.00266073	-0.00310535	-0.213238	-0.233007	0.302848	0.290386	0.00240512	0.00434806	-1.35998	-1.40221	-1.35607	-1.30214	-0.514524	-0.363523
P04406_NP.5	G3P_HUMAN	345	345	345	0.986729	7.03351e-273	0.216571	0.168622	0.00814006	0.00798146	0.0156655	0.0307882	0.0345591	0.0277041	0.00177077	0.00377658	0.0665288	0.0698442	0.936436	0.792422	0.00582532	0.00651378	-0.290325	-0.292059	0.291704	0.261368	0.0202485	0.0211695	-3.28435	-3.05003	-1.85232	-1.83634	0.0771578	0.255495
P55287.P55287.2_NP.2	CAD11_HUMAN;P55287-2_HUMAN	311	319	305	0.595716	<3.8E-308	0.106963	0.154053	0.332227	0.299756	0.01569	0.0688682	0.162369	0.00361612	0.0118878	0.000134331	0.00406083	4.73127e-05	0.851566	0.520224	0.00798046	0.00674136	-0.114135	-0.116677	-0.31012	-0.222722	-0.0141492	-0.0283216	2.8381	4.14663	3.15656	4.30209	0.189348	0.622093
P31948.P31948.2_NP.3	P31948-2_HUMAN;STIP1_HUMAN	345	345	345	0.970336	<3.8E-308	0.332309	0.236585	0.0293095	0.0233547	0.015795	0.0156384	0.541908	0.395253	0.0258391	0.0392184	0.198666	0.19146	0.290776	0.317788	-0.00469984	-0.00574549	-0.245572	-0.255852	0.299729	0.300486	0.0059935	0.00836444	-2.40017	-2.22166	-1.33327	-1.35638	-1.05238	-0.996108
P04406_NP.4	G3P_HUMAN	345	345	345	0.985595	8.1861e-267	0.360112	0.363873	0.0150689	0.0165131	0.0158099	0.0109002	0.281097	0.29262	0.209574	0.190781	0.223395	0.164187	0.944131	0.852198	0.00440949	0.00436329	-0.27249	-0.267999	0.297883	0.313562	0.0105341	0.0102572	-1.33981	-1.39337	-1.25518	-1.43075	0.0693339	0.183842
Q05682.5_NP.3	Q05682-5_HUMAN	338	340	337	0.98024	<3.8E-308	0.668465	0.742562	0.00849781	0.00871262	0.0159246	0.0288711	0.878783	0.948647	0.212979	0.189584	0.368341	0.234412	0.295374	0.26497	-0.00208457	-0.00157575	-0.29969	-0.294418	0.301485	0.269155	0.0015211	0.000633122	-1.34255	-1.39397	-0.935841	-1.21977	-1.04466	-1.09698
Q15555.Q15555.3.Q15555.5_NP.1	MARE2_HUMAN;Q15555-3_HUMAN;Q15555-5_HUMAN	345	345	345	0.993968	<3.8E-308	0.102483	0.131742	0.0131566	0.00944768	0.0160135	0.0208484	0.94563	0.871321	0.450398	0.330736	0.0810024	0.0802966	0.186864	0.215972	-0.00792707	-0.00731045	-0.279716	-0.292743	0.299128	0.286698	0.000670007	0.00159048	-0.810266	-1.04383	-1.81197	-1.81512	-1.31559	-1.23232
Q01813_NP.4	PFKAP_HUMAN	345	345	345	0.973901	<3.8E-308	0.285241	0.218173	0.0320656	0.0340636	0.0160629	0.0258044	0.761425	0.785068	0.0468328	0.0633127	0.539816	0.297382	0.926771	0.993409	-0.00522162	-0.00602281	-0.243401	-0.240791	0.301288	0.278988	0.00300604	0.00270202	-2.15586	-2.01461	-0.640287	-1.08961	-0.0921939	-0.00829178
Q8NCX0_NP.3	CC150_HUMAN	345	329	329	0.979388	<3.8E-308	0.120515	0.441904	0.053942	0.01843	0.0160854	0.104613	0.100984	0.202533	0.124998	0.121251	0.859222	0.900183	0.731837	0.630812	0.00754711	0.00383561	-0.219029	-0.275633	-0.301466	-0.208355	-0.0160815	-0.0128294	-1.66111	-1.72416	-0.186583	0.135588	0.342484	0.4936
P40227_NP.1	TCPZ_HUMAN	339	329	328	0.7683	<3.8E-308	0.13951	0.0593283	0.0474824	0.00497487	0.016142	0.0799214	0.500747	0.711768	0.0868825	0.47197	0.979416	0.845161	0.383715	0.867582	-0.00725397	-0.00957415	-0.22398	-0.328923	0.299829	0.22499	-0.00663727	-0.00376177	-1.85929	-0.805441	-0.0267544	0.209215	0.866876	0.171319
P08319.P08319.2_NP.5	ADH4_HUMAN;P08319-2_HUMAN	345	345	345	0.992475	<3.8E-308	0.0202439	0.0329954	0.0095599	0.0120406	0.0162067	0.0205838	0.00523304	0.00367036	0.0011241	0.000628229	0.308318	0.306563	0.145631	0.127519	-0.0111446	-0.0102214	-0.288589	-0.279374	0.29463	0.283494	0.0272284	0.0283247	-3.47672	-3.64991	-1.04237	-1.04551	1.43159	1.49858
A1L4H1_NP.2	SRCRL_HUMAN	345	345	345	0.898503	<3.8E-308	2.31107e-06	4.02034e-07	0.188918	0.127445	0.016239	0.025454	0.837736	0.551767	0.0596893	0.0898199	0.16952	0.106496	0.218868	0.24369	0.0228765	0.0244962	0.145209	0.167809	-0.293408	-0.271419	-0.00197783	-0.00572369	1.99159	1.78536	1.40107	1.63992	1.20446	1.1369
P43487.2_NP.3	P43487-2_HUMAN	333	324	319	0.970667	<3.8E-308	0.5556	0.920661	0.329682	0.472428	0.0163757	0.0688433	0.810628	0.727859	0.235772	0.199129	0.42648	0.301554	0.764006	0.719029	-0.00294187	-0.000514833	-0.112559	-0.0859169	0.306615	0.240261	-0.0024427	-0.0036747	-1.2788	-1.43489	-0.832845	-1.12116	-0.299639	-0.371941
Q9Y251.2_NP.4	Q9Y251-2_HUMAN	341	345	341	0.994511	<3.8E-308	0.393754	0.42398	0.712853	0.715739	0.0164231	0.0126075	0.871017	0.934725	0.73454	0.735688	0.0402753	0.04192	0.978054	0.890142	-0.00424098	-0.00390034	-0.0421954	-0.0409605	0.303729	0.309915	-0.00163788	-0.000810505	-0.371655	-0.362971	-2.16961	-2.11115	-0.0279253	-0.137562
Q16543_NP.2	CDC37_HUMAN	334	339	333	0.87292	3.36343e-105	0.433155	0.0898696	0.320596	0.115375	0.0164392	0.00243577	0.736857	0.820378	0.108086	0.558926	0.442335	0.706325	0.493121	0.214482	-0.0039558	-0.0082489	-0.114766	-0.175212	0.305405	0.3722	0.00342526	-0.00222646	-1.78812	-0.624558	-0.821378	-0.387399	-0.702331	-1.22473
P05019_NP.2	IGF1_HUMAN	345	344	344	0.968344	3.30108e-208	0.204098	0.163047	0.0308045	0.015502	0.0164787	0.0337598	0.163071	0.156778	0.121502	0.0973974	0.525687	0.69862	0.55223	0.536425	0.00616108	0.00684286	0.243572	0.276222	-0.298036	-0.26647	-0.0137349	-0.0140964	1.6655	1.80281	0.658617	0.406151	-0.591949	-0.622399
P06681_NP.4	CO2_HUMAN	345	345	345	0.970433	<3.8E-308	0.500621	0.8386	0.150291	0.0787452	0.0165328	0.0241924	0.188663	0.477691	0.165836	0.45009	0.550006	0.550205	0.144686	0.0836704	-0.00332146	-0.00100361	0.164626	0.201233	0.302888	0.284535	-0.0131585	-0.00709685	1.51525	0.824587	0.630359	0.629694	-1.47972	-1.75502
A0A2R8YD58.E7EU96.P68400_NP.2	A0A2R8YD58_HUMAN;CSK21_HUMAN;E7EU96_HUMAN	305	309	297	0.972989	<3.8E-308	0.503735	0.400296	0.451003	0.454284	0.0166427	0.00898055	0.104021	0.142875	0.126962	0.0727968	0.226362	0.177018	0.134587	0.153118	-0.00355018	-0.00438486	-0.0915953	-0.0892614	0.314833	0.337543	0.017554	0.0155236	-1.77136	-2.04562	-1.33638	-1.46432	1.60259	1.50176
P01857_NP.5	IGHG1_HUMAN	345	345	345	0.980316	<3.8E-308	0.461502	0.421651	0.263735	0.357563	0.0167211	0.0118646	0.487781	0.612742	0.916039	0.707508	0.269305	0.27091	0.390366	0.36909	0.00363164	0.00396338	0.127821	0.105194	-0.302353	-0.318092	-0.00693874	-0.00506114	0.115115	0.409741	1.16565	1.16177	-0.870494	-0.910315
P23381_NP.4	SYWC_HUMAN	344	344	343	0.79652	<3.8E-308	0.00661733	0.0502886	0.105187	0.0993896	0.0167363	0.0918703	0.759211	0.691806	0.400289	0.819195	0.105969	0.27974	0.747669	0.910823	0.013367	0.0097289	-0.183851	-0.189306	-0.299686	-0.213292	-0.00302961	0.00396664	-0.907408	-0.249522	1.68413	1.13874	0.322283	-0.113576
Q13094_NP.3	LCP2_HUMAN	341	344	341	0.949544	<3.8E-308	0.403538	0.22687	0.223669	0.199874	0.0167735	0.00860175	0.865308	0.853933	0.0801886	0.0930169	0.536128	0.285659	0.377139	0.596535	-0.00411284	-0.00585687	-0.139632	-0.144731	0.30279	0.327545	-0.00170402	0.00181949	-1.90701	-1.80079	-0.653179	-1.10957	-0.892563	-0.526135
P08253_NP.2	MMP2_HUMAN	345	345	345	0.950484	3.66945e-176	0.0138945	0.00511913	0.000931318	0.00222928	0.0167804	0.00742594	0.0651274	0.0454064	0.0208357	0.0406347	1.00754e-05	1.62778e-05	0.27851	0.372515	0.011595	0.0132218	-0.363	-0.335128	-0.28763	-0.322555	-0.0175943	-0.0191089	2.41134	2.13583	4.49578	4.38901	-1.04567	-0.860853
Q8TCV5.Q8TCV5.2_NP.2	Q8TCV5-2_HUMAN;WFDC5_HUMAN	318	314	305	0.989211	8.13238e-255	0.0003381	0.000328131	0.625717	0.542363	0.0169611	0.019794	0.820314	0.871033	0.0730458	0.0570925	0.229674	0.367646	0.0893857	0.107065	0.0185038	0.0184707	0.0581029	0.072291	-0.315292	-0.306421	0.00232794	0.00165717	2.05616	2.17441	1.32003	0.985522	-1.7593	-1.66198
K7EKS7.K7ERI7.P35268_NP.3	K7EKS7_HUMAN;K7ERI7_HUMAN;RL22_HUMAN	314	296	292	0.866631	<3.8E-308	0.887884	0.323604	0.681895	0.921353	0.0169892	0.00106301	0.0465116	0.0573137	0.195338	0.554823	0.682387	0.857455	0.16755	0.0815374	-0.00072109	-0.00508941	-0.04934	-0.0119689	0.306418	0.42512	0.0202277	0.0194485	-1.5332	-0.703423	-0.44633	0.197299	1.40735	1.79081
Q15056.Q15056.2_NP.2	IF4H_HUMAN;Q15056-2_HUMAN	344	345	344	0.981098	<3.8E-308	0.981827	0.907625	0.416225	0.165224	0.017042	0.0224449	0.326442	0.37993	0.180439	0.164058	0.112183	0.213351	0.347009	0.314299	-0.000112038	-0.000565112	-0.092302	-0.156145	0.299187	0.283336	0.00975097	0.0086373	-1.45518	-1.49706	-1.66521	-1.29071	-0.946662	-1.00303
P08567_NP.3	PLEK_HUMAN	345	345	345	0.995665	<3.8E-308	0.121701	0.137238	0.166601	0.175912	0.017082	0.0166958	0.700546	0.596842	0.176096	0.16751	0.0820895	0.110148	0.184869	0.193833	-0.007568	-0.00727521	-0.156717	-0.153527	0.298385	0.299817	0.00380718	0.00524333	-1.46465	-1.49623	-1.81904	-1.67285	-1.3315	-1.30635
P17655_NP.3	CAN2_HUMAN	345	345	345	0.96569	6.46838e-203	0.00791086	0.00679894	0.357165	0.507212	0.0171674	0.0309459	0.459011	0.573358	0.998111	0.96342	0.505614	0.426319	0.970406	0.727645	0.013183	0.013445	-0.10545	-0.0759695	-0.301607	-0.273037	0.00741747	0.00564305	0.0025895	-0.050187	0.703164	0.840896	-0.0376383	0.353551
Q16627_NP.1	CCL14_HUMAN	343	345	343	0.709148	1.06727e-53	0.0780763	0.0180123	0.0163311	0.000879863	0.0173556	0.0622749	0.52056	0.349139	0.00830695	0.123677	0.00680418	0.0826616	0.886456	0.565655	0.00841432	0.0114122	0.266624	0.373908	-0.290723	-0.229362	0.0061876	0.00909591	2.79199	1.63662	2.77465	1.78848	0.13945	-0.565877
Q96PD5_NP.5	PGRP2_HUMAN	345	345	345	0.983652	<3.8E-308	0.0924933	0.0930589	0.866782	0.860121	0.0173849	0.0158362	0.859256	0.701922	0.312468	0.301915	0.627158	0.533525	0.0193765	0.0180612	-0.00816492	-0.00814674	-0.0188303	-0.0197719	-0.295236	-0.299371	0.00174149	0.00375727	1.08429	1.1077	-0.503151	-0.64472	-2.3361	-2.36128
A0A075B6Q5_NP.4	HV364_HUMAN	343	338	338	0.973798	3.47355e-218	0.399422	0.284769	0.0665549	0.0853837	0.0174778	0.032891	0.57448	0.279787	0.812026	0.787376	0.122355	0.141055	0.27274	0.470979	-0.00405214	-0.00525046	0.203923	0.195047	-0.294046	-0.269129	-0.00542501	-0.0106628	0.252833	0.292608	1.58867	1.54413	1.08375	0.726479
Q6Q788_NP.1	APOA5_HUMAN	345	345	345	0.994958	<3.8E-308	0.488044	0.589807	7.38656e-05	7.69293e-05	0.0176612	0.0174904	0.593064	0.697709	0.2853	0.223606	0.0738815	0.0871095	0.701079	0.62027	0.00329845	0.00256801	0.44198	0.441546	0.289162	0.290046	0.00515409	0.00375146	1.12629	1.28512	1.82184	1.74619	0.37507	0.484892
D6RGG3_NP.5	D6RGG3_HUMAN	345	345	345	0.825629	<3.8E-308	0.646365	0.740469	0.00109423	0.000163692	0.0177199	0.112936	0.3615	0.351429	0.652747	0.290692	0.00330985	0.00129576	0.165344	0.603606	0.00218008	-0.00156238	0.362403	0.41645	-0.28875	-0.191173	-0.00879643	-0.00891798	0.473533	1.10471	3.00352	3.26978	-1.3561	-0.503254
P11597_NP.1	CETP_HUMAN	345	345	345	0.995138	<3.8E-308	0.165845	0.19698	0.000902967	0.00147844	0.0177673	0.0190177	0.216448	0.237572	0.0702222	0.0800912	0.139802	0.176802	0.0781081	0.0933335	-0.00652515	-0.00610425	0.364737	0.350802	-0.285683	-0.284003	-0.0117996	-0.0113292	1.89024	1.83594	1.4872	1.36675	1.70604	1.63262
A0A3B3ISX9_NP.2	A0A3B3ISX9_HUMAN	345	345	345	0.928311	<3.8E-308	0.638482	0.756114	0.108886	0.180403	0.0177685	0.00503234	0.283466	0.359403	0.159908	0.167614	0.483507	0.233462	0.744444	0.552412	-0.00229355	-0.00150868	0.181723	0.151005	-0.296534	-0.34977	-0.0106251	-0.00903278	1.52157	1.48663	0.731632	1.23892	-0.326928	-0.59309
A0A2R8YEH1.Q02094.Q9UHG9_NP.5	A0A2R8YEH1_HUMAN;Q9UHG9_HUMAN;RHAG_HUMAN	320	339	320	0.994312	<3.8E-308	0.35383	0.428629	0.000729104	0.00131705	0.0178943	0.021082	0.227852	0.141715	0.288899	0.257177	0.0566428	0.051865	0.952675	0.968032	-0.004681	-0.00378723	-0.39443	-0.355175	-0.30403	-0.280663	-0.0120783	-0.0139587	-1.17612	-1.19124	2.02553	1.95869	-0.0604394	-0.0386869
P46783_NP.1	RS10_HUMAN	331	330	326	0.991055	1.80243e-285	0.737048	0.920243	0.500848	0.389886	0.0181147	0.0109541	0.0145275	0.00851083	0.169429	0.165554	0.275245	0.285219	0.0726023	0.0807505	0.00167438	0.000490825	-0.0779031	-0.0978442	0.297313	0.314875	0.0247738	0.0262393	-1.50213	-1.49029	-1.14479	-1.10228	1.81008	1.73067
Q06830_NP.4	PRDX1_HUMAN	345	345	345	0.973981	3.3073e-223	0.505284	0.615581	0.00307103	0.00231823	0.0181402	0.013884	0.206945	0.159825	0.303813	0.411746	0.778496	0.983493	0.0582438	0.134528	-0.00319055	-0.0024091	-0.330677	-0.34103	-0.289915	-0.302574	-0.0122668	-0.0136936	-1.09127	-0.872547	-0.288002	-0.0212246	-1.8679	-1.47737
P11597_NP.5	CETP_HUMAN	345	345	345	0.994068	<3.8E-308	0.00220965	0.00139718	0.512333	0.469211	0.0181448	0.0261484	0.0178776	0.0221487	0.144719	0.1862	0.0196991	0.0168197	0.0217668	0.0207423	-0.0143458	-0.0149834	0.0707139	0.0781007	-0.281864	-0.265138	-0.0224471	-0.0216747	1.50604	1.36436	2.33083	2.38935	2.20296	2.2201
P08238_NP.2	HS90B_HUMAN	345	345	345	0.879178	1.83201e-112	0.355144	0.0405778	0.0403257	0.126357	0.0181829	0.00231962	0.49046	0.339876	0.669627	0.789123	0.303004	0.582721	0.479917	0.822705	-0.00455817	-0.0101061	-0.234862	-0.174612	0.298213	0.385113	-0.00689139	-0.00952798	0.465621	0.291447	1.08601	0.57816	-0.715316	-0.226496
P61626_NP.4	LYSC_HUMAN	345	345	345	0.941061	<3.8E-308	0.0144304	0.0211978	0.9118	0.980413	0.0182571	0.0517933	0.956854	0.82431	0.00547272	0.00657856	0.325307	0.174977	0.234117	0.285588	0.0119751	0.0112892	0.012512	0.00277681	-0.294805	-0.242898	-0.000534654	0.00219684	3.01562	2.95318	-1.02583	-1.41734	-1.19259	-1.0715
Q04941_NP.3	PLP2_HUMAN	319	292	287	0.991056	<3.8E-308	0.695327	0.687378	0.129219	0.0720071	0.0183039	0.0118655	0.200149	0.248959	0.172792	0.159257	0.250968	0.359843	0.478783	0.453025	-0.00194711	-0.00212422	-0.173029	-0.218025	0.298603	0.338324	-0.0127548	-0.012183	-1.47828	-1.62069	-1.19908	-1.015	-0.739305	-0.831666
J3KNB4.P49913_NP.1	CAMP_HUMAN;J3KNB4_HUMAN	345	345	345	0.992116	<3.8E-308	0.469932	0.528812	0.35041	0.437406	0.0183944	0.0122693	0.793187	0.540971	0.0015047	0.00150231	0.00215039	0.00278211	0.821242	0.905655	-0.00342753	-0.00298508	0.102692	0.0853248	-0.286494	-0.304269	0.00252099	0.00587563	3.35824	3.35634	3.13347	3.05078	-0.220128	-0.115383
P20718_NP.4	GRAH_HUMAN	342	344	342	0.987422	<3.8E-308	0.00996535	0.00686134	0.00255673	0.0038466	0.0184445	0.0289647	0.0975902	0.115089	7.11167e-07	5.12292e-07	0.593563	0.560525	0.0292524	0.0301602	-0.0117812	-0.012267	0.320928	0.304893	-0.274996	-0.252673	-0.0153658	-0.0144958	5.13537	5.16201	0.523436	0.56636	2.05617	2.02838
O43681_NP.2	GET3_HUMAN	345	345	345	0.982196	<3.8E-308	0.262168	0.392293	0.022779	0.0442482	0.0184729	0.0212953	0.882775	0.962029	0.0418101	0.0190617	0.379967	0.269501	0.969327	0.986097	-0.00546607	-0.00416162	-0.258047	-0.227396	0.294074	0.286885	0.00145629	0.00046939	-2.20242	-2.53497	-0.914939	-1.14917	0.038478	-0.0174083
P48740.4_NP.5	P48740-4_HUMAN	345	345	345	0.984856	4.08108e-263	0.418208	0.320175	0.0149337	0.0119155	0.018592	0.0104929	0.124436	0.168721	0.000822712	0.00173569	0.943395	0.93813	0.544913	0.446979	-0.0039111	-0.00480371	0.273632	0.282768	0.291279	0.316937	0.0150716	0.0134958	-3.6077	-3.37436	-0.0733249	-0.0801537	-0.600818	-0.754783
P03950_NP.4	ANGI_HUMAN	345	345	345	0.972784	6.67703e-220	0.00327554	0.00958381	0.000880671	0.000435391	0.0186185	0.0300156	0.198282	0.299974	0.440185	0.189158	0.607088	0.547508	0.897779	0.868525	0.0143023	0.0125743	-0.375639	-0.39744	-0.291428	-0.268425	0.0126223	0.0101597	0.826556	1.40649	0.531538	0.621439	-0.127556	0.164269
P13501_NP.2	CCL5_HUMAN	344	345	344	0.991834	5.84311e-308	0.320422	0.290222	0.480155	0.382859	0.0186727	0.0106747	0.0714369	0.065123	0.47047	0.342003	0.0271692	0.0255724	0.100428	0.090105	-0.00483477	-0.00507828	-0.0797001	-0.0972104	0.293551	0.314643	-0.0178509	-0.0180226	0.779237	1.01256	-2.30687	-2.30057	-1.64832	-1.6781
O00187_NP.5	MASP2_HUMAN	345	345	345	0.987079	<3.8E-308	0.813273	0.884904	0.134554	0.10281	0.0186732	0.0188988	0.306948	0.439223	0.00298365	0.00661573	0.0821499	0.1044	0.678912	0.493197	0.00114673	0.000704741	0.168655	0.184452	0.292622	0.292893	0.0100653	0.00763976	-3.21389	-2.94437	-1.80875	-1.69398	-0.412937	-0.685657
P62888_NP.4	RL30_HUMAN	344	338	338	0.980447	2.66274e-239	0.975325	0.996038	0.553014	0.502905	0.018678	0.0236672	0.173099	0.0981876	0.443049	0.505975	0.182424	0.318816	0.503941	0.515811	0.000149753	-2.45014e-05	-0.0666619	-0.0767234	0.293114	0.287275	0.0134297	0.0166252	0.82069	0.725159	-1.37898	-1.05013	0.661727	0.655718
Q96NZ9.Q96NZ9.4_NP.5	PRAP1_HUMAN;Q96NZ9-4_HUMAN	344	344	344	0.970078	2.50385e-212	0.907378	0.977408	0.50367	0.845307	0.0189483	0.0203569	0.0182605	0.0184331	0.402404	0.319999	0.208264	0.333345	0.635824	0.463831	-0.000565614	-0.00013766	-0.0753863	-0.0219868	0.292685	0.289291	0.0233811	0.0233448	0.90241	1.07191	-1.31167	-1.00784	0.473433	0.732503
P10768_NP.2	ESTD_HUMAN	344	344	343	0.882194	<3.8E-308	0.646258	0.649513	0.00025261	0.00123099	0.018952	0.049216	0.00245384	0.00343766	0.0410662	0.0270012	0.402687	0.140508	0.442463	0.448956	-0.00219744	-0.00218152	-0.409401	-0.361676	0.286785	0.240713	0.0296739	0.0287241	-2.1747	-2.36173	-0.856033	-1.51338	-0.757436	-0.748674
P62805_NP.1	H4_HUMAN	345	345	345	0.973624	<3.8E-308	2.00021e-05	2.99348e-05	0.898384	0.862344	0.018975	0.0257183	0.00104024	0.000750071	0.613085	0.829301	0.0642337	0.107244	0.221898	0.213122	0.0205977	0.0201538	-0.0141029	-0.0191551	-0.286459	-0.272329	0.0319396	0.0328535	-0.533741	-0.227605	1.89035	1.64487	-1.19708	-1.2206
Q15166_NP.3	PON3_HUMAN	329	344	328	0.730681	<3.8E-308	0.371005	0.595082	0.0952374	0.00681967	0.0192304	0.000251752	0.305178	0.459132	0.128345	0.151792	0.0152085	0.056097	0.436825	0.705173	-0.00437286	-0.00256704	-0.193083	-0.310612	-0.29707	-0.462027	-0.0105049	-0.00749379	1.66806	1.55376	2.58072	2.00407	-0.812297	-0.390559
Q9UKZ9_NP.4	PCOC2_HUMAN	345	345	345	0.978605	1.31392e-237	0.307311	0.161703	0.0172303	0.0415042	0.0192549	0.0303475	0.401515	0.515271	0.0837637	0.0861827	0.107076	0.12628	0.942212	0.907352	0.00500101	0.00688743	0.271368	0.232927	-0.293608	-0.272587	-0.0083316	-0.00648658	1.879	1.87193	-1.69014	-1.60973	-0.0729046	-0.117518
Q9H4B7_NP.2	TBB1_HUMAN	345	345	345	0.993534	<3.8E-308	0.195653	0.172127	0.00538545	0.00501078	0.0193801	0.0193047	0.759108	0.702224	0.541526	0.558538	0.461438	0.351051	0.680115	0.584535	-0.00632037	-0.0066576	-0.31649	-0.318584	0.292298	0.291942	-0.00303368	-0.00377543	-0.659818	-0.631087	-0.768613	-0.971682	-0.413297	-0.547127
P08319.P08319.2_NP.1	ADH4_HUMAN;P08319-2_HUMAN	345	345	345	0.974807	<3.8E-308	0.11059	0.0917916	0.172214	0.104908	0.0194671	0.0155956	0.00664551	0.00732016	0.000924117	0.00162273	0.308796	0.237695	0.620792	0.608573	-0.00772085	-0.00815215	-0.153035	-0.181695	0.289194	0.299098	0.0267287	0.0263813	-3.57288	-3.39327	-1.05202	-1.21961	0.491032	0.507774
A0A1B0GTW1_NP.2	A0A1B0GTW1_HUMAN	338	331	329	0.984305	<3.8E-308	0.474464	0.394126	0.0382004	0.0527181	0.0194763	0.0133098	0.797857	0.690349	0.240564	0.20943	0.0398744	0.0524828	0.591371	0.723121	-0.00348668	-0.0042805	-0.232551	-0.223828	0.28935	0.316012	-0.00246126	-0.00394437	-1.2416	-1.36825	-2.12028	-2.06046	-0.528093	-0.359004
P60985.P60985.2_NP.4	KTDAP_HUMAN;P60985-2_HUMAN	327	323	312	0.895797	<3.8E-308	0.738129	0.7054	0.746327	0.815661	0.0195083	0.0777232	0.0136475	0.0157608	0.103367	0.021646	0.0855965	0.367677	0.202061	0.316928	0.00168511	-0.00192615	-0.0373744	-0.0272262	-0.302112	-0.230206	-0.0250608	-0.0247936	1.79987	2.57092	1.82899	0.967114	-1.2973	-1.02825
P67936_NP.5	TPM4_HUMAN	345	345	345	0.996724	<3.8E-308	0.133962	0.151534	0.0185443	0.0204611	0.0197392	0.0266632	0.863267	0.864416	0.0885012	0.0888746	0.139069	0.155252	0.895201	0.918193	-0.00728946	-0.00698644	-0.266104	-0.262357	0.2901	0.276167	-0.00169586	-0.00168431	-1.83597	-1.83692	-1.53863	-1.48058	-0.131423	-0.102648
A0A6Q8PFA6.A0A6Q8PG37.A0A6Q8PH57.O00139.O00139.1.O00139.2.O00139.4_NP.1	A0A6Q8PFA6_HUMAN;A0A6Q8PG37_HUMAN;A0A6Q8PH57_HUMAN;KIF2A_HUMAN;O00139-1_HUMAN;O00139-2_HUMAN;O00139-4_HUMAN	343	343	342	0.985961	<3.8E-308	0.200312	0.267328	0.0432472	0.0342474	0.0199261	0.0419021	0.804073	0.637983	0.038989	0.0276171	0.233745	0.244246	0.340551	0.292567	-0.00619982	-0.0053619	-0.227795	-0.238382	0.2896	0.252573	0.00242977	0.00460351	-2.21485	-2.36156	-1.2331	-1.20435	-0.945348	-1.04289
A0A0C4DG17_NP.2	A0A0C4DG17_HUMAN	332	334	329	0.965096	<3.8E-308	0.318604	0.336498	0.0446901	0.0526412	0.0199518	0.0082443	0.0136418	0.0156696	0.635223	0.563463	0.440821	0.426274	0.809733	0.941048	-0.00498462	-0.00475153	-0.231405	-0.220915	0.29875	0.335896	0.0250607	0.024283	-0.520686	-0.627303	-0.819047	-0.836288	0.245659	-0.0746375
P08238_NP.5	HS90B_HUMAN	345	345	345	0.957489	2.92749e-187	0.0616253	0.0279894	0.0306624	0.0878446	0.0200915	0.0068924	0.699672	0.624644	0.483982	0.500196	0.882053	0.671389	0.762795	0.942534	-0.00922971	-0.0108634	-0.247621	-0.195307	0.293419	0.341561	0.00385354	0.00488833	-0.76386	-0.73582	0.156284	0.44697	-0.305458	-0.0729573
Q14247_NP.2	SRC8_HUMAN	345	345	345	0.992516	<3.8E-308	0.672187	0.517209	0.903649	0.967051	0.0203743	0.0172179	0.678102	0.643637	0.10656	0.142564	0.229509	0.169005	0.665183	0.804422	-0.00208346	-0.00319023	-0.0138133	-0.00471467	0.292601	0.300646	-0.0041441	-0.00462032	-1.76317	-1.60184	-1.26644	-1.45044	-0.437804	-0.250549
P14324.P14324.2_NP.5	FPPS_HUMAN;P14324-2_HUMAN	344	345	344	0.984378	4.61784e-260	0.495361	0.637472	0.000457773	0.000364956	0.0203786	0.0136798	0.26028	0.329118	0.576708	0.777161	0.409083	0.506145	0.315388	0.274496	0.00326538	0.00223961	-0.392569	-0.396419	0.284766	0.300618	0.0109413	0.00941188	-0.592174	-0.29795	-0.846588	-0.676611	0.988542	1.06807
Q14847_NP.3	LASP1_HUMAN	345	345	345	0.96956	1.10105e-211	0.767175	0.728027	0.0489061	0.06223	0.0203981	0.0370914	0.543336	0.701444	0.202729	0.078828	0.205403	0.1404	0.280713	0.25245	-0.00144318	-0.00169384	-0.223134	-0.211042	0.289637	0.259991	0.00600887	0.00378678	-1.37683	-1.9003	-1.3215	-1.53804	-1.0812	-1.14631
Q9Y490_NP.3	TLN1_HUMAN	345	345	345	0.995936	<3.8E-308	0.1641	0.175382	0.104649	0.115154	0.0204729	0.0199801	0.916413	0.888995	0.0863941	0.0576294	0.227834	0.206179	0.2418	0.277002	-0.00680073	-0.00661574	-0.18393	-0.17836	0.289851	0.290694	-0.00103875	-0.00137995	-1.85771	-2.05562	-1.26006	-1.31959	-1.17494	-1.08989
J3QRS3.O14950.P19105_NP.5	J3QRS3_HUMAN;ML12A_HUMAN;ML12B_HUMAN	345	345	345	0.995037	<3.8E-308	0.401792	0.378302	0.0175241	0.0235367	0.0204949	0.0152461	0.411264	0.426882	0.242438	0.296285	0.76915	0.711206	0.570285	0.507828	-0.00409465	-0.00430472	-0.269893	-0.257298	0.289834	0.30375	-0.00813726	-0.00787154	-1.26505	-1.13056	-0.306377	-0.386673	-0.569412	-0.664631
Q8NCX0_NP.2	CC150_HUMAN	345	323	323	0.982946	<3.8E-308	0.0567758	0.0469412	0.00275638	0.00343563	0.0204952	0.0230585	0.710718	0.716041	0.0403217	0.0245631	0.904132	0.999299	0.409696	0.393637	0.00955656	0.0100321	-0.350409	-0.344508	-0.294417	-0.290506	-0.00371084	-0.0036623	-2.23719	-2.47007	0.127455	0.00093525	0.833571	0.867955
O95810_NP.2	CAVN2_HUMAN	345	345	345	0.992618	<3.8E-308	0.0341045	0.0458917	0.00403561	0.00394966	0.0205351	0.0259285	0.503131	0.465171	0.127942	0.125496	0.0558778	0.0562962	0.323145	0.271538	-0.0102382	-0.0096467	-0.322943	-0.323841	0.285865	0.274889	0.00654116	0.00713824	-1.62657	-1.63776	-1.9745	-1.9719	-0.978333	-1.08936
A0A8I5KW61_NP.3	A0A8I5KW61_HUMAN	345	345	345	0.932777	<3.8E-308	0.297565	0.338539	0.909559	0.942235	0.0205393	0.0339274	0.168631	0.197429	0.992152	0.676815	0.231178	0.336254	0.0262258	0.129105	-0.00510959	-0.00473092	-0.0129047	-0.00829664	0.290922	0.268303	-0.0137014	-0.0129273	0.0106775	0.456107	-1.25631	-1.01652	-2.24669	-1.54296
A0A499FJK2_NP.5	A0A499FJK2_HUMAN	344	340	339	0.967489	2.84564e-203	0.125226	0.186954	0.0608819	0.0976454	0.0206208	0.00785559	0.0657921	0.0287542	0.752781	0.925536	0.243138	0.175518	0.208875	0.444426	-0.0073909	-0.00643399	-0.209758	-0.187456	0.284021	0.33045	-0.0180108	-0.0216848	-0.334242	-0.10035	-1.19698	-1.40627	-1.23554	-0.760239
P27169_NP.2	PON1_HUMAN	345	345	345	0.954593	<3.8E-308	0.209672	0.388174	0.00111835	0.000470007	0.0206232	0.0127208	0.98269	0.855896	0.000136719	0.00057487	0.0800252	0.065936	0.719997	0.78208	-0.00596768	-0.00411229	-0.361768	-0.389618	-0.28185	-0.304274	-0.000209052	0.00175401	4.05778	3.66456	1.78285	1.87768	-0.349989	-0.2707
Q92743_NP.3	HTRA1_HUMAN	345	345	345	0.987629	<3.8E-308	0.0337277	0.0358983	0.00320368	0.00275428	0.020641	0.0274299	4.66564e-05	5.18702e-05	0.556902	0.537378	0.67236	0.866114	0.543161	0.592473	0.00976965	0.00967804	0.315321	0.321191	0.271974	0.259732	0.0383353	0.0381964	0.596827	0.628285	0.414793	0.165775	0.573047	0.505741
P19827_NP.5	ITIH1_HUMAN	345	345	345	0.992285	<3.8E-308	0.100451	0.125951	0.0121711	0.00851156	0.02068	0.0213403	0.0123853	0.0152845	0.47241	0.497512	0.0819918	0.0765869	0.726619	0.600091	0.00796184	0.00741415	-0.282413	-0.296478	-0.286798	-0.28528	-0.0246466	-0.023894	0.770161	0.727003	1.8032	1.83589	0.347509	0.52109
P08319.P08319.2_NP.2	ADH4_HUMAN;P08319-2_HUMAN	345	345	345	0.988276	<3.8E-308	0.0340146	0.042644	0.113427	0.112411	0.0207328	0.030239	0.00648168	0.00514086	0.00200173	0.0025704	0.512272	0.486081	0.465083	0.460967	-0.0102853	-0.00984551	-0.177752	-0.17849	0.286584	0.26873	0.0268427	0.027634	-3.3331	-3.25531	-0.67787	-0.721515	0.726062	0.733741
Q13576_NP.1	IQGA2_HUMAN	344	344	344	0.826604	<3.8E-308	0.220757	0.328236	0.145291	0.00590264	0.0207734	0.0510241	0.664853	0.263116	0.0116444	0.00105013	0.478677	0.97589	0.330817	0.428567	-0.00598062	-0.00472304	-0.165428	-0.310712	0.289167	0.241206	0.00429996	0.0109995	-2.73939	-3.53237	-0.740173	0.0312332	-0.975481	-0.785584
Q01813_NP.3	PFKAP_HUMAN	341	344	341	0.910718	<3.8E-308	0.160615	0.716182	0.0028177	0.0057866	0.0208151	0.188927	0.954807	0.979498	0.00683358	0.00352742	0.269355	0.134631	0.866761	0.626811	-0.00679399	-0.00174235	-0.337905	-0.309082	0.285694	0.160494	0.000552214	0.000248157	-2.90102	-3.10391	-1.13908	-1.53019	-0.165547	-0.475536
Q8IXK2_NP.2	GLT12_HUMAN	308	307	299	0.896396	<3.8E-308	0.43426	0.279453	0.188671	0.12219	0.0208525	0.00225709	0.233581	0.0343049	0.500912	0.528862	0.0946598	0.0135813	0.473344	0.65682	0.00420453	0.00558	-0.163186	-0.184119	-0.313499	-0.398762	-0.0139512	-0.023835	0.770633	0.691458	1.89801	2.69572	-0.772633	-0.459004
P05019_NP.1	IGF1_HUMAN	345	345	345	0.72938	1.65138e-58	0.0226204	0.244757	0.00235002	0.233168	0.0209383	0.00151881	0.607388	0.0838669	0.575058	0.285588	0.642385	0.692135	0.818728	0.826579	-0.0110078	-0.00560657	-0.341479	-0.133205	-0.284593	-0.392649	-0.00501242	-0.0169172	0.597383	1.13985	0.477719	0.407784	0.226493	0.216762
P07741_NP.2	APT_HUMAN	343	344	343	0.974143	<3.8E-308	0.110482	0.0511544	0.0999177	0.111393	0.0210077	0.0125733	0.0765717	0.145419	0.0369784	0.0497815	0.0744119	0.0652813	0.839845	0.628112	-0.00778165	-0.00944742	-0.186817	-0.179416	0.288319	0.3097	0.0176162	0.0143652	-2.26128	-2.11028	-1.86307	-1.91113	-0.202609	-0.48213
P62140_NP.2	PP1B_HUMAN	342	341	341	0.98119	3.03036e-244	0.235338	0.500455	0.41365	0.410718	0.0216016	0.0288957	0.662488	0.588295	0.172604	0.129656	0.213852	0.241126	0.602992	0.637268	-0.00584803	-0.00332706	-0.0933446	-0.0941917	0.290636	0.277074	-0.00435668	-0.00541833	-1.48626	-1.65654	-1.31114	-1.23965	-0.524922	-0.477187
P62140_NP.5	PP1B_HUMAN	344	342	342	0.971235	<3.8E-308	0.421696	0.508028	0.0286909	0.036135	0.0216042	0.0287279	0.517047	0.610211	0.0929155	0.220301	0.344614	0.438418	0.639989	0.660254	-0.00390053	-0.00324799	-0.248095	-0.240161	0.286334	0.275502	0.00642368	0.00510896	-1.81461	-1.33696	-0.983118	-0.814704	-0.467645	-0.444306
P03973_NP.1	SLPI_HUMAN	344	345	344	0.983093	3.08188e-254	2.01282e-05	2.24786e-05	0.153393	0.173464	0.0217739	0.0195943	0.868872	0.601278	0.0380836	0.0272024	0.594264	0.402302	0.453871	0.489819	0.0208057	0.0206522	0.159526	0.151859	-0.283434	-0.287971	-0.00161418	-0.00510302	2.21826	2.35992	-0.549205	-0.862558	0.741278	0.682481
P31948.P31948.2_NP.1	P31948-2_HUMAN;STIP1_HUMAN	345	345	345	0.971484	<3.8E-308	0.249348	0.247422	0.00575493	0.0131147	0.0219117	0.0094818	0.742006	0.863603	0.497961	0.529185	0.271729	0.195717	0.148582	0.167317	-0.00559015	-0.00561357	-0.312067	-0.280057	0.284703	0.32264	-0.00323664	-0.0016891	-0.727965	-0.675958	-1.14053	-1.34323	-1.44114	-1.37756
P13501_NP.1	CCL5_HUMAN	341	343	341	0.991448	6.87611e-302	0.647565	0.66461	0.989857	0.764985	0.0221164	0.0205268	0.230092	0.302299	0.913949	0.849212	0.0654821	0.0839598	0.226428	0.238981	-0.00225848	-0.00211374	-0.00146004	-0.0338826	0.289515	0.28926	-0.0120417	-0.010211	-0.117855	-0.204639	-1.95929	-1.81352	-1.23767	-1.18894
P68871_NP.4	HBB_HUMAN	345	345	345	0.992143	<3.8E-308	0.983786	0.906039	1.29793e-06	4.41252e-07	0.0222083	0.0240516	0.00153143	0.00289841	0.0993576	0.162788	0.141988	0.124688	0.743427	0.827122	9.49275e-05	-0.000550815	-0.533279	-0.556748	-0.273695	-0.269749	-0.0302397	-0.0283699	1.70846	1.44471	1.4692	1.5349	0.314162	0.209397
Q99972_NP.4	MYOC_HUMAN	338	328	328	0.993185	<3.8E-308	0.00661114	0.00847403	0.975973	0.890052	0.0223682	0.0319573	0.325288	0.288149	0.864723	0.728201	0.396027	0.521603	0.427256	0.370531	0.0135184	0.0132641	-0.00349044	-0.0162221	-0.293813	-0.279252	0.00996268	0.0108948	-0.195617	-0.404076	-0.920614	-0.703717	-0.806145	-0.920848
P01034_NP.4	CYTC_HUMAN	345	343	343	0.971181	<3.8E-308	0.000273064	0.000158646	0.28183	0.237857	0.0224572	0.0176099	0.0343278	0.0542541	0.452833	0.449605	0.727024	0.690555	0.727604	0.556954	0.0177698	0.0185587	-0.120445	-0.132863	-0.282273	-0.295284	0.0207888	0.0190033	0.80688	0.817206	-0.361884	-0.415016	-0.34575	-0.586407
Q16627_NP.2	CCL14_HUMAN	345	345	345	0.987888	<3.8E-308	0.0266268	0.0360415	0.00114131	0.00104501	0.0225503	0.0207284	0.149966	0.0901839	3.34266e-05	1.24788e-05	1.63567e-05	1.37358e-05	0.963019	0.931124	0.00996993	0.00935981	0.340534	0.340836	-0.261868	-0.263741	0.0131012	0.0153231	4.17064	4.36809	4.18714	4.19659	0.0426851	-0.0790242
Q13201_NP.4	MMRN1_HUMAN	345	345	345	0.993758	<3.8E-308	0.996913	0.95675	0.823051	0.720516	0.0226354	0.022545	0.208681	0.23217	0.955919	0.913222	0.313861	0.300649	0.643161	0.691896	1.90979e-05	0.000267596	-0.0255848	-0.0409209	0.288287	0.288382	-0.0125985	-0.0119676	-0.0604314	0.119099	-1.06391	-1.09304	-0.46991	-0.401795
P06732_NP.5	KCRM_HUMAN	327	298	297	0.936411	<3.8E-308	0.248162	0.0896325	9.07907e-06	1.744e-05	0.0228419	0.00106079	0.00149606	0.00641446	0.00520907	0.016191	0.486011	0.706654	0.000157384	0.000246351	0.00580607	0.00864738	-0.522365	-0.511069	-0.292235	-0.427436	0.0328233	0.028447	-3.03436	-2.63823	0.729322	0.398592	-4.07341	-3.99586
P12830_NP.1	CADH1_HUMAN	345	345	345	0.981825	1.23093e-249	0.000924455	0.000773411	4.63078e-05	0.000104348	0.0228616	0.0308908	0.5267	0.616614	0.865965	0.968905	0.435031	0.383653	0.484801	0.474134	0.0157027	0.0159746	0.449456	0.428525	0.27415	0.260461	-0.00603759	-0.00478425	0.175777	0.0406799	0.785247	0.878272	0.675113	0.693149
P47813_NP.2	IF1AX_HUMAN	338	342	338	0.90574	<3.8E-308	0.787075	0.43201	0.00778228	0.0192775	0.022949	0.00778128	0.268489	0.239369	0.0301422	0.0581116	0.988924	0.564355	0.260833	0.33037	0.00132348	-0.0038121	-0.302239	-0.262708	0.284523	0.330018	0.0109978	0.0115752	-2.33506	-2.01803	0.0143893	-0.591483	-1.12127	-0.960452
E9PP44_NP.2	E9PP44_HUMAN	345	345	345	0.990474	<3.8E-308	0.0183791	0.0227181	0.0083625	0.00767123	0.0230513	0.020967	0.838094	0.86019	0.109175	0.107274	0.478843	0.548877	0.831107	0.886525	0.0115116	0.0111261	-0.298723	-0.302245	-0.283098	-0.287796	-0.00201467	-0.00173768	-1.72838	-1.73883	-0.736593	-0.623827	0.213067	0.142644
P05543_NP.3	THBG_HUMAN	337	338	336	0.815554	<3.8E-308	0.172189	0.673879	0.0390714	0.0189068	0.0230605	0.14934	0.412471	0.5394	0.211832	0.189316	0.834407	0.500888	0.547425	0.602365	0.00676236	0.00209076	0.239349	0.273711	-0.289578	-0.18409	0.00822683	0.00618561	1.38751	1.46512	-0.223536	-0.723031	0.611221	0.531542
P00734_NP.3	THRB_HUMAN	345	345	345	0.978266	<3.8E-308	0.589155	0.644963	0.966807	0.836073	0.0231493	0.0196551	0.969535	0.796417	0.567941	0.643282	0.0240217	0.0267261	0.522914	0.532903	-0.00264223	-0.00225287	-0.00471788	0.0234465	-0.284604	-0.292256	0.000378818	-0.00255763	0.618866	0.50153	2.36964	2.32462	-0.642244	-0.626513
Q9Y6Z7_NP.2	COL10_HUMAN	345	345	345	0.976802	1.19302e-231	0.265235	0.241982	0.254727	0.397572	0.0231519	0.0247982	0.680525	0.714596	0.148325	0.0994333	0.165147	0.130071	0.0640533	0.0955526	-0.00547369	-0.0057525	0.129705	0.0963557	0.285598	0.282421	-0.00409897	-0.00364253	-1.57397	-1.79596	1.45905	1.59272	1.87235	1.68548
P16157_NP.2	ANK1_HUMAN	345	345	345	0.865079	<3.8E-308	0.195865	0.1476	0.00228129	0.040844	0.0232216	0.0113482	0.548863	0.838083	0.0491059	0.0603575	0.0852939	0.0102967	0.838592	0.508229	0.00630993	0.00705402	-0.346953	-0.231272	-0.28335	-0.315795	0.00592461	-0.00201554	-2.12963	-2.02864	1.79695	2.68177	-0.203924	0.661362
Q01518_NP.3	CAP1_HUMAN	345	345	345	0.99614	<3.8E-308	0.25895	0.232505	0.0255399	0.0302012	0.023275	0.0207069	0.882182	0.806349	0.0280161	0.046252	0.189281	0.246292	0.227696	0.277225	-0.00546377	-0.00579649	-0.251214	-0.244497	0.281089	0.287486	-0.00145324	-0.00241098	-2.36153	-2.14729	-1.35917	-1.20367	-1.19976	-1.08367
P18065_NP.5	IBP2_HUMAN	345	345	345	0.941317	<3.8E-308	1.79974e-08	9.96616e-09	0.233813	0.374131	0.0235185	0.0182382	0.0414695	0.0441379	0.00143283	0.00100599	0.71771	0.34258	0.925153	0.871098	0.0269771	0.0273855	0.129261	0.0960968	-0.271521	-0.282077	-0.0194052	-0.0190865	3.32905	3.42361	0.361788	0.946877	0.0903175	0.155433
Q9NP55.Q9NP55.2_NP.4	BPIA1_HUMAN;Q9NP55-2_HUMAN	344	344	344	0.996097	<3.8E-308	0.464772	0.487109	0.0452855	0.0629479	0.0240073	0.0247197	0.022558	0.025165	0.0499596	0.0445906	0.80276	0.911126	0.577478	0.488112	-0.00350806	-0.00333782	0.22317	0.2074	-0.277529	-0.276392	-0.0224025	-0.0220076	-2.08754	-2.14115	-0.256087	-0.114541	0.549456	0.68456
P19823_NP.1	ITIH2_HUMAN	345	345	345	0.79062	<3.8E-308	0.99794	0.501984	0.320783	0.177158	0.0241391	0.0801313	0.544933	0.48933	0.344398	0.149425	0.592576	0.410846	0.652386	0.246602	1.2734e-05	0.00331599	0.113609	0.154656	-0.284991	-0.221027	-0.00605763	-0.00692482	1.03381	1.57895	0.564645	0.868808	-0.456635	-1.17657
A0A7P0TA71_NP.1	A0A7P0TA71_HUMAN	307	301	286	0.572012	<3.8E-308	0.0480629	0.198996	0.33699	0.716481	0.0241684	0.817318	0.0391042	0.805439	0.864913	0.0654176	0.110879	0.000939415	0.758377	0.730608	-0.01026	0.00684092	-0.113038	-0.0439345	0.29754	0.031207	-0.0209324	0.00256013	-0.186514	-2.08333	-1.69451	-3.64311	-0.31502	-0.362589
P59666_NP.2	DEF3_HUMAN	345	345	345	0.991944	<3.8E-308	0.762079	0.879625	0.139088	0.103991	0.0243003	0.0238436	0.16911	0.149987	0.00277608	0.00241839	0.0142296	0.013641	0.68981	0.7176	0.00146664	0.000733254	0.166349	0.182809	0.279521	0.280295	-0.0135263	-0.0141558	3.23107	3.2753	2.55082	2.56548	0.397268	0.359812
P23141.P23141.2.P23141.3_NP.5	EST1_HUMAN;P23141-2_HUMAN;P23141-3_HUMAN	301	315	297	0.878384	<3.8E-308	0.234935	0.379724	0.140328	0.211603	0.0243312	0.0416045	0.389822	0.299331	0.102196	0.426296	0.883081	0.802795	0.346786	0.381259	-0.00629004	-0.0046037	-0.177009	-0.148403	0.303582	0.271768	0.00923685	0.011042	1.84064	0.88564	0.161676	0.27186	1.07669	0.992079
E9PBC5_NP.4	E9PBC5_HUMAN	345	345	345	0.990431	<3.8E-308	0.0131558	0.0171412	0.0256139	0.0299045	0.0244177	0.0277977	0.345392	0.327037	5.77085e-07	6.7545e-07	0.878455	0.917661	0.0779571	0.0983711	-0.01147	-0.0110624	0.239111	0.233402	-0.265495	-0.260444	-0.00881668	-0.00919148	5.19442	5.18018	0.150599	0.10217	1.67152	1.57254
Q92954.3_NP.2	Q92954-3_HUMAN	345	345	345	0.980891	<3.8E-308	0.000273933	0.00129426	0.976113	0.964073	0.0244747	0.0394102	0.00541784	0.00544532	0.763604	0.785625	0.728192	0.695265	0.757169	0.826133	0.0177866	0.0157608	0.00335907	0.00507517	-0.278949	-0.256383	0.0274538	0.0275572	0.322438	0.292879	0.35975	0.407273	-0.307507	-0.219406
P27797_NP.5	CALR_HUMAN	345	345	345	0.603398	1.36044e-35	0.0279631	0.00933204	0.877401	0.295848	0.0244926	0.0813048	0.545248	0.25184	0.431752	0.283629	0.714061	0.979883	0.303838	0.224278	0.0106675	0.0126168	-0.0172931	-0.117101	0.278695	0.21533	0.005934	-0.0112319	0.84256	1.14777	-0.378996	0.0260402	-1.02253	-1.20703
P0DJD7.P0DJD8.P0DJD9_NP.2	PEPA3_HUMAN;PEPA4_HUMAN;PEPA5_HUMAN	342	343	342	0.987155	<3.8E-308	0.231341	0.306879	0.80828	0.88439	0.024495	0.0148479	0.0171726	0.0105548	0.0151329	0.00955206	0.0428232	0.0292434	0.583323	0.578982	0.00589326	0.00499865	0.0273744	0.016303	0.283423	0.305274	-0.0236382	-0.0252257	2.62753	2.78773	2.11904	2.26804	0.55701	0.559984
Q9BXN1_NP.4	ASPN_HUMAN	345	341	341	0.89428	2.02442e-120	0.12707	0.111001	0.210444	0.35059	0.0246321	0.00630478	0.163908	0.3058	0.274911	0.210354	0.575294	0.952206	0.594382	0.663878	-0.00737821	-0.00792909	0.140101	0.107364	0.277306	0.347377	0.013634	0.0103107	-1.1633	-1.37326	0.574857	0.0632462	0.525875	0.441438
Q92930_NP.2	RAB8B_HUMAN	339	344	338	0.695614	3.44356e-50	0.021976	0.151807	0.0205723	0.0745429	0.0247928	0.0437868	0.739167	0.809887	0.594176	0.126778	0.0758246	0.301609	0.448414	0.680756	-0.0113734	-0.00713819	-0.266933	-0.206368	0.284791	0.257049	0.00333851	0.00242565	-0.578405	-1.66956	-1.8715	-1.09327	0.764431	-0.417095
P58166_NP.5	INHBE_HUMAN	345	345	345	0.981399	<3.8E-308	0.697239	0.890509	2.46372e-08	3.92768e-08	0.0248748	0.0375193	1.21341e-10	3.74921e-11	0.00336916	0.00392316	0.265556	0.496559	0.763486	0.683954	-0.00169484	-0.000598237	0.576196	0.566038	0.250338	0.231455	0.0586599	0.0602281	-2.84679	-2.79346	-1.03806	-0.632087	-0.269317	-0.363509
G3XAK1_NP.2	G3XAK1_HUMAN	339	340	338	0.933903	<3.8E-308	0.237855	0.504536	0.00369291	0.0148137	0.0249094	0.0144687	0.921401	0.890071	0.809838	0.651759	0.51658	0.488563	0.555867	0.950117	0.00577705	0.00324332	0.332136	0.276497	-0.282173	-0.30594	-0.000986453	0.00137308	-0.260438	0.485427	0.681866	0.723518	-0.606405	-0.0639856
P58166_NP.4	INHBE_HUMAN	345	345	345	0.98784	<3.8E-308	0.96594	0.853998	2.19971e-08	3.06214e-08	0.0249298	0.024059	8.67635e-10	1.7855e-09	0.00356683	0.00879521	0.556023	0.471053	0.795405	0.947955	0.000186738	-0.000807642	0.580633	0.576416	0.25124	0.253686	0.055935	0.0550153	-2.84061	-2.5598	-0.550764	-0.67674	-0.232998	0.0588606
O95747_NP.1	OXSR1_HUMAN	342	341	339	0.962549	4.18998e-193	0.245437	0.177647	0.0381381	0.0364065	0.025188	0.0217479	0.155524	0.223104	0.0614191	0.110773	0.183185	0.206533	0.0909145	0.18523	-0.00555576	-0.00661866	-0.232251	-0.240512	0.27383	0.288092	0.0138032	0.0121446	-1.97483	-1.72641	-1.36006	-1.32424	-1.65303	-1.32809
Q13576_NP.3	IQGA2_HUMAN	345	345	345	0.704912	<3.8E-308	0.387975	0.3828	0.830168	0.551317	0.0253248	0.360312	0.403759	0.691461	0.0853155	0.227683	0.293195	0.318289	0.14786	0.131152	-0.00423608	-0.00432485	-0.0243815	-0.068411	0.280973	0.115705	-0.00830755	-0.00398634	-1.87313	-1.32476	-1.1033	-1.05778	-1.46042	-1.53871
A0A0A0MT01_NP.1	A0A0A0MT01_HUMAN	321	340	319	0.979655	<3.8E-308	0.692362	0.541202	0.397214	0.550768	0.0253623	0.0588026	0.361842	0.27438	0.0169098	0.00788127	0.634034	0.615089	0.0386935	0.0619521	-0.00200347	-0.00304124	-0.0989365	-0.0685026	-0.288773	-0.23959	-0.0091363	-0.0107664	2.72196	2.97906	0.512875	0.532408	-2.1152	-1.87574
O60506_NP.1	HNRPQ_HUMAN	341	342	340	0.833048	<3.8E-308	0.794204	0.563745	0.0344641	0.164367	0.0253856	0.000607286	0.0848139	0.0621225	0.0667495	0.0333001	0.0908685	0.102065	0.988452	0.82484	-0.00126311	-0.00277536	-0.238629	-0.155469	0.278652	0.426378	0.0170163	0.0182902	-1.96536	-2.26693	-1.75236	-1.68174	-0.0143847	-0.218348
A0A1R3UHJ7.Q9P0G3_NP.4	A0A1R3UHJ7_HUMAN;KLK14_HUMAN	340	339	339	0.89294	<3.8E-308	0.19432	0.24964	0.000169504	0.000175886	0.025423	0.132808	0.782436	0.33023	0.0219997	0.0474679	0.399466	0.365648	0.0318269	0.322311	0.00627839	0.00561609	0.423866	0.426504	-0.275686	-0.186653	0.00270192	0.00961638	2.46538	2.15009	0.865443	0.937421	-2.11284	-0.979999
P18065_NP.2	IBP2_HUMAN	345	345	345	0.992128	<3.8E-308	1.55513e-10	8.5305e-10	0.783344	0.895187	0.0256094	0.0359751	0.0659269	0.0398378	3.08252e-05	3.66907e-05	0.0640449	0.0622307	0.380769	0.389493	0.0299814	0.0288173	0.0289546	0.0139451	-0.259769	-0.245245	-0.0169834	-0.0190944	4.24787	4.22819	1.80371	1.82574	-0.818569	-0.807873
C9JXF9.P08833_NP.2	C9JXF9_HUMAN;IBP1_HUMAN	331	332	328	0.996635	<3.8E-308	0.00773354	0.00589623	0.00736314	0.00960636	0.0259161	0.0173334	0.187573	0.231295	2.30944e-05	4.45914e-05	0.124455	0.0849849	0.742415	0.684799	0.0129629	0.0132868	0.301766	0.288898	-0.276464	-0.292873	-0.0126684	-0.0114024	4.61116	4.40342	1.59625	1.77455	-0.323358	-0.395842
B4E1Z4_NP.1	B4E1Z4_HUMAN	345	345	345	0.976331	<3.8E-308	0.587164	0.791097	0.0146086	0.0161743	0.0260219	0.0361352	0.00119722	0.00120757	0.0482015	0.0646662	0.861289	0.814913	0.85723	0.706707	0.0025781	0.00126215	0.269891	0.266741	-0.270695	-0.255652	0.031431	0.0315217	2.08333	1.95474	0.177397	-0.238535	-0.175477	-0.3684
E9PK25_NP.2	E9PK25_HUMAN	345	345	345	0.989535	1.81107e-290	0.104492	0.0824908	0.0252662	0.0316604	0.0261756	0.0171557	0.691367	0.830214	0.050376	0.0521768	0.401866	0.351669	0.326695	0.435268	-0.00792389	-0.00847246	-0.253555	-0.243291	0.277481	0.297399	0.00392217	0.00211696	-2.11728	-2.09958	-0.873745	-0.970273	-0.982348	-0.780765
Q6E0U4.16_NP.2	Q6E0U4-16_HUMAN	345	345	345	0.947268	1.34776e-171	0.802636	0.861694	0.868573	0.151978	0.026322	0.0360433	0.389403	0.223538	0.0003753	0.000306744	0.0904842	0.0335317	0.393188	0.299819	0.00120901	0.000835326	0.0185521	0.159447	-0.275255	-0.257388	-0.00844702	-0.0118473	3.84676	3.8706	1.75483	2.18686	-0.849031	-1.0222
P00352_NP.5	AL1A1_HUMAN	320	333	320	0.907893	<3.8E-308	0.173347	0.0569841	0.000579655	0.00241938	0.0263784	0.00115526	0.00654394	0.0734509	0.00330835	0.0318589	0.482703	0.744506	0.280684	0.446886	-0.00681274	-0.0093566	-0.398745	-0.344085	0.279768	0.40347	0.0277684	0.0178719	-3.25524	-2.32556	-0.739719	-0.336791	1.11877	0.773457
F5H4Z8.P49746_NP.2	F5H4Z8_HUMAN;TSP3_HUMAN	345	345	345	0.986464	2.04688e-271	0.0238368	0.0179073	0.00960177	0.014269	0.0265253	0.027639	0.200228	0.211391	0.229747	0.141265	0.721669	0.662483	0.607951	0.409458	0.0108997	0.011418	0.289888	0.273998	0.27307	0.270941	0.0124964	0.0121856	-1.2796	-1.5674	0.366092	0.448366	-0.506568	-0.814343
A0A075B6I0_NP.4	LV861_HUMAN	338	304	304	0.491067	7.41119e-20	0.0477521	0.0781093	0.169176	0.598237	0.0266828	0.0525636	0.15083	0.866645	0.775809	0.849135	0.131986	0.796214	0.441307	0.119511	-0.00949295	-0.00924936	0.151061	0.0633425	-0.268122	-0.25669	-0.0137653	-0.0017597	0.294271	-0.215333	1.53111	0.287049	0.763581	1.69402
P11021_NP.5	BIP_HUMAN	345	345	345	0.630262	1.34461e-39	0.649175	0.0291187	0.334556	0.383299	0.0267198	0.00811351	0.0203416	0.0934946	0.46521	0.294333	0.0746584	0.574973	0.416555	0.637689	-0.00223613	-0.0108119	-0.110004	-0.0998379	0.278941	0.335379	-0.0232148	-0.0168296	0.795304	1.14784	1.87797	0.592262	-0.820777	0.477853
P05160_NP.5	F13B_HUMAN	338	342	338	0.976355	1.38867e-225	0.60263	0.507468	0.741642	0.728076	0.0267277	0.0299871	0.93462	0.964082	0.282743	0.308536	0.0216687	0.0452101	0.765947	0.65833	-0.00255428	-0.0032154	-0.0377679	-0.0393807	-0.280368	-0.2715	0.000821324	0.000445757	1.18852	1.11385	2.45364	2.11385	-0.307194	-0.451228
Q9NRA1_NP.4	PDGFC_HUMAN	316	299	296	0.423436	2.62673e-14	0.885731	0.873275	0.730104	0.983433	0.0268052	0.0562069	0.964601	0.312289	0.0860764	0.935555	0.752828	0.839354	0.238203	0.348567	-0.000739182	-0.000844327	-0.0420792	-0.00260635	0.295749	0.262169	-0.000470139	-0.0110256	1.98796	0.0961299	0.34692	0.229821	-1.26877	-1.03725
A0A0B4J1Y9_NP.4	HV372_HUMAN	345	343	343	0.965828	4.90142e-202	0.601106	0.562521	0.0192233	0.0158538	0.026813	0.0277271	0.28813	0.22665	0.361864	0.330082	0.156979	0.273194	0.161446	0.156569	0.00255861	0.00285067	0.265563	0.275286	-0.276573	-0.276521	-0.0104599	-0.0119776	0.979015	1.05189	1.47428	1.14733	1.39605	1.42073
P10768_NP.3	ESTD_HUMAN	323	315	310	0.715818	<3.8E-308	0.709218	0.637838	0.972898	0.150512	0.026866	0.0711006	0.743699	0.713837	0.209577	0.0473899	0.43241	0.973267	0.0239813	0.764893	-0.00195029	-0.00248392	-0.00402928	-0.172325	0.290037	0.23827	0.00338861	0.00383443	-1.44787	-2.31286	-0.873121	0.0375809	-2.43622	-0.324266
Q96C24_NP.3	SYTL4_HUMAN	329	330	322	0.904269	<3.8E-308	0.0973114	0.223355	0.127824	0.366627	0.0269819	0.0353424	0.705039	0.958879	0.310694	0.35914	0.0585777	0.0526882	0.0498429	0.0747126	-0.00812951	-0.00606199	-0.173547	-0.104454	0.275014	0.265853	0.00374785	-0.000518806	-1.0904	-1.00234	-1.97727	-2.05896	-1.96512	-1.81398
Q9ULV4_NP.3	COR1C_HUMAN	345	345	345	0.919731	2.37567e-141	0.0486452	0.163263	0.000773714	0.00540413	0.02721	0.0255076	0.776774	0.93722	0.0362721	0.0243377	0.501959	0.371629	0.387518	0.381303	-0.00951802	-0.00674568	-0.378263	-0.313333	0.272306	0.276461	0.00276763	0.000771697	-2.23962	-2.41878	-0.691356	-0.923657	-0.85507	-0.869586
Q8TF42_NP.4	UBS3B_HUMAN	342	344	342	0.986383	<3.8E-308	0.221543	0.222909	0.0283587	0.0253112	0.0272776	0.0259595	0.844172	0.867771	0.523748	0.385926	0.442055	0.412221	0.978687	0.858587	-0.00604466	-0.00594198	-0.252219	-0.253736	0.279574	0.278067	0.00196521	-0.00164114	-0.696377	-0.933903	-0.809651	-0.851543	-0.0271697	-0.178659
P02042_NP.2	HBD_HUMAN	334	334	329	0.964402	<3.8E-308	0.925366	0.966478	2.75387e-05	1.72284e-05	0.0273052	0.0992999	0.413709	0.135902	0.027088	0.0410675	0.20219	0.0597795	0.352421	0.604451	0.000457809	-0.000207387	-0.479314	-0.496473	-0.274704	-0.206797	-0.00806526	-0.0148756	2.35642	2.19796	1.31914	1.969	0.91574	0.514853
Q15555.Q15555.3.Q15555.5_NP.3	MARE2_HUMAN;Q15555-3_HUMAN;Q15555-5_HUMAN	345	345	345	0.996257	<3.8E-308	0.176871	0.154105	0.0153171	0.0144584	0.0273795	0.0176035	0.753533	0.718342	0.245899	0.217753	0.124741	0.131479	0.138151	0.183963	-0.00656371	-0.00692252	-0.273993	-0.276154	0.274287	0.295084	0.0030907	0.00354758	-1.24873	-1.32551	-1.5963	-1.56702	-1.48108	-1.32571
Q13790_NP.4	APOF_HUMAN	345	345	345	0.989502	3.09274e-290	0.678942	0.621852	0.208871	0.218672	0.0274068	0.01362	7.39845e-06	1.16291e-05	0.141065	0.193238	0.239607	0.364103	0.258688	0.268305	0.00196554	0.00234124	-0.138465	-0.135463	-0.268268	-0.300201	-0.0438059	-0.0428055	1.55038	1.36937	1.19531	0.921686	-1.10294	-1.0804
A0A087WVQ9.A0A7I2V659.P68104_NP.3	A0A087WVQ9_HUMAN;A0A7I2V659_HUMAN;EF1A1_HUMAN	345	345	345	0.686777	<3.8E-308	0.630177	0.755466	0.16149	0.634366	0.0275197	0.0389271	0.781478	0.753937	0.554236	0.304122	0.0281219	0.506991	0.660298	0.124808	0.00236192	-0.00154167	0.159397	-0.0545727	0.276911	0.261702	-0.00275911	-0.00314648	-0.642662	-1.12751	2.31118	0.702591	0.442961	1.56371
A0A3B3ITK0.P35442_NP.4	A0A3B3ITK0_HUMAN;TSP2_HUMAN	314	325	307	0.919814	<3.8E-308	0.0802524	0.169079	0.0473869	0.0470389	0.0276282	0.00560586	0.14904	0.0881207	0.138863	0.026705	0.8031	0.666794	0.874297	0.231011	0.00884577	0.00670764	0.23463	0.226893	0.281136	0.342178	0.0147638	0.0168589	-1.6374	-2.37221	-0.271945	-0.453433	-0.163849	-1.19912
Q14766_NP.5	LTBP1_HUMAN	345	345	345	0.918273	<3.8E-308	0.855181	0.931634	0.924303	0.578124	0.0277354	0.045494	0.0200403	0.0733402	0.942051	0.797168	0.218258	0.240263	0.772756	0.768032	-0.000896551	-0.000422366	-0.0108181	-0.0634761	0.276945	0.25207	-0.0232589	-0.0179205	0.0790903	-0.280278	-1.29478	-1.23767	-0.291464	-0.298374
Q9NY65_NP.2	TBA8_HUMAN	344	345	344	0.983556	2.7549e-256	0.347862	0.272644	0.036171	0.0333382	0.0281113	0.0171015	0.910609	0.946883	0.880992	0.861744	0.375635	0.421949	0.324621	0.426102	-0.00461332	-0.00536033	-0.239236	-0.241586	0.276483	0.298666	0.00112368	-0.000662834	-0.162807	-0.188267	-0.93111	-0.838868	-0.995374	-0.799285
P49368_NP.3	TCPG_HUMAN	344	345	344	0.937801	<3.8E-308	0.170039	0.129297	0.056237	0.0213667	0.028146	0.0726263	0.877559	0.602938	0.218353	0.103905	0.491384	0.46547	0.293392	0.174669	-0.0067443	-0.00737064	-0.217969	-0.25998	0.276203	0.222943	0.00153449	0.00512103	-1.34013	-1.75114	-0.723814	-0.758742	-1.06037	-1.35446
B1AMS2.Q14141.Q14141.2.Q14141.4_NP.1	B1AMS2_HUMAN;Q14141-2_HUMAN;Q14141-4_HUMAN;SEPT6_HUMAN	329	325	322	0.968882	<3.8E-308	0.15287	0.142575	0.0125141	0.0221455	0.028196	0.026838	0.458179	0.351257	0.430951	0.544847	0.34485	0.380425	0.376055	0.654047	-0.00720551	-0.00742846	-0.291403	-0.268079	0.281709	0.285624	-0.00742857	-0.00938309	-0.865072	-0.668267	-0.988611	-0.922439	-0.892526	-0.453903
Q6IBS0_NP.2	TWF2_HUMAN	344	344	343	0.986048	1.2803e-267	0.283076	0.325349	0.0536894	0.059143	0.0284154	0.0195444	0.416145	0.480754	0.113301	0.0807289	0.391861	0.34101	0.304257	0.312922	-0.00528859	-0.00483954	-0.219725	-0.214652	0.276329	0.294234	0.00808455	0.00700167	-1.72239	-1.89826	-0.902601	-1.00272	-1.04681	-1.02705
P37802.P37802.2_NP.3	P37802-2_HUMAN;TAGL2_HUMAN	345	345	345	0.993136	<3.8E-308	0.24252	0.201225	0.0333427	0.036151	0.0284748	0.0253848	0.72482	0.837158	0.0510953	0.0397177	0.816215	0.716361	0.334384	0.435249	-0.00571434	-0.00625391	-0.241725	-0.238123	0.274082	0.279892	-0.00348711	-0.00203702	-2.11636	-2.23336	0.242781	0.379774	-0.969439	-0.783837
Q9Y490_NP.1	TLN1_HUMAN	345	345	345	0.986802	<3.8E-308	0.103914	0.0723234	0.0261902	0.0352762	0.0285876	0.0293079	0.94943	0.989336	0.0642275	0.0893333	0.380598	0.361047	0.202258	0.150702	-0.00792659	-0.00876863	-0.251629	-0.2383	0.272784	0.271713	0.00062567	0.000131937	-1.99914	-1.83563	-0.9127	-0.95138	-1.27609	-1.43944
Q15366.3.Q15366.4.Q15366.6.Q15366.7_NP.3	Q15366-3_HUMAN;Q15366-4_HUMAN;Q15366-6_HUMAN;Q15366-7_HUMAN	334	340	332	0.978428	4.33192e-228	0.186351	0.108455	0.193741	0.170588	0.0290574	0.0143832	0.864397	0.872252	0.20177	0.366766	0.460967	0.308831	0.444824	0.603491	-0.0065992	-0.00781419	-0.150151	-0.154258	0.276103	0.3019	-0.00171848	-0.00157627	-1.40944	-0.970188	-0.780675	-1.0502	-0.774585	-0.512817
D6RGG3_NP.2	D6RGG3_HUMAN	345	345	345	0.835706	<3.8E-308	0.533922	0.564197	0.0848511	0.0195515	0.0290922	0.106534	0.961642	0.964879	0.609377	0.742289	0.00212272	0.0552667	0.721436	0.230543	0.00300963	0.0028122	0.193623	0.264943	-0.270364	-0.201243	0.000471731	0.000435365	0.54753	0.355146	3.20064	2.00412	0.35437	1.2024
P01718_NP.5	LV327_HUMAN	344	344	344	0.997218	<3.8E-308	0.912708	0.861023	0.142203	0.170668	0.0292789	0.0267566	0.569661	0.641793	0.858717	0.811314	0.0243522	0.0241002	0.38279	0.410304	-0.000538438	-0.000859582	-0.167398	-0.156177	-0.274449	-0.278825	0.00566452	0.00463264	0.19375	0.25975	2.37681	2.38016	-0.881731	-0.831448
Q8IVM8_NP.3	S22A9_HUMAN	323	317	310	0.830525	<3.8E-308	0.317108	0.754715	0.416788	0.218588	0.02952	0.54858	0.371356	0.280191	0.125287	0.186464	0.905866	0.748549	0.975212	0.721416	0.00513802	0.00160953	-0.0958067	-0.145818	-0.285773	-0.0787808	-0.00950446	-0.011529	-1.72823	-1.49435	0.127773	-0.347706	0.0322982	0.372094
Q8TB73_NP.1	NDNF_HUMAN	309	309	298	0.887963	<3.8E-308	0.410343	0.532938	0.242843	0.329374	0.0295657	0.0164641	0.317537	0.723989	0.357231	0.179343	0.81252	0.654918	0.583574	0.849962	0.00441867	0.00333792	0.145243	0.120974	-0.293828	-0.323422	0.0108111	0.0038078	-1.06466	-1.55049	0.265251	-0.498748	-0.584653	0.201242
Q8WWA0_NP.2	ITLN1_HUMAN	345	345	345	0.989732	<3.8E-308	3.54178e-08	1.03764e-07	0.423294	0.618479	0.0296289	0.0333958	0.00466274	0.00409506	0.0643844	0.0543821	0.0176198	0.0507277	0.851323	0.842388	0.0263582	0.0255456	-0.0867918	-0.0542761	-0.260394	-0.256113	-0.0269795	-0.0275363	1.91967	2.00871	2.38251	1.96985	-0.180007	-0.192069
Q92743_NP.5	HTRA1_HUMAN	345	345	345	0.976752	<3.8E-308	0.398342	0.334125	0.390883	0.412066	0.0298984	0.0157723	0.606954	0.759051	0.759448	0.925034	0.142343	0.167148	0.150479	0.0910686	0.00413637	0.00471705	0.0974006	0.0928364	0.272237	0.302026	0.00510727	0.00303588	0.332006	0.101716	1.53823	1.44385	1.44828	1.69805
B4E3Q4.Q9NZK5_NP.5	ADA2_HUMAN;B4E3Q4_HUMAN	326	328	322	0.981169	1.39192e-230	0.0976276	0.094692	0.234229	0.297307	0.0299239	0.0254874	0.597147	0.726061	0.958843	0.869762	0.130527	0.220594	0.325654	0.32422	0.00822949	0.00816193	0.1382	0.119001	0.276947	0.280191	-0.00533323	-0.00347521	0.0564868	-0.17643	1.625	1.29333	0.995959	0.981976
P01876_NP.1	IGHA1_HUMAN	345	345	345	0.991668	2.32317e-307	0.636434	0.661851	0.32104	0.408836	0.0299458	0.0435588	0.827745	0.685473	0.00743546	0.00610516	0.14346	0.150431	0.430067	0.429773	0.00230663	0.00213657	0.1123	0.0935557	0.271271	0.252379	-0.00215292	-0.00401206	-2.90802	-2.98321	1.52892	1.50439	0.791368	0.792766
P22792_NP.1	CPN2_HUMAN	345	345	345	0.983132	3.78598e-255	0.903367	0.802713	0.272972	0.326947	0.0299963	0.0220548	0.894666	0.763991	0.685316	0.673026	0.151671	0.209816	0.365632	0.453868	-0.000596591	-0.00122753	0.124968	0.111712	-0.273126	-0.288209	0.00131935	0.00299154	0.441084	0.459284	1.50884	1.31917	-0.91393	-0.756376
P02745_NP.2	C1QA_HUMAN	345	345	345	0.996156	<3.8E-308	0.579712	0.593662	0.421265	0.336935	0.030149	0.0464825	0.105992	0.121607	0.0712884	0.100666	0.935189	0.994915	0.111474	0.142614	0.00271124	0.0026183	0.0912814	0.109275	-0.271798	-0.25006	0.0160753	0.0154298	1.96005	1.78758	-0.0851172	0.00668685	-1.60359	-1.48033
Q9H777_NP.4	RNZ1_HUMAN	327	322	322	0.986663	<3.8E-308	0.900297	0.701536	0.593733	0.641038	0.0303279	0.0550063	0.48818	0.679981	0.913573	0.962667	0.743485	0.584743	0.182279	0.252009	0.000643449	0.00198788	0.0624673	0.0551342	0.284301	0.254158	0.00737501	0.00443057	0.121612	0.0529639	0.355647	0.599843	-1.38461	-1.20041
P06396_NP.3	GELS_HUMAN	345	345	345	0.984663	<3.8E-308	0.215465	0.13663	0.183256	0.108494	0.0303401	0.0228561	0.143502	0.0925881	0.444102	0.663587	0.834921	0.920083	0.024747	0.0168839	0.00609035	0.00729972	0.151689	0.182492	-0.272407	-0.285496	-0.0145922	-0.0167342	0.832833	0.471767	0.218879	0.10505	-2.27419	-2.41371
P02812_NP.1	PRB2_HUMAN	324	328	323	0.995074	<3.8E-308	1.14878e-05	2.29605e-05	0.11561	0.121675	0.0305343	0.02321	0.182398	0.121697	0.425646	0.363797	0.0521622	0.0527302	0.082335	0.120642	0.0219307	0.0209642	-0.181313	-0.176835	-0.273801	-0.285009	0.0135396	0.0155903	-0.868091	-0.981364	2.05471	2.03242	-1.79648	-1.59063
P68036_NP.3	UB2L3_HUMAN	345	345	345	0.926824	5.70849e-148	0.565105	0.547749	0.0762139	0.0475387	0.0305548	0.0178177	0.912126	0.724238	0.0893016	0.356327	0.0313525	0.156903	0.443162	0.785692	-0.00279108	-0.00293571	-0.199811	-0.224885	0.268692	0.296487	-0.00108551	-0.00349324	-1.82935	-0.998085	-2.24057	-1.48018	-0.76459	-0.272772
P06331_NP.1	HV434_HUMAN	345	345	345	0.993502	<3.8E-308	0.295196	0.361596	0.212466	0.200825	0.0307145	0.0414253	0.984747	0.995127	0.880458	0.957716	0.448476	0.583325	0.868547	0.947107	0.0051918	0.00452972	0.143381	0.1473	-0.274252	-0.259058	0.000192123	6.14518e-05	-0.165076	-0.058271	0.803619	0.582193	-0.168521	-0.067633
P27169_NP.1	PON1_HUMAN	345	345	345	0.92911	<3.8E-308	0.193302	0.398239	0.62424	0.30701	0.0308967	0.0251348	0.874628	0.865013	0.573869	0.436	0.272452	0.286204	0.771631	0.822064	-0.00637579	-0.00413926	0.0555874	0.116043	-0.270597	-0.280946	-0.00156623	0.00168826	0.609859	0.845326	1.14983	1.11787	-0.291925	-0.226293
Q9UJW2_NP.3	TINAG_HUMAN	313	295	291	0.973699	<3.8E-308	0.114834	0.15349	0.405938	0.360557	0.0310422	0.0459932	0.220041	0.345899	0.128851	0.180884	0.00334479	0.00599294	0.628699	0.857958	-0.00839003	-0.00750557	0.103059	0.112113	0.297469	0.271975	-0.0129958	-0.00986962	1.97962	1.72367	3.47636	3.21617	-0.53948	-0.197378
Q13217_NP.3	DNJC3_HUMAN	345	345	345	0.969157	<3.8E-308	0.054599	0.0915269	0.000182625	0.000188905	0.0310821	0.0372841	0.606317	0.344908	0.0151178	0.0100062	0.154938	0.0710352	0.833565	0.760662	0.00914585	0.00796578	0.415886	0.4119	-0.262031	-0.251212	0.00495997	0.00902865	2.56481	2.70068	1.44553	1.82304	0.204881	0.294848
Q16674_NP.1	MIA_HUMAN	318	303	300	0.953637	1.90897e-157	0.0508775	0.0133107	0.386409	0.272858	0.0310902	0.0187582	0.104066	0.118136	0.172866	0.355889	0.115056	0.140665	0.633269	0.932151	0.0102874	0.0129627	0.106248	0.133472	-0.290889	-0.314796	-0.0178241	-0.0169942	1.60874	1.07991	1.78804	1.65776	0.527963	-0.0934319
Q08554_NP.3	DSC1_HUMAN	345	345	345	0.970844	<3.8E-308	0.00239324	0.0032014	0.54018	0.366779	0.0311195	0.0186229	0.202529	0.436159	0.0275563	0.0625116	0.763983	0.789238	0.0182308	0.0106147	0.0148226	0.0143976	-0.0688501	-0.101579	-0.267643	-0.292645	-0.0125437	-0.0076665	2.37472	2.00727	0.311314	0.277418	-2.36142	-2.56007
O00602_NP.5	FCN1_HUMAN	344	344	344	0.985432	<3.8E-308	0.258018	0.229081	2.33906e-08	7.68708e-09	0.0311819	0.0221053	0.202028	0.335629	0.029998	0.02227	0.284029	0.26386	0.113328	0.119682	0.00515748	0.00547028	0.604031	0.623981	0.25151	0.266538	0.011808	0.00888315	2.19917	2.31108	1.04571	1.08781	1.48561	1.45603
Q06187.Q06187.2_NP.3	BTK_HUMAN;Q06187-2_HUMAN	334	331	328	0.939409	1.2445e-153	0.187543	0.32504	0.0879177	0.0966386	0.0312088	0.0243582	0.952554	0.62288	0.216094	0.10866	0.149248	0.134586	0.254475	0.370514	-0.00650755	-0.0048925	-0.195219	-0.191436	0.269192	0.283484	0.00059271	0.00493585	-1.33352	-1.74361	-1.50621	-1.57439	-1.13659	-0.899416
Q13094_NP.1	LCP2_HUMAN	330	334	325	0.836666	<3.8E-308	0.735435	0.182891	0.112432	0.530106	0.0313493	0.20172	0.516627	0.890676	0.175	0.0843037	0.151179	0.0687849	0.304169	0.645746	-0.00169682	0.00665012	-0.183846	-0.0720857	0.275853	0.16207	-0.00645489	-0.00135797	-1.46386	-1.85174	-1.50865	-1.90121	-1.03777	-0.460697
P67936.2_NP.5	P67936-2_HUMAN	340	340	338	0.996305	<3.8E-308	0.228831	0.20215	0.776248	0.74118	0.0313639	0.016541	0.425562	0.464966	0.258776	0.242924	0.178155	0.215568	0.387479	0.427912	-0.00591661	-0.00622974	0.0325845	0.0376141	0.271328	0.300354	-0.00801646	-0.00730142	-1.22832	-1.26168	-1.41533	-1.29273	0.873802	0.796128
Q9H159_NP.2	CAD19_HUMAN	344	344	344	0.977047	9.2497e-232	0.0038963	0.00144761	0.175396	0.287141	0.0318037	0.0147546	0.000273995	0.000212031	0.032493	0.0276159	0.0135416	0.00767057	0.87598	0.949813	0.0138695	0.0152585	-0.150082	-0.117319	-0.262388	-0.297018	-0.035575	-0.0360717	2.26862	2.32732	2.53053	2.72269	0.15311	0.061481
Q96IY4_NP.3	CBPB2_HUMAN	345	345	345	0.973955	<3.8E-308	0.483786	0.588109	0.343718	0.172438	0.0318297	0.0422598	0.099255	0.0682128	0.00111742	0.000604984	0.249085	0.462583	0.718906	0.839234	-0.0033843	-0.00261772	0.106102	0.153037	-0.265603	-0.251265	-0.0161833	-0.0179146	3.51536	3.70292	1.19202	0.759465	-0.357315	-0.201436
A0A5K1VW97.H0YMF1.P16112.P16112.2_NP.2	A0A5K1VW97_HUMAN;H0YMF1_HUMAN;P16112-2_HUMAN;PGCA_HUMAN	345	345	345	0.991967	<3.8E-308	0.0173716	0.0195069	0.0394113	0.0480893	0.0318791	0.0347203	0.0662812	0.0632213	0.190678	0.190654	0.0149591	0.0216848	0.995299	0.881072	-0.0113874	-0.0112045	-0.228318	-0.219518	-0.261989	-0.258343	-0.0177979	-0.0180435	1.38343	1.38658	2.49163	2.35489	0.00577018	0.146863
Q99733.Q99733.2_NP.2	NP1L4_HUMAN;Q99733-2_HUMAN	344	345	344	0.874092	2.81034e-109	0.551689	0.670607	0.00636311	0.00455038	0.0320373	0.0119862	0.887755	0.682374	0.416789	0.269196	0.7047	0.287992	0.722933	0.385256	-0.00292984	-0.00206041	-0.311088	-0.318566	0.268541	0.310176	-0.00140112	0.00399909	-0.881764	-1.18153	-0.396391	-1.09473	-0.35622	-0.859093
P35443_NP.5	TSP4_HUMAN	345	345	345	0.984854	<3.8E-308	0.251149	0.174704	0.0245014	0.0206142	0.0322558	0.0384854	0.436112	0.508124	0.175617	0.138438	0.245662	0.289204	0.0609601	0.0620316	0.00559159	0.00661099	0.254726	0.262044	0.266938	0.257767	0.00769091	0.0065297	-1.46225	-1.5989	-1.20975	-1.10343	-1.87896	-1.86981
P10720_NP.4	PF4V_HUMAN	345	345	345	0.980663	4.59128e-245	0.694965	0.623136	0.573817	0.487974	0.0323651	0.0256161	0.607584	0.467799	0.562031	0.443025	0.456957	0.573322	0.870935	0.688131	0.00194168	0.00242903	0.0645598	0.0794724	0.271332	0.282581	-0.00515685	-0.00727933	-0.636013	-0.840051	-0.787935	-0.595337	-0.165279	-0.407626
P49591.Q5T5C7_NP.3	Q5T5C7_HUMAN;SYSC_HUMAN	341	343	340	0.97293	<3.8E-308	0.498959	0.47414	0.0259672	0.00929301	0.0326087	0.0450726	0.572257	0.324673	0.00993622	0.0163564	0.11946	0.086681	0.0551048	0.0598811	-0.00326865	-0.00343772	-0.249856	-0.290351	0.264775	0.24658	0.00550423	0.00954133	-2.7625	-2.5541	-1.62046	-1.77196	-1.92454	-1.87548
Q13045_NP.5	FLII_HUMAN	332	340	330	0.925446	<3.8E-308	0.670827	0.948523	0.472076	0.301254	0.0326429	0.0523765	0.528454	0.528716	0.700042	0.376097	0.113005	0.0735664	0.978832	0.908557	-0.00211905	0.000306375	-0.0840064	-0.115005	0.27541	0.237914	-0.006447	-0.00613304	-0.428484	-0.937526	-1.71241	-1.84135	-0.0276287	-0.113851
P14618_NP.5	KPYM_HUMAN	345	345	345	0.989412	<3.8E-308	0.129087	0.185306	0.0253421	0.0253375	0.032681	0.0391656	0.779449	0.867103	0.0968774	0.0769534	0.807723	0.720727	0.35343	0.426879	-0.00744275	-0.00649192	-0.254682	-0.254646	0.267796	0.258471	0.00278021	0.00166099	-1.80386	-1.9219	-0.254795	-0.374231	-0.933976	-0.79942
P49368_NP.1	TCPG_HUMAN	345	345	345	0.843198	<3.8E-308	0.177345	0.245164	0.139223	0.394216	0.0327351	0.0111581	0.895488	0.236091	0.552923	0.847558	0.453679	0.599121	0.275302	0.215684	-0.00667944	-0.00574268	-0.169752	-0.0975352	0.270406	0.321264	0.00131724	-0.0118726	-0.650066	0.210188	0.792681	0.555034	-1.10933	-1.25714
P18065_NP.4	IBP2_HUMAN	338	338	334	0.769085	1.63511e-66	0.000385352	3.491e-05	0.891818	0.334635	0.0327384	0.0171382	0.000217807	0.00216654	0.0108878	0.00991139	0.0347539	0.00964509	0.813878	0.369055	0.0170059	0.0199351	-0.0150557	-0.107088	-0.259998	-0.291064	-0.036044	-0.029852	2.72046	2.76101	2.15305	2.64927	0.228048	0.872282
Q9UKZ9_NP.2	PCOC2_HUMAN	345	345	345	0.943403	1.78611e-166	0.314419	0.618318	0.19999	0.310424	0.0327661	0.0204087	0.741046	0.787059	0.0307087	0.05209	0.905291	0.939008	0.638603	0.666853	0.0049526	0.00245122	0.146309	0.115734	-0.268969	-0.292274	-0.00329695	0.00269465	2.36263	2.12216	0.125171	-0.0804896	0.474777	0.435112
Q9Y490_NP.5	TLN1_HUMAN	345	345	345	0.994692	<3.8E-308	0.0988706	0.106102	0.0340712	0.0331645	0.0328452	0.0416525	0.438929	0.397984	0.301037	0.267492	0.674814	0.668934	0.473774	0.551314	-0.00810225	-0.00793365	-0.241468	-0.242742	0.267757	0.255539	-0.00769346	-0.00840308	-1.12321	-1.20456	-0.439648	-0.448149	-0.721392	-0.599982
P21291_NP.1	CSRP1_HUMAN	333	340	332	0.97357	1.03877e-213	0.234998	0.221646	0.110567	0.110329	0.0329274	0.0427029	0.349806	0.378692	0.968883	0.723883	0.555557	0.735553	0.117313	0.123166	-0.00596951	-0.00600935	-0.184375	-0.180463	0.271285	0.252033	-0.00941023	-0.00866565	-0.0428396	-0.379508	-0.620817	-0.347876	-1.58664	-1.52753
P09110_NP.3	THIK_HUMAN	345	344	344	0.990416	3.97417e-296	0.413734	0.468331	0.218119	0.149681	0.0329404	0.0585418	0.189364	0.143877	0.00235984	0.00152653	0.622957	0.54419	0.468678	0.427023	-0.00397621	-0.00355281	-0.138526	-0.163274	0.265315	0.236823	0.0129236	0.0144986	-3.28789	-3.45378	-0.512834	-0.637188	0.730031	0.806001
P69905_NP.2	HBA_HUMAN	345	345	345	0.989379	2.27078e-289	0.648431	0.794012	2.19467e-06	1.48035e-06	0.0330731	0.0396692	0.0510313	0.0540954	0.0222384	0.0388147	0.0286595	0.0411132	0.45597	0.495992	0.00215863	0.00123707	-0.52825	-0.537838	-0.258359	-0.249533	-0.0187833	-0.0185551	2.40643	2.17497	2.22298	2.07566	0.725365	0.66292
G3XAP6.P49747_NP.4	COMP_HUMAN;G3XAP6_HUMAN	345	343	343	0.993714	<3.8E-308	0.284533	0.285691	0.925988	0.959668	0.0330905	0.0315612	0.00544413	0.00490647	0.624209	0.547388	0.952721	0.874125	0.831862	0.795119	0.00518098	0.00525412	-0.0104516	-0.00578388	-0.26433	-0.271112	0.0273962	0.0281906	0.525797	0.65653	-0.0616082	-0.167344	-0.211226	-0.262622
P59666_NP.4	DEF3_HUMAN	345	345	345	0.993035	<3.8E-308	0.199101	0.205855	0.229847	0.231771	0.0331683	0.0343139	0.370895	0.430702	0.00130809	0.00278746	0.305462	0.371757	0.320882	0.302742	-0.00628516	-0.00620515	0.136201	0.135936	0.266664	0.265521	-0.00887561	-0.00783227	3.50712	3.26652	1.07218	0.936364	0.997751	1.0382
A0A075B6K5_NP.4	LV39_HUMAN	344	345	344	0.989608	<3.8E-308	0.907032	0.815439	0.229361	0.351318	0.0332473	0.0397979	0.501717	0.602569	0.556732	0.607926	0.989398	0.943607	0.0983302	0.0489057	0.000575179	0.00114336	0.137392	0.105905	-0.268932	-0.2582	-0.00672717	-0.00518506	0.648187	0.562706	0.0140159	0.0742024	1.67634	1.98799
G3XAK1_NP.1	G3XAK1_HUMAN	345	345	345	0.995374	<3.8E-308	0.320523	0.326943	0.234479	0.287467	0.033464	0.0278158	0.667188	0.515168	0.319185	0.346853	0.570743	0.461062	0.368669	0.441657	-0.00486598	-0.00480073	0.135027	0.120756	-0.266556	-0.275763	0.00426884	0.00646056	-1.08076	-1.02033	0.593614	0.771717	0.904629	0.773953
P15153_NP.2	RAC2_HUMAN	345	345	345	0.979426	<3.8E-308	0.201986	0.15951	0.0336878	0.0384694	0.0334818	0.0317479	0.64661	0.492866	0.0331002	0.0341944	0.876135	0.535372	0.825511	0.878999	-0.00625677	-0.00689425	-0.24191	-0.235526	0.266693	0.26916	0.00455433	0.00680768	-2.31944	-2.30317	-0.163263	-0.648858	-0.221863	-0.153075
A1L4H1_NP.5	SRCRL_HUMAN	345	345	345	0.95467	<3.8E-308	0.0446082	0.0363385	0.757323	0.844864	0.0335135	0.0139756	0.187837	0.112129	0.158154	0.108727	0.00743426	0.00613812	0.840995	0.99976	0.00984197	0.0102142	0.0349957	0.0220612	-0.265996	-0.30651	-0.0130656	-0.0156996	1.52956	1.73131	2.81178	2.86641	-0.201403	0.000300724
P27105_NP.2	STOM_HUMAN	345	345	345	0.866236	2.15664e-105	0.989839	0.314574	0.00788725	0.00461388	0.0336094	0.0414105	0.648778	0.479049	0.00614752	0.0409117	0.328782	0.453187	0.278017	0.316284	-6.098e-05	-0.00485608	-0.296412	-0.318713	0.26053	0.251931	-0.004423	-0.00692837	-2.92191	-2.1917	-1.00067	-0.774329	-1.06811	-0.99421
Q9NQ76.2_NP.2	Q9NQ76-2_HUMAN	322	300	297	0.978356	<3.8E-308	0.022715	0.00833359	0.41605	0.225848	0.0337332	0.0797125	0.974586	0.990425	0.862922	0.90687	0.145632	0.135615	0.984825	0.853808	-0.0113671	-0.0134696	-0.0951185	-0.144817	-0.276521	-0.232872	-0.000325762	-0.000125372	0.191874	0.132824	1.56402	1.6389	-0.0192069	0.190104
P06702_NP.4	S10A9_HUMAN	345	345	345	0.936212	<3.8E-308	0.554869	0.696031	0.376384	0.185231	0.0337394	0.0105563	0.0287404	0.0271087	0.058619	0.0620266	0.645106	0.59023	0.936343	0.887237	0.00288447	0.00189787	0.100189	0.149347	0.265535	0.318548	0.0217362	0.0218467	-2.05097	-2.01283	-0.481093	-0.559482	0.0801392	0.141516
P18065_NP.3	IBP2_HUMAN	345	345	345	0.995261	<3.8E-308	1.47133e-08	4.11264e-08	0.985623	0.850944	0.0339117	0.03995	0.0023331	0.00497502	5.76582e-05	8.86826e-05	0.241905	0.161591	0.253249	0.220633	0.0267306	0.0259494	0.00192402	-0.0201441	-0.250228	-0.243247	-0.0286344	-0.0264959	4.15379	4.06137	1.15403	1.3864	-1.08241	-1.16518
P01160_NP.2	ANF_HUMAN	287	291	277	0.986175	1.01153e-216	5.7956e-08	4.32667e-08	0.00607996	0.00540626	0.0339713	0.0275016	0.771355	0.742276	0.0801032	0.089395	0.0665323	0.0627674	0.0752422	0.0912123	0.0283839	0.0286516	0.329267	0.333706	-0.276942	-0.287802	-0.00286673	-0.0032418	1.91575	1.85781	2.03508	2.06271	-1.83376	-1.73935
Q13561.Q13561.2.Q13561.3_NP.5	DCTN2_HUMAN;Q13561-2_HUMAN;Q13561-3_HUMAN	338	334	334	0.96065	<3.8E-308	0.0464952	0.0867699	3.17744e-05	1.30057e-05	0.0339874	0.0885855	0.483728	0.799749	0.679856	0.477487	0.925547	0.970854	0.739268	0.52003	-0.00970553	-0.00839506	-0.478047	-0.504792	0.265808	0.214565	0.00691684	0.00252031	0.443586	0.768571	0.0974051	-0.038322	0.335873	0.653417
P07996_NP.5	TSP1_HUMAN	345	345	345	0.991185	<3.8E-308	0.928911	0.992538	0.878858	0.927018	0.0339925	0.0548441	0.29352	0.290218	0.910274	0.909067	0.230412	0.175528	0.406825	0.377537	-0.000440754	4.62497e-05	-0.0174535	0.0104996	0.268233	0.243026	-0.0105322	-0.0106155	-0.123315	-0.12511	-1.26842	-1.43463	-0.84241	-0.897165
P15153_NP.3	RAC2_HUMAN	345	345	345	0.991548	<3.8E-308	0.0339872	0.0306104	0.0125285	0.00709642	0.0340505	0.0227046	0.933868	0.730877	0.0837011	0.0847733	0.350613	0.4277	0.250927	0.268572	-0.0103283	-0.0105213	-0.282289	-0.30425	0.263517	0.283086	0.000816973	0.00338271	-1.86409	-1.85544	-0.969752	-0.822901	-1.14639	-1.10333
P08567_NP.2	PLEK_HUMAN	345	345	345	0.995709	<3.8E-308	0.286716	0.318808	0.0873566	0.102304	0.0341757	0.0328282	0.8683	0.909175	0.205554	0.16442	0.346197	0.349621	0.206163	0.22244	-0.00522626	-0.00489066	-0.194639	-0.186008	0.26585	0.267933	-0.0016482	-0.00113406	-1.37594	-1.51182	-0.988051	-0.981183	-1.27464	-1.23023
P35241_NP.1	RADI_HUMAN	335	326	322	0.938819	<3.8E-308	0.125552	0.355878	0.0116082	0.0106341	0.0342023	0.251793	0.206275	0.0797349	0.00120865	0.000288097	0.406846	0.264738	0.461725	0.365317	-0.00745643	-0.00455567	-0.284878	-0.292687	0.260498	0.142718	0.0123172	0.0173522	-3.45635	-3.93798	-0.850103	-1.16063	-0.723474	-0.903368
P58166_NP.3	INHBE_HUMAN	345	345	345	0.992489	<3.8E-308	0.659378	0.92779	2.40821e-06	5.27247e-07	0.0343074	0.0545866	1.31516e-11	2.78925e-11	5.9555e-05	2.71477e-05	0.847	0.965496	0.949621	0.971905	-0.00192182	-0.00039471	0.484487	0.515989	0.236277	0.214258	0.0619161	0.0607868	-3.92329	-4.10144	0.179887	-0.040291	-0.0565931	-0.0315159
P05771.2_NP.2	P05771-2_HUMAN	335	336	329	0.916934	<3.8E-308	0.18288	0.265548	0.092948	0.0859505	0.0344373	0.0756477	0.867147	0.799212	0.406144	0.223517	0.124955	0.137442	0.233406	0.232828	-0.00660583	-0.00556449	-0.189971	-0.195768	0.262542	0.222101	-0.0016481	-0.00252655	-0.885037	-1.30822	-1.58519	-1.54696	-1.18444	-1.19557
P13489_NP.5	RINI_HUMAN	345	345	345	0.90206	3.27383e-127	0.374645	0.316008	0.000368987	0.000240677	0.0347424	0.0282823	0.00729172	0.0483836	0.0161868	0.0123628	0.0795735	0.267491	0.179912	0.06107	-0.00425194	-0.00479131	-0.398853	-0.410496	-0.25879	-0.26826	0.0261838	0.019169	-2.56033	-2.65804	-1.79864	-1.13331	-1.32057	-1.84229
P10124_NP.5	SRGN_HUMAN	345	345	345	0.947882	<3.8E-308	0.768795	0.823802	0.858048	0.874313	0.0348138	0.0960297	0.519807	0.895864	0.90961	0.573152	0.509036	0.462657	0.532195	0.415117	-0.00146022	0.00110608	0.0205931	-0.018213	0.268457	0.211457	-0.00648529	0.00131848	0.124908	-0.620043	-0.701677	-0.780551	-0.637696	-0.832134
Q96AG4_NP.2	LRC59_HUMAN	323	308	304	0.968047	<3.8E-308	0.437318	0.399624	0.151261	0.230214	0.0349067	0.0496274	0.590137	0.520481	0.227292	0.307709	0.557761	0.480452	0.900184	0.993996	-0.00390858	-0.00444727	-0.164462	-0.144182	0.267567	0.261124	0.00529027	0.00662235	-1.31889	-1.16864	-0.615251	-0.777092	0.130065	-0.00818633
P02775_NP.2	CXCL7_HUMAN	345	345	345	0.986023	4.78896e-269	0.291166	0.195633	0.0862072	0.157838	0.0350158	0.0316782	0.517725	0.733834	0.732115	0.648369	0.769163	0.636521	0.057292	0.0606218	-0.00521253	-0.00639578	0.196649	0.161833	0.266365	0.271604	-0.00647414	-0.0034039	-0.37413	-0.49866	-0.309678	-0.49893	-1.93241	-1.90785
P29279_NP.2	CCN2_HUMAN	327	325	317	0.959969	3.77167e-176	0.158754	0.0334191	0.2137	0.173151	0.0351592	0.0148639	0.324153	0.225252	0.123877	0.137882	0.0309589	0.0589912	0.475816	0.730868	-0.00687024	-0.0104693	-0.143334	-0.158245	0.26111	0.304566	-0.0100311	-0.0124361	1.70462	1.65593	-2.31798	-2.04217	-0.741694	-0.360384
P24844_NP.2	MYL9_HUMAN	345	345	345	0.994254	<3.8E-308	0.389007	0.380765	0.263123	0.249584	0.0352653	0.0399988	0.675125	0.643869	0.229594	0.159131	0.316192	0.305173	0.215438	0.181322	-0.00423843	-0.0043056	-0.127668	-0.131148	0.265112	0.258158	-0.0041801	-0.00460326	-1.30998	-1.53334	-1.05486	-1.07743	-1.25302	-1.35014
P02730_NP.2	B3AT_HUMAN	345	345	345	0.9932	<3.8E-308	0.289924	0.330361	0.00209046	0.00126036	0.0352964	0.0306311	0.421538	0.41853	0.200333	0.126111	0.0869009	0.0926937	0.889118	0.922684	0.00515301	0.00472411	-0.349444	-0.365329	-0.26224	-0.26853	-0.00793349	-0.00795994	-1.38164	-1.64597	1.78507	1.74749	0.139367	0.0967102
Q9Y678_NP.2	COPG1_HUMAN	332	324	322	0.937576	<3.8E-308	0.642496	0.787479	0.274489	0.268599	0.0353062	0.0287334	0.648842	0.971138	0.730237	0.596444	0.40989	0.251696	0.769301	0.346779	-0.00233172	-0.00137995	-0.125327	-0.129315	0.266913	0.282752	-0.00461706	0.000373818	-0.380118	-0.595023	-0.872819	-1.23795	-0.303005	-0.99131
A0A0B4J231.B9A064_NP.4	A0A0B4J231_HUMAN;IGLL5_HUMAN	345	345	345	0.960903	2.28819e-193	0.930796	0.856003	0.000874116	0.00362957	0.035497	0.0590463	0.069762	0.123025	0.185918	0.388855	0.0888433	0.106849	0.649041	0.974492	-0.000416098	-0.000877859	0.372675	0.328199	-0.257978	-0.233708	-0.0176628	-0.0151554	1.40558	0.92379	1.74721	1.67141	0.44808	0.0317806
D6RGG3_NP.4	D6RGG3_HUMAN	345	345	345	0.886251	<3.8E-308	0.342021	0.263441	0.505133	0.316017	0.0355239	0.128648	0.177332	0.187745	0.818273	0.268562	0.711534	0.896239	0.532942	0.488554	-0.00472501	-0.00555145	0.0767872	0.115349	0.267527	0.192669	-0.0136127	-0.0132654	-0.25291	-1.21647	0.393031	-0.138322	0.636813	0.706025
Q04756_NP.1	HGFA_HUMAN	345	345	345	0.994557	<3.8E-308	0.75123	0.691843	0.683041	0.809244	0.0355663	0.0399271	0.261854	0.229529	0.227855	0.247685	0.718505	0.732561	0.851392	0.801167	-0.0015653	-0.00195788	0.0467322	0.0276372	-0.265732	-0.259809	0.0112441	0.0120477	1.32014	1.26589	-0.380622	-0.360975	-0.190047	-0.255577
Q6IBS0_NP.1	TWF2_HUMAN	340	341	338	0.993095	<3.8E-308	0.153924	0.0987848	0.0109934	0.0114447	0.0356338	0.0338499	0.883075	0.830725	0.0499821	0.0260576	0.490476	0.554233	0.336481	0.436537	-0.00696497	-0.00809238	-0.28656	-0.285813	0.261255	0.264648	0.00144052	0.00210015	-2.11013	-2.40488	-0.714896	-0.614948	-0.964819	-0.783188
C9J2H1_NP.3	C9J2H1_HUMAN	345	345	345	0.931273	<3.8E-308	0.093537	0.0625888	0.184741	0.340611	0.0356515	0.0842248	0.460711	0.444009	0.357217	0.572257	0.248853	0.61743	0.299873	0.803488	0.00821696	0.00918044	0.150506	0.10869	0.263041	0.217194	-0.00731713	-0.00763621	0.997706	0.615237	1.20695	0.525374	-1.04231	0.251423
P24592_NP.5	IBP6_HUMAN	344	344	344	0.921328	<3.8E-308	0.000860972	0.00102103	0.00741874	0.000854368	0.0357354	0.0711566	0.0535699	0.0184559	0.91345	0.523255	0.526121	0.304654	0.459969	0.321378	0.0162304	0.0158448	-0.301222	-0.372748	-0.2597	-0.220888	0.0190059	0.0230156	0.116216	-0.676377	-0.656235	-1.0532	0.741124	0.985652
P01011_NP.5	AACT_HUMAN	345	345	345	0.913866	<3.8E-308	0.779623	0.869376	0.563247	0.398956	0.035758	0.0351951	0.665633	0.823453	0.122738	0.12533	0.670194	0.49895	0.987898	0.189471	-0.00138295	0.000811815	-0.0662303	-0.0965613	-0.265721	-0.266231	0.0043316	0.00223344	1.69246	1.67883	0.450174	0.714025	-0.0154027	1.33254
Q92882_NP.5	OSTF1_HUMAN	344	345	344	0.891214	1.82251e-119	0.156789	0.156084	0.0341415	0.0171919	0.0357637	0.0380571	0.729039	0.425425	0.151555	0.393982	0.278473	0.0991992	0.54154	0.90343	-0.00696791	-0.00695564	-0.241224	-0.270607	0.264261	0.260144	0.00344309	0.00789781	-1.5579	-0.921907	-1.13745	-1.72643	-0.614614	-0.121695
Q9UQ80_NP.1	PA2G4_HUMAN	342	343	340	0.980098	1.9908e-239	0.782874	0.560555	0.0859108	0.0550238	0.0360134	0.0925236	0.6653	0.754753	0.132147	0.0841289	0.523941	0.515953	0.164818	0.104616	0.00135082	0.00281984	-0.195932	-0.216437	0.263647	0.20878	0.00429386	0.00306374	-1.63262	-1.85173	-0.667347	-0.672225	-1.39669	-1.61341
P50552_NP.1	VASP_HUMAN	345	344	344	0.393775	3.31197e-14	0.353	0.761394	0.35876	0.000114138	0.0363879	0.0259154	0.152022	0.791967	0.318367	0.121206	0.819875	0.712171	0.981237	0.441108	-0.00458605	-0.00145893	-0.104739	-0.433261	0.263413	0.273116	-0.0143504	-0.00256886	-1.08725	-1.6458	-0.23939	-0.377664	-0.0237771	-0.758612
F5H4Z8.P49746_NP.4	F5H4Z8_HUMAN;TSP3_HUMAN	341	340	339	0.850039	<3.8E-308	0.0659377	0.00473079	0.534345	0.570873	0.036517	0.102587	0.897435	0.684361	0.975831	0.933049	0.687924	0.37198	0.128873	0.0887562	0.00918835	0.0141391	-0.0714981	-0.065094	-0.266516	-0.207417	-0.00129232	-0.00406879	-0.0331487	-0.0917565	-0.424236	-0.94169	-1.55029	-1.73524
P02775_NP.1	CXCL7_HUMAN	345	345	345	0.995098	<3.8E-308	0.712862	0.765926	0.462471	0.514195	0.0366171	0.0440127	0.217333	0.183547	0.695402	0.712341	0.127308	0.125286	0.241185	0.195692	-0.00181615	-0.00146835	0.0840736	0.0745918	0.264079	0.254276	-0.0123584	-0.013318	-0.427976	-0.40281	-1.61184	-1.61962	-1.18947	-1.31277
P62979_NP.2	RS27A_HUMAN	345	345	345	0.985433	5.50789e-266	0.417571	0.547276	0.00016517	0.000152637	0.0366284	0.0207292	0.0191096	0.0233371	0.0145224	0.0104219	0.398009	0.283173	0.701332	0.817326	-0.00388224	-0.0028667	-0.422398	-0.422444	0.256157	0.282224	0.0228399	0.0219834	-2.60281	-2.71489	-0.865638	-1.09384	0.377233	0.226002
O00194_NP.3	RB27B_HUMAN	312	288	284	0.892968	<3.8E-308	0.0636642	0.237755	0.0140336	0.0097999	0.0366849	0.0931764	0.466233	0.493141	0.526049	0.318867	0.834438	0.966602	0.588	0.471284	-0.00991282	-0.00644331	-0.30044	-0.32333	0.283402	0.232628	-0.00764408	-0.0073542	-0.719755	-1.15809	-0.229353	-0.0469959	-0.582999	-0.793193
P19652_NP.5	A1AG2_HUMAN	345	345	345	0.994026	<3.8E-308	0.0105253	0.0079214	0.843104	0.861525	0.036941	0.0269384	0.248161	0.168562	0.413962	0.414611	0.0199533	0.0197568	0.67272	0.760084	-0.0123989	-0.0128351	0.0221283	0.0194408	-0.257687	-0.272502	0.0113067	0.0134438	0.873207	0.869259	-2.41022	-2.40652	-0.418681	-0.301701
P08590_NP.2	MYL3_HUMAN	284	299	281	0.950633	<3.8E-308	6.71639e-08	1.89063e-08	6.76786e-05	0.000311319	0.0371951	0.0222523	0.00981573	0.0062093	0.732978	0.637154	0.845861	0.843549	0.0806873	0.0282	0.0289075	0.0295916	-0.472073	-0.417891	-0.263161	-0.283407	0.0277518	0.0288663	-0.400349	-0.54292	0.215123	-0.214195	-1.90362	-2.34947
K7EKS7.K7ERI7.P35268_NP.1	K7EKS7_HUMAN;K7ERI7_HUMAN;RL22_HUMAN	311	283	278	0.913436	9.17959e-110	0.709724	0.403244	0.812382	0.252024	0.0372928	0.0453771	0.0578519	0.20919	0.715943	0.901522	0.680901	0.555284	0.657307	0.665153	-0.00205796	-0.00470598	0.0297187	0.146146	0.285157	0.278808	0.0206692	0.0139018	-0.438311	0.151687	0.470419	0.686893	0.499382	0.495875
A0A8I5KW61_NP.2	A0A8I5KW61_HUMAN	345	345	345	0.965806	<3.8E-308	0.279394	0.366267	0.481338	0.424461	0.0373239	0.0710785	0.156104	0.144763	0.686568	0.634447	0.113864	0.248405	0.455721	0.331607	-0.00535311	-0.00448276	0.0807306	0.0918407	0.263624	0.22899	-0.0142423	-0.0146867	0.441977	0.5223	-1.67494	-1.22517	-0.758098	-0.989829
A8MUN2_NP.3	A8MUN2_HUMAN	345	345	345	0.864337	<3.8E-308	0.539194	0.272136	0.375749	0.734992	0.0373906	0.0124222	0.127179	0.0467924	0.328145	0.222869	0.892106	0.799771	0.649557	0.976982	0.00302326	0.00537762	-0.101114	-0.038389	-0.262341	-0.313628	-0.0152515	-0.0197835	-1.06685	-1.32237	-0.142781	-0.265397	-0.459597	-0.0290033
P10643_NP.4	CO7_HUMAN	345	345	345	0.988475	<3.8E-308	0.961405	0.964158	0.756758	0.70521	0.0374264	0.0385101	0.667643	0.559756	0.863567	0.989941	0.00020503	0.000349908	0.139899	0.0724705	0.000235096	0.000218189	-0.0348814	-0.0425788	0.258883	0.25727	0.00423082	0.00574379	-0.18491	-0.013558	3.8972	3.7479	1.47588	1.79617
Q13576_NP.5	IQGA2_HUMAN	344	344	344	0.962388	<3.8E-308	0.115221	0.143759	0.0327867	0.0352036	0.0376886	0.0741135	0.941654	0.902175	0.207835	0.25902	0.465903	0.574767	0.760825	0.700259	-0.00774635	-0.00721026	-0.243907	-0.241363	0.261231	0.225001	-0.000731948	-0.00123307	-1.37091	-1.23208	-0.766263	-0.591344	-0.307033	-0.389537
P50570.P50570.5_NP.1	DYN2_HUMAN;P50570-5_HUMAN	335	338	332	0.962239	1.49643e-188	0.226647	0.473178	0.00242698	0.00492093	0.0377321	0.0622983	0.41	0.35319	0.0265743	0.0631295	0.779863	0.996008	0.776251	0.933021	-0.00595468	-0.0035285	-0.344038	-0.318582	0.260172	0.233156	-0.00801521	-0.00902877	-2.36508	-1.97851	-0.286981	0.00513372	-0.281705	0.0832571
P05121_NP.3	PAI1_HUMAN	328	328	320	0.895404	<3.8E-308	0.212513	0.236484	0.703511	0.577647	0.0378223	0.067851	0.00744081	0.0135944	0.94038	0.939281	0.337537	0.298359	0.772717	0.514331	-0.00624133	-0.00606626	0.0433083	0.0648728	0.260552	0.234332	0.0269545	0.0254201	0.0808361	-0.0842792	1.00739	1.11841	-0.295661	0.683549
Q13094_NP.5	LCP2_HUMAN	332	339	331	0.970964	1.92202e-206	0.649246	0.758175	0.00145765	0.00795033	0.0381388	0.0903393	0.898069	0.974696	0.123565	0.118785	0.486299	0.209121	0.93321	0.811249	-0.00223433	-0.00147953	-0.365014	-0.297047	0.261557	0.208779	0.00127674	0.000309259	-1.68364	-1.66845	-0.725293	-1.28112	0.0839606	-0.234068
O94812_NP.1	BAIP3_HUMAN	344	344	344	0.996574	<3.8E-308	0.0488242	0.0504552	0.790008	0.884362	0.0383649	0.0390414	0.504263	0.509535	0.774892	0.83946	0.491773	0.544874	0.177242	0.216284	0.00981243	0.00974641	0.0306521	0.0167477	-0.263735	-0.262931	0.00673788	0.00665767	-0.314558	-0.222918	-0.731345	-0.644314	-1.37893	-1.26391
P62888_NP.1	RL30_HUMAN	329	332	325	0.9667	2.99276e-193	0.809654	0.922283	0.570261	0.937343	0.038392	0.0521225	0.00426985	0.0043229	0.370132	0.263408	0.917383	0.945329	0.348301	0.276886	-0.0012081	-0.000501955	0.0647436	0.00919539	0.262515	0.252493	0.028502	0.0291993	-0.967931	-1.23956	-0.107914	0.0731862	0.931258	1.10787
A0A087WVQ9.A0A7I2V659.P68104_NP.4	A0A087WVQ9_HUMAN;A0A7I2V659_HUMAN;EF1A1_HUMAN	345	345	345	0.964867	<3.8E-308	0.428898	0.178933	0.0843324	0.163083	0.0384045	0.00452633	0.0938866	0.132389	0.292291	0.393238	0.0912959	0.0828902	0.615306	0.529356	-0.00387377	-0.00656241	-0.196254	-0.157864	0.259482	0.355435	0.0166622	0.0149038	-1.14262	-0.922559	-1.77123	-1.81234	0.505442	0.630328
Q14766_NP.3	LTBP1_HUMAN	345	345	345	0.986434	<3.8E-308	0.381562	0.382444	0.758114	0.778199	0.0388541	0.0600111	0.139887	0.200137	0.631314	0.427463	0.36111	0.334922	0.165354	0.151322	0.00429819	0.00429502	0.0350449	0.0320885	0.259659	0.236539	-0.01472	-0.0127842	-0.521894	-0.86424	-0.959389	-1.01416	-1.40132	-1.45116
P01591_NP.4	IGJ_HUMAN	345	345	345	0.994436	<3.8E-308	0.677874	0.619136	5.01783e-05	2.38266e-05	0.0395112	0.0368226	0.0235636	0.0218322	0.669252	0.625354	0.0215462	0.0193849	0.419121	0.407227	0.00196332	0.00234251	0.449657	0.46767	-0.249129	-0.25188	-0.0217824	-0.0219973	-0.447224	-0.509658	2.33199	2.36544	0.784925	0.802735
P61978.2_NP.5	P61978-2_HUMAN	345	342	342	0.971333	<3.8E-308	0.0566124	0.195681	0.0343735	0.0698279	0.0395152	0.0871618	0.356088	0.530839	0.750731	0.765763	0.203536	0.287725	0.657349	0.621639	-0.00933335	-0.00640335	-0.240666	-0.208575	0.258782	0.217427	0.0091826	0.00631021	-0.344459	-0.326988	-1.32916	-1.12448	-0.44797	-0.504531
P61978.2_NP.2	P61978-2_HUMAN	344	344	343	0.92073	1.99301e-141	0.153862	0.165973	0.147577	0.0891797	0.0398913	0.0245157	0.171016	0.328338	0.329346	0.244569	0.368723	0.705249	0.906107	0.941184	-0.00705146	-0.0068144	-0.166079	-0.194054	0.259379	0.282607	0.013694	0.00972143	-1.06599	-1.26558	-0.948907	-0.397069	-0.119417	-0.0743175
A0A0A0MS15_NP.3	HV349_HUMAN	345	345	345	0.681337	<3.8E-308	0.934852	0.357705	0.154451	0.0249278	0.0399041	0.523183	0.426922	0.141406	0.580853	0.860168	0.720595	0.169894	0.703794	0.676175	0.000403391	-0.00451255	0.163125	0.255813	-0.259615	-0.0799226	-0.00795416	-0.0146454	-0.603644	-0.191317	0.377493	1.44122	0.385541	0.420842
Q6UXI9.Q6UXI9.3.Q6UXI9.6_NP.4	NPNT_HUMAN;Q6UXI9-3_HUMAN;Q6UXI9-6_HUMAN	345	345	345	0.973256	3.452e-221	0.25387	0.25887	0.370896	0.422789	0.0399964	0.0285251	0.636112	0.712893	0.858809	0.826787	0.743693	0.970935	0.567558	0.751258	0.00560971	0.00555145	-0.10193	-0.0913103	0.258277	0.27555	0.0047134	0.00366583	-0.193533	-0.238092	-0.34347	-0.0382756	-0.577035	-0.319943
P04432_NP.1	KVD39_HUMAN	331	333	327	0.975062	<3.8E-308	0.0583653	0.0512755	0.000434295	0.000693902	0.0401458	0.0271251	0.0776297	0.0705035	0.672363	0.576408	0.997419	0.72714	0.0909926	0.146318	-0.0094763	-0.00969857	0.408858	0.391449	0.263532	0.282133	-0.0179905	-0.0183269	-0.463562	-0.608587	0.00342017	0.366675	1.71857	1.46699
Q07092_NP.3	COGA1_HUMAN	344	344	344	0.75425	<3.8E-308	0.0499853	0.309695	0.0933696	0.032187	0.0401561	0.295969	0.523155	0.908013	0.00781906	0.00300439	0.7641	0.966375	0.126599	0.244492	0.00961915	0.00496957	0.19041	0.243148	-0.25745	-0.130669	-0.0063245	0.00114295	2.8965	3.23208	-0.31344	-0.0439791	-1.54158	-1.17232
P08567_NP.5	PLEK_HUMAN	345	345	345	0.996129	<3.8E-308	0.165745	0.159096	0.0228054	0.0204362	0.0403376	0.0367493	0.955763	0.977515	0.267703	0.227053	0.386778	0.455812	0.648018	0.64113	-0.00680513	-0.00691075	-0.259723	-0.264377	0.257367	0.262078	-0.000551511	-0.000280082	-1.20473	-1.31261	-0.90795	-0.781879	-0.459944	-0.4694
P10768_NP.5	ESTD_HUMAN	327	317	311	0.523484	<3.8E-308	0.503059	0.463275	0.0962209	0.0349384	0.0404205	0.313367	0.225164	0.228241	0.792171	0.171294	0.702466	0.317717	0.0421085	0.268782	-0.00342752	-0.00377086	-0.197911	-0.252389	0.266191	0.131182	0.0125614	0.0125335	-0.297859	-1.55565	-0.41683	-1.09588	-2.17454	1.18557
O14974_NP.2	MYPT1_HUMAN	306	319	300	0.959088	<3.8E-308	0.580164	0.800513	0.538932	0.737891	0.0405356	0.0582007	0.353	0.630269	0.381133	0.585455	0.0651952	0.0924986	0.724838	0.832283	-0.00289655	-0.00131326	-0.0727176	-0.0393079	0.264886	0.24305	0.00953372	0.00490223	-0.980986	-0.606237	-1.99597	-1.80693	-0.367668	-0.219574
O00151_NP.2	PDLI1_HUMAN	310	320	302	0.894373	<3.8E-308	0.141884	0.431953	0.993152	0.680996	0.0407708	0.0425184	0.850921	0.524201	0.0895108	0.112218	0.298994	0.320866	0.239961	0.68929	-0.00745656	-0.00397165	0.00101626	-0.048532	0.265705	0.262592	-0.00194517	-0.00657288	-1.98618	-1.85144	-1.13755	-1.08374	-1.25185	-0.424154
A0A2R8Y6B6_NP.2	A0A2R8Y6B6_HUMAN	345	345	345	0.983519	7.33103e-257	0.00291267	0.00258833	0.00174796	0.00189176	0.040855	0.038361	0.633275	0.525433	0.311161	0.331775	0.312771	0.217628	0.248661	0.274937	-0.0144196	-0.0145705	-0.351671	-0.348395	0.251951	0.254717	-0.00465671	-0.0061873	-1.0803	-1.03334	-1.03958	-1.2679	-1.14171	-1.07847
Q9UBP4_NP.5	DKK3_HUMAN	334	331	326	0.938199	<3.8E-308	0.000385294	0.00024784	0.680263	0.227637	0.0408763	0.0221521	0.544641	0.628528	0.795279	0.796262	0.170057	0.206727	0.814961	0.497379	0.0175934	0.018041	-0.0479778	-0.139581	-0.260317	-0.289375	-0.00616739	-0.00488902	-0.284662	-0.281208	1.45598	1.32985	-0.243349	0.700741
P24592_NP.2	IBP6_HUMAN	345	345	345	0.977702	1.44976e-234	0.00112875	0.000617232	0.157908	0.361618	0.04102	0.047181	0.479835	0.482424	0.0117816	0.0235194	0.366315	0.560847	0.962557	0.938079	0.0158658	0.016746	-0.158458	-0.102583	-0.252888	-0.246313	0.00692885	0.00690844	2.70944	2.44149	0.934472	0.603158	0.0466264	-0.0773859
A0A024R571.Q9H4M9_NP.1	A0A024R571_HUMAN;EHD1_HUMAN	345	345	345	0.937416	<3.8E-308	0.0328393	0.0427072	0.0183783	0.00422846	0.0411266	0.102815	0.571774	0.573296	0.031164	0.0229532	0.812397	0.646784	0.27285	0.245173	-0.0104258	-0.00987802	-0.267203	-0.324167	0.25458	0.202733	0.00558421	0.00555122	-2.33203	-2.45721	-0.247133	0.476271	-1.09792	-1.16148
Q5VY30_NP.2	Q5VY30_HUMAN	345	345	345	0.982118	<3.8E-308	0.105641	0.16745	0.255503	0.197553	0.0412937	0.0755579	0.235182	0.194962	0.0664372	0.0752509	0.00916328	0.0140218	0.0751936	0.0787091	0.00785516	0.00671736	0.12782	0.145307	-0.253124	-0.220912	-0.0116758	-0.0127868	1.97467	1.91912	2.71376	2.56438	1.77542	1.75941
Q13201_NP.2	MMRN1_HUMAN	345	345	345	0.94973	<3.8E-308	0.0665122	0.126071	0.233148	0.256789	0.0415489	0.0288199	0.255603	0.143474	0.592766	0.597164	0.74396	0.490879	0.224231	0.19345	-0.00907924	-0.00754119	-0.13654	-0.129471	0.257524	0.275531	-0.0113891	-0.0146224	0.584795	0.576147	-0.344763	-0.725248	-1.2338	-1.3165
Q9NP55.Q9NP55.2_NP.5	BPIA1_HUMAN;Q9NP55-2_HUMAN	344	344	344	0.995474	<3.8E-308	0.328614	0.408566	0.126677	0.0900104	0.0415698	0.0406334	0.117737	0.136268	0.0119684	0.017239	0.372994	0.365864	0.190805	0.191053	-0.00469742	-0.00398251	0.170808	0.190128	-0.25087	-0.252645	-0.015285	-0.0145893	-2.68812	-2.55233	-0.916181	-0.932174	1.29505	1.29742
O00602_NP.2	FCN1_HUMAN	324	328	322	0.857087	<3.8E-308	0.0201252	0.0174313	0.151243	0.149694	0.0417371	0.0790249	0.296426	0.492941	8.88401e-05	0.000257611	0.00636397	0.003532	0.238156	0.037876	0.0113315	0.011325	0.162647	0.159471	-0.253063	-0.213037	-0.0102163	-0.00654941	4.28576	3.89717	2.88216	3.0125	1.1686	2.01368
Q9Y490_NP.2	TLN1_HUMAN	345	345	345	0.988912	<3.8E-308	0.0620825	0.0778742	0.119838	0.260171	0.0420198	0.0490391	0.815344	0.855723	0.112248	0.100579	0.17407	0.162633	0.500577	0.352342	-0.00916825	-0.00867601	-0.177027	-0.128248	0.255149	0.247338	0.00232129	0.00181016	-1.72738	-1.78912	-1.42668	-1.46804	-0.678557	-0.938736
O75822_NP.2	EIF3J_HUMAN	331	333	325	0.824881	<3.8E-308	0.904285	0.729826	0.723208	0.416375	0.0420914	0.036181	0.860894	0.572677	0.983513	0.197208	0.239804	0.340728	0.705945	0.608493	-0.000607416	-0.00171993	-0.0410754	-0.0929608	0.259811	0.264033	0.00179789	0.00570706	-0.0226431	-1.39478	-1.24556	-0.994867	-0.386491	-0.517312
Q9NT62_NP.5	ATG3_HUMAN	334	326	321	0.915738	<3.8E-308	0.117108	0.0609184	0.0108976	0.022066	0.0423578	0.0224801	0.784835	0.982644	0.283379	0.69261	0.964684	0.481208	0.729597	0.750992	-0.00791778	-0.00957046	-0.295929	-0.268436	0.261287	0.296891	0.00279803	0.000225117	-1.22165	-0.454245	-0.0476033	-0.765025	0.367438	0.340634
P43405.P43405.2_NP.1	KSYK_HUMAN;P43405-2_HUMAN	331	334	325	0.947888	1.66018e-162	0.497705	0.361401	0.00937306	0.0782089	0.0424856	0.0559886	0.994496	0.863452	0.0879493	0.239898	0.103535	0.0421751	0.465977	0.342698	-0.003295	-0.00446354	-0.29315	-0.199361	0.25129	0.238093	-6.7898e-05	-0.00170307	-1.82696	-1.26455	-1.67772	-2.10927	-0.719145	-0.942008
P17987_NP.1	TCPA_HUMAN	334	332	330	0.93775	<3.8E-308	0.0432461	0.402832	0.930653	0.754013	0.0426564	0.389914	0.376211	0.482848	0.234036	0.109355	0.209074	0.501587	0.147189	0.523911	-0.010119	-0.00421568	-0.00998561	-0.0362921	0.259386	0.110747	-0.00890578	-0.0071262	-1.31262	-1.78401	-1.33692	-0.721221	-1.49715	-0.663495
B4DY09.Q12905_NP.3	B4DY09_HUMAN;ILF2_HUMAN	326	319	313	0.896592	<3.8E-308	0.148981	0.315443	0.713169	0.930192	0.0427201	0.172113	0.575879	0.498391	0.704185	0.99311	0.355063	0.214297	0.991711	0.924788	0.00730355	0.00520067	0.0429202	0.0104785	-0.260035	-0.179191	0.00578743	0.00717709	-0.424568	-0.00989208	0.990028	1.36284	0.0104121	-0.0969442
P23381_NP.2	SYWC_HUMAN	345	345	345	0.96814	<3.8E-308	0.00187647	0.00119492	0.175748	0.252207	0.0427601	0.0224042	0.168589	0.128389	0.907796	0.859766	0.143156	0.123743	0.873837	0.77014	0.0153246	0.0159664	-0.153782	-0.129888	-0.253824	-0.286063	0.0136813	0.0151014	0.125536	-0.191332	1.53467	1.61229	0.159653	-0.293549
Q9C0C9_NP.5	UBE2O_HUMAN	344	342	342	0.982815	<3.8E-308	0.378601	0.569879	0.00443817	0.00162752	0.0431644	0.0807647	0.559394	0.725384	0.30641	0.289769	0.0710749	0.0643982	0.825491	0.957808	-0.00421844	-0.00276341	-0.317851	-0.357916	0.248646	0.217862	0.00566751	0.00346242	-1.08232	-1.13756	-1.85109	-1.92608	0.216754	0.052808
P10645_NP.5	CMGA_HUMAN	345	345	345	0.995392	<3.8E-308	0.000396753	0.000298826	0.74643	0.664575	0.043263	0.0621956	0.000831462	0.000773948	0.0308013	0.0328206	0.0472594	0.051086	0.924367	0.913738	0.0168675	0.0172425	0.0353592	0.0474612	0.244099	0.225326	-0.032239	-0.0324626	2.26441	2.23964	2.0074	1.97536	0.0920173	0.105091
P25787_NP.2	PSA2_HUMAN	328	331	328	0.973398	<3.8E-308	0.0332478	0.02098	0.000298155	0.000166719	0.0438496	0.0386428	0.11692	0.189601	0.442677	0.33506	0.340299	0.39829	0.284462	0.322406	0.0105919	0.0114353	-0.421308	-0.436782	-0.256693	-0.262141	0.0156014	0.0129825	-0.836802	-1.04596	-1.01107	-0.891138	-1.08871	-1.0015
P14618_NP.4	KPYM_HUMAN	345	345	345	0.981686	4.46059e-249	0.109799	0.175351	0.00914864	0.0158412	0.0440216	0.0540812	0.369304	0.458136	0.120939	0.0826532	0.453323	0.410781	0.933138	0.97897	-0.00783716	-0.00664531	-0.29702	-0.275015	0.252194	0.241404	0.00891093	0.00737033	-1.68329	-1.88655	-0.784784	-0.861778	-0.0843218	-0.0265217
A0A087WSY6_NP.4	KVD15_HUMAN	345	345	345	0.991227	<3.8E-308	0.441203	0.374313	0.000131598	0.000218556	0.0441377	0.0831913	0.00684217	0.00690463	0.785073	0.746679	0.739047	0.580166	0.276774	0.314043	-0.00366112	-0.00423784	0.425707	0.41264	-0.244837	-0.211269	-0.0262008	-0.0262576	0.287031	0.341108	0.338521	0.564055	1.06272	0.986871
A0A087WWU8_NP.2	A0A087WWU8_HUMAN	344	345	344	0.910857	<3.8E-308	0.0619797	0.183866	0.103084	0.0786345	0.0441507	0.265144	0.651027	0.903199	0.367888	0.108877	0.333279	0.112534	0.607828	0.632616	-0.00921009	-0.00651858	-0.186441	-0.200267	0.253831	0.139581	-0.00451493	0.00120807	-0.983182	-1.74464	-1.01878	-1.66507	-0.520035	-0.482146
P58166_NP.1	INHBE_HUMAN	345	345	345	0.995459	<3.8E-308	0.829004	0.794429	5.19827e-07	4.34397e-07	0.0441776	0.0316423	2.12413e-08	1.91315e-08	0.00272896	0.00277394	0.914008	0.864143	0.361123	0.400177	0.000960271	0.00115665	0.527022	0.529915	0.229045	0.24429	0.0517026	0.051794	-2.9708	-2.96101	-0.102671	-0.162423	0.834726	0.767675
P00748_NP.3	FA12_HUMAN	345	345	345	0.948233	<3.8E-308	0.400502	0.198799	0.871554	0.948358	0.0442838	0.119706	0.549407	0.434222	6.95139e-09	1.41724e-09	0.315184	0.467167	0.892473	0.630075	-0.00394821	-0.00602488	-0.0175906	0.00703021	-0.241688	-0.186314	-0.00569957	-0.00742938	6.1748	6.45374	1.00894	0.728444	0.130363	0.46348
O43681_NP.5	GET3_HUMAN	344	344	344	0.981615	<3.8E-308	0.18581	0.194503	0.000219801	0.000862302	0.0442853	0.0433649	0.299295	0.197901	0.0688327	0.0260339	0.100146	0.0613571	0.543863	0.589552	-0.00635092	-0.00623031	-0.414836	-0.37354	0.247373	0.248585	0.0101422	0.0125929	-1.93635	-2.3727	-1.6886	-1.92359	-0.597897	-0.531643
P01706_NP.3	LV211_HUMAN	341	338	338	0.997037	<3.8E-308	0.807182	0.78796	0.00348107	0.00377331	0.0443323	0.0442752	0.493055	0.450114	0.849153	0.819321	0.126584	0.121403	0.0727099	0.0767025	0.00118558	0.0013255	0.327901	0.329754	-0.246091	-0.24973	0.0066423	0.00742515	-0.201606	-0.245634	1.57272	1.61776	1.77284	1.7739
Q99983_NP.2	OMD_HUMAN	345	345	345	0.728926	2.10523e-58	0.716673	0.143375	0.00565955	0.0218661	0.0444049	0.00313462	0.0282888	0.0697056	0.838371	0.134974	0.00047036	0.00149444	0.130035	0.0426901	0.00172076	0.00695086	0.305793	0.253004	-0.243987	-0.359915	-0.0211621	-0.0174862	0.214206	1.57274	3.57815	3.24509	-1.47729	-1.98087
P22792_NP.2	CPN2_HUMAN	345	345	345	0.875915	<3.8E-308	0.565357	0.684244	0.920098	0.539057	0.0444907	0.177974	0.767376	0.504782	0.0302363	0.00606323	0.0935167	0.0815952	0.727738	0.618137	0.00282372	0.0019996	-0.0114169	-0.0700133	-0.252599	-0.169251	0.00294576	-0.0066517	2.3651	3.00516	1.76486	1.83509	0.351268	0.503625
P43405.P43405.2_NP.3	KSYK_HUMAN;P43405-2_HUMAN	333	337	331	0.913688	<3.8E-308	0.846077	0.706582	0.128147	0.111686	0.0445928	0.157675	0.928562	0.949587	0.309217	0.765575	0.0114412	0.0862446	0.320046	0.389535	-0.000962345	-0.00188046	-0.173466	-0.18276	0.249887	0.176843	-0.000890794	-0.000632946	-1.08957	-0.32167	-2.6535	-1.80882	-0.986814	-0.860226
P02743_NP.3	SAMP_HUMAN	345	345	345	0.886281	<3.8E-308	0.191149	0.256204	0.0013263	0.00514132	0.0447011	0.100172	0.243296	0.564959	0.0300412	0.0185709	0.890768	0.438449	0.574979	0.530206	0.00635204	0.00554594	-0.363895	-0.318328	-0.249405	-0.205173	0.0114945	0.00569624	2.34029	2.55486	0.142534	0.808934	-0.559258	-0.629521
A0A7P0T9I9.P43490_NP.3	A0A7P0T9I9_HUMAN;NAMPT_HUMAN	344	344	344	0.816892	<3.8E-308	0.634741	0.768446	0.581533	0.280267	0.0449025	0.279196	0.03383	0.04796	0.0074443	0.0410292	0.741334	0.77393	0.922116	0.956008	0.00231999	0.00145406	-0.0623847	-0.123694	0.250723	0.13654	0.0210785	0.0198608	-2.91043	-2.24244	0.345041	-0.303685	-0.0980987	0.0559834
P08493.2_NP.2	P08493-2_HUMAN	345	345	345	0.92841	<3.8E-308	2.22116e-05	1.11819e-06	0.0175771	0.0224093	0.0452583	0.0372835	0.0386182	0.0129019	0.759099	0.685489	0.478587	0.466556	0.521916	0.996967	0.0205567	0.0234883	0.264286	0.25177	-0.245109	-0.252704	0.0201201	0.0240037	-0.324836	-0.42512	0.7249	0.738136	0.629396	-0.00370129
Q14696_NP.2	MESD_HUMAN	343	343	343	0.902456	<3.8E-308	0.576643	0.187173	0.593592	0.633443	0.0452593	0.0661606	0.422585	0.201563	0.851894	0.981734	0.0845551	0.221709	0.223476	0.38695	0.00275951	0.00651139	-0.0607472	-0.0541596	0.251292	0.229957	0.00798331	0.0126937	0.203102	0.0248488	-1.81354	-1.28046	-1.22906	-0.871007
P02775_NP.5	CXCL7_HUMAN	345	345	345	0.996112	<3.8E-308	0.205159	0.23655	0.990231	0.833483	0.0453381	0.0537382	0.0924292	0.110686	0.103564	0.0925312	0.28821	0.331024	0.0185279	0.0336068	-0.00616629	-0.0057722	0.00137953	-0.0237394	0.249067	0.240502	-0.0166224	-0.0157875	-1.7561	-1.81891	-1.10499	-1.01338	-2.36171	-2.13384
Q9BQB4_NP.2	SOST_HUMAN	333	328	324	0.958146	5.6691e-177	1.1508e-12	3.51834e-13	0.0345397	0.0505871	0.0454939	0.0942926	0.932198	0.629621	0.410919	0.164405	0.608509	0.648082	0.256374	0.383468	0.0319833	0.0328491	-0.215731	-0.199891	0.219261	0.183678	0.000752981	0.00427886	-0.794798	-1.34842	-0.484251	-0.432506	-1.03926	-0.799529
Q86UX7.Q86UX7.2_NP.3	Q86UX7-2_HUMAN;URP2_HUMAN	345	345	345	0.985386	<3.8E-308	0.23975	0.316039	0.045141	0.0420925	0.0455459	0.0505902	0.960783	0.831283	0.0649042	0.0590177	0.284409	0.28049	0.17674	0.245507	-0.00573547	-0.00488991	-0.226982	-0.230306	0.249472	0.243857	-0.000485969	-0.00210563	-1.99769	-2.04343	-1.11665	-1.12573	-1.35453	-1.16401
Q9H8L6_NP.2	MMRN2_HUMAN	345	345	345	0.964942	<3.8E-308	0.0393586	0.0650849	0.68881	0.404884	0.0457292	0.028909	0.111975	0.129288	0.000202671	0.00010584	0.000989713	9.91037e-05	0.0918849	0.153136	0.00984069	0.00874596	-0.0441982	-0.0913492	-0.243496	-0.264643	-0.0153737	-0.0145723	3.95878	4.10663	3.38043	3.98171	1.65228	1.39018
P14209_NP.5	CD99_HUMAN	332	335	332	0.989068	2.04645e-276	0.0140186	0.0178056	6.42362e-13	4.03029e-13	0.0457325	0.0574697	0.064516	0.0683727	0.0953116	0.0653285	0.947438	0.991368	0.698164	0.69089	0.0113362	0.0108661	-0.794247	-0.797107	-0.235581	-0.222624	0.0174225	0.0170746	-1.70587	-1.87461	0.0651744	-0.0106334	-0.369909	-0.377071
O95980_NP.3	RECK_HUMAN	316	318	309	0.960729	<3.8E-308	0.235719	0.0944006	0.537325	0.350296	0.0458282	0.211262	0.345825	0.150068	0.017253	0.00921856	0.0342691	0.0464087	0.488556	0.315531	-0.00607707	-0.00864449	0.0718088	0.109561	-0.262226	-0.165009	-0.00955785	-0.0147127	2.68687	2.96205	2.23748	2.11946	-0.699188	-1.02101
A0A0B4J1V6_NP.4	HV373_HUMAN	345	345	345	0.994498	<3.8E-308	4.19726e-06	4.00405e-06	0.0235588	0.0301176	0.0461303	0.0685332	0.0595726	0.0413959	0.0369361	0.0580855	0.379046	0.288357	0.435747	0.353492	-0.0210474	-0.0211541	0.237197	0.22775	-0.229844	-0.210435	-0.0172463	-0.0187327	-2.08748	-1.90032	0.847469	1.02608	0.721323	0.861329
P05388_NP.5	RLA0_HUMAN	335	339	334	0.943749	<3.8E-308	0.640883	0.575461	0.0188018	0.00360729	0.0465336	0.0460691	0.0944143	0.0186662	0.250577	0.299896	0.772781	0.769501	0.322985	0.68929	-0.00232029	-0.00273519	-0.270632	-0.32992	0.253498	0.249417	0.0167763	0.023212	-1.26399	-1.11949	-0.304271	-0.303169	1.00336	-0.398255
A0A7P0Z497.P23284_NP.2	A0A7P0Z497_HUMAN;PPIB_HUMAN	345	345	345	0.953351	1.69809e-180	0.431973	0.396077	0.326209	0.2973	0.0465478	0.0284864	0.380685	0.382521	0.745237	0.417778	0.954884	0.988963	0.805033	0.950013	0.00387386	0.00417069	-0.112209	-0.118754	0.251057	0.275599	0.00876444	0.0087031	-0.354648	-0.881967	-0.0596152	0.0145306	0.24991	0.0632677
P26641_NP.1	EF1G_HUMAN	344	344	343	0.985318	<3.8E-308	0.0786051	0.0483415	0.00110191	0.00307714	0.0465948	0.0506004	0.605369	0.630542	0.197804	0.235367	0.302943	0.254322	0.0146346	0.020022	-0.00843189	-0.00951559	-0.364527	-0.33175	0.243256	0.240069	0.00500538	0.00468116	-1.36335	-1.26194	-1.05109	-1.16881	-2.40382	-2.30012
P11234_NP.1	RALB_HUMAN	345	345	345	0.991172	<3.8E-308	0.156	0.13147	0.15293	0.143602	0.046885	0.0539909	0.681532	0.584028	0.00171153	0.00212127	0.489121	0.460894	0.58925	0.605992	-0.00691589	-0.00736117	-0.161501	-0.165419	0.24763	0.240275	0.00405129	0.00541054	-3.40615	-3.33923	-0.720301	-0.768589	-0.540106	-0.516434
A0A0B4J231.B9A064_NP.3	A0A0B4J231_HUMAN;IGLL5_HUMAN	345	345	345	0.940335	1.16879e-162	0.803817	0.832772	0.299758	0.118005	0.0469971	0.0896826	0.610804	0.816725	0.0398763	0.0463586	0.795334	0.930662	0.0950038	0.161059	0.00121957	0.00103768	0.118088	0.178382	-0.249618	-0.213318	0.00506749	0.00230969	2.24159	2.17478	-0.272339	0.0914456	-1.68754	-1.41719
P31949_NP.2	S10AB_HUMAN	334	333	330	0.815894	4.93708e-80	0.00517874	0.00749845	0.00914761	0.0285779	0.0470057	0.512944	0.262769	0.290764	0.881913	0.651032	0.90479	0.953219	0.314828	0.222964	0.0139744	0.0134685	0.297848	0.251839	-0.249123	-0.0825098	0.0112639	0.0107123	-0.16131	-0.495319	-0.124363	-0.061496	1.00587	1.23007
Q9NZN3_NP.1	EHD3_HUMAN	339	339	336	0.984388	4.53638e-254	0.287328	0.203151	0.000578233	0.000470787	0.0470218	0.0244294	0.529606	0.511303	0.142811	0.0795178	0.895613	0.856012	0.520477	0.410518	-0.00522362	-0.00618326	-0.390194	-0.392327	0.248248	0.278499	0.00615857	0.00636618	-1.56566	-1.85473	0.135179	0.18495	-0.634617	-0.80421
Q14254_NP.2	FLOT2_HUMAN	330	334	327	0.935856	<3.8E-308	0.622825	0.703059	0.601757	0.813814	0.0470238	0.0571497	0.8405	0.321943	0.0207139	0.0218799	0.350118	0.36148	0.199518	0.265692	-0.00247741	-0.00191584	-0.0594177	-0.0267524	0.250034	0.238902	-0.00201198	-0.00988831	-2.53267	-2.50451	-0.98763	-0.962506	-1.33629	-1.15651
P35579_NP.3	MYH9_HUMAN	345	345	345	0.867798	3.31661e-106	0.26631	0.242622	0.114995	0.080632	0.0471317	0.10605	0.881539	0.650106	0.0954499	0.228072	0.303724	0.239339	0.102517	0.225051	-0.00544385	-0.0057389	-0.179076	-0.199133	0.248628	0.202791	0.00147857	-0.00451404	-1.81064	-1.31133	-1.07699	-1.23589	-1.64465	-1.22438
P19823_NP.5	ITIH2_HUMAN	345	345	345	0.979857	<3.8E-308	0.101153	0.0683045	0.419841	0.510777	0.0471694	0.048499	0.0212105	0.0311098	0.769451	0.773947	0.0939804	0.100024	0.967042	0.970994	0.00805575	0.00897562	-0.0917457	-0.0748875	-0.249172	-0.248037	-0.0230068	-0.0215439	0.318401	0.312464	1.76018	1.73098	-0.0416347	0.0366932
P61006_NP.1	RAB8A_HUMAN	339	336	333	0.920627	<3.8E-308	0.884196	0.837763	0.148427	0.0747711	0.0471762	0.0310802	0.156039	0.32313	0.0512563	0.0180018	0.586366	0.712779	0.674382	0.72267	-0.000725356	-0.00102159	-0.166426	-0.205759	0.251004	0.273324	-0.0142919	-0.00996516	-2.12884	-2.59179	-0.567563	0.384655	-0.42634	-0.360777
P33908_NP.3	MA1A1_HUMAN	341	342	338	0.494817	<3.8E-308	0.898261	0.900248	0.881125	0.814166	0.0473311	0.37868	0.815528	0.822569	0.308046	0.55557	0.175411	0.126741	0.790435	0.836275	0.000634312	-0.00062913	-0.0173868	-0.0276492	-0.252303	-0.113027	-0.00234	-0.00227544	1.11991	0.654826	1.45079	1.65475	-0.270453	0.212776
P04406_NP.2	G3P_HUMAN	345	345	345	0.977205	6.10861e-233	0.0532825	0.0405802	0.206838	0.213859	0.0474071	0.0300506	0.0413046	0.0294616	0.0350667	0.0144219	0.637165	0.323716	0.950501	0.932286	0.00933508	0.00981497	-0.1411	-0.137819	0.244462	0.265488	0.0199928	0.0211702	-2.25601	-2.60075	-0.485943	-1.00909	-0.0614366	-0.0834145
P29279_NP.3	CCN2_HUMAN	335	340	334	0.952044	7.99718e-173	0.150694	0.152471	0.13077	0.115163	0.0474966	0.0441373	0.0677415	0.086879	0.0464849	0.0381116	0.136839	0.0593486	0.102637	0.152462	-0.00702686	-0.00687869	-0.172505	-0.176853	0.246737	0.2464	-0.0182361	-0.0167992	2.19015	2.24334	-1.57419	-1.96375	-1.67541	-1.44339
P10412_NP.1	H14_HUMAN	343	342	342	0.992884	<3.8E-308	0.983197	0.925743	0.163868	0.218447	0.0475292	0.0549748	0.703909	0.829808	0.657376	0.543284	0.411436	0.448496	0.784004	0.867153	0.000104837	-0.000466856	0.160635	0.142843	0.251533	0.245085	-0.00384333	-0.00218718	0.488832	0.674214	-0.870973	-0.808675	-0.280257	-0.172096
Q9UJU6_NP.2	DBNL_HUMAN	345	345	345	0.826872	<3.8E-308	0.00387377	0.00567722	0.183142	0.284315	0.0475841	0.00448799	0.878247	0.750902	0.627698	0.481947	0.305948	0.501451	0.653549	0.997478	-0.0142948	-0.01367	-0.151959	-0.122061	0.249428	0.358576	0.00152801	0.00316382	-0.528437	-0.765678	-1.0777	-0.706693	-0.453659	-0.00319109
P02760_NP.5	AMBP_HUMAN	345	345	345	0.99345	<3.8E-308	0.00190044	0.00227466	0.132119	0.111444	0.0476241	0.048322	0.0114331	0.0134528	0.0419404	0.044583	0.0393618	0.0397441	0.670813	0.63123	0.0150729	0.0148163	-0.16848	-0.178214	-0.244335	-0.243683	-0.024834	-0.0242744	2.17788	2.15137	2.1301	2.12695	0.420898	0.475568
G3V5Z7.P60900_NP.2	G3V5Z7_HUMAN;PSA6_HUMAN	331	304	301	0.640237	<3.8E-308	0.0671868	0.00333142	0.0012391	0.00189751	0.0476606	0.152789	0.631363	0.881395	0.0949847	0.708673	0.272951	0.49418	0.99794	0.827275	0.00922593	0.0152513	-0.377182	-0.371958	-0.253774	-0.187709	-0.00486826	0.00155318	-1.82757	0.418731	-1.17745	-0.753037	0.00277332	-0.240558
Q9Y6C2_NP.1	EMIL1_HUMAN	337	334	331	0.917234	1.46866e-133	0.839464	0.683753	0.378338	0.917414	0.0478857	0.0571062	0.129695	0.183051	0.074104	0.390853	0.43626	0.393197	0.245681	0.368908	0.00102956	0.00208683	0.102482	0.0121506	0.254117	0.246246	-0.0152846	-0.0135305	1.95961	0.947141	-0.827819	-0.915165	-1.1969	-0.93332
P50395_NP.1	GDIB_HUMAN	338	338	335	0.914994	<3.8E-308	0.180763	0.365305	0.0753144	0.0808064	0.0479095	0.119153	0.723575	0.960983	0.0490993	0.0615152	0.854079	0.65096	0.471344	0.732297	-0.00656338	-0.0044714	-0.20377	-0.201615	0.248315	0.196944	-0.00355123	-0.000495045	-2.13528	-2.04451	-0.191801	-0.475636	-0.725657	-0.347248
Q9BU40.4_NP.5	Q9BU40-4_HUMAN	345	342	342	0.908545	<3.8E-308	0.49488	0.41851	0.701342	0.905359	0.0481013	0.0120027	0.332243	0.241078	0.255024	0.315191	0.00154031	0.00443379	0.633669	0.449088	0.00333091	0.00394706	-0.0434061	-0.0134503	-0.247177	-0.314611	-0.00959563	-0.0116011	1.23254	1.08698	3.32529	2.98234	-0.479362	-0.761293
A0A2R8YEH1.Q02094.Q9UHG9_NP.2	A0A2R8YEH1_HUMAN;Q9UHG9_HUMAN;RHAG_HUMAN	325	343	324	0.992057	5.45582e-292	0.613829	0.617607	0.0102712	0.00885833	0.0481244	0.0529566	0.964734	0.89789	0.322749	0.340045	0.151578	0.154537	0.648881	0.824901	0.00257695	0.0024083	-0.303846	-0.292771	-0.258255	-0.23886	0.000454147	-0.00124514	-1.10767	-1.00949	1.54586	1.44972	0.466033	0.213883
Q9H6X2_NP.1	ANTR1_HUMAN	345	345	345	0.985305	<3.8E-308	0.0272246	0.0230645	9.29189e-06	1.40945e-05	0.0482838	0.0267419	0.021563	0.0260337	0.11037	0.161988	0.573123	0.645546	0.213093	0.289445	0.0106004	0.0109237	0.498709	0.488815	-0.241781	-0.271748	-0.0223759	-0.0216934	1.69454	1.48541	0.576465	0.471113	-1.22498	-1.04316
Q9NZN3_NP.5	EHD3_HUMAN	343	345	343	0.994995	<3.8E-308	0.0802714	0.0905903	0.000194274	0.000222851	0.0483874	0.0522016	0.300048	0.209501	0.19234	0.173592	0.468124	0.644466	0.492679	0.459984	-0.00847634	-0.00806179	-0.422777	-0.411706	0.244528	0.236434	0.0101683	0.0121106	-1.399	-1.43582	-0.752125	-0.470215	-0.682092	-0.722283
B4DY09.Q12905_NP.4	B4DY09_HUMAN;ILF2_HUMAN	345	344	344	0.978769	1.73028e-237	0.0632126	0.0925258	0.142829	0.136975	0.0484308	0.0528776	0.148374	0.21444	0.140123	0.0830529	0.316121	0.19746	0.225391	0.217696	0.00912834	0.00826191	-0.167296	-0.169787	-0.248011	-0.243242	0.0143893	0.0123542	1.60433	1.88587	1.05422	1.35597	-1.22261	-1.24314
P14618_NP.3	KPYM_HUMAN	345	345	345	0.988346	1.69777e-282	0.601755	0.546716	0.0138095	0.0121739	0.048576	0.0507662	0.809429	0.79372	0.0401562	0.0314561	0.149882	0.128847	0.217965	0.239967	-0.00252581	-0.002914	-0.277399	-0.282201	0.244289	0.241684	0.00236651	0.00256319	-2.20631	-2.31112	-1.49236	-1.57253	-1.22619	-1.1682
Q01813_NP.5	PFKAP_HUMAN	345	345	345	0.984959	<3.8E-308	0.151224	0.134338	0.0105324	0.00619092	0.0486681	0.0470974	0.786809	0.977906	0.0341806	0.0185201	0.234097	0.346549	0.978625	0.745784	-0.0069887	-0.00726194	-0.289656	-0.308961	0.245355	0.246096	0.00266667	-0.000271936	-2.2884	-2.53627	-1.23847	-0.975387	-0.0267651	-0.322572
Q6Q788_NP.3	APOA5_HUMAN	345	345	345	0.992315	<3.8E-308	0.258432	0.309479	0.0496063	0.0528612	0.0489209	0.0702566	0.675848	0.741783	0.469903	0.595644	0.0470757	0.0573518	0.892446	0.851685	0.00551686	0.00497686	0.22258	0.220193	0.245841	0.226634	0.0041359	0.00326973	-0.780921	-0.575269	2.07704	1.99421	0.13549	0.187978
P02730_NP.4	B3AT_HUMAN	345	345	345	0.807	1.85341e-80	0.622087	0.398858	2.47051e-06	1.11274e-05	0.0490656	0.0732963	0.200556	0.0250525	0.434867	0.436723	0.392925	0.100925	0.638907	0.544678	-0.00234272	-0.00398473	-0.527521	-0.487757	-0.239388	-0.216302	-0.0123496	-0.0215289	-0.822305	-0.813556	0.868685	1.65932	-0.45822	-0.587686
Q06323_NP.2	PSME1_HUMAN	337	342	337	0.894838	2.19738e-119	0.137346	0.284605	0.0363094	0.0994823	0.0491674	0.0672612	0.259778	0.316699	0.120276	0.0474711	0.444165	0.651246	0.491456	0.392076	-0.00738312	-0.00527015	-0.24201	-0.188666	0.248549	0.229256	0.0112912	0.00994931	-1.70007	-2.1539	-0.810536	-0.474826	-0.69761	-0.86099
Q14766_NP.1	LTBP1_HUMAN	345	345	345	0.991263	<3.8E-308	0.797517	0.624422	0.927021	0.887292	0.0491719	0.0391565	0.174795	0.162466	0.574196	0.664949	0.40146	0.3252	0.25296	0.277358	0.00126752	0.00241232	-0.010488	-0.0161837	0.248741	0.260154	-0.0136124	-0.0139743	0.614955	0.472628	-0.886853	-1.03722	-1.16147	-1.10046
P29622_NP.1	KAIN_HUMAN	345	345	345	0.812274	2.62157e-82	0.878439	0.913099	0.0905438	0.12563	0.0494867	0.0934952	0.71101	0.741762	0.55836	0.953891	0.397662	0.41393	0.792283	0.719597	-0.000756552	-0.000541493	-0.194461	-0.176449	-0.248708	-0.212854	-0.00371668	-0.00331588	0.641383	-0.0635463	0.895163	0.867353	-0.26765	-0.366022
Q9NQ38.3_NP.1	Q9NQ38-3_HUMAN	345	345	345	0.989474	<3.8E-308	0.00195295	0.00242821	0.300847	0.246944	0.0495025	0.0705818	0.469042	0.463882	0.10405	0.087529	0.112275	0.0941267	0.642956	0.658637	0.015237	0.0149066	-0.117226	-0.131162	-0.245578	-0.225882	-0.00717436	-0.00725529	1.76206	1.85178	1.66192	1.7516	-0.465297	-0.443272
P29622_NP.5	KAIN_HUMAN	345	345	345	0.740217	<3.8E-308	0.0758033	0.747355	5.99267e-05	0.000751281	0.0495794	0.00615425	0.491297	0.381848	0.643746	0.885247	0.243925	0.404759	0.830981	0.361458	-0.0085328	-0.00155746	-0.451351	-0.380857	-0.240969	-0.33992	-0.00669374	-0.00857821	-0.491183	-0.154543	1.19592	0.861825	0.210264	0.907048
D6RAM3_NP.1	D6RAM3_HUMAN	337	340	335	0.955093	5.62338e-178	0.236221	0.231479	0.0529526	0.0287556	0.0496579	0.0282751	0.649498	0.450948	0.0633579	0.149222	0.254645	0.188531	0.207354	0.161487	-0.00581299	-0.00579184	-0.221558	-0.247116	0.246057	0.271387	-0.00448817	-0.00734468	-2.01576	-1.54278	-1.19373	-1.35951	-1.2573	-1.37736
D6R934_NP.2	D6R934_HUMAN	345	345	345	0.994749	<3.8E-308	0.975283	0.966425	0.87559	0.740173	0.0498535	0.0673768	0.439499	0.479718	0.00933241	0.0111183	0.923826	0.940568	0.158447	0.215375	-0.000151682	0.000206482	0.0177655	0.0377088	-0.245755	-0.229584	0.00767771	0.00703308	2.83305	2.77187	-0.100103	0.0782125	-1.42066	-1.25011
P01034_NP.1	CYTC_HUMAN	341	343	339	0.324706	1.14955e-09	0.0152814	0.0153375	0.193324	0.0173406	0.0499131	0.279719	0.0600981	0.638351	0.00398691	0.377044	0.821355	0.398334	0.0597415	0.839119	0.0118287	0.0120749	-0.147097	0.275647	-0.245053	-0.137708	0.0186407	0.00474776	3.10358	0.967036	0.234116	0.894865	-1.87847	-0.206347
G3XAK1_NP.3	G3XAK1_HUMAN	345	345	345	0.989346	<3.8E-308	0.838988	0.786355	0.123892	0.120713	0.0500761	0.0268038	0.351337	0.474451	0.599259	0.671507	0.20623	0.138194	0.608196	0.691398	0.0009992	0.00132953	0.175681	0.176735	-0.246613	-0.278224	0.00929978	0.00711692	-0.572443	-0.46078	1.33081	1.55762	0.518056	0.400087
A0A0C4DH38_NP.4	HV551_HUMAN	345	345	345	0.989636	3.48902e-291	0.623574	0.654415	0.0089257	0.00935127	0.0507255	0.0562385	0.194173	0.0962001	0.691984	0.523684	0.872253	0.976265	0.752105	0.594334	0.00241052	0.00219448	0.299145	0.296758	-0.245573	-0.239496	-0.012945	-0.0165695	0.430943	0.692515	-0.168864	-0.0311866	0.318713	0.536459
P03973_NP.2	SLPI_HUMAN	345	345	345	0.882446	2.23166e-114	0.000659783	0.0317481	0.619768	0.812316	0.0510683	0.19864	0.619477	0.343987	0.200438	0.0895299	0.982487	0.770265	0.936232	0.661326	0.016859	0.0106636	0.0564503	0.0272346	-0.245055	-0.162548	-0.00494288	-0.00950229	1.39336	1.86493	-0.023038	0.309054	0.0806723	0.445466
O43488_NP.5	ARK72_HUMAN	332	334	331	0.974725	<3.8E-308	0.993168	0.913942	0.000450828	0.000416473	0.0511985	0.067401	0.293526	0.412269	0.528122	0.738136	0.342702	0.373327	0.869118	0.569492	4.15544e-05	0.000517804	-0.401185	-0.398521	0.244806	0.226646	0.0103896	0.00800419	-0.681047	-0.356257	-0.986877	-0.914137	-0.165736	-0.564981
A0A0B4J1V0_NP.1	HV315_HUMAN	342	340	339	0.9946	<3.8E-308	0.734381	0.650878	0.319275	0.173832	0.0513871	0.0238762	0.595284	0.502963	0.021692	0.0343822	0.30293	0.374148	0.429911	0.517939	0.00165575	0.00223689	-0.112777	-0.156082	-0.242527	-0.285127	0.00526835	0.00672967	2.48088	2.3142	1.07138	0.935974	-0.792537	-0.657389
E9PP44_NP.5	E9PP44_HUMAN	342	345	342	0.994013	<3.8E-308	0.144056	0.218826	0.00586074	0.00702605	0.0515368	0.0796076	0.555982	0.548112	0.0027811	0.00549336	0.285209	0.267941	0.903873	0.745593	0.00705285	0.00585514	-0.30918	-0.298376	-0.239869	-0.212986	-0.00577502	-0.00581236	-3.2088	-2.93655	-1.10281	-1.12809	0.120623	0.319782
P01817_NP.2	HV205_HUMAN	312	320	309	0.996359	<3.8E-308	0.246949	0.265068	0.542589	0.557667	0.0521236	0.0481085	0.357589	0.289828	0.0310396	0.0181203	0.832952	0.875112	0.0610767	0.0573903	-0.00583249	-0.00545715	-0.0710005	-0.0664557	-0.247488	-0.244853	0.00949933	0.010627	-2.35823	-2.51393	-0.224097	-0.162324	-1.99084	-1.96372
P10720_NP.5	PF4V_HUMAN	345	345	345	0.996275	<3.8E-308	0.818462	0.838317	0.0949194	0.0832675	0.0521883	0.0523103	0.539454	0.574956	0.568434	0.5751	0.457309	0.368796	0.872255	0.898239	0.00113742	0.00101069	0.19221	0.199289	0.246253	0.246011	-0.00616804	-0.00563372	0.626163	0.615111	-0.787997	-0.952535	0.163715	0.130147
A0A075B6J9_NP.4	LV218_HUMAN	301	300	294	0.952297	<3.8E-308	0.791235	0.312092	0.0449402	0.040489	0.0522036	0.177563	0.964037	0.850433	0.90247	0.947588	0.438584	0.48895	0.606182	0.662271	-0.00136902	-0.00523609	0.239151	0.244558	-0.257275	-0.178498	0.000493156	0.002064	0.139053	-0.0746475	0.853601	0.763046	-0.545165	-0.462196
D3YTG3_NP.4	D3YTG3_HUMAN	344	345	344	0.918877	3.43285e-140	0.00801377	0.00862122	0.0755482	0.0169181	0.0522592	0.0739524	0.950244	0.590378	0.0950026	0.259192	0.269335	0.532545	0.660536	0.864937	0.0130755	0.0129458	-0.20207	-0.271971	-0.2432	-0.22369	-0.000623364	0.00537591	1.81341	1.22353	1.15709	0.653066	-0.44205	0.171104
Q14624_NP.5	ITIH4_HUMAN	345	345	345	0.97498	<3.8E-308	0.381177	0.246429	0.119643	0.147798	0.0523287	0.0819132	0.602284	0.742251	0.0660895	0.0210302	0.203517	0.34738	0.786583	0.5056	-0.00425732	-0.00563357	0.175578	0.163146	-0.241303	-0.216085	0.00513546	0.00323849	1.98275	2.49144	1.32283	0.976391	0.270297	0.66435
O95810_NP.5	CAVN2_HUMAN	345	345	345	0.996046	<3.8E-308	0.293576	0.295127	0.0216773	0.013536	0.0525867	0.0438227	0.764844	0.84301	0.0862842	0.0825486	0.407127	0.401541	0.227282	0.197991	-0.00512124	-0.00509272	-0.260289	-0.279453	0.241696	0.250821	-0.00295543	-0.00195203	-1.85506	-1.87316	-0.864116	-0.872393	-1.2099	-1.28712
P16671_NP.3	CD36_HUMAN	334	334	333	0.994877	<3.8E-308	0.0229511	0.0225501	0.0124435	0.0100666	0.0527324	0.0560423	0.485701	0.388603	1.32579e-06	2.69101e-06	0.314832	0.393084	0.92844	0.978194	-0.0107591	-0.0108559	-0.273962	-0.283871	0.232344	0.230533	-0.00670766	-0.00834648	-5.08107	-4.95538	-0.997751	-0.85266	-0.0856373	-0.0262198
A0A8I5KU53.Q15746_NP.1	A0A8I5KU53_HUMAN;MYLK_HUMAN	335	331	326	0.680652	1.07188e-45	0.968728	0.713645	0.184433	0.734303	0.0529021	0.128062	0.533804	0.315917	0.126615	0.451695	0.0681285	0.160848	0.460074	0.59263	-0.00020111	0.00190412	0.156056	0.04031	0.251788	0.199976	-0.00638833	-0.0104192	1.68816	0.840005	-1.95534	-1.51856	0.770257	0.564107
P04180_NP.4	LCAT_HUMAN	320	325	310	0.84086	<3.8E-308	0.164954	0.516596	0.890841	0.717933	0.0529929	0.107107	0.77122	0.694886	0.244688	0.588389	0.181681	0.0653584	0.420732	0.8335	-0.00720722	-0.00334171	0.0164932	0.04315	-0.257635	-0.213032	0.0030215	-0.00405108	-1.31671	-0.608245	1.46549	2.01239	-0.846946	-0.219668
B4DDF4.B4DUT8.Q99439_NP.3	B4DDF4_HUMAN;B4DUT8_HUMAN;CNN2_HUMAN	320	326	314	0.949737	<3.8E-308	0.562355	0.545934	0.0193737	0.0102398	0.053102	0.192887	0.843951	0.882109	0.0209489	0.0267705	0.707626	0.916197	0.176327	0.63677	-0.00290767	-0.00301545	-0.270898	-0.296239	0.246545	0.164865	-0.00195535	-0.00146565	-2.52299	-2.40712	-0.391697	0.10933	-1.37311	-0.476487
P07686_NP.5	HEXB_HUMAN	345	345	345	0.992461	<3.8E-308	0.0198836	0.0101027	0.0377145	0.0524053	0.0532885	0.0648873	0.100993	0.113663	0.848781	0.888173	0.885991	0.690667	0.383362	0.5997	0.0111991	0.0123816	-0.231452	-0.215958	0.236932	0.226251	0.0159629	0.015394	-0.202306	-0.149182	0.146877	0.407673	0.85842	0.516602
P25705_NP.5	ATPA_HUMAN	334	335	332	0.964195	<3.8E-308	0.471023	0.455283	0.0377048	0.0139728	0.0532993	0.100845	0.73389	0.587434	0.186715	0.222422	0.264248	0.199326	0.105021	0.120177	-0.00353511	-0.00367976	-0.236706	-0.281726	0.242837	0.207021	0.00340044	0.00545429	-1.41546	-1.31413	-1.1685	-1.35035	-1.63598	-1.57581
P61204.P84077_NP.3	ARF1_HUMAN;ARF3_HUMAN	345	345	345	0.993641	<3.8E-308	0.0710392	0.070254	0.0863069	0.0936757	0.0533085	0.0539477	0.480298	0.500036	0.114826	0.107711	0.861978	0.87057	0.573993	0.604752	-0.00889032	-0.00891793	-0.195742	-0.191342	0.242981	0.242401	-0.00703438	-0.00672333	-1.71905	-1.75426	0.182662	0.171238	-0.567599	-0.522704
Q9UQ80_NP.2	PA2G4_HUMAN	339	342	338	0.918109	<3.8E-308	0.329137	0.276124	0.00819418	0.044078	0.0533135	0.065242	0.994864	0.787885	0.457096	0.966561	0.487639	0.639963	0.764237	0.785793	-0.00489129	-0.00550061	-0.306041	-0.234268	0.244728	0.235173	-6.51409e-05	0.00274328	-0.816431	0.0463513	0.731258	0.496405	0.304478	0.277971
Q9UQ80_NP.5	PA2G4_HUMAN	310	304	294	0.945043	<3.8E-308	0.237751	0.191256	0.549923	0.380904	0.0538696	0.0668939	0.215631	0.368148	0.318615	0.393748	0.370458	0.312177	0.0833736	0.103247	-0.00599786	-0.00666615	-0.0711282	-0.104675	0.250424	0.238843	-0.0128795	-0.0093903	-1.10471	-0.948034	-0.957966	-1.08532	-1.84805	-1.74509
P48740_NP.5	MASP1_HUMAN	345	345	345	0.980442	3.15317e-244	0.22039	0.251702	0.0512477	0.0309067	0.0539337	0.0768125	0.922929	0.726091	0.00173117	0.00115851	0.742852	0.699912	0.771103	0.810476	-0.0059823	-0.00558751	0.220945	0.244466	0.24053	0.220453	0.000956622	0.00346001	-3.40835	-3.53209	-0.342138	-0.401461	-0.291489	-0.239963
Q96FZ7_NP.1	CHMP6_HUMAN	298	307	290	0.804489	<3.8E-308	0.0853817	0.224743	0.921859	0.340911	0.054151	0.271495	0.637302	0.620331	0.260568	0.160872	0.962972	0.438319	0.90096	0.898068	-0.00898818	-0.00641494	-0.0118647	-0.116746	-0.26332	-0.151936	-0.00487939	0.0051919	1.32356	1.6715	0.0510106	0.86284	0.129195	-0.134673
Q9BQT9_NP.5	CSTN3_HUMAN	332	337	332	0.958689	<3.8E-308	0.493376	0.595503	0.184994	0.187197	0.0542131	0.0484595	0.409019	0.399999	0.00422769	0.0101226	0.0403345	0.0990685	0.983605	0.952221	-0.00335296	-0.00255942	0.151403	0.148387	-0.241303	-0.24367	-0.00821955	-0.00825342	3.13619	2.77366	2.14608	1.6986	0.0208628	0.059918
Q02952.Q02952.2.Q02952.3_NP.2	AKA12_HUMAN;Q02952-2_HUMAN;Q02952-3_HUMAN	340	341	338	0.861127	<3.8E-308	0.0125181	0.0011938	0.353316	0.176842	0.0543259	0.0115414	0.0662995	0.129446	0.159255	0.304649	0.111234	0.17071	0.909235	0.390655	0.0125111	0.0161912	0.10688	0.154712	-0.244174	-0.319279	-0.0185066	-0.0151783	1.55889	1.12936	1.69563	1.44917	-0.116497	-0.872521
P78344.P78344.2_NP.2	IF4G2_HUMAN;P78344-2_HUMAN	298	315	294	0.828194	<3.8E-308	0.347588	0.273332	0.360502	0.706891	0.0543547	0.02136	0.397028	0.43651	0.205216	0.56065	0.534847	0.485406	0.622678	0.428157	-0.00514023	-0.00572403	-0.112434	-0.0441097	0.264605	0.302576	-0.00922032	-0.00808531	-1.51438	-0.663248	-0.707454	-0.759185	0.565112	-0.868944
Q6GPI1_NP.3	CTRB2_HUMAN	338	327	326	0.789845	<3.8E-308	0.00230087	0.0036428	0.829678	0.972143	0.0543575	0.0589019	0.102746	0.0245527	0.419718	0.0599459	0.915395	0.944867	0.53244	0.433986	0.0147767	0.0143091	-0.0240787	-0.00397092	0.239202	0.238562	-0.0161346	-0.0226295	-0.859657	-2.04074	0.110944	0.0733698	0.638127	0.812623
P54803_NP.2	GALC_HUMAN	316	281	281	0.967905	2.26281e-169	0.00432684	0.00848582	0.458466	0.49036	0.0545793	0.0891193	0.919423	0.833806	0.620399	0.769229	0.832057	0.870298	0.568117	0.487438	0.0149619	0.0144832	0.089836	0.0877957	-0.255546	-0.237257	-0.00112845	-0.00245892	0.55643	0.346206	-0.235879	-0.19079	-0.603493	-0.77133
Q9UQ80_NP.3	PA2G4_HUMAN	345	344	344	0.982716	1.28525e-252	0.867399	0.756603	0.0560312	0.0457726	0.0548387	0.0310149	0.321157	0.361315	0.0310051	0.0589412	0.654224	0.529035	0.168278	0.188466	-0.000811335	-0.00151183	-0.216431	-0.227152	0.2389	0.269549	0.00981366	0.0090627	-2.32997	-2.04603	-0.466008	-0.657466	-1.37752	-1.31964
P10720_NP.3	PF4V_HUMAN	345	345	345	0.99157	<3.8E-308	0.508536	0.452764	0.694719	0.74868	0.0548783	0.0793243	0.404226	0.422825	0.859219	0.88867	0.292079	0.337766	0.0403357	0.047397	-0.00325879	-0.00370999	-0.0448294	-0.0366809	0.242116	0.221701	-0.00833897	-0.00803195	-0.193589	-0.153148	-1.11115	-1.01321	-2.08228	-2.018
P06732_NP.3	KCRM_HUMAN	313	305	294	0.925161	<3.8E-308	0.0785342	0.0838436	2.97579e-08	7.29222e-07	0.0549293	0.0175486	0.0723209	0.0284205	0.0843506	0.0520933	0.771209	0.268326	0.00179379	0.00129914	0.00851795	0.0085458	-0.636188	-0.577307	-0.236885	-0.299788	0.0189747	0.0236577	-1.82403	-2.09734	0.295142	1.14825	-3.16856	-3.3341
Q9NR99_NP.3	MXRA5_HUMAN	304	332	302	0.248486	1.32976e-05	0.821777	0.738431	0.105674	0.438093	0.0549671	0.00901625	0.3683	0.439296	0.71619	0.559491	0.578667	0.144271	0.797211	0.859895	0.00116509	-0.00165262	0.201285	-0.0921412	0.256517	0.334866	-0.00966836	-0.00795074	-0.429992	-0.660539	-0.63039	1.58826	-0.28136	-0.184914
O75563_NP.2	SKAP2_HUMAN	333	336	329	0.974265	<3.8E-308	0.287878	0.152511	0.0282919	0.0456994	0.0550419	0.0331593	0.834544	0.881297	0.175873	0.242909	0.439364	0.377743	0.540913	0.426132	-0.00528388	-0.007089	-0.250829	-0.227438	0.240668	0.266293	-0.002068	-0.00147231	-1.45946	-1.25347	-0.808379	-0.918459	-0.615716	-0.798275
O14594_NP.2	NCAN_HUMAN	345	345	345	0.986493	<3.8E-308	0.365498	0.408094	0.000224002	0.000127358	0.0554108	0.039893	0.000725748	0.00024535	0.039424	0.00813076	0.0468534	0.0453817	0.55302	0.525526	-0.00419298	-0.00378699	0.40012	0.410811	-0.227024	-0.240721	-0.0320069	-0.0343671	-2.11923	-2.69614	1.97408	1.96387	0.564565	0.59699
P12830_NP.4	CADH1_HUMAN	345	345	345	0.979848	<3.8E-308	0.00527844	0.00570791	0.0444065	0.0426896	0.0555171	0.0885434	0.796443	0.718049	0.476471	0.655645	0.465715	0.465823	0.752927	0.996452	0.0135659	0.0134901	0.225962	0.228664	0.236943	0.211402	-0.00252929	-0.00355351	-0.762774	-0.479384	0.754562	0.757144	0.312733	0.00443384
P16871.3_NP.2	P16871-3_HUMAN	344	344	344	0.988575	<3.8E-308	0.476572	0.422635	0.0422472	0.0616442	0.055797	0.046709	0.000663243	0.0013465	0.0044171	0.00301482	1.79821e-06	2.84208e-06	0.829666	0.844366	-0.00328531	-0.00370735	0.21814	0.200954	-0.226032	-0.235492	-0.0321396	-0.0302864	2.9272	3.05672	4.79239	4.70376	0.203954	0.186421
P00966_NP.3	ASSY_HUMAN	295	287	279	0.776083	<3.8E-308	0.432168	0.208594	0.975017	0.692172	0.055801	0.0615088	0.589503	0.482126	0.424844	0.404055	0.0181056	0.282614	0.400131	0.412926	-0.00423267	-0.00701482	0.00386187	0.0505069	0.257474	0.260324	0.00570913	0.00769425	-0.915158	-0.989768	-2.67696	-1.25364	0.928403	0.934427
P19827_NP.3	ITIH1_HUMAN	345	345	345	0.981976	<3.8E-308	0.974997	0.923211	0.746285	0.791438	0.0558309	0.0321302	0.0892121	0.162295	0.00076769	0.00122649	0.000161925	0.000285353	0.185593	0.367082	0.000148998	0.00045962	0.035654	0.0292283	-0.232672	-0.261674	-0.0164198	-0.0135316	3.5724	3.44081	3.87576	3.73626	-1.29466	-0.884182
P08476_NP.3	INHBA_HUMAN	339	343	338	0.948405	1.11163e-169	0.265422	0.176876	0.10433	0.060191	0.0560292	0.0155812	0.373221	0.315207	0.467462	0.483801	0.0261093	0.0323843	0.000249755	0.000547605	0.00531218	0.00641937	0.180667	0.20838	-0.234515	-0.296175	0.00869806	0.00977409	0.77806	0.746842	2.29681	2.1999	-3.6775	-3.4531
P04217_NP.4	A1BG_HUMAN	345	345	345	0.957142	<3.8E-308	0.77939	0.706164	0.241255	0.292722	0.0561483	0.182262	0.747475	0.932456	0.639512	0.219132	0.219706	0.135786	0.0309708	0.0141044	-0.0013789	-0.00185429	0.133836	0.120033	-0.240597	-0.167641	0.0032141	-0.000845237	0.510741	1.34003	-1.29339	-1.57138	-2.18951	-2.49133
Q53RD9.Q53RD9.2_NP.2	FBLN7_HUMAN;Q53RD9-2_HUMAN	312	327	309	0.727336	<3.8E-308	0.615784	0.447483	0.846169	0.454233	0.0562383	0.114687	0.477095	0.441816	0.987223	0.992296	0.00769648	0.0146683	0.0389087	0.36443	0.00255939	0.00394476	0.0228993	0.0899586	0.248446	0.208766	0.00734727	0.0080915	0.0182431	0.0111975	2.90981	2.70981	2.16614	0.965619
P62906_NP.4	RL10A_HUMAN	318	317	309	0.772576	<3.8E-308	0.639842	0.0701135	0.983082	0.694179	0.0565074	0.178965	0.0745178	0.276879	0.194839	0.702235	0.422065	0.633999	0.997631	0.961139	0.00235569	0.0091904	-0.00251533	0.046896	0.242033	0.171215	0.0180375	0.0110381	-1.47287	0.436117	-0.877147	0.522775	-0.00313272	-0.0516859
A0A0C4DGV8.Q13214.Q13214.2_NP.3	A0A0C4DGV8_HUMAN;Q13214-2_HUMAN;SEM3B_HUMAN	345	345	345	0.873079	<3.8E-308	0.0586328	0.145856	0.0705426	0.043524	0.056724	0.0577703	0.0440002	0.0203525	0.208933	0.263151	0.639018	0.78837	0.516067	0.820354	0.00923179	0.00711139	0.204593	0.229123	0.23744	0.237068	-0.0199471	-0.0230586	-1.3567	-1.21113	-0.488518	-0.28027	-0.6499	-0.2278
A0A7P0Z497.P23284_NP.3	A0A7P0Z497_HUMAN;PPIB_HUMAN	345	345	345	0.972037	6.48865e-218	0.43149	0.425673	0.73437	0.654671	0.0568339	0.0494255	0.312605	0.398807	0.384623	0.444853	0.817303	0.738445	0.56057	0.446694	0.00388411	0.00393029	-0.0388187	-0.0511328	0.240557	0.248022	-0.0101135	-0.00844212	-0.950909	-0.834877	-0.24383	-0.352172	-0.590298	-0.771323
A0A5K1VW97.H0YMF1.P16112.P16112.2_NP.5	A0A5K1VW97_HUMAN;H0YMF1_HUMAN;P16112-2_HUMAN;PGCA_HUMAN	345	344	344	0.980136	2.23275e-242	0.283302	0.3605	0.504769	0.408165	0.0570798	0.0502346	0.00501804	0.00442763	0.0406083	0.0707289	0.0290436	0.0211124	0.145847	0.290159	-0.0051426	-0.00441357	-0.0741753	-0.0926656	-0.233487	-0.242049	-0.0274154	-0.0280136	2.18069	1.93739	2.24406	2.38876	1.4332	1.04916
P68371_NP.5	TBB4B_HUMAN	345	344	344	0.683134	<3.8E-308	0.307263	0.163239	0.0398476	0.0193855	0.0577855	0.00418156	0.899868	0.695156	0.738773	0.405187	0.0705667	0.247005	0.889478	0.436449	-0.00502353	-0.00678956	-0.235123	-0.264779	0.238707	0.357623	-0.00125672	-0.00387132	0.36317	-0.896961	-1.90297	-1.20321	-0.140173	-0.776704
Q00013_NP.1	EM55_HUMAN	328	324	316	0.840428	<3.8E-308	0.00627215	0.0521501	3.48197e-05	7.25603e-05	0.0577901	0.080831	0.94701	0.596257	0.322161	0.454194	0.204188	0.242346	0.697106	0.242889	-0.0136209	-0.00964497	-0.474699	-0.454338	0.239968	0.220645	-0.000654081	-0.00521332	-1.05367	-0.796013	1.30675	1.2026	-0.392238	-1.17758
P02775_NP.3	CXCL7_HUMAN	345	345	345	0.988323	2.37917e-282	0.275707	0.186926	0.265969	0.345637	0.0580181	0.0271487	0.315802	0.264115	0.807117	0.989808	0.314077	0.436692	0.0348592	0.0503576	-0.00538108	-0.00651645	0.12729	0.107867	0.239268	0.27909	-0.0100408	-0.0111776	-0.266737	0.013953	-1.06267	-0.820613	-2.14537	-1.9884
Q9NT62_NP.2	ATG3_HUMAN	345	343	343	0.945993	<3.8E-308	0.820909	0.769912	0.343391	0.195074	0.0581384	0.0926524	0.0658445	0.0697659	0.00937738	0.0089183	0.720459	0.557463	0.674042	0.770146	0.00111572	-0.00144649	-0.107675	-0.147834	0.238008	0.211835	0.0183227	0.018123	-2.83073	-2.8593	-0.374576	-0.616221	0.423018	0.294833
A0A087WSX0_NP.3	LV545_HUMAN	285	298	278	0.909049	<3.8E-308	0.302629	0.191451	0.327861	0.534217	0.0586645	0.117107	0.907346	0.974788	0.419052	0.327234	0.281483	0.369432	0.100052	0.1164	-0.00553645	-0.00707773	0.122224	0.0782406	-0.259875	-0.216924	0.00126024	-0.000345001	-0.969645	-1.18556	-1.23583	-1.038	-1.80579	-1.73767
P13929_NP.1	ENOB_HUMAN	324	345	324	0.728453	<3.8E-308	0.802929	0.858898	0.295681	0.0055326	0.0587197	0.149482	0.298089	0.834285	0.780658	0.917235	0.699615	0.776452	0.526679	0.75685	-0.00126243	-0.000897749	-0.123736	-0.329423	0.245587	0.18672	-0.0107072	0.00214732	0.313513	-0.116792	-0.41757	-0.306752	-0.659537	0.321926
P12110.2_NP.4	P12110-2_HUMAN	305	318	304	0.973728	4.03639e-196	0.450434	0.359329	0.449085	0.861814	0.0590174	0.0349336	0.212429	0.480782	0.827087	0.84558	0.0721564	0.0180279	0.154657	0.282279	0.00385165	0.00452818	-0.0928351	-0.0206494	-0.247403	-0.267647	0.0132164	0.00722523	-0.254564	-0.219639	-2.03037	-2.58945	-1.51656	-1.10788
O15204.O15204.2_NP.2	ADEC1_HUMAN;O15204-2_HUMAN	345	345	345	0.951923	2.64595e-178	0.0463922	0.0331981	0.0809804	0.135601	0.0590395	0.047021	0.0083165	0.00663988	0.0888974	0.130822	0.672838	0.486093	0.400526	0.576001	0.00970658	0.0103718	0.196973	0.168173	0.234747	0.246766	-0.0261369	-0.0268636	1.83483	1.62703	0.43882	0.723253	0.839707	0.557829
A0A590UJU8_NP.2	A0A590UJU8_HUMAN	315	322	312	0.992073	<3.8E-308	1.77997e-10	2.72593e-10	0.000399564	0.000156336	0.0590924	0.0795782	0.00721105	0.00720878	0.655861	0.929273	0.549133	0.601321	0.0442318	0.0707822	0.0309329	0.0299547	-0.384261	-0.402374	-0.220848	-0.200763	0.0254485	0.0249182	0.465629	0.0907916	-0.602224	-0.514259	-1.9599	-1.72233
P62330_NP.3	ARF6_HUMAN	344	345	344	0.994258	<3.8E-308	0.216339	0.168803	0.0352328	0.0355282	0.0592999	0.0595778	0.523798	0.540173	0.0157838	0.0116104	0.304644	0.317619	0.135842	0.158734	-0.00601837	-0.00669198	-0.238172	-0.237486	0.234557	0.234003	0.00630486	0.00605031	-2.60933	-2.72578	-1.06776	-1.03815	-1.49219	-1.40801
Q16663_NP.2	CCL15_HUMAN	308	318	294	0.310492	6.39971e-08	0.772036	0.801181	0.746187	0.0486417	0.0594848	0.262973	0.356172	0.0978655	0.955601	0.193422	0.0706369	0.0554615	0.316041	0.0748892	-0.00154153	0.0013112	0.0405127	0.242313	0.256861	-0.149001	0.00975612	0.0171562	-0.0667133	1.52729	2.06034	2.13682	-1.07996	-1.88104
P49407.2_NP.3	P49407-2_HUMAN	319	291	283	0.472966	<3.8E-308	0.603786	0.240493	0.0892766	0.0432338	0.0595155	0.0171267	0.67884	0.363095	0.349723	0.229004	0.43606	0.250728	0.981577	0.875522	0.00286568	0.00647393	0.212681	0.252741	-0.256655	-0.324635	0.00461423	0.0101197	-1.10748	-1.42231	-0.864941	-1.2736	0.025737	0.174215
P68871_NP.2	HBB_HUMAN	345	345	345	0.988503	1.67517e-283	0.733081	0.534583	7.18656e-05	0.00013867	0.0597142	0.0422965	0.00776842	0.012659	0.0196245	0.0332944	0.037774	0.0557282	0.455275	0.458703	0.00162396	0.0029682	-0.443327	-0.426607	-0.229429	-0.248397	-0.0258389	-0.0242697	2.47092	2.26025	2.12203	1.96023	0.730755	0.727739
P41091_NP.4	IF2G_HUMAN	331	333	326	0.976834	<3.8E-308	0.747639	0.698658	0.137055	0.163774	0.0600742	0.0815755	0.191307	0.242079	0.46293	0.496051	0.271153	0.652417	0.77176	0.98616	-0.00162437	-0.00193519	-0.17218	-0.159626	0.243846	0.223546	0.0135011	0.0119639	-0.817356	-0.750453	-1.16132	-0.470265	-0.302585	0.0179155
Q9Y5C1_NP.4	ANGL3_HUMAN	345	345	345	0.986829	1.95119e-273	0.000785582	0.00102995	0.00317325	0.00482222	0.0601725	0.065779	0.273278	0.176728	0.441872	0.478895	0.871526	0.914936	0.210812	0.110377	0.016296	0.0158977	0.331253	0.315777	-0.231472	-0.226209	0.0107012	0.0131805	0.820109	0.753851	0.166443	0.109758	1.23876	1.57909
E9PHZ5.P07858_NP.2	CATB_HUMAN;E9PHZ5_HUMAN	345	345	345	0.967932	<3.8E-308	0.0173205	0.0153639	0.659814	0.876084	0.0603033	0.146278	0.510772	0.411175	0.152257	0.0907684	0.0740085	0.116413	0.663616	0.429402	0.0115149	0.0117489	0.0491642	-0.0174446	0.231624	0.179244	0.00642754	0.00804747	1.53012	1.81193	1.84521	1.62344	0.430616	0.783974
A0A0C4DGV8.Q13214.Q13214.2_NP.2	A0A0C4DGV8_HUMAN;Q13214-2_HUMAN;SEM3B_HUMAN	345	345	345	0.863222	7.49177e-104	0.503079	0.565421	0.00368141	0.0262687	0.060375	0.11854	0.316206	0.156802	0.566816	0.557336	0.504782	0.257865	0.244571	0.743909	0.00328456	0.00283823	0.332143	0.255201	0.235646	0.197025	-0.00997319	-0.014195	0.62217	0.641768	0.699613	1.19559	-1.17346	-0.331364
P11171_NP.3	EPB41_HUMAN	345	343	343	0.722518	<3.8E-308	0.37728	0.335055	0.0404528	0.00170009	0.0604798	0.0518132	0.430596	0.920979	0.0120734	0.00150986	0.348628	0.84061	0.934536	0.403723	-0.00424768	-0.00462805	-0.229809	-0.352672	0.230966	0.238783	0.00773378	0.000970816	-2.68433	-3.39533	-0.964913	-0.206466	0.0811305	-0.823359
P48735_NP.1	IDHP_HUMAN	340	336	334	0.921467	<3.8E-308	0.908884	0.871124	0.068308	0.046589	0.060581	0.095283	0.958922	0.758698	0.090907	0.0689335	0.0530615	0.0575746	0.0397763	0.127219	-0.000551922	-0.000801088	-0.20347	-0.227538	0.231022	0.210161	0.000496372	0.00303146	-1.78087	-1.96244	-1.98073	-1.99067	-2.00919	-1.5238
O75955_NP.2	FLOT1_HUMAN	329	330	320	0.860118	5.60495e-95	0.552196	0.674167	0.279367	0.23586	0.0606559	0.0320051	0.721713	0.355573	0.022619	0.0112813	0.955447	0.287067	0.688949	0.891966	0.002938	-0.00209184	-0.123185	-0.13594	0.237601	0.273689	-0.00360884	-0.0094303	-2.50457	-2.80553	-0.0588086	-1.12932	0.407388	0.139161
P35858.2_NP.1	P35858-2_HUMAN	345	345	345	0.99558	<3.8E-308	7.7129e-07	6.53815e-07	0.385251	0.366132	0.0608154	0.0684095	0.00210008	0.00136765	0.0402653	0.0397704	0.294136	0.296051	0.631793	0.59519	-0.0228226	-0.0229461	0.0912995	0.0949097	-0.217532	-0.211127	-0.0284794	-0.0296216	2.06622	2.06867	1.01806	1.01269	-0.446495	-0.494431
P05154_NP.4	IPSP_HUMAN	345	345	345	0.96291	<3.8E-308	0.197365	0.157121	0.0803698	0.078333	0.0610012	0.0423211	0.684056	0.975575	0.863493	0.485388	0.901398	0.989943	0.65428	0.980881	0.0063921	0.00701815	-0.201173	-0.202572	-0.237432	-0.25746	-0.00408729	0.000307514	-0.1886	-0.765658	-0.131219	0.0133517	-0.455748	0.0243872
P41218_NP.2	MNDA_HUMAN	335	331	330	0.962986	<3.8E-308	0.480781	0.462512	0.137263	0.215223	0.061016	0.0409338	0.906328	0.706786	0.580812	0.273191	0.90459	0.830905	0.065447	0.0226274	-0.00351404	-0.00367071	0.173276	0.144774	0.238047	0.260503	0.00119084	-0.0038163	0.609032	1.21222	0.127595	0.227856	1.87704	2.33157
A0A075B6H7_NP.3	KV37_HUMAN	345	327	327	0.282742	2.25283e-07	0.527022	0.897003	0.84448	0.997818	0.0612149	0.270982	0.325122	0.640268	0.6793	0.949173	0.80509	0.802254	0.997046	0.304191	-0.00318679	0.000660359	-0.0230537	-0.000325525	-0.242615	-0.14425	-0.0101602	-0.00488469	0.467448	0.0729961	0.267205	0.27467	0.00390547	-1.09867
O60610_NP.1	DIAP1_HUMAN	342	344	342	0.705802	7.63163e-53	0.201158	0.505469	0.00322965	0.0541649	0.0612806	0.0210659	0.504409	0.868966	0.501325	0.862786	0.0653107	0.083159	0.326352	0.856161	-0.00621752	-0.00323484	-0.335049	-0.218161	0.232773	0.287198	0.00658972	-0.00162732	-0.723425	0.185809	-1.91896	-1.80268	-0.982951	-0.181334
P62330_NP.1	ARF6_HUMAN	343	343	342	0.989292	2.93141e-286	0.389367	0.369421	0.120125	0.11337	0.0613081	0.0665621	0.846268	0.831594	0.122821	0.157668	0.530168	0.465697	0.741155	0.683457	-0.00428565	-0.00446534	-0.178851	-0.182046	0.236925	0.232069	0.00193766	0.00212354	-1.69092	-1.54664	0.664416	0.771544	-0.334491	-0.412569
A0A8I5KW61_NP.4	A0A8I5KW61_HUMAN	345	345	345	0.988952	<3.8E-308	0.948157	0.88784	0.691545	0.785862	0.0613305	0.0435289	0.290871	0.239356	0.943058	0.938897	0.15333	0.12733	0.404863	0.501597	0.000321039	0.0006951	-0.0454111	-0.031037	0.236408	0.254684	-0.010584	-0.011771	0.0781127	-0.0836773	-1.50995	-1.60974	-0.84544	-0.680668
B5MCX3_NP.3	B5MCX3_HUMAN	342	340	338	0.906008	<3.8E-308	0.923393	0.465362	0.0167285	0.0369254	0.0614493	0.256915	0.942021	0.723489	0.647485	0.444695	0.0904839	0.169885	0.162498	0.47726	-0.000464065	-0.00358162	-0.268303	-0.237527	0.232135	0.142755	-0.000704955	-0.00348514	-0.487062	-0.827524	-1.74667	-1.43808	-1.37921	-0.712392
Q8IUX7_NP.2	AEBP1_HUMAN	345	345	345	0.975292	<3.8E-308	0.0021609	0.0028612	0.0632033	0.141262	0.0616056	0.0513584	0.0306486	0.0158434	0.275883	0.160429	9.33691e-05	0.00171998	0.158855	0.0943461	0.0142608	0.0139592	0.199319	0.158805	0.220831	0.231895	0.0203088	0.0228466	-1.11526	-1.44772	3.90199	3.14003	1.33852	1.60156
Q92765_NP.4	SFRP3_HUMAN	345	345	345	0.987334	2.50092e-276	0.0919752	0.0645373	0.100638	0.15791	0.0621271	0.103624	0.063359	0.0871654	0.251664	0.347904	0.0672154	0.0863448	0.240578	0.148438	0.0082485	0.00906809	-0.186254	-0.160401	-0.233167	-0.203668	0.0184384	0.0170106	1.24144	1.01802	1.91665	1.7986	1.179	1.45512
P08571_NP.4	CD14_HUMAN	344	345	344	0.971107	<3.8E-308	0.213139	0.392059	0.029068	0.0209699	0.0623695	0.111119	0.19965	0.193105	0.000202484	0.000468722	0.191971	0.314381	0.673554	0.628288	0.00600136	0.00410147	0.244472	0.257324	-0.229879	-0.195341	-0.0125465	-0.0126646	4.00539	3.7462	1.34715	1.03273	-0.417127	-0.476857
P02745_NP.1	C1QA_HUMAN	345	345	345	0.987925	7.1988e-280	0.631754	0.719208	0.398013	0.39572	0.0624446	0.0611724	0.290038	0.410523	0.050187	0.0702013	0.6012	0.693239	0.269477	0.240417	-0.00235672	-0.00177112	-0.096366	-0.097019	-0.234401	-0.236001	-0.0105575	-0.00822481	2.13872	1.98028	0.549666	0.415583	-1.11651	-1.18935
A0A087X054.A0A494C039.Q9Y4L1_NP.4	A0A087X054_HUMAN;A0A494C039_HUMAN;HYOU1_HUMAN	345	344	344	0.908629	<3.8E-308	0.278304	0.135366	0.857894	0.752373	0.0625355	0.0292332	0.440999	0.37452	0.340255	0.52224	0.322	0.107271	0.0236162	0.0751261	-0.00530212	-0.00737648	-0.0203487	-0.03619	0.233268	0.275871	-0.0076394	-0.00888751	1.03293	0.699242	1.03832	1.70627	-2.28184	-1.80824
P02730_NP.5	B3AT_HUMAN	345	345	345	0.995399	<3.8E-308	0.700376	0.826537	1.91271e-08	1.14516e-08	0.0626205	0.0396025	0.194613	0.210569	0.0716144	0.063492	0.113633	0.126973	0.603132	0.579221	-0.00179192	-0.00101785	-0.620992	-0.629612	-0.221832	-0.244712	-0.0122619	-0.0118055	-1.86241	-1.9139	1.57823	1.51845	-0.497462	-0.529279
P01780_NP.1	HV307_HUMAN	345	345	345	0.686236	<3.8E-308	0.623541	0.703969	0.514425	0.0501958	0.0627478	0.0879048	0.168405	0.351764	0.0200198	0.160564	0.911098	0.201461	0.65712	0.0887526	-0.00241075	0.00186028	0.0742301	0.222835	-0.233845	-0.213687	-0.013735	-0.00924975	2.54008	1.52366	0.117254	1.33891	-0.447928	-1.71559
P62424_NP.1	RL7A_HUMAN	328	330	323	0.892149	<3.8E-308	0.202311	0.158048	0.415467	0.305963	0.0627887	0.149638	0.10614	0.0151472	0.739941	0.564125	0.531893	0.745485	0.0881426	0.390663	0.00644214	0.00709874	0.0954002	0.119365	0.237045	0.182425	0.0163577	0.0245288	0.367268	-0.635011	0.665357	-0.343669	1.72176	0.860846
P08567_NP.4	PLEK_HUMAN	345	345	345	0.994783	<3.8E-308	0.118984	0.143023	0.142538	0.133105	0.0627965	0.069628	0.774932	0.732689	0.491732	0.514546	0.670697	0.725011	0.887278	0.835765	-0.00774571	-0.00727901	-0.168829	-0.173031	0.236117	0.230337	0.00287566	0.00343702	-0.7555	-0.716547	-0.450997	-0.373307	0.144435	0.21136
Q99999_NP.4	G3ST1_HUMAN	326	326	323	0.95007	<3.8E-308	0.625508	0.672366	0.334092	0.289085	0.0629596	0.156057	0.874332	0.845121	0.0501375	0.0812926	0.179048	0.388693	0.880813	0.766995	0.00246952	0.00214229	0.112912	0.124094	0.240212	0.183248	0.00164998	-0.00204039	-2.22477	-1.98105	1.45943	0.93656	0.157123	0.310891
Q13217_NP.2	DNJC3_HUMAN	335	338	332	0.659067	<3.8E-308	0.112808	0.0785354	0.000615399	0.000623271	0.0633645	0.0206753	0.700609	0.545804	0.0204551	0.0114418	0.60218	0.630608	0.647862	0.731946	0.00779226	0.00862965	0.393702	0.392418	-0.235394	-0.293142	-0.00384501	0.00602814	2.53265	2.75922	0.545328	-0.501926	-0.45638	0.341484
P61247_NP.1	RS3A_HUMAN	308	298	287	0.74557	<3.8E-308	0.4444	0.852818	0.664402	0.194852	0.0635194	0.0428499	0.133526	0.143391	0.0469942	0.457844	0.178571	0.464846	0.835707	0.223343	0.00410486	0.000981336	0.0536536	-0.158287	0.251155	0.270436	0.0159782	0.0153637	-2.3641	-0.868555	-1.52562	-0.816388	-0.229732	1.33171
O75339_NP.5	CILP1_HUMAN	345	345	345	0.911141	4.15103e-134	0.000657133	0.000212406	0.520946	0.289864	0.0635748	0.075672	0.0430504	0.0547112	0.0184511	0.100341	0.259123	0.275366	0.0827452	0.047046	0.0162562	0.0176714	0.0704017	0.115954	0.224559	0.214619	0.0194675	0.0184491	-2.47922	-1.72228	-1.14267	-1.10261	-1.69006	-1.9326
P35241_NP.3	RADI_HUMAN	316	304	290	0.808068	<3.8E-308	0.200964	0.150325	0.0416412	0.0688568	0.0636193	0.219807	0.384697	0.312254	0.055391	0.324033	0.825735	0.81713	0.430891	0.472742	-0.00652159	-0.00736799	-0.242835	-0.217598	0.238222	0.15796	-0.0093815	-0.0109525	-2.22133	-1.14538	-0.239547	0.252606	-0.825283	-0.755298
P61769_NP.5	B2MG_HUMAN	345	344	344	0.96375	<3.8E-308	0.572076	0.653336	0.00213594	0.00132936	0.0638987	0.0238063	0.541221	0.46866	0.248397	0.0902387	0.225716	0.134219	0.698973	0.925511	0.00275718	0.00219179	-0.349967	-0.366075	-0.231672	-0.282987	0.00604582	0.0071724	-1.24996	-1.83691	1.26532	1.5653	-0.388773	-0.0939933
P07093.2.P07093.3_NP.3	P07093-2_HUMAN;P07093-3_HUMAN	345	345	345	0.944175	<3.8E-308	0.356588	0.575032	0.491544	0.558762	0.0642593	0.111304	0.12388	0.109909	0.668672	0.240614	0.728321	0.867399	0.155883	0.147942	-0.0045521	-0.00276215	-0.0787032	-0.0667668	0.233646	0.200558	-0.0154245	-0.0159974	-0.467832	-1.28149	-0.3666	-0.17587	-1.44092	-1.46647
Q14011_NP.4	CIRBP_HUMAN	321	299	296	0.990862	<3.8E-308	0.761423	0.71284	0.443074	0.459936	0.0642659	0.0679353	0.666323	0.622347	0.483807	0.607167	0.185897	0.166678	0.397053	0.374769	0.00151911	0.00189874	-0.0906076	-0.0899998	0.240442	0.244552	0.00451192	0.00531388	-0.774577	-0.586281	-1.42014	-1.53102	-0.892045	-0.963979
A0A3B3ISR2.B4DPQ0_NP.4	A0A3B3ISR2_HUMAN;B4DPQ0_HUMAN	345	345	345	0.935607	3.69362e-157	0.273107	0.545316	0.539921	0.977312	0.0645904	0.040117	0.938501	0.982513	0.260744	0.324056	0.708426	0.969681	0.871414	0.432198	0.00545039	0.00300505	0.070611	-0.00327434	-0.23497	-0.261043	0.000777414	-0.00022078	1.23889	1.08578	0.397423	0.0403755	0.16525	0.801984
P67775_NP.2	PP2AA_HUMAN	333	331	326	0.960304	<3.8E-308	0.946203	0.892341	0.0103644	0.0508582	0.064603	0.0248517	0.940633	0.717073	0.0411799	0.0687085	0.532552	0.512499	0.74583	0.638751	-0.000336302	-0.000678013	-0.292936	-0.223795	0.23215	0.283663	-0.000742703	-0.00363267	-2.1975	-1.96791	-0.648699	-0.684251	-0.329654	-0.479912
A0A499FJK2_NP.3	A0A499FJK2_HUMAN	345	344	344	0.942707	4.1062e-165	0.507171	0.487965	0.429684	0.329794	0.0647052	0.0905753	0.235567	0.164976	0.731603	0.741234	0.677999	0.520599	0.151133	0.100606	-0.00327622	-0.00343559	-0.0900974	-0.111518	0.233197	0.214151	-0.0119167	-0.0139946	0.373768	0.360853	-0.436903	-0.678024	-1.45329	-1.66767
B4DR80.Q9Y6E0.Q9Y6E0.2_NP.2	B4DR80_HUMAN;Q9Y6E0-2_HUMAN;STK24_HUMAN	345	345	345	0.933246	<3.8E-308	0.27041	0.104634	0.0538437	0.0717294	0.0647542	0.00750452	0.622567	0.608453	0.0445503	0.154256	0.0755995	0.23718	0.440558	0.54192	-0.00537566	-0.00794147	-0.218385	-0.204358	0.230304	0.335062	0.00486498	0.0050748	-2.17483	-1.54351	-1.85604	-1.23593	-0.772555	-0.612217
A0A7P0Z497.P23284_NP.1	A0A7P0Z497_HUMAN;PPIB_HUMAN	345	345	345	0.968658	<3.8E-308	0.0352296	0.0224513	0.872937	0.918656	0.064954	0.112198	0.957711	0.856256	0.835168	0.989501	0.600063	0.464439	0.510083	0.558687	0.0103408	0.0112219	0.0181443	0.0115924	0.231146	0.198907	0.000526327	0.00179892	0.225591	0.0142729	0.548926	0.766447	-0.662652	-0.588558
P22792_NP.3	CPN2_HUMAN	345	345	345	0.964203	<3.8E-308	0.775138	0.717904	0.372336	0.664002	0.0652145	0.049238	0.0202106	0.0273606	0.801554	0.774899	0.0801247	0.0257525	0.116354	0.0876053	-0.00138741	-0.00174821	0.100481	0.0487256	-0.229123	-0.243562	-0.0229639	-0.0217274	-0.270371	-0.306505	1.82163	2.31601	-1.56973	-1.70189
P02654_NP.4	APOC1_HUMAN	345	345	345	0.994833	<3.8E-308	0.421448	0.385856	0.0145713	0.0118345	0.0654933	0.0497	0.0575508	0.048997	0.0577469	0.0428972	0.397446	0.465314	0.799014	0.790822	-0.00394022	-0.00424176	-0.278621	-0.286567	-0.230883	-0.245584	0.018917	0.0195729	-2.06458	-2.19912	-0.88699	-0.763641	0.256303	0.266442
P62826_NP.1	RAN_HUMAN	345	345	345	0.975259	6.51786e-227	0.460828	0.278466	0.000661296	0.000151362	0.0655895	0.0462624	0.279726	0.179704	0.0786608	0.0407619	0.840953	0.991225	0.233965	0.339003	-0.00357773	-0.00522634	-0.386054	-0.427677	0.228461	0.245811	0.0106388	0.0131263	-1.89312	-2.1902	0.208113	-0.0113326	-1.1871	-0.947167
A0A3B3ITT5.P47914_NP.5	A0A3B3ITT5_HUMAN;RL29_HUMAN	316	304	294	0.974648	6.43109e-192	0.174175	0.145888	0.482463	0.634083	0.065677	0.107781	0.0513041	0.0781018	0.531329	0.742159	0.557696	0.706922	0.93497	0.728861	0.00729462	0.00773925	-0.0843395	-0.0566411	0.247095	0.213848	0.0204958	0.0183536	-0.716817	-0.373327	0.648987	0.412477	-0.0879683	-0.370466
Q13790_NP.5	APOF_HUMAN	345	345	345	0.993073	<3.8E-308	0.370908	0.519998	0.0522742	0.0362106	0.0657057	0.0477905	0.000632039	0.000337507	0.783799	0.965266	0.367613	0.391363	0.198487	0.211279	0.00429747	0.00307681	-0.216539	-0.232869	-0.22604	-0.242222	-0.0335553	-0.0350884	-0.291716	-0.0461141	0.92538	0.876855	-1.26971	-1.22938
P18124_NP.4	RL7_HUMAN	312	306	299	0.851258	<3.8E-308	0.935418	0.443949	0.540039	0.8654	0.0658533	0.353775	0.196068	0.0729786	0.841312	0.577404	0.706536	0.822874	0.603463	0.473246	-0.000427579	0.00401073	0.0749894	0.0205794	0.253174	0.12638	0.0138198	0.0190447	-0.236922	-0.654444	-0.417846	-0.246506	0.559078	0.766216
P14625_NP.2	ENPL_HUMAN	345	345	345	0.961233	<3.8E-308	0.0176113	0.0175728	0.0245106	0.0147021	0.0659081	0.0939079	0.58684	0.444426	0.00808527	0.0187172	5.16057e-05	0.000292406	0.410962	0.388462	0.0112378	0.0113305	0.246688	0.26989	-0.221847	-0.203585	-0.00519641	-0.00737218	2.78008	2.4847	4.13165	3.7167	-0.796823	-0.842443
Q00839_NP.2	HNRPU_HUMAN	306	311	293	0.924175	<3.8E-308	0.672507	0.969562	0.212091	0.425919	0.0662613	0.0392718	0.995482	0.62674	0.225702	0.109438	0.995476	0.750512	0.991514	0.84607	0.00218535	0.00019785	0.150654	0.0963448	0.244894	0.275912	-5.98502e-05	0.00515658	1.44369	1.91524	0.00638771	-0.35931	0.0116197	-0.212755
P33151_NP.2	CADH5_HUMAN	345	345	345	0.978666	<3.8E-308	0.137024	0.105633	0.0299422	0.0188087	0.0665822	0.102012	0.0616797	0.0489738	0.00202205	0.00188369	0.000538033	0.000775622	0.503488	0.634492	0.00713203	0.00776547	-0.241788	-0.261886	-0.224767	-0.200294	-0.0181919	-0.0191779	3.29739	3.32098	3.57602	3.47209	-0.658427	-0.467932
Q15365_NP.3	PCBP1_HUMAN	339	336	335	0.984844	<3.8E-308	0.423325	0.236679	0.200704	0.189869	0.0665845	0.0349511	0.704238	0.595693	0.354318	0.506848	0.398176	0.556327	0.739707	0.996588	-0.00393795	-0.00596262	-0.146229	-0.153411	0.228831	0.26958	-0.00374989	-0.00536738	-1.00196	-0.734939	-0.881544	-0.628332	-0.334334	-0.00440609
P21291_NP.2	CSRP1_HUMAN	343	345	343	0.950242	8.55559e-175	0.531953	0.8022	0.27361	0.197655	0.0666237	0.07531	0.955409	0.746943	0.935463	0.430274	0.256263	0.289987	0.214821	0.124593	-0.00310242	-0.00122644	-0.125761	-0.146053	0.23325	0.223112	0.000561047	0.0031945	0.0888944	-0.85467	-1.20361	-1.10668	-1.2665	-1.54801
A0A6I8PRU0.Q9NYQ6_NP.5	A0A6I8PRU0_HUMAN;CELR1_HUMAN	321	315	310	0.862077	<3.8E-308	0.207101	0.254106	0.397221	0.367894	0.0668217	0.127269	0.136425	0.225714	0.844526	0.854706	0.375374	0.559156	0.532582	0.318906	0.00631825	0.00587573	0.100245	0.109719	0.233983	0.200148	-0.0155236	-0.0129863	-0.217811	-0.20928	0.943884	0.639735	-0.631797	-1.03883
Q92930_NP.1	RAB8B_HUMAN	344	343	343	0.955828	<3.8E-308	0.68262	0.434162	0.0341965	0.014089	0.0672338	0.0574923	0.504403	0.756375	0.0139138	0.0381129	0.109979	0.337302	0.232685	0.148298	-0.00197824	-0.00380917	-0.238251	-0.278271	0.226882	0.237036	0.00655076	0.00306294	-2.64097	-2.2379	-1.65612	-0.999337	-1.18439	-1.44442
P02654_NP.3	APOC1_HUMAN	345	345	345	0.990836	2.61098e-300	0.502155	0.675655	0.150753	0.106778	0.0673004	0.0513867	0.497818	0.552331	0.633084	0.650565	0.566724	0.45314	0.40362	0.545808	-0.003306	-0.00206116	-0.164262	-0.184493	-0.230544	-0.24562	-0.00677229	-0.00593741	-0.520801	-0.494268	-0.603468	-0.790554	-0.845473	-0.611487
Q8N392_NP.3	RHG18_HUMAN	345	345	345	0.982287	<3.8E-308	0.273771	0.192653	0.0522875	0.0963926	0.0673559	0.0541904	0.533641	0.541795	0.0213178	0.0293166	0.349647	0.100287	0.125454	0.133766	-0.00533834	-0.00634667	-0.21984	-0.187885	0.228104	0.239751	0.00615328	0.00602125	-2.49499	-2.35678	-0.975375	-1.71347	-1.53696	-1.50144
P13671_NP.4	CO6_HUMAN	345	345	345	0.99073	1.87032e-299	0.864861	0.872016	0.832848	0.909877	0.0676259	0.0606595	0.202325	0.310595	0.73788	0.77571	0.00254976	0.00249232	0.217392	0.147844	0.000830514	0.000786274	-0.023872	-0.0128052	0.228176	0.234298	0.0126316	0.0100431	-0.361746	-0.308014	3.17023	3.17809	1.23812	1.45346
E7ES33.Q16181_NP.3	E7ES33_HUMAN;SEPT7_HUMAN	344	344	343	0.98072	<3.8E-308	0.381537	0.377256	0.00298561	0.00090298	0.067771	0.0762148	0.579486	0.687425	0.388695	0.276639	0.361677	0.362266	0.233096	0.189108	-0.00423316	-0.00423776	-0.334777	-0.371896	0.226599	0.218205	-0.00545417	-0.00392859	-0.921001	-1.15361	-0.941758	-0.933194	-1.18346	-1.29338
P01591_NP.5	IGJ_HUMAN	345	345	345	0.994778	<3.8E-308	0.000123932	8.15883e-05	0.135723	0.107782	0.0680354	0.0705285	0.618593	0.528461	0.619319	0.619155	0.422749	0.520086	0.891303	0.893743	0.0189977	0.0194847	0.169568	0.182589	-0.228569	-0.226211	-0.00494324	-0.0062511	-0.538807	-0.538319	-0.839681	-0.672679	0.137457	0.134167
B1AMS2.Q14141.Q14141.2.Q14141.4_NP.3	B1AMS2_HUMAN;Q14141-2_HUMAN;Q14141-4_HUMAN;SEPT6_HUMAN	344	345	344	0.989411	<3.8E-308	0.570382	0.494727	0.013477	0.0140064	0.0681643	0.0697484	0.445417	0.731774	0.239055	0.266132	0.151306	0.16648	0.0894283	0.0684718	-0.00275431	-0.00330527	-0.278358	-0.276028	0.226707	0.224791	-0.00748817	-0.0033532	-1.2635	-1.18997	-1.48928	-1.4319	-1.69247	-1.81111
P11234_NP.3	RALB_HUMAN	345	345	345	0.995769	<3.8E-308	0.0546746	0.0373816	0.0252368	0.0352376	0.0682689	0.0508374	0.55441	0.536989	0.000690834	0.000715991	0.365495	0.346085	0.518576	0.452714	-0.00928982	-0.0100635	-0.251015	-0.235969	0.224922	0.240876	0.00578154	0.00603485	-3.6549	-3.64226	-0.933655	-0.971647	-0.639698	-0.743794
P47813_NP.5	IF1AX_HUMAN	328	332	322	0.917119	<3.8E-308	0.354145	0.139072	0.00222526	0.0107638	0.0682991	0.111098	0.073387	0.0162823	0.176774	0.0545845	0.138596	0.0539244	0.671012	0.366737	-0.00455653	-0.00725912	-0.353425	-0.293109	0.232049	0.202038	0.0180393	0.0241798	-1.47119	-2.09007	-1.54522	-2.00706	0.429925	0.911156
P47755_NP.5	CAZA2_HUMAN	341	344	341	0.46478	1.1205e-19	0.118091	0.166206	0.00562938	0.067634	0.0683786	0.734645	0.913988	0.625691	0.181563	0.10292	0.432417	0.824457	0.339003	0.92525	-0.00766003	-0.00688647	-0.315564	-0.21077	0.228877	0.0431107	0.00107384	-0.00492442	-1.44873	-1.79662	-0.822089	0.235712	-0.962543	0.0958235
Q9HCU0_NP.5	CD248_HUMAN	345	345	345	0.98708	<3.8E-308	0.00195909	0.00331061	0.524982	0.711647	0.0685196	0.0634341	0.252139	0.164369	0.790511	0.61206	0.0184269	0.0128831	0.998318	0.908851	0.0152479	0.0144469	0.0720632	0.0418743	-0.227882	-0.232108	-0.0113655	-0.0137999	0.287702	0.549034	2.47465	2.61109	0.00211747	0.114955
P26572_NP.3	MGAT1_HUMAN	345	345	345	0.869748	3.09246e-107	0.180189	0.215137	0.744448	0.273032	0.0685829	0.277535	0.747485	0.877489	0.00111083	0.00318314	0.801961	0.857099	0.0510242	0.171308	0.00652581	0.00607425	0.0367441	0.124466	-0.226592	-0.135775	-0.00317513	-0.00153011	3.54013	3.21842	0.26084	0.18849	1.95512	1.37769
Q0VAF6_NP.2	SYCN_HUMAN	339	325	324	0.984944	1.59958e-247	0.177523	0.205949	0.259145	0.425162	0.0689199	0.0673065	0.0118536	0.0358315	0.0841765	0.111072	0.554613	0.40481	0.882973	0.995692	0.0064721	0.00636261	0.126435	0.093623	-0.22449	-0.236716	-0.0258448	-0.0225615	1.84491	1.78377	0.607507	0.898124	-0.148436	0.00570754
P20718_NP.2	GRAH_HUMAN	325	320	315	0.975298	<3.8E-308	0.657959	0.746364	0.0214288	0.0170987	0.0689826	0.0505884	0.363864	0.621126	0.439983	0.519158	0.788111	0.818506	0.295058	0.424689	-0.00230559	-0.00165366	0.273515	0.278477	-0.240769	-0.254242	-0.00940537	-0.00502427	0.883996	0.724459	-0.294533	-0.246901	1.09945	0.82272
E9PBC5_NP.5	E9PBC5_HUMAN	345	345	345	0.970272	<3.8E-308	0.121701	0.0899038	0.532986	0.587239	0.0690197	0.0691431	0.892907	0.803875	0.638627	0.426151	0.00670801	0.00288709	0.779668	0.682229	-0.0075061	-0.00819038	0.0699802	0.0606491	-0.22523	-0.224101	-0.0013217	-0.00242699	0.503658	0.849839	2.82216	3.09103	-0.278285	-0.405444
P21810_NP.2	PGS1_HUMAN	345	345	345	0.981797	<3.8E-308	0.0602482	0.10951	0.00534616	0.0126179	0.0690364	0.0641189	0.346522	0.329992	0.600377	0.500813	0.215907	0.212002	0.170291	0.0887348	0.00905849	0.00773029	0.312229	0.280024	0.223683	0.228386	0.00918484	0.00953016	-0.558027	-0.71911	1.27393	1.28825	1.35661	1.68964
P01889_NP.4	HLAB_HUMAN	344	344	344	0.746592	1.69226e-62	0.59182	0.103174	0.00732432	0.00402563	0.0690994	0.155969	0.705119	0.612512	0.0202179	0.0100567	0.0932218	0.499544	0.18471	0.570381	-0.00260017	-0.00793075	-0.302789	-0.325586	-0.224769	-0.175576	-0.00371761	0.00498514	-2.4984	-2.77659	1.73949	0.699705	-1.31894	-0.56471
Q15166_NP.1	PON3_HUMAN	344	345	344	0.82621	<3.8E-308	0.950179	0.433859	0.30444	0.789185	0.0691297	0.0311796	0.225119	0.456285	0.0786071	0.168553	0.213066	0.22174	0.365155	0.849277	0.000307076	-0.00384498	0.117391	0.0305167	-0.229068	-0.271625	-0.0121506	-0.00745136	1.92199	1.50208	1.31031	1.28477	-0.914997	-0.191754
P17987_NP.4	TCPA_HUMAN	305	317	302	0.854992	<3.8E-308	0.444644	0.675	0.281269	0.483582	0.0693091	0.234368	0.398064	0.384895	0.812265	0.770173	0.332024	0.248102	0.964373	0.7317	-0.00411011	-0.00220568	-0.132599	-0.0843246	0.247686	0.158441	-0.00919014	-0.00924782	0.274103	0.329977	-1.0816	-1.26072	-0.0473947	0.356071
P35579_NP.2	MYH9_HUMAN	345	345	345	0.981817	1.31973e-249	0.0684872	0.0613058	0.307753	0.16384	0.0693484	0.0800012	0.628843	0.687206	0.0630694	0.0710283	0.297038	0.295314	0.222787	0.195994	-0.00894667	-0.00917626	-0.115901	-0.158062	0.227635	0.21904	-0.00480253	-0.00399403	-2.02197	-1.96044	-1.09335	-1.09551	-1.22846	-1.30101
P01031_NP.4	CO5_HUMAN	345	345	345	0.99159	1.12284e-306	0.94431	0.751224	0.762925	0.68443	0.0693617	0.0334653	0.59952	0.545576	0.933821	0.989213	0.000119124	0.000107786	0.0712488	0.077174	-0.000338904	-0.00153606	-0.0339224	-0.0456456	0.225429	0.263835	0.00516705	0.00593967	0.0892326	0.014508	4.03662	4.05721	1.80249	1.76334
P24593_NP.1	IBP5_HUMAN	345	345	345	0.994797	<3.8E-308	0.137798	0.122035	0.0884169	0.0663651	0.0695429	0.0600576	0.209945	0.170424	0.258717	0.314102	0.876425	0.771887	0.992667	0.907301	-0.00730324	-0.00760008	-0.194447	-0.209309	-0.228141	-0.236088	0.0125055	0.013658	1.23023	1.09476	0.163388	0.3042	0.00927798	0.117383
A8MUN2_NP.5	A8MUN2_HUMAN	345	345	345	0.993779	<3.8E-308	0.195338	0.237111	0.0198804	0.0125829	0.0695764	0.0819761	0.245497	0.223801	0.022357	0.0177417	0.366396	0.561406	0.54058	0.678729	0.00627525	0.00572414	-0.26228	-0.281049	-0.224713	-0.215202	-0.0114097	-0.0119447	-2.45823	-2.55066	-0.935451	-0.600856	-0.608687	-0.411669
P61586_NP.3	RHOA_HUMAN	345	345	345	0.978478	<3.8E-308	0.340959	0.116587	0.043987	0.0602638	0.0698829	0.0292848	0.833111	0.683374	0.0832888	0.157629	0.698482	0.732669	0.698838	0.799289	-0.00468087	-0.00772399	-0.230023	-0.21452	0.227816	0.274285	-0.00209901	-0.00406402	-1.88853	-1.54001	-0.40697	-0.358916	-0.390516	-0.256681
P0DMM9.3.P0DMN0_NP.2	P0DMM9-3_HUMAN;ST1A4_HUMAN	340	343	339	0.97914	<3.8E-308	0.598659	0.573237	0.0612178	0.072755	0.0698864	0.0816039	0.371403	0.576941	0.485867	0.742351	0.00831397	0.0102676	0.123048	0.0831153	-0.00253611	-0.0027317	-0.210783	-0.203303	0.22338	0.215942	0.00876115	0.00550096	0.743597	0.35292	-2.73831	-2.67955	-1.52619	-1.72682
A0A3B3ISX9_NP.5	A0A3B3ISX9_HUMAN	345	345	345	0.941843	1.65051e-164	0.20478	0.454597	0.0135691	0.0274403	0.069927	0.141491	0.0577736	0.0532496	0.176084	0.0445916	0.035232	0.0671671	0.556129	0.351835	-0.00607646	-0.00361723	0.27509	0.248043	-0.221942	-0.18174	-0.0184653	-0.0190053	1.43619	2.15752	2.16239	1.8976	-0.578973	-0.925554
Q0VAF6_NP.3	SYCN_HUMAN	327	301	299	0.916167	<3.8E-308	0.0159102	0.0108632	0.132202	0.0753834	0.0699845	0.0569048	0.380583	0.20646	0.669642	0.914132	0.710777	0.559471	0.901899	0.736655	0.0124879	0.0134329	0.181208	0.217961	-0.241408	-0.25821	-0.0100342	-0.0147225	-0.487221	-0.125289	0.415589	0.66573	-0.134777	-0.374202
P17655_NP.1	CAN2_HUMAN	345	344	344	0.981191	2.15963e-246	0.00963154	0.0057532	0.786744	0.685379	0.0701541	0.0642365	0.353754	0.501001	0.87821	0.912414	0.267558	0.236578	0.184532	0.162757	0.0128865	0.0137648	-0.030979	-0.0464242	-0.229122	-0.234312	0.00927381	0.00673184	0.167284	0.120152	1.1692	1.24914	-1.34578	-1.41681
Q9UNF0_NP.2	PACN2_HUMAN	325	331	320	0.887203	7.45553e-109	0.435503	0.402777	0.02793	0.039997	0.0701834	0.109451	0.759713	0.408422	0.691064	0.923605	0.449577	0.34849	0.226391	0.202771	-0.00402447	-0.00432558	-0.253841	-0.237442	0.235493	0.208408	0.00306971	0.00831487	0.432362	-0.104492	-0.797768	-0.991088	-1.25264	-1.32132
A0A0A0MRJ7.P12259_NP.1	A0A0A0MRJ7_HUMAN;FA5_HUMAN	345	345	345	0.726462	<3.8E-308	0.539224	0.0100279	0.0962759	0.00745465	0.0701947	0.114006	0.753134	0.685864	0.340325	0.0262305	1.31582e-05	0.00176737	0.578463	0.889312	0.00296595	0.0124455	-0.186551	-0.299896	-0.223722	-0.194373	0.00308024	-0.00394545	1.02062	2.37666	4.5644	3.23959	0.55144	0.137535
P61586_NP.2	RHOA_HUMAN	345	345	345	0.972054	5.86433e-218	0.1925	0.0671772	0.217942	0.0955031	0.0706629	0.0285166	0.735659	0.95728	0.167492	0.213364	0.782344	0.916878	0.87128	0.803796	-0.0064659	-0.00905289	-0.141662	-0.191016	0.229173	0.276749	0.00339273	0.000535885	-1.51709	-1.36127	-0.292772	0.110108	-0.164971	-0.251829
P09093_NP.3	CEL3A_HUMAN	308	324	302	0.919333	<3.8E-308	0.143733	0.0874576	0.0527471	0.0264945	0.071505	0.0990277	0.000209737	6.26724e-05	0.884241	0.997508	0.898758	0.910047	0.128827	0.342035	0.00750597	0.0084913	0.226224	0.250889	0.234017	0.207067	-0.0389655	-0.0407701	-0.158696	-0.00329234	0.138026	-0.118541	-1.67617	-1.01299
Q9ULV4_NP.1	COR1C_HUMAN	344	345	344	0.98813	2.55132e-280	0.165885	0.18827	0.000427466	0.000571325	0.0721432	0.0520524	0.971413	0.966924	0.0335169	0.0506417	0.305153	0.341372	0.192317	0.211333	-0.00667204	-0.00628514	-0.395106	-0.383208	0.22148	0.237493	0.000348346	0.0003999	-2.2661	-2.06603	-1.05389	-0.970066	-1.28633	-1.2234
P01602_NP.1	KV105_HUMAN	341	343	341	0.996462	<3.8E-308	0.0584168	0.0590049	0.00198713	0.00263339	0.0721925	0.0866497	0.802317	0.733004	0.00942619	0.00758651	0.758186	0.755123	0.247762	0.274946	-0.00902107	-0.00884538	0.342517	0.327299	-0.219257	-0.205309	0.00242684	0.00325021	2.74097	2.77122	0.313397	0.312045	-1.12815	-1.0472
P20718_NP.3	GRAH_HUMAN	345	345	345	0.989599	<3.8E-308	0.768289	0.735212	0.55164	0.53557	0.0722366	0.0973567	0.530762	0.572173	0.29998	0.250586	0.0457746	0.0386088	0.942004	0.867184	-0.00144894	-0.00166347	0.0678744	0.0706431	-0.226175	-0.208525	-0.00625303	-0.00563481	1.12988	1.25279	2.10694	2.18233	0.0735093	0.168995
A0A024R8Y9.Q5R345_NP.4	A0A024R8Y9_HUMAN;Q5R345_HUMAN	345	345	345	0.922685	<3.8E-308	0.862315	0.334874	0.0117616	0.0061396	0.072321	0.154626	0.0857239	0.0576031	0.259119	0.168278	0.265988	0.546554	0.0643447	0.0207424	0.00083219	0.00459554	-0.281508	-0.30416	0.220617	0.173266	-0.0167574	-0.018385	-1.20047	-1.45528	-1.14248	-0.614194	-1.8283	-2.2718
A0A024R571.Q9H4M9_NP.4	A0A024R571_HUMAN;EHD1_HUMAN	344	345	344	0.964196	<3.8E-308	0.0730044	0.0705662	0.00617988	0.00524683	0.0723531	0.0636683	0.226492	0.362119	0.180085	0.433339	0.8848	0.941488	0.673832	0.720481	-0.00884726	-0.00886415	-0.313997	-0.318047	0.225605	0.231315	0.012077	0.00903499	-1.4605	-0.847168	0.152139	0.0765566	-0.424492	-0.358444
P68871_NP.5	HBB_HUMAN	345	345	345	0.991864	<3.8E-308	0.798426	0.994776	1.96981e-09	4.50877e-09	0.0725527	0.0518189	0.00124941	0.00119725	0.0877047	0.0944276	0.0216635	0.0258691	0.468053	0.469513	-0.00117272	3.01146e-05	-0.656071	-0.641493	-0.210946	-0.228925	-0.0302852	-0.0304518	1.74049	1.70736	2.26365	2.19972	0.684868	0.683755
Q96HF1_NP.4	SFRP2_HUMAN	344	345	344	0.970285	7.77238e-213	2.53068e-05	5.70261e-05	0.835056	0.957619	0.0725785	0.02767	0.27173	0.352386	0.971358	0.907818	0.48947	0.518887	0.76949	0.906547	0.0207585	0.0198142	0.0234732	0.00599101	-0.223344	-0.274259	0.0108385	0.00916914	0.0390474	0.125934	0.721854	0.67374	0.292733	0.117275
A0A3B3IRN5.Q06828_NP.5	A0A3B3IRN5_HUMAN;FMOD_HUMAN	340	338	335	0.832379	<3.8E-308	0.0216109	0.00810912	0.19092	0.0440408	0.0728008	0.0123353	0.431233	0.275713	0.67458	0.645166	0.302109	0.478099	0.308288	0.463752	0.0113567	0.0128885	0.149264	0.226411	0.227053	0.312166	-0.00795426	-0.0108373	-0.456532	0.492394	1.08637	0.734072	1.04586	0.739351
P61586_NP.5	RHOA_HUMAN	338	336	332	0.928606	<3.8E-308	0.230632	0.149241	0.164435	0.16942	0.0728226	0.0927331	0.637744	0.837777	0.9388	0.948996	0.474251	0.544384	0.865034	0.749515	-0.00592489	-0.00737883	-0.158234	-0.161795	0.227897	0.220897	-0.00466502	-0.00209839	-0.0824293	-0.0710537	0.743741	0.651796	-0.171576	-0.333476
P11234_NP.4	RALB_HUMAN	342	344	342	0.992352	<3.8E-308	0.0659414	0.0685043	0.0054591	0.00339394	0.0730509	0.0762728	0.981325	0.855043	0.0860042	0.0727862	0.194612	0.182998	0.439589	0.419821	-0.00903818	-0.00879882	-0.317575	-0.329261	0.22473	0.218399	0.000233265	0.00178912	-1.86628	-1.91702	1.35885	1.37102	-0.778326	-0.798408
Q9Y613_NP.1	FHOD1_HUMAN	336	343	335	0.978376	<3.8E-308	0.965731	0.792668	0.0752692	0.0920577	0.0730551	0.0505044	0.819747	0.872395	0.0534187	0.106742	0.0446106	0.0553999	0.210988	0.410976	0.000211449	-0.00126334	-0.202553	-0.18728	0.226372	0.241297	-0.00223737	-0.00154	-2.07715	-1.69246	-2.08828	-1.94472	-1.24693	-0.799817
P00742_NP.1	FA10_HUMAN	345	345	345	0.904654	4.12988e-129	0.0565236	0.0619823	0.66403	0.88834	0.0733349	0.176614	0.818039	0.573938	0.126305	0.224846	0.970001	0.430854	0.37952	0.219689	-0.0093372	-0.00919326	0.0491684	-0.0159884	-0.223717	-0.169666	0.00227828	0.00560288	1.65642	1.32219	0.0392723	-0.827995	-0.88218	-1.24028
P67936_NP.2	TPM4_HUMAN	345	345	345	0.993917	<3.8E-308	0.0352621	0.0282148	0.0323952	0.0315725	0.0734538	0.0491235	0.438155	0.531161	0.107785	0.0976872	0.516998	0.497733	0.608376	0.510229	-0.0103094	-0.0107348	-0.24286	-0.243733	0.223513	0.245497	-0.00767695	-0.00619219	-1.7419	-1.79181	-0.676541	-0.707093	-0.513926	-0.659718
Q99988_NP.3	GDF15_HUMAN	297	336	297	0.766705	1.0089e-58	0.000155732	2.02491e-09	0.093784	0.287944	0.0735766	0.0102536	0.509191	0.00962771	0.740329	0.947018	0.0880208	0.130541	0.339785	0.941994	0.0203796	0.0294738	0.199842	0.113254	0.225993	0.291059	0.0070039	0.0247193	-0.402377	-0.0722017	1.92627	1.52717	1.04418	0.0711799
A0A0A0MRT6.B6VEX4.Q8IZP0.Q8IZP0.2.Q8IZP0.3.Q8IZP0.4.Q8IZP0.5.Q8IZP0.6.Q8IZP0.7.Q8IZP0.9_NP.4	A0A0A0MRT6_HUMAN;ABI1_HUMAN;B6VEX4_HUMAN;Q8IZP0-2_HUMAN;Q8IZP0-3_HUMAN;Q8IZP0-4_HUMAN;Q8IZP0-5_HUMAN;Q8IZP0-6_HUMAN;Q8IZP0-7_HUMAN;Q8IZP0-9_HUMAN	337	340	336	0.917276	<3.8E-308	0.76184	0.47634	0.0781515	0.0703828	0.0739332	0.0682543	0.993923	0.793361	0.762707	0.667403	0.931438	0.915684	0.900267	0.735668	-0.00151467	-0.00351447	-0.205381	-0.208263	0.228115	0.229756	7.81486e-05	-0.00265324	-0.33389	-0.469081	-0.0920024	-0.111749	0.131034	-0.34843
P52565_NP.2	GDIR1_HUMAN	322	322	320	0.938236	<3.8E-308	0.834904	0.885183	0.529078	0.346921	0.0739691	0.123241	0.216864	0.542407	0.45202	0.468756	0.887108	0.7249	0.594636	0.741385	-0.00107553	-0.000749772	-0.0741706	-0.111566	0.232523	0.201682	-0.0128614	-0.00637773	0.856532	0.830221	0.153413	0.382676	-0.551097	-0.343844
Q92954.3_NP.3	Q92954-3_HUMAN	345	345	345	0.971768	<3.8E-308	0.410216	0.363336	0.420139	0.345868	0.0740492	0.103236	0.00965899	0.0155805	0.838049	0.977336	0.336575	0.402777	0.711243	0.820414	0.00404379	0.00447715	0.0917539	0.107615	-0.224295	-0.205101	0.025884	0.0242464	0.222193	-0.0309726	1.00929	0.881159	-0.373332	-0.229591
Q8NI99_NP.1	ANGL6_HUMAN	345	345	345	0.959664	<3.8E-308	0.212264	0.0726546	0.00015441	1.91089e-05	0.074298	0.225846	0.825651	0.99652	0.00552624	0.00359293	0.180618	0.300317	0.637855	0.630462	0.00594425	0.00850064	0.421945	0.474564	0.217344	0.146199	-0.00212634	4.17812e-05	2.94208	3.06631	1.36468	1.04729	-0.460413	-0.467054
E9PSI1_NP.2	E9PSI1_HUMAN	324	329	320	0.74389	<3.8E-308	0.591144	0.185198	0.381062	0.330902	0.0743244	0.0768075	0.429541	0.011636	0.551687	0.540815	0.247651	0.348329	0.412756	0.223634	-0.00274493	-0.00674599	0.104356	-0.115302	-0.23493	-0.231827	0.00820873	0.0262129	0.681334	-0.696733	-1.27623	-1.03002	0.865049	1.27999
P02647_NP.4	APOA1_HUMAN	345	345	345	0.968566	2.50265e-209	0.158916	0.1126	0.00644288	0.0147183	0.0744787	0.0935012	0.269709	0.209894	0.549319	0.261761	0.708391	0.458303	0.708138	0.713442	0.0068983	0.00775414	0.310469	0.277018	-0.223124	-0.209256	0.0109539	0.0124177	0.648657	1.21366	0.391135	0.773993	0.376129	0.368104
P43251_NP.5	BTD_HUMAN	345	345	345	0.925132	2.48058e-146	0.547554	0.542989	0.0142031	0.00376994	0.0747525	0.159612	0.104902	0.0482625	0.707272	0.73656	0.0412757	0.0074807	0.524692	0.210666	-0.00292783	-0.00294147	-0.277846	-0.32662	-0.221873	-0.173781	-0.0160345	-0.0194179	-0.404838	-0.360242	2.13056	2.77986	0.636282	1.24474
P24593_NP.3	IBP5_HUMAN	345	345	345	0.997322	<3.8E-308	0.0562154	0.03628	0.123665	0.134396	0.0747955	0.0867146	0.289084	0.214301	0.940539	0.938553	0.730946	0.668824	0.641756	0.690478	-0.0093945	-0.0102933	-0.175411	-0.170307	-0.223668	-0.214705	0.0105576	0.0123538	-0.08107	-0.083667	0.360872	0.448315	-0.469126	-0.400955
F8W876_NP.5	F8W876_HUMAN	344	345	344	0.98945	5.01611e-289	0.261327	0.234912	0.16832	0.199363	0.074924	0.0891504	0.0805371	0.0825545	0.00106823	0.000832599	0.581241	0.618728	0.634878	0.435046	-0.00547364	-0.00572878	0.155803	0.143611	0.221831	0.209499	0.0173725	0.0170785	-3.55611	-3.59558	0.574776	0.513192	0.475093	0.773076
E7EUU4.E7EX73.E9PGM1.Q04637.8_NP.1	E7EUU4_HUMAN;E7EX73_HUMAN;E9PGM1_HUMAN;Q04637-8_HUMAN	329	338	328	0.880043	1.86518e-107	0.715784	0.496003	0.0247188	0.0522104	0.0749268	0.0291201	0.221301	0.0970338	0.260511	0.208362	0.612055	0.460464	0.391741	0.240472	0.00186683	0.00335537	-0.264311	-0.21936	0.230112	0.271264	0.0124585	0.01626	-1.24085	-1.33364	-0.541636	-0.757719	-0.884208	-1.16517
Q15063.3_NP.4	Q15063-3_HUMAN	345	345	345	0.979239	7.96035e-240	0.148622	0.13383	0.340921	0.3906	0.0750038	0.0613983	0.0256586	0.0118014	0.966896	0.972541	0.0387837	0.0454166	0.081865	0.18607	0.00706308	0.00732849	0.107845	0.0971661	-0.222389	-0.233607	-0.0221737	-0.0250371	-0.0448797	-0.0372065	2.16447	2.09433	-1.74935	-1.32758
Q9UKE5.Q9UKE5.2.Q9UKE5.4.Q9UKE5.6_NP.2	Q9UKE5-2_HUMAN;Q9UKE5-4_HUMAN;Q9UKE5-6_HUMAN;TNIK_HUMAN	338	341	336	0.867169	<3.8E-308	0.167158	0.0550692	0.329794	0.180941	0.0750124	0.0328799	0.42494	0.549046	0.32973	0.345083	0.617748	0.348698	0.924242	0.65836	-0.00693216	-0.00956258	-0.112858	-0.153795	0.226467	0.269503	0.0080636	0.00600591	-1.07839	-1.03626	-0.534008	-0.995234	-0.097355	0.449147
P05546_NP.5	HEP2_HUMAN	345	345	345	0.989878	<3.8E-308	0.0475694	0.0399198	0.829849	0.743472	0.075279	0.0724425	0.694603	0.531828	0.0422577	0.0364803	0.20693	0.175595	0.939315	0.82961	-0.00964689	-0.00997469	0.0241834	0.0367133	-0.220935	-0.22242	0.00386586	0.00613772	2.19071	2.2493	1.31189	1.40372	0.0759424	0.213996
P16157_NP.4	ANK1_HUMAN	328	329	320	0.472966	<3.8E-308	0.962751	0.178826	0.277611	0.0109684	0.0753806	0.507652	0.401759	0.0856379	0.172236	0.748964	0.186943	0.0482172	0.860908	0.287149	-0.000231291	-0.00653149	-0.126077	-0.290589	-0.227283	-0.0827703	-0.00861647	-0.0173341	-1.5044	0.344982	1.38851	2.03958	-0.177385	1.05648
Q8TF42_NP.5	UBS3B_HUMAN	341	341	339	0.991535	<3.8E-308	0.540323	0.518099	0.00960218	0.0122861	0.0754361	0.0948042	0.620439	0.542131	0.432524	0.359459	0.239591	0.26389	0.475299	0.395962	-0.0029822	-0.00315445	-0.293823	-0.284582	0.222537	0.209507	0.00490308	0.00604897	-0.844879	-0.988744	-1.22062	-1.16201	-0.715041	-0.852201
P02549_NP.5	SPTA1_HUMAN	334	333	330	0.42522	<3.8E-308	0.429461	0.214334	0.097001	0.0153849	0.0754385	0.715303	0.0918965	0.375059	0.762578	0.372824	0.279278	0.974567	0.684396	0.642517	-0.00395869	-0.00625713	-0.193014	-0.283929	-0.226648	-0.046624	-0.0173044	-0.00913807	0.333881	-0.990445	-1.15609	0.0342054	0.410971	0.471696
A0A7P0T9I9.P43490_NP.2	A0A7P0T9I9_HUMAN;NAMPT_HUMAN	325	331	323	0.814976	<3.8E-308	0.949922	0.462374	0.131749	0.251089	0.0754716	0.712094	0.0228823	0.0118045	0.245024	0.285427	0.421304	0.0879171	0.474205	0.868988	-0.000321253	0.00373504	-0.177041	-0.133782	0.231537	0.0476243	0.0235894	0.0259484	-1.29805	-1.18435	0.868942	1.83459	0.760568	0.174024
D6R934_NP.1	D6R934_HUMAN	345	345	345	0.983751	6.56245e-258	0.632481	0.875036	0.590126	0.653026	0.0755891	0.044141	0.195	0.335009	0.0429561	0.080261	0.579868	0.851017	0.200617	0.181307	-0.00234997	-0.000774472	-0.0613523	-0.0513221	-0.223333	-0.253745	-0.0129272	-0.00963413	2.20935	1.91225	0.58175	0.197805	-1.29343	-1.35432
P41240_NP.3	CSK_HUMAN	335	334	330	0.962582	<3.8E-308	0.617321	0.474983	0.0148846	0.016349	0.075651	0.0962989	0.553418	0.543792	0.107142	0.112381	0.65771	0.361871	0.634064	0.551734	-0.00247801	-0.00348689	-0.279633	-0.271253	0.223345	0.205667	-0.00587967	-0.00592638	-1.74266	-1.68949	-0.460541	-0.932995	-0.476825	-0.58667
P04211_NP.1	LV743_HUMAN	340	333	333	0.955262	<3.8E-308	0.174739	0.113557	0.685847	0.386012	0.0757812	0.141007	0.0526767	0.122479	0.721773	0.805322	0.421302	0.360319	0.693275	0.977754	-0.00658143	-0.00787996	-0.0458809	-0.100961	-0.221487	-0.188303	0.0191006	0.0156097	-0.382563	-0.271745	0.838744	0.979356	-0.403247	0.0292561
P05546_NP.2	HEP2_HUMAN	345	345	345	0.971578	1.01757e-216	0.5489	0.451455	0.589968	0.497165	0.075817	0.0957624	0.605891	0.823102	0.0512889	0.0681113	0.00675449	0.0324369	0.33338	0.310931	-0.00291216	-0.00367555	0.0606803	0.0768111	-0.22062	-0.207869	-0.00508281	-0.00221202	2.10273	1.97638	2.82895	2.23949	0.966012	1.01657
P05023.P05023.4_NP.3	AT1A1_HUMAN;P05023-4_HUMAN	288	314	278	0.630188	3.54325e-32	0.0281179	0.0908228	0.310189	0.805363	0.0762423	0.583993	0.654109	0.208804	0.537621	0.218065	0.148994	0.827208	0.299452	0.65115	0.0119238	0.0086788	-0.126367	-0.0290234	-0.249261	-0.072692	0.00483176	0.0128483	-0.722016	-1.36731	1.63142	0.233189	-1.11395	0.459211
Q9BQB4_NP.4	SOST_HUMAN	337	341	335	0.93999	1.44592e-157	1.20331e-14	1.3354e-15	0.0107704	0.00111392	0.0763149	0.0613502	0.876183	0.990971	0.244526	0.208162	0.691852	0.623659	0.0961771	0.0625357	0.0351269	0.0351747	-0.253401	-0.313129	0.192994	0.196341	-0.00135755	9.49999e-05	-1.11481	-1.16194	-0.359297	-0.428612	-1.45921	-1.57485
Q15582_NP.2	BGH3_HUMAN	345	345	345	0.740836	3.02877e-61	0.0218809	0.00914485	0.456915	0.688963	0.0763191	0.100587	0.588573	0.767512	0.207777	0.910909	0.840945	0.106669	0.877319	0.856134	0.011412	0.0129469	-0.0855394	-0.0458541	-0.224849	-0.207529	0.00544028	-0.00296286	-1.38518	-0.122478	0.21282	1.70837	0.157278	-0.18409
P02763_NP.5	A1AG1_HUMAN	345	345	345	0.989775	<3.8E-308	0.734163	0.887566	0.643646	0.762489	0.0764673	0.0709101	0.806921	0.781864	0.67313	0.654345	0.244166	0.176395	0.288084	0.134235	-0.0016843	-0.000700239	-0.0531849	-0.0346948	-0.224764	-0.228851	0.00245799	0.00278103	-0.46345	-0.491222	-1.23642	-1.43383	-1.08337	-1.52647
P02812_NP.4	PRB2_HUMAN	326	334	325	0.967987	<3.8E-308	6.89255e-05	5.11465e-05	0.0223703	0.00635714	0.0765323	0.0386837	0.334147	0.237382	0.00779099	0.00146866	0.0927369	0.0468825	0.248386	0.263337	0.0194022	0.0195447	-0.260157	-0.308064	-0.220363	-0.254738	0.00974755	0.0118031	-2.87228	-3.40516	1.76021	2.06061	-1.18534	-1.13639
P04432_NP.4	KVD39_HUMAN	344	343	343	0.981959	9.74878e-249	0.0797086	0.0684758	0.000279537	0.000282797	0.0766149	0.0841098	0.248542	0.106109	0.380093	0.312132	0.447307	0.514835	0.202081	0.110512	-0.00837297	-0.00867431	0.406235	0.40439	-0.215616	-0.209534	-0.0112025	-0.015645	-0.925922	-1.06251	-0.774933	-0.661664	1.24861	1.55735
Q9BU40.4_NP.1	Q9BU40-4_HUMAN	345	345	345	0.988364	1.31617e-282	0.00108076	0.000555101	0.0964546	0.144504	0.0766436	0.0629041	0.285762	0.23714	0.413158	0.431374	0.00339282	0.00190682	0.801469	0.743434	0.0159321	0.0168054	0.186697	0.16343	-0.219026	-0.2296	-0.0104764	-0.0115772	0.876933	0.841172	3.04908	3.22585	-0.249834	-0.324461
O75874_NP.5	IDHC_HUMAN	342	342	341	0.972302	<3.8E-308	0.0337529	0.0183745	0.0409697	0.0238307	0.0766444	0.0864367	0.0229835	0.00842628	0.159028	0.0640027	0.089511	0.0961442	0.5322	0.56586	0.0103372	0.0114989	-0.231838	-0.256708	-0.221001	-0.214137	0.0226337	0.0262794	-1.52228	-2.00565	1.78325	1.74852	-0.644124	-0.592466
P05019_NP.3	IGF1_HUMAN	345	345	345	0.95738	<3.8E-308	8.89872e-05	2.16666e-05	0.0138632	0.0234221	0.0767332	0.100305	0.00170755	0.00316197	0.159843	0.530404	0.236767	0.228876	0.980531	0.476615	-0.0183795	-0.0198633	-0.265656	-0.243344	-0.20995	-0.193941	-0.0297114	-0.0277989	1.44565	0.641429	1.17435	1.18869	-0.0232476	-0.675076
P78371_NP.5	TCPB_HUMAN	341	343	341	0.789791	<3.8E-308	0.0707788	0.135339	0.0143442	0.0274321	0.0768228	0.106704	0.798905	0.160591	0.265541	0.0736993	0.68938	0.772638	0.642332	0.413047	-0.00897923	-0.00734833	-0.281405	-0.250945	0.225761	0.203883	-0.00257476	0.0140719	-1.23125	-1.96279	0.424632	0.304154	-0.470253	-0.821565
Q92619_NP.3	HMHA1_HUMAN	337	337	336	0.986392	<3.8E-308	0.338882	0.349357	0.0119765	0.0150437	0.0769725	0.0905154	0.74512	0.800291	0.0301145	0.0202813	0.0707083	0.0626869	0.0851608	0.10383	-0.00465745	-0.00456069	-0.285432	-0.276294	0.221375	0.211996	0.00318669	0.00248158	-2.32933	-2.49632	-1.88474	-1.94286	-1.71575	-1.62195
Q05682.5_NP.1	Q05682-5_HUMAN	316	314	308	0.95715	<3.8E-308	0.720116	0.871676	0.0496083	0.0576714	0.077128	0.156281	0.582465	0.589343	0.812155	0.515795	0.0909719	0.0713768	0.0195398	0.0243398	-0.00184677	-0.000820103	-0.22948	-0.21852	0.228193	0.18013	-0.00561404	-0.00542988	-0.260661	-0.702384	-1.80108	-1.89329	-2.4423	-2.31935
P02748_NP.4	CO9_HUMAN	345	345	345	0.979257	<3.8E-308	0.958422	0.878971	0.991345	0.835986	0.0771494	0.0533809	0.644637	0.51269	0.950882	0.895084	0.000240431	0.000165037	0.0820851	0.0743643	0.00025334	-0.00073848	0.0012218	-0.0232722	0.219723	0.23978	0.00454568	0.00644011	0.0662997	0.141654	3.85471	3.94861	1.73986	1.78217
A0A6Q8PFA6.A0A6Q8PG37.A0A6Q8PH57.O00139.O00139.1.O00139.2.O00139.4_NP.4	A0A6Q8PFA6_HUMAN;A0A6Q8PG37_HUMAN;A0A6Q8PH57_HUMAN;KIF2A_HUMAN;O00139-1_HUMAN;O00139-2_HUMAN;O00139-4_HUMAN	344	345	344	0.990439	<3.8E-308	0.261908	0.252789	0.103049	0.0893593	0.0772317	0.088846	0.464707	0.47914	0.420821	0.33484	0.360322	0.322536	0.297253	0.373572	-0.00554493	-0.00560345	-0.186837	-0.193039	0.222498	0.212362	-0.00731746	-0.0070214	-0.878941	-1.04409	-0.964011	-1.03361	-1.05512	-0.89271
Q9NQ38.3_NP.3	Q9NQ38-3_HUMAN	345	345	345	0.97069	<3.8E-308	0.00894276	0.024198	0.0764054	0.0643388	0.0774567	0.0416918	0.70499	0.784318	0.0379627	0.0713197	0.031682	0.0295896	0.45628	0.653021	0.0127793	0.0110426	-0.200216	-0.209797	-0.219682	-0.254481	-0.0037343	-0.002709	2.24271	1.95429	2.2422	2.27872	-0.744752	-0.450892
G3V3X5.Q14767_NP.4	G3V3X5_HUMAN;LTBP2_HUMAN	345	345	345	0.98454	<3.8E-308	1.53958e-16	5.68494e-17	0.42295	0.41987	0.0777914	0.0474946	0.678146	0.566325	0.0437837	0.105796	0.312513	0.317801	0.444591	0.431307	0.0383373	0.0389748	0.0819856	0.0825951	-0.199065	-0.224002	0.00371347	0.00513609	1.97624	1.58486	0.953662	0.944006	-0.693299	-0.714264
P51858_NP.2	HDGF_HUMAN	300	324	294	0.90964	<3.8E-308	0.745501	0.676049	0.97891	0.674096	0.0784167	0.12052	0.659017	0.846116	0.0377014	0.159712	0.84861	0.944082	0.614902	0.341907	0.00172919	0.00218469	-0.00323808	0.0505567	0.23588	0.204077	0.00476248	0.00205516	2.41286	1.59875	0.212914	0.0767678	0.541158	1.00378
P02745_NP.4	C1QA_HUMAN	345	345	345	0.967528	<3.8E-308	0.477608	0.424961	0.0817499	0.0687562	0.0785568	0.069033	0.496869	0.328459	0.0367762	0.0542909	0.692986	0.642146	0.637778	0.580097	0.00348022	0.00390322	0.198087	0.206789	-0.220454	-0.22748	0.00675176	0.00969699	2.27319	2.09013	0.413656	0.486024	0.473954	0.555962
P16070.P16070.4_NP.2	CD44_HUMAN;P16070-4_HUMAN	345	345	345	0.911868	1.08165e-134	0.219323	0.203275	0.561225	0.733012	0.0786115	0.106189	0.328969	0.464664	0.0696921	0.0210135	0.0780841	0.0231221	0.995328	0.803815	0.00605926	0.00624384	0.0663748	0.0387595	-0.2217	-0.202511	-0.00976105	-0.00727087	1.9845	2.51543	1.86088	2.39015	0.00592783	-0.250191
Q14517_NP.5	FAT1_HUMAN	344	345	344	0.726794	<3.8E-308	0.0581953	0.00577456	0.244722	0.613381	0.0787236	0.0037444	0.441614	0.197866	0.248217	0.129487	0.459493	0.0933385	0.994868	0.737987	0.00928136	0.0130147	-0.13196	-0.0549422	0.219954	0.349323	0.0076243	0.0122501	-1.25105	-1.57705	0.772622	1.68441	0.00645976	0.322311
A0A0B4J2A4.P42765_NP.3	A0A0B4J2A4_HUMAN;THIM_HUMAN	327	341	326	0.74289	<3.8E-308	0.400339	0.776038	0.685192	0.167031	0.0788902	0.224053	0.0191201	0.0553582	0.72685	0.916709	0.902399	0.64753	0.470204	0.600335	0.00421948	0.00136207	-0.047445	-0.154619	-0.226596	-0.149506	-0.0238643	-0.0186049	0.391531	-0.111906	-0.13219	0.470617	-0.745007	0.515958
Q9H939_NP.3	PPIP2_HUMAN	345	343	343	0.922825	2.49248e-143	0.775339	0.653471	0.234213	0.351114	0.0791517	0.0152862	0.641756	0.683759	0.0501977	0.0201142	0.0823512	0.0769095	0.0479466	0.073872	-0.001368	-0.0021767	-0.132296	-0.104839	0.215605	0.301908	-0.00452259	-0.00400476	-2.08001	-2.49981	-1.78414	-1.83759	-1.94838	-1.77993
I3L4D6_NP.2	I3L4D6_HUMAN	322	321	311	0.978808	<3.8E-308	0.250775	0.574469	0.152577	0.18052	0.0792571	0.0392512	0.013877	0.0159208	0.0716737	0.113219	0.430873	0.543636	0.648731	0.738178	-0.00575169	-0.0028059	-0.16681	-0.155919	-0.225429	-0.264705	-0.0249632	-0.0244213	1.99985	1.75517	0.85372	0.657211	-0.460788	-0.337651
Q00688_NP.3	FKBP3_HUMAN	318	330	316	0.906569	<3.8E-308	0.203512	0.308274	0.0674438	0.0973144	0.0794182	0.193658	0.486694	0.436203	0.592306	0.776583	0.0699201	0.183565	0.203349	0.193683	-0.00648849	-0.00499863	-0.21715	-0.1893	0.227458	0.161959	0.00717715	0.00772913	-0.599152	-0.305376	-1.92951	-1.36022	-1.30243	-1.28023
P14209_NP.2	CD99_HUMAN	342	342	342	0.977051	1.99631e-230	0.000582368	0.0012214	1.68027e-06	2.6359e-06	0.079559	0.118126	0.387887	0.511211	0.712591	0.555121	0.341871	0.375909	0.478352	0.466412	0.0164507	0.0154963	-0.533002	-0.52407	-0.213119	-0.190432	0.00828689	0.00632236	0.385293	0.61914	0.963434	0.900129	-0.688429	-0.709369
Q14696_NP.3	MESD_HUMAN	311	308	297	0.895897	<3.8E-308	0.333881	0.159616	0.849282	0.686481	0.0803884	0.125146	0.919855	0.419742	0.351835	0.168319	0.319642	0.26527	0.310461	0.078958	0.00510025	0.00727122	-0.0234668	-0.0487873	0.234011	0.200752	0.00106793	0.00838623	-1.10272	-1.59833	-1.14084	-1.25012	-1.10502	-1.87655
P13501_NP.4	CCL5_HUMAN	343	344	343	0.993269	<3.8E-308	0.899766	0.98001	0.395013	0.362826	0.0804257	0.0666136	0.11655	0.109033	0.801315	0.668928	0.0348239	0.0458277	0.149716	0.217638	0.000614926	0.000121254	-0.0964352	-0.102277	0.218993	0.227811	-0.0156309	-0.0158223	0.275655	0.464355	-2.21514	-2.07699	-1.45071	-1.23015
Q14847_NP.1	LASP1_HUMAN	339	339	336	0.959482	8.37909e-186	0.457899	0.52347	0.126626	0.197863	0.080686	0.05057	0.30871	0.353651	0.0821984	0.0958099	0.92789	0.898264	0.078727	0.0871248	0.0036629	0.00316057	-0.174415	-0.147543	0.220059	0.247452	0.0100569	0.00919954	-1.89961	-1.82731	-0.0952431	-0.1351	-1.76793	-1.72703
Q12913_NP.2	PTPRJ_HUMAN	345	345	345	0.865036	8.95037e-105	0.035673	0.087298	0.206399	0.0658428	0.0807257	0.370768	0.199591	0.364791	0.577909	0.442194	0.357758	0.935724	0.557708	0.360927	-0.010384	-0.00847541	-0.144468	-0.211416	0.220127	0.113057	-0.0128318	-0.00909547	-0.607388	-0.842273	-0.969611	0.0853024	0.593626	0.929011
Q9BXN1_NP.2	ASPN_HUMAN	345	345	345	0.965927	2.01817e-203	0.267856	0.29915	0.00275873	0.0103904	0.0808012	0.114032	0.649685	0.528896	0.285199	0.252025	0.0324532	0.0255824	0.569142	0.618392	0.00537184	0.00505881	0.338321	0.290586	0.21635	0.196735	-0.00446201	-0.00621854	1.14754	1.23638	2.22301	2.33298	-0.566721	-0.498367
P23083_NP.4	HV102_HUMAN	279	295	277	0.80929	<3.8E-308	0.255722	0.357472	0.172621	0.0366819	0.0810025	0.0121285	0.110699	0.487214	0.0118083	0.0314519	0.894714	0.468842	0.0842738	0.189409	-0.00596542	-0.00466152	0.163446	0.24233	-0.2338	-0.325511	-0.0170675	-0.00716418	2.96107	2.43901	0.14662	0.775245	1.85373	1.35899
P35858.2_NP.3	P35858-2_HUMAN	345	345	345	0.990537	6.29696e-298	3.17767e-07	7.19702e-07	0.316323	0.260723	0.0815835	0.0402462	0.000352747	0.000197271	0.65782	0.518655	0.014851	0.019037	0.788551	0.785547	-0.0232454	-0.0224384	0.103634	0.115988	-0.198639	-0.23345	-0.0326156	-0.0339036	0.437483	0.635661	2.33302	2.23815	-0.245703	-0.248525
Q08397_NP.3	LOXL1_HUMAN	338	345	338	0.963345	<3.8E-308	0.556128	0.705877	0.00126962	0.000722749	0.0820028	0.0786767	0.494063	0.63476	0.321769	0.394606	0.568826	0.736126	0.509123	0.6073	0.00290586	0.00183388	0.370979	0.383417	0.219211	0.218196	-0.00686976	-0.00469685	1.07931	0.912695	0.600975	0.349847	0.671575	0.514576
Q13790_NP.2	APOF_HUMAN	345	345	345	0.990288	<3.8E-308	0.862222	0.801383	0.0754649	0.0483772	0.0825317	0.0713374	0.00431251	0.00707084	0.0313446	0.0443532	0.334454	0.330364	0.750914	0.913613	-0.000843575	-0.00122251	-0.200744	-0.222993	-0.215873	-0.224208	-0.0283057	-0.0266864	2.32557	2.17076	1.00397	1.01227	0.31704	0.108314
P05090_NP.5	APOD_HUMAN	345	345	345	0.996045	<3.8E-308	0.496858	0.559843	1.61558e-05	1.38879e-05	0.0828587	0.11152	0.344678	0.383906	0.0981094	0.092981	0.566232	0.645083	0.330693	0.384948	0.00323382	0.00277923	-0.482207	-0.486796	-0.211082	-0.193919	-0.00912333	-0.00841882	-1.74668	-1.77679	-0.583784	-0.469464	-0.951563	-0.851123
P22692_NP.3	IBP4_HUMAN	345	345	345	0.981274	1.96871e-247	0.249835	0.268961	5.45464e-09	2.626e-08	0.0829353	0.0608155	0.0147022	0.0219939	0.0491256	0.0946745	0.766469	0.904808	0.684881	0.659792	0.00523613	0.00507095	0.630403	0.604982	0.201618	0.219879	0.0225884	0.0213702	1.98666	1.7	-0.288733	-0.11721	0.379061	0.414567
P02743_NP.5	SAMP_HUMAN	345	345	345	0.966014	<3.8E-308	0.611954	0.553952	0.00177946	0.0022255	0.0835353	0.0743005	0.286889	0.282607	0.161826	0.134469	0.295252	0.208688	0.779494	0.972738	0.00248622	0.00289932	-0.357488	-0.349598	-0.216912	-0.223621	0.0105912	0.0106802	1.52054	1.62626	1.0977	1.31824	-0.281893	-0.0343877
Q9NP55.Q9NP55.2_NP.3	BPIA1_HUMAN;Q9NP55-2_HUMAN	344	344	343	0.996408	<3.8E-308	0.270683	0.253624	0.0978402	0.102397	0.0838556	0.0864402	0.0894602	0.0709221	0.106278	0.156358	0.319607	0.311226	0.401038	0.401547	-0.00531361	-0.00550626	0.184953	0.182439	-0.213432	-0.21162	-0.0167157	-0.0177773	-1.72438	-1.51229	1.02411	1.04181	0.831638	0.830565
O95445_NP.5	APOM_HUMAN	345	345	345	0.989404	<3.8E-308	0.306981	0.290344	0.000275997	0.000186817	0.0842717	0.125976	0.250754	0.438742	0.00360687	0.0019209	0.924384	0.803066	0.127051	0.125776	-0.00481598	-0.00499102	-0.401019	-0.4127	-0.208026	-0.184514	-0.0109819	-0.00740886	-3.05605	-3.26393	-0.0956136	-0.251537	-1.47933	-1.48613
A0A8I5KU53.Q15746_NP.2	A0A8I5KU53_HUMAN;MYLK_HUMAN	345	345	345	0.884348	1.61476e-115	0.763717	0.666328	0.182892	0.358155	0.0842754	0.0128592	0.401282	0.273556	0.742954	0.57062	0.284137	0.226296	0.677162	0.406344	0.00149179	-0.00213052	0.153396	0.105286	0.219141	0.31512	-0.00845053	-0.0109788	0.360477	0.620733	-1.1376	-1.27971	0.42454	0.84327
Q9H939_NP.2	PPIP2_HUMAN	338	340	336	0.950368	<3.8E-308	0.591525	0.677216	0.0693963	0.0323192	0.0848197	0.102347	0.438681	0.724681	0.19488	0.131647	0.0149913	0.0482308	0.20811	0.164544	-0.00263263	-0.00203725	-0.206287	-0.24284	0.21635	0.204556	0.00761475	0.00345396	-1.39447	-1.61883	-2.53882	-2.05366	-1.25661	-1.38472
P62826_NP.2	RAN_HUMAN	345	345	345	0.888628	<3.8E-308	0.303077	0.102528	0.00106982	0.000712626	0.0848256	0.170684	0.512624	0.253545	0.105445	0.17906	0.35553	0.596442	0.255547	0.541605	-0.00501973	-0.00799638	-0.372264	-0.386747	0.214697	0.171153	0.00646868	0.0113282	-1.7499	-1.45663	0.962905	0.55362	-1.13883	-0.613165
Q9H6S0_NP.1	YTDC2_HUMAN	311	322	309	0.625065	<3.8E-308	0.184045	0.721462	0.167929	0.236	0.0848528	0.226092	0.185403	0.493284	0.355515	0.806169	0.45719	0.368673	0.410227	0.628831	0.00715598	-0.00191964	0.170443	0.146558	-0.231206	-0.162362	0.0139433	0.00721222	1.06463	0.282809	-0.823362	-0.996686	0.875455	0.514161
Q9BU40.4_NP.4	Q9BU40-4_HUMAN	340	335	335	0.871596	<3.8E-308	0.120051	0.148915	0.469088	0.109635	0.0850074	0.0349567	0.0456172	0.0113036	0.541334	0.086207	0.0204049	0.051513	0.211202	0.0971346	0.00772316	0.00714276	0.0830061	0.183044	-0.218534	-0.266901	-0.0200886	-0.0254118	0.660936	1.85346	2.44427	2.04254	-1.25799	-1.66457
A0A3B3ISX9_NP.3	A0A3B3ISX9_HUMAN	345	345	345	0.829412	<3.8E-308	0.727539	0.903843	0.681994	0.899634	0.0850586	0.195387	0.0709842	0.0940644	0.66669	0.508418	0.19248	0.171086	0.622231	0.569189	0.00172065	0.000598712	0.0469053	0.0144878	-0.217526	-0.163983	-0.018125	-0.0168618	0.47115	0.726135	1.37807	1.45263	-0.499982	0.579768
P02647_NP.3	APOA1_HUMAN	345	345	345	0.970259	<3.8E-308	0.442887	0.276136	0.00129478	0.00368448	0.0851032	0.0641846	0.824598	0.952193	0.00657695	0.00879865	0.0513046	0.0761976	0.760858	0.961105	0.00366983	0.00523529	0.359232	0.325324	-0.210548	-0.227476	-0.00214866	-0.000583931	2.89331	2.80126	1.99807	1.82557	-0.298962	0.0481247
Q13561.Q13561.2.Q13561.3_NP.2	DCTN2_HUMAN;Q13561-2_HUMAN;Q13561-3_HUMAN	283	298	277	0.967315	<3.8E-308	0.633863	0.541911	0.797537	0.74245	0.0852367	0.0332736	0.843417	0.737477	0.852349	0.931033	0.0136463	0.0430734	0.892243	0.958102	-0.00256107	-0.00327451	0.0319286	0.0408318	0.236003	0.291842	-0.00217981	-0.00369312	-0.229883	-0.10671	-2.80793	-2.29493	-0.145561	-0.0563539
A0A0C4DH36_NP.4	HV338_HUMAN	327	329	319	0.91551	<3.8E-308	0.424653	0.108571	0.00304063	0.00337379	0.0857091	0.0976965	0.884942	0.625274	0.127268	0.0392617	0.437258	0.408925	0.937025	0.357346	-0.00393512	-0.00795628	0.339914	0.337651	-0.215673	-0.208724	0.00153011	-0.00518774	1.64487	2.23674	0.825615	0.881552	0.0822017	-0.962478
P01023_NP.2	A2MG_HUMAN	345	345	345	0.87146	<3.8E-308	0.787959	0.856703	0.0492196	0.100674	0.0857257	0.488305	0.0574457	0.199542	0.0169788	0.023805	0.366239	0.348991	0.788712	0.909052	-0.00132422	-0.000894505	0.225067	0.18886	0.216398	0.0876489	-0.0190186	-0.0129023	2.61413	2.48935	-0.951858	-0.992771	-0.271086	-0.116266
Q96HF1_NP.3	SFRP2_HUMAN	345	345	345	0.970419	8.73861e-214	2.20464e-06	3.0675e-06	0.053427	0.104933	0.0857858	0.0997917	0.932753	0.885579	0.445814	0.926944	0.484911	0.412305	0.354806	0.498023	0.0232518	0.0229437	0.21685	0.182161	-0.212281	-0.203627	0.000826558	-0.00141169	-0.816059	-0.0982461	0.721738	0.848588	-0.918924	-0.673733
Q01518_NP.1	CAP1_HUMAN	345	345	345	0.991865	<3.8E-308	0.355229	0.347372	0.0171141	0.0107385	0.0858032	0.0956437	0.602883	0.591484	0.0232784	0.0289513	0.378161	0.326783	0.221671	0.256257	-0.0044832	-0.00455279	-0.268954	-0.287684	0.212964	0.206348	-0.00511388	-0.00527053	-2.44472	-2.35063	-0.913885	-1.01608	-1.21822	-1.13046
Q8N392_NP.2	RHG18_HUMAN	340	340	339	0.989544	<3.8E-308	0.251125	0.323079	0.0158845	0.0332961	0.0859322	0.146827	0.311967	0.283917	0.0317346	0.0208814	0.378536	0.305425	0.165168	0.076708	-0.00560301	-0.0048477	-0.272438	-0.241446	0.215191	0.182612	0.00998341	0.0106352	-2.31454	-2.50357	-0.91785	-1.07388	-1.38785	-1.78068
Q08431_NP.1	MFGM_HUMAN	342	343	341	0.982232	2.11152e-248	0.14869	0.227036	0.743784	0.647953	0.086036	0.0982467	0.972957	0.963492	0.169124	0.32239	0.271348	0.324798	0.785718	0.77116	0.0071128	0.00592717	-0.0372808	-0.0519123	0.216207	0.207511	-0.000339082	-0.000456314	-1.50126	-1.07608	1.16138	1.03597	-0.275191	-0.293429
Q96IY4_NP.5	CBPB2_HUMAN	345	345	345	0.989466	5.60734e-290	0.526184	0.594869	0.735861	0.710459	0.086213	0.128917	0.349378	0.296346	0.153904	0.162588	0.11588	0.0589454	0.761818	0.835434	0.00313563	0.0026286	0.0386724	0.0425277	-0.217043	-0.191845	-0.00939106	-0.0104738	1.56426	1.53071	1.66596	2.00123	0.308002	0.210936
P37840.2_NP.2	P37840-2_HUMAN	345	345	345	0.984208	<3.8E-308	0.00636594	0.0204607	0.437873	0.489178	0.0865938	0.0987493	0.925287	0.981402	0.48829	0.498553	0.52946	0.492324	0.706753	0.762782	-0.0135555	-0.0115332	-0.0888868	-0.079477	0.21658	0.20926	0.000939614	0.000234282	-0.758718	-0.743162	-0.664649	-0.727981	-0.381974	-0.307369
A0A0B4J1X5_NP.3	HV374_HUMAN	344	344	343	0.996405	<3.8E-308	0.957486	0.969392	0.524467	0.583703	0.0865948	0.0768176	0.191797	0.2077	0.857793	0.911646	0.448855	0.436496	0.394989	0.447084	-0.000263947	-0.000189737	0.0734017	0.0631088	-0.217045	-0.223854	-0.0131308	-0.0126568	0.19653	0.121543	0.802348	0.823323	-0.865475	-0.77248
P24592_NP.4	IBP6_HUMAN	345	344	344	0.959687	<3.8E-308	0.0435065	0.0547318	2.17611e-05	1.68328e-05	0.0867453	0.0950955	0.82931	0.921029	0.510735	0.390942	0.0754904	0.0939987	0.540662	0.405825	0.00957864	0.00917001	-0.471829	-0.481413	-0.207605	-0.203574	0.00207479	0.000960151	0.689268	0.905034	-1.8039	-1.70996	-0.595032	-0.81381
A0A087WUI4.A0A087X1U0.A0A140VJT7.J3QTS8.Q15661.Q15661.2_NP.2	A0A087WUI4_HUMAN;A0A087X1U0_HUMAN;A0A140VJT7_HUMAN;J3QTS8_HUMAN;Q15661-2_HUMAN;TRYB1_HUMAN	318	335	313	0.958725	<3.8E-308	0.872385	0.816498	0.401226	0.115653	0.0869968	0.0738968	0.944892	0.837757	0.0287818	0.0414327	0.536058	0.906419	0.855511	0.954888	-0.000835289	-0.00121645	0.099872	0.188966	-0.226069	-0.238037	0.000715026	0.00213527	2.49247	2.34211	0.686285	-0.131392	0.196176	-0.0614356
P33908_NP.4	MA1A1_HUMAN	345	345	345	0.866265	2.08471e-105	0.460847	0.63164	0.800716	0.800445	0.0871195	0.280596	0.00758625	0.00412039	0.52147	0.254958	0.522754	0.580178	0.216025	0.434603	0.00362186	0.00235226	0.0287242	-0.0287426	-0.214831	-0.135213	0.0267217	0.0287138	0.697307	1.23812	0.671183	0.580406	-1.24932	-0.787883
P01116.2_NP.5	P01116-2_HUMAN	341	341	338	0.981467	3.60028e-243	0.0262543	0.0270233	0.000320065	0.000233921	0.0871537	0.0618685	0.231638	0.313991	0.0104275	0.0108291	0.216733	0.258708	0.0989243	0.175276	-0.0106389	-0.0105482	-0.401174	-0.408946	0.207927	0.226279	0.0116116	0.0097375	-2.69849	-2.67524	-1.25342	-1.14189	-1.61504	-1.32119
P16519.P16519.2.P16519.3_NP.2	NEC2_HUMAN;P16519-2_HUMAN;P16519-3_HUMAN	304	293	289	0.891133	<3.8E-308	0.0374435	0.0235836	0.0137615	0.000306714	0.0872226	0.00971275	0.396585	0.839759	0.540034	0.74768	0.946976	0.480242	0.871446	0.386021	-0.0109386	-0.0120047	0.303247	0.450719	0.22835	0.349223	0.00886328	0.00212983	-0.695555	-0.368021	-0.0729758	-0.781191	-0.179081	-0.967663
O60462_NP.5	NRP2_HUMAN	345	345	345	0.82718	7.22049e-88	0.450451	0.424967	0.100856	0.0690775	0.0872297	0.284561	0.106551	0.0137672	0.000803038	0.00697733	0.000171333	0.000897593	0.887662	0.827558	0.00358589	0.00383849	0.180987	0.203126	-0.20777	-0.131457	-0.0155744	-0.0241298	3.55568	2.88923	3.85739	3.44324	0.137857	-0.215236
P14324.P14324.2_NP.2	FPPS_HUMAN;P14324-2_HUMAN	345	345	345	0.988839	1.06722e-285	0.393854	0.389882	1.8963e-05	2.76842e-05	0.0873948	0.0899984	0.428362	0.554488	0.604103	0.780824	0.513052	0.592165	0.466284	0.484607	0.00406928	0.00411426	-0.479334	-0.47077	0.208549	0.207384	0.00766435	0.0057334	0.547916	0.294747	-0.66743	-0.547987	0.714279	0.686991
P02763_NP.1	A1AG1_HUMAN	345	345	345	0.991358	1.18387e-304	0.282569	0.267668	0.758623	0.789231	0.0874199	0.0897176	0.803591	0.696951	0.658029	0.63474	0.188075	0.219859	0.140814	0.16737	-0.00533237	-0.00550357	0.0353163	0.0307363	0.216758	0.215302	0.00250063	0.00391794	0.486162	0.522054	-1.39747	-1.303	-1.50272	-1.40922
O60844_NP.4	ZG16_HUMAN	344	345	344	0.971523	5.96539e-216	1.5039e-06	2.87313e-07	0.153486	0.205606	0.0879352	0.0557667	0.382424	0.25549	0.897284	0.698564	9.80995e-05	2.36242e-05	0.00646594	0.01267	0.0221558	0.0231603	0.149677	0.12972	0.1972	0.216234	-0.00803141	-0.010226	0.129162	-0.378832	-3.80548	-4.04591	2.54133	2.27235
O60240_NP.2	PLIN1_HUMAN	333	330	326	0.88363	8.22698e-109	0.34819	0.295619	0.000142135	0.00295296	0.0880645	0.0462965	0.00367417	0.000157506	0.380725	0.930478	0.738737	0.50322	0.577195	0.416585	0.00452227	0.00507442	0.429928	0.336537	-0.211232	-0.248536	0.0286063	0.0376221	0.945332	-0.0946242	0.347458	0.701979	-0.548228	-0.804126
Q05682.5_NP.2	Q05682-5_HUMAN	336	340	335	0.917931	<3.8E-308	0.696243	0.572824	0.479196	0.159046	0.0881861	0.0132533	0.958207	0.925859	0.282773	0.202348	0.217621	0.200671	0.113004	0.400467	-0.00192939	-0.00270601	-0.0815003	-0.157659	0.216876	0.306632	-0.000530321	-0.000914279	-1.18265	-1.36332	-1.31313	-1.32335	-1.62637	-0.836531
P48426.P48426.2_NP.3	P48426-2_HUMAN;PI42A_HUMAN	345	344	344	0.963284	<3.8E-308	0.833532	0.787037	0.107473	0.014679	0.0881955	0.0825011	0.646128	0.711061	0.0136574	0.0144291	0.0456258	0.0845486	0.157478	0.193512	-0.00101509	-0.00130851	-0.180463	-0.275037	0.210499	0.214991	0.0044768	0.00362175	-2.63966	-2.62569	-2.0692	-1.78926	-1.40003	-1.2911
P27797_NP.2	CALR_HUMAN	345	345	345	0.721266	<3.8E-308	0.267362	0.0893206	0.206991	0.693735	0.0883881	0.18798	0.946901	0.884605	0.0807683	0.0752248	0.515145	0.949853	0.56116	0.636183	0.00544838	0.00835411	0.143712	-0.0447895	0.213898	0.165088	0.000662799	0.00144408	1.9025	1.938	0.683294	0.0659902	0.586114	-0.476957
P78371_NP.1	TCPB_HUMAN	343	344	343	0.926988	<3.8E-308	0.567837	0.220387	0.462632	0.267798	0.0884683	0.13871	0.911376	0.573177	0.0401492	0.0323755	0.27931	0.434115	0.585039	0.70783	-0.00281996	-0.00603435	-0.0842129	-0.12668	0.21562	0.186664	0.00111768	0.00563921	-2.26767	-2.35695	-1.14984	-0.828119	-0.553901	-0.378822
P06241.2_NP.5	P06241-2_HUMAN	305	312	293	0.802749	<3.8E-308	0.507248	0.319155	0.337523	0.036062	0.0887021	0.156714	0.604838	0.710971	0.0041204	0.0455924	0.140857	0.164055	0.192991	0.819832	-0.00344442	-0.00504659	-0.114917	-0.245598	0.224578	0.181989	0.00531522	0.00370997	-3.25623	-2.20375	-1.61913	-1.49119	-1.3758	-0.23431
P08493.2_NP.5	P08493-2_HUMAN	345	345	345	0.987759	7.39477e-279	0.0528676	0.057502	0.188793	0.248999	0.088812	0.109791	0.414517	0.557661	0.0983793	0.177794	0.162442	0.280387	0.222398	0.250977	0.00960675	0.00945125	0.150921	0.132724	-0.215383	-0.202924	0.00819193	0.00590162	-1.81514	-1.48316	-1.48038	-1.14653	-1.24192	-1.1716
P04004_NP.5	VTNC_HUMAN	345	345	345	0.97591	<3.8E-308	0.66327	0.58129	0.128141	0.199183	0.0888858	0.076929	0.208308	0.320718	0.841897	0.922275	0.94979	0.893607	0.755201	0.946509	-0.00215426	-0.00273587	0.174759	0.147772	0.215276	0.224424	0.0126373	0.00999417	0.218569	0.107182	-0.0666193	0.141853	-0.316933	-0.0683679
P00325_NP.2	ADH1B_HUMAN	341	340	339	0.957481	<3.8E-308	0.173647	0.111148	0.853998	0.606791	0.0890834	0.0560531	0.000152576	9.38078e-06	0.0516086	0.0121807	0.571382	0.647617	0.451259	0.398767	-0.00661852	-0.00762971	0.0207593	-0.0571424	0.211806	0.234349	0.0378324	0.0437376	-2.10712	-2.67564	0.585405	0.465148	0.750755	0.827628
P15170.2.P15170.3_NP.1	P15170-2_HUMAN;P15170-3_HUMAN	321	322	313	0.908957	3.33372e-120	0.249019	0.150598	0.0274256	0.0160131	0.0891909	0.0889757	0.87369	0.510262	0.354762	0.271598	0.250603	0.476079	0.640496	0.220321	-0.00598961	-0.00722345	-0.264596	-0.279528	0.223015	0.215703	-0.00165642	-0.00663331	-1.0339	-1.18757	-1.24427	-0.74548	-0.486334	-1.23502
P29622_NP.3	KAIN_HUMAN	345	345	345	0.623667	1.40572e-38	0.637664	0.812347	0.0590919	0.0532532	0.0894133	0.135139	0.00380791	0.19734	0.0964916	0.460853	0.00800944	0.0260888	0.575637	0.476377	0.00227751	0.00116654	-0.21209	-0.220745	-0.210053	-0.187692	-0.0285488	-0.0128612	1.78363	0.802901	2.75616	2.34651	-0.55621	-0.719219
A0A024R571.Q9H4M9_NP.5	A0A024R571_HUMAN;EHD1_HUMAN	345	345	345	0.967425	1.02776e-206	0.248186	0.200427	0.00364939	0.00264484	0.0895254	0.0503474	0.182377	0.416864	0.0683773	0.066261	0.953482	0.786418	0.96649	0.660144	-0.0056559	-0.00626282	-0.331767	-0.342727	0.212498	0.244724	0.0132486	0.00804738	-1.98005	-1.99246	-0.0610402	0.283119	-0.042235	0.441448
P60174.P60174.3_NP.1	P60174-3_HUMAN;TPIS_HUMAN	341	343	340	0.596579	3.72944e-34	0.0231347	0.0676975	0.176604	0.346898	0.0895503	0.667356	0.190738	0.870992	0.87985	0.873893	0.652	0.936742	0.543231	0.355096	-0.0112662	-0.00910942	0.154407	0.108107	0.215116	0.054699	-0.0131564	-0.00164154	-0.167045	-0.176542	0.475497	0.0842125	0.613277	0.939309
A0A0A0MT01_NP.2	A0A0A0MT01_HUMAN	331	345	331	0.964676	<3.8E-308	0.482658	0.407352	0.955275	0.876599	0.0895524	0.0269419	0.339656	0.384592	0.961301	0.926887	0.0750561	0.0458072	0.69206	0.681394	0.00355675	0.00412366	-0.00660215	-0.0179542	-0.220256	-0.282346	0.00974234	0.0087122	0.0540531	-0.100405	1.93026	2.12841	-0.414437	-0.421965
A0A7P0Z4C3.A0A804CDA6.E7EX90.Q14203.Q14203.3.Q14203.4.Q14203.6_NP.5	A0A7P0Z4C3_HUMAN;A0A804CDA6_HUMAN;DCTN1_HUMAN;E7EX90_HUMAN;Q14203-3_HUMAN;Q14203-4_HUMAN;Q14203-6_HUMAN	322	327	317	0.762579	<3.8E-308	0.579354	0.437941	0.42939	0.364468	0.0895839	0.384529	0.942131	0.750843	0.951071	0.898339	0.186376	0.682964	0.222157	0.542328	-0.00285832	-0.0039704	-0.0935698	-0.106588	0.223938	0.113648	0.00075266	0.00326767	-0.0687857	-0.142138	-1.4295	0.437944	1.31468	0.650602
P00367_NP.1	DHE3_HUMAN	312	316	307	0.944396	<3.8E-308	0.0295097	0.121487	0.18828	0.115507	0.0898922	0.243156	0.10431	0.166198	0.321535	0.285006	0.266836	0.693338	0.487928	0.335932	-0.011283	-0.00789804	-0.157261	-0.185575	0.222381	0.150678	0.0174587	0.0146615	-1.12612	-1.19748	-1.2358	-0.432257	-0.775147	-1.0605
P19827_NP.1	ITIH1_HUMAN	345	345	345	0.987309	<3.8E-308	0.124214	0.0582919	0.998469	0.652577	0.0899169	0.114159	0.976352	0.907505	0.124326	0.086407	0.0614368	0.0373136	0.346082	0.409849	-0.00750804	-0.00922592	0.000216771	-0.050714	-0.211467	-0.1963	-0.000293051	0.00114494	1.66247	1.84958	1.95507	2.17095	-0.944419	-0.82328
Q86TY3_NP.2	ARMD4_HUMAN	340	341	340	0.774724	<3.8E-308	0.470215	0.549487	0.0013191	0.00228031	0.0902335	0.249605	0.0021473	0.0333855	0.102084	0.7361	0.0215753	0.153815	0.803422	0.96092	-0.00339894	-0.00290126	0.354152	0.34625	-0.204792	-0.143175	-0.0296276	-0.0210747	-1.70824	0.362011	2.32574	1.48318	0.24053	0.0487641
E9PK25_NP.1	E9PK25_HUMAN	345	345	345	0.982652	4.49455e-253	0.0566899	0.0795228	0.00706255	0.00391032	0.090299	0.102915	0.881969	0.988896	0.13823	0.0827194	0.503766	0.422912	0.21481	0.340103	-0.0092998	-0.00854062	-0.30553	-0.327014	0.210851	0.202682	-0.00146534	0.000137152	-1.6006	-1.8718	-0.696077	-0.833222	-1.2418	-0.953136
P61586_NP.1	RHOA_HUMAN	345	345	345	0.981462	3.53884e-248	0.124169	0.0594186	0.1073	0.0878507	0.0904733	0.0760929	0.35685	0.503625	0.322835	0.204337	0.713656	0.744383	0.312384	0.194389	-0.00758194	-0.0092709	-0.184106	-0.194474	0.213153	0.222588	-0.00920345	-0.00665454	-1.07874	-1.38065	-0.386336	-0.342045	-1.02254	-1.30946
O14656_NP.2	TOR1A_HUMAN	313	310	302	0.954781	<3.8E-308	0.00701387	0.0256173	0.742914	0.701848	0.0909167	0.0935033	0.582337	0.320933	0.396203	0.494925	0.122024	0.0350643	0.53339	0.46611	0.0141208	0.0116738	-0.0396748	-0.0463367	-0.22186	-0.220229	-0.00577833	-0.0104406	0.963804	0.775616	1.70644	2.33133	0.675619	0.791159
P11166_NP.2	GTR1_HUMAN	345	345	345	0.98668	1.32933e-272	0.295698	0.27033	7.16187e-06	7.27783e-06	0.0910928	0.15907	0.091813	0.0854867	0.38027	0.481708	0.0572564	0.043722	0.858948	0.909927	0.00498814	0.00526297	-0.503413	-0.503435	-0.205983	-0.171703	-0.0163292	-0.0166718	-0.926786	-0.743625	1.94322	2.06356	0.174036	-0.11088
O15117.3_NP.3	O15117-3_HUMAN	338	338	335	0.981017	<3.8E-308	0.925785	0.778044	0.219028	0.292524	0.0911202	0.0943537	0.890268	0.804335	0.0100704	0.0186332	0.313878	0.162993	0.0760591	0.272036	-0.000456641	-0.00138883	-0.141052	-0.121368	0.211404	0.210368	0.00136536	-0.00246419	-2.78681	-2.55862	-1.0518	-1.46537	-1.77272	-1.10148
Q13576_NP.4	IQGA2_HUMAN	345	345	345	0.954609	<3.8E-308	0.366939	0.230199	0.152785	0.192927	0.091754	0.106218	0.824592	0.88417	0.0562447	0.185352	0.283079	0.265921	0.655108	0.979265	-0.00444318	-0.00593564	-0.163352	-0.149316	0.212267	0.204146	0.00221219	-0.00145994	-2.08683	-1.45157	-1.13078	-1.17678	-0.451758	-0.0263888
Q7Z5L0_NP.2	VMO1_HUMAN	337	337	336	0.781344	<3.8E-308	0.00568894	0.00591539	0.00567348	0.0892842	0.0917976	0.0381831	0.310673	0.617059	0.148346	0.380023	0.734924	0.725105	0.15632	0.157167	0.0134295	0.0133043	0.312188	0.190183	0.208781	0.255773	-0.0101119	-0.00496099	1.56544	0.945356	0.350991	0.362827	1.40405	1.39462
O60844_NP.1	ZG16_HUMAN	325	332	321	0.76582	3.94323e-63	0.0435241	0.0582372	0.773587	0.406655	0.0918866	0.519757	0.137493	0.0635254	0.255274	0.169202	0.479976	0.0961946	0.691573	0.139351	0.0100634	0.0094792	-0.0329838	-0.0956008	0.210762	0.0806879	-0.0148773	-0.0186866	1.26168	1.53209	-0.755512	-1.79044	0.413626	1.55046
P24821_NP.4	TENA_HUMAN	307	307	290	0.953823	<3.8E-308	0.711356	0.986935	0.61971	0.941379	0.0920197	0.065716	0.0208308	0.0153325	0.0128684	0.0289567	0.237562	0.222577	0.697721	0.883342	-0.00180546	-8.09138e-05	0.0568597	0.00853215	-0.216226	-0.239342	-0.0240366	-0.0255528	2.74126	2.4349	1.2477	1.30518	0.401179	0.153496
Q86UX7.Q86UX7.2_NP.4	Q86UX7-2_HUMAN;URP2_HUMAN	345	345	345	0.986155	<3.8E-308	0.117526	0.110116	0.0144328	0.00373573	0.0923194	0.129034	0.688861	0.8601	0.268398	0.361181	0.736303	0.563011	0.56715	0.647351	-0.00769657	-0.0078365	-0.279545	-0.331099	0.211315	0.189992	-0.00398573	-0.00174976	-1.20429	-0.990748	-0.353499	-0.605679	-0.57723	-0.460201
Q15366.3.Q15366.4.Q15366.6.Q15366.7_NP.2	Q15366-3_HUMAN;Q15366-4_HUMAN;Q15366-6_HUMAN;Q15366-7_HUMAN	314	322	303	0.948895	<3.8E-308	0.208304	0.315434	0.209235	0.592835	0.0923734	0.0329459	0.868078	0.735741	0.587533	0.508035	0.32763	0.123421	0.808615	0.963404	-0.00658552	-0.00519428	-0.149635	-0.0629572	0.219566	0.275599	0.00170962	-0.00343606	-0.619021	-0.747218	-1.05447	-1.64334	0.24948	0.04674
A0A1B0GTC6_NP.3	CC085_HUMAN	297	295	288	0.993798	7.29502e-275	0.0494253	0.0423254	0.948826	0.874613	0.092528	0.091058	0.479888	0.597507	0.256666	0.264207	0.468122	0.570793	0.425721	0.383189	-0.0104278	-0.0106183	0.00791212	0.0191667	0.233387	0.230991	-0.00756315	-0.0055678	1.30934	1.26973	0.830914	0.639518	0.839749	0.90588
P61204.P84077_NP.5	ARF1_HUMAN;ARF3_HUMAN	344	345	344	0.939291	6.1006e-161	0.498169	0.250401	0.059374	0.106397	0.0926617	0.0415647	0.6907	0.673653	0.161505	0.337242	0.724071	0.723655	0.761017	0.659524	-0.00335232	-0.00570081	-0.216901	-0.185905	0.212449	0.258126	0.00398859	0.00422814	-1.53505	-1.053	-0.373202	-0.374373	0.309792	0.449486
P20718_NP.1	GRAH_HUMAN	344	344	344	0.989162	<3.8E-308	0.231106	0.268735	0.117983	0.23189	0.092819	0.0898033	0.288797	0.436709	0.0468762	0.0611607	0.158164	0.146317	0.273985	0.414852	-0.00581826	-0.00539728	0.176165	0.135234	-0.20895	-0.211879	-0.010465	-0.00770517	2.14252	2.02702	1.46886	1.51899	-1.09206	-0.817389
P35625_NP.2	TIMP3_HUMAN	345	345	345	0.835238	4.22714e-91	0.791132	0.581999	0.359444	0.825992	0.0929714	0.0272368	0.345664	0.447212	0.731998	0.275175	0.385024	0.123826	0.962611	0.786038	0.00131151	0.00270047	-0.105248	-0.0249933	0.212763	0.27742	-0.00947571	-0.00756285	0.375645	-1.18649	-0.920404	-1.61697	0.0476928	-0.27357
P20908_NP.3	CO5A1_HUMAN	313	315	309	0.98674	<3.8E-308	0.957822	0.792799	0.828779	0.671813	0.0931711	0.099716	0.881	0.779002	0.970499	0.77847	0.213216	0.2533	0.0102221	0.017714	-0.000268612	-0.0013125	-0.0259148	-0.049946	0.219164	0.211384	0.00156086	0.00287842	0.0423263	-0.31675	1.3631	1.23036	2.77377	2.51765
P43487.2_NP.2	P43487-2_HUMAN	327	320	315	0.941203	<3.8E-308	0.705422	0.96291	0.251437	0.244935	0.0931804	0.0964841	0.440574	0.385198	0.0605557	0.182784	0.303032	0.242623	0.816776	0.969765	-0.00192144	-0.000234833	-0.135175	-0.136175	0.217647	0.214094	0.0080496	0.00900672	-2.09367	-1.47464	-1.106	-1.24703	-0.242903	0.0394816
P07360_NP.4	CO8G_HUMAN	345	345	345	0.970376	<3.8E-308	0.671858	0.587895	0.488835	0.649854	0.093216	0.185145	0.499068	0.502004	0.70337	0.497969	0.159444	0.12864	0.948312	0.782431	-0.00210852	-0.00270079	0.079875	0.0524396	0.213685	0.168744	-0.00682444	-0.00678595	0.419796	0.748208	1.49967	1.62197	0.0662897	0.282743
Q9HCU0_NP.2	CD248_HUMAN	345	345	345	0.935257	<3.8E-308	0.00213257	0.000160883	0.12625	0.0609695	0.0932732	0.0288264	0.0904227	0.261612	0.0315616	0.118447	0.000240172	0.000823998	0.981941	0.816724	0.0147694	0.0181788	0.169543	0.207547	-0.204998	-0.266866	-0.0164316	-0.0108607	2.28186	1.65133	3.78845	3.43775	-0.0222089	-0.226977
Q9UJU6_NP.5	DBNL_HUMAN	344	344	343	0.906681	<3.8E-308	0.00222975	0.00530018	0.000130677	1.24847e-05	0.0938922	0.0969088	0.52932	0.429047	0.730266	0.625439	0.755601	0.680362	0.873215	0.835977	-0.0148522	-0.0134319	-0.433036	-0.49278	0.207107	0.203784	0.00615453	0.00768446	-0.368921	-0.518734	-0.321057	-0.421976	0.158692	0.204453
O00468.6_NP.2	O00468-6_HUMAN	345	345	345	0.961534	<3.8E-308	0.0176458	0.00706561	0.00695091	0.00467045	0.094123	0.172905	0.033162	0.010691	0.916734	0.760722	0.000707872	0.00194087	0.124175	0.206108	0.0110739	0.0125634	0.29232	0.305983	0.198972	0.161589	0.0201415	0.0241289	-0.107613	-0.312916	3.39442	3.09647	1.47059	1.20647
Q9NRW1_NP.1	RAB6B_HUMAN	335	321	314	0.326447	3.87311e-09	0.467665	0.60989	0.126829	0.0108921	0.0944515	0.361093	0.938025	0.174691	0.148443	0.046082	0.468035	0.173648	0.551677	0.165825	-0.00386537	0.00266628	-0.182749	-0.300334	0.22685	-0.121469	-0.000845622	0.0145191	-1.64653	-2.2355	-0.803345	-1.48082	0.631385	-1.44539
P10646_NP.3	TFPI1_HUMAN	345	345	345	0.986246	3.12319e-270	0.000274375	0.000266289	0.217357	0.172617	0.0947195	0.110887	0.0107278	0.00442078	0.139772	0.11503	0.264695	0.310722	0.270378	0.194707	0.0172384	0.0172392	-0.134292	-0.148197	0.200502	0.19085	0.0243911	0.0271864	-1.53688	-1.6372	-1.12005	-1.01566	-1.06337	-1.24891
P63241.P63241.2_NP.5	IF5A1_HUMAN;P63241-2_HUMAN	345	345	345	0.964046	<3.8E-308	0.0127799	0.0477087	0.0183106	0.0266053	0.0949219	0.199092	0.213596	0.268643	0.156118	0.0810688	0.185982	0.161399	0.613233	0.617087	-0.0122118	-0.00972046	-0.26808	-0.252495	0.208521	0.160637	0.0123273	0.0109907	-1.5359	-1.89575	-1.3826	-1.46811	-0.507116	-0.502958
A0A8C8KD64.P19021.P19021.3.P19021.4.P19021.5.P19021.6_NP.3	A0A8C8KD64_HUMAN;AMD_HUMAN;P19021-3_HUMAN;P19021-4_HUMAN;P19021-5_HUMAN;P19021-6_HUMAN	339	340	337	0.747411	<3.8E-308	0.293471	0.468966	0.0641762	0.0495977	0.0950405	0.245448	0.0722584	0.156974	0.348475	0.0799981	0.160643	0.126178	0.030194	0.0429745	0.00514448	-0.00350687	0.213127	0.22374	-0.209868	-0.144301	-0.0179176	-0.0139447	1.02007	1.88762	1.47946	1.59605	-2.19663	-2.02833
P21291_NP.3	CSRP1_HUMAN	339	340	335	0.909135	<3.8E-308	0.319649	0.609731	0.53497	0.315438	0.0955577	0.170024	0.935312	0.877752	0.558424	0.431142	0.0176757	0.00641763	0.0324728	0.00810431	-0.00484708	-0.00245264	-0.0698408	-0.111593	0.207357	0.168374	-0.000794988	0.00148715	-0.625869	-0.831243	-2.47452	-2.8101	-2.13175	-2.60998
P01876_NP.4	IGHA1_HUMAN	345	345	345	0.992072	<3.8E-308	0.0160428	0.0300845	0.0200037	0.0304534	0.0957634	0.0670276	0.681623	0.774487	0.302634	0.302231	0.606342	0.553844	0.0131102	0.0127702	0.0116281	0.0104816	0.260306	0.2424	0.204847	0.225669	-0.00400064	-0.00279805	-1.09867	-1.10126	0.529972	0.609829	2.46204	2.47517
F5H4Z8.P49746_NP.5	F5H4Z8_HUMAN;TSP3_HUMAN	345	345	345	0.98842	5.748e-283	0.00704874	0.0103836	0.539699	0.621041	0.0959427	0.0640772	0.466244	0.450028	0.207805	0.186206	0.482298	0.737119	0.0529471	0.0650019	0.0131071	0.0124615	0.0687912	0.0554567	0.206006	0.229262	0.00715116	0.00741504	-1.35141	-1.41857	-0.727222	-0.347376	-1.9292	-1.83916
Q9HB71_NP.3	CYBP_HUMAN	341	340	337	0.975701	<3.8E-308	0.632859	0.507279	0.122912	0.114645	0.0961696	0.0843475	0.343665	0.470359	0.0448828	0.0826895	0.018401	0.0457242	0.06754	0.138259	-0.00230299	-0.0032476	-0.172534	-0.179246	0.204573	0.215614	0.00922659	0.0071427	-2.13365	-1.87361	-2.43487	-2.09359	-1.78843	-1.47176
P08575.P08575.4_NP.2	P08575-4_HUMAN;PTPRC_HUMAN	345	345	345	0.492044	1.95343e-22	0.146641	0.565192	0.519459	0.197115	0.0963902	0.535283	0.609748	0.0401407	0.147842	0.0810665	0.733767	0.791939	0.904298	0.677964	-0.00721907	0.00284096	0.0741665	0.147818	0.211154	0.078163	0.00514094	0.0206166	-1.59421	-1.91248	-0.361216	-0.2786	0.122672	0.421374
P36955_NP.1	PEDF_HUMAN	345	345	345	0.960848	2.90158e-193	0.554189	0.875791	0.636946	0.688602	0.0968913	0.156013	0.723469	0.60375	0.00961892	0.00159215	0.417878	0.348611	0.120691	0.165866	0.00290778	0.000765314	-0.0537736	-0.0454848	-0.208669	-0.177542	-0.00352666	-0.00515415	2.83264	3.44951	0.851856	0.982031	-1.56987	-1.39587
P00738_NP.1	HPT_HUMAN	345	345	345	0.992945	<3.8E-308	0.629719	0.635978	0.200717	0.326379	0.0972865	0.129841	0.31206	0.282666	0.728268	0.649863	0.143423	0.171121	0.331275	0.379018	0.00237803	0.00233879	0.146434	0.112463	0.209137	0.191321	0.0101173	0.0107723	0.379533	0.496808	-1.54555	-1.44795	-0.98511	-0.893454
Q8IUI8_NP.5	CRLF3_HUMAN	336	338	334	0.976122	<3.8E-308	0.288315	0.221847	0.0174448	0.00397274	0.0973131	0.116431	0.492571	0.508271	0.549889	0.422265	0.230431	0.190674	0.505294	0.731843	-0.00518627	-0.0059122	-0.272454	-0.327672	0.207702	0.19477	0.00683863	0.00653022	-0.654536	-0.870382	-1.25971	-1.36189	-0.674282	-0.343484
P12111.4_NP.4	P12111-4_HUMAN	345	345	345	0.642384	<3.8E-308	0.815189	0.459964	0.465962	0.0803018	0.0974045	0.0433401	0.717263	0.704799	0.873218	0.360159	0.747069	0.605962	0.27047	0.152874	0.00116165	0.00364751	0.0840137	-0.200482	-0.210679	-0.255225	-0.00364972	-0.00379123	0.175651	1.00071	0.34278	-0.544441	1.12623	1.45141
P05198_NP.1	IF2A_HUMAN	321	316	306	0.791069	<3.8E-308	0.917504	0.469368	0.322638	0.021148	0.0974231	0.086759	0.484001	0.126593	0.0747801	0.0644578	0.157021	0.180937	0.80663	0.873448	0.000546387	-0.00378281	-0.117878	-0.273203	0.219517	0.224768	0.00719065	0.015574	-1.99315	-2.04954	-1.53238	-1.43499	-0.253786	-0.163607
Q8NBF2_NP.5	NHLC2_HUMAN	296	295	280	0.863449	<3.8E-308	0.0627499	0.260901	0.0230677	0.020274	0.0977191	0.314861	0.954063	0.858913	0.141092	0.0326402	0.953524	0.980487	0.421316	0.706132	-0.0101097	-0.00604188	-0.28107	-0.284667	0.225493	0.135443	-0.000619213	0.00189406	-1.70076	-2.45276	0.0647604	-0.0269395	-0.907357	-0.421534
Q9ULC4.Q9ULC4.3_NP.1	MCTS1_HUMAN;Q9ULC4-3_HUMAN	327	327	324	0.964614	<3.8E-308	0.882296	0.903691	0.018853	0.00492371	0.0978718	0.154034	0.772981	0.550906	0.33077	0.238687	0.235496	0.164185	0.540406	0.578546	-0.000751246	-0.000607586	-0.273733	-0.324988	0.212903	0.18134	-0.00292711	0.00599013	-1.0863	-1.30289	-1.25654	-1.45882	-0.624518	-0.560788
P47813_NP.1	IF1AX_HUMAN	327	332	322	0.931807	<3.8E-308	0.239869	0.138352	0.0434413	0.192267	0.097968	0.0198222	0.832652	0.431878	0.170596	0.107832	0.932742	0.837032	0.361457	0.301993	-0.00597491	-0.0075913	-0.235373	-0.152745	0.209978	0.298323	0.0021298	0.00798125	-1.50776	-1.7827	0.0894878	-0.219633	-0.924358	-1.05297
P01042_NP.2	KNG1_HUMAN	345	345	345	0.949306	<3.8E-308	0.719736	0.475634	0.417663	0.620828	0.098042	0.224631	0.667861	0.662769	0.0415868	0.0457346	0.491086	0.544483	0.976591	0.962331	-0.00176932	-0.00353015	0.0926696	0.0567302	-0.208622	-0.153486	-0.00429079	-0.00437529	2.23214	2.19551	0.72631	0.641315	0.0297259	-0.0480023
P01717_NP.4	LV325_HUMAN	345	345	345	0.964788	<3.8E-308	0.164329	0.0675368	0.505089	0.618902	0.0981559	0.0534286	0.811155	0.529357	0.862109	0.818603	0.445631	0.826289	0.00184702	0.00126385	0.00682642	0.00895596	0.0757492	0.0563522	-0.207331	-0.241577	0.00237512	-0.00623509	0.188578	0.248253	-0.799864	-0.229367	3.15866	3.26236
P61626_NP.5	LYSC_HUMAN	343	345	343	0.95845	7.79291e-188	0.00335758	0.0123737	0.24961	0.10323	0.0984285	0.115936	0.608141	0.57488	0.827602	0.456841	0.42574	0.406197	0.982679	0.843941	0.0145969	0.0124097	-0.131773	-0.186422	-0.208622	-0.198153	0.00536502	0.005861	0.238042	0.812479	-0.840433	-0.875245	-0.0219641	0.198887
P31146_NP.4	COR1A_HUMAN	345	345	345	0.794673	<3.8E-308	0.863797	0.43553	0.419677	0.85006	0.0990275	0.511224	0.220867	0.617651	0.481515	0.0586824	0.180002	0.513007	0.1066	0.262834	-0.000847103	0.00386168	0.0924081	-0.0216904	0.208324	0.0830254	-0.0122725	-0.00501179	-0.770126	-2.07836	-1.41774	-0.692718	-1.64035	-1.13988
P07585_NP.2	PGS2_HUMAN	345	345	345	0.977521	5.71276e-234	0.101096	0.140595	0.522682	0.449259	0.0990905	0.078035	0.0406911	0.0511968	0.066881	0.0751945	0.0704184	0.248053	0.235049	0.239455	0.00794279	0.00716504	0.071654	0.0851742	0.203931	0.218845	0.0201286	0.0192488	-1.96724	-1.91764	1.87516	1.20034	1.18081	1.17451
P80748_NP.3	LV321_HUMAN	338	338	335	0.990226	5.75859e-287	0.909795	0.825162	0.245897	0.474057	0.0997906	0.133745	0.0339299	0.0527435	0.572551	0.614027	0.313096	0.312512	0.416586	0.537487	0.000564453	-0.0010899	0.134513	0.0821266	-0.210676	-0.190002	-0.0215303	-0.0194609	0.62099	0.549567	1.0843	1.07503	-0.852277	-0.640478
P08697_NP.4	A2AP_HUMAN	345	345	345	0.990201	<3.8E-308	0.0202544	0.0238787	0.707841	0.677773	0.0999225	0.0911747	0.0513532	0.0718674	0.00537918	0.0109711	0.567792	0.564023	0.809298	0.84215	-0.0112305	-0.0109491	0.0418552	0.0465065	-0.202723	-0.208614	-0.0190913	-0.0176662	2.9875	2.73337	0.588789	0.595805	0.23891	0.197565
P61006_NP.3	RAB8A_HUMAN	340	330	330	0.909396	<3.8E-308	0.57706	0.290929	0.00461364	0.00275859	0.0999474	0.0570488	0.391184	0.374649	0.00107534	0.0354701	0.271399	0.773034	0.856195	0.558649	-0.00269469	-0.00532069	-0.316211	-0.348432	0.201436	0.24297	0.00836452	0.00902464	-3.46807	-2.31268	-1.11225	-0.303652	-0.175186	-0.589277
Q14008_NP.3	CKAP5_HUMAN	327	332	322	0.912916	<3.8E-308	0.862242	0.988724	0.112579	0.314401	0.100017	0.0966853	0.463104	0.515744	0.561266	0.608389	0.324759	0.252768	0.40649	0.312928	0.00087716	-7.06641e-05	-0.186683	-0.116938	0.21116	0.210955	-0.00746973	-0.00654394	-0.643002	-0.560901	-1.05647	-1.21399	-0.85606	-1.02964
P51148.P51148.2_NP.4	P51148-2_HUMAN;RAB5C_HUMAN	302	325	299	0.955815	<3.8E-308	0.0325274	0.0311776	0.0396258	0.0482791	0.100027	0.066729	0.541618	0.11339	0.232558	0.0848224	0.932966	0.991411	0.904728	0.821224	-0.0111224	-0.0106974	-0.247509	-0.226606	0.221173	0.235393	0.00689946	0.0171067	-1.35699	-1.87166	-0.0933406	-0.0113977	0.126461	-0.22782
P35579_NP.5	MYH9_HUMAN	345	345	345	0.99224	<3.8E-308	0.178895	0.156375	0.00989012	0.0110446	0.100807	0.105548	0.614458	0.649391	0.369815	0.292431	0.33945	0.370203	0.547544	0.506593	-0.00660492	-0.00696492	-0.294866	-0.290408	0.205935	0.203088	0.00501347	0.00452403	-0.975334	-1.14511	-1.00313	-0.940832	-0.60656	-0.669769
D6RAM3_NP.3	D6RAM3_HUMAN	333	332	329	0.985816	1.51451e-255	0.611709	0.718847	0.0236224	0.0147698	0.101023	0.114198	0.728919	0.645721	0.0447655	0.0294221	0.0986865	0.117389	0.0683248	0.157427	-0.00245931	-0.00174634	-0.256329	-0.276686	0.204414	0.197141	-0.00339983	-0.00451648	-2.15678	-2.34507	-1.72369	-1.63645	-1.82243	-1.41396
A0A2R8Y6B6_NP.1	A0A2R8Y6B6_HUMAN	341	343	341	0.976781	6.62389e-229	0.0768291	0.12021	0.00265891	0.00145205	0.101253	0.0839363	0.461488	0.359457	0.0776324	0.0786994	0.553535	0.816193	0.455407	0.442697	-0.00863435	-0.00750786	-0.342284	-0.359638	0.203919	0.213091	-0.00728912	-0.00898806	-1.89963	-1.87511	-0.615053	-0.238995	-0.743822	-0.757832
A8MUN2_NP.1	A8MUN2_HUMAN	345	345	345	0.988098	6.14282e-281	0.0992207	0.094208	0.345405	0.307087	0.101282	0.13033	0.307774	0.365001	0.699013	0.699129	0.762553	0.680298	0.946536	0.857502	0.00821482	0.00834426	0.108824	0.117876	-0.208394	-0.192435	-0.0102926	-0.00914535	-0.425913	-0.425972	-0.321315	-0.438486	0.0685135	0.183556
Q8WWA0_NP.5	ITLN1_HUMAN	332	336	328	0.970001	<3.8E-308	0.0525419	0.0323776	0.0467186	0.0851039	0.101445	0.103755	0.476086	0.690727	0.0540561	0.0249034	0.172274	0.160417	0.612138	0.479925	0.00964563	0.0107123	-0.22962	-0.199745	-0.207613	-0.207368	-0.00741033	-0.00415934	-2.13035	-2.49681	1.44284	1.4922	-0.517318	-0.724929
O43488_NP.2	ARK72_HUMAN	295	286	278	0.955171	<3.8E-308	0.635432	0.274689	0.219385	0.0443969	0.10165	0.0562048	0.226901	0.12374	0.933568	0.858903	0.310864	0.187844	0.225968	0.319717	-0.002568	-0.00600301	-0.151423	-0.251837	0.224123	0.265249	0.0132394	0.0171096	-0.0990538	0.214141	-1.15657	-1.52457	1.36812	1.13918
A0A0A0MTH3.Q13418_NP.3	A0A0A0MTH3_HUMAN;ILK_HUMAN	345	345	345	0.987484	<3.8E-308	0.112467	0.127578	0.0543478	0.0801048	0.102168	0.131153	0.821792	0.905953	0.0192564	0.0237732	0.531549	0.509113	0.317967	0.500385	-0.00777228	-0.00747768	-0.218574	-0.199178	0.204299	0.189075	0.00223255	-0.00117372	-2.54416	-2.46251	-0.65414	-0.69192	-1.00361	-0.678538
Q05682.5_NP.4	Q05682-5_HUMAN	341	345	341	0.969538	<3.8E-308	0.167986	0.0986645	0.000279568	0.000795022	0.102634	0.0461499	0.408289	0.334264	0.982747	0.925466	0.228848	0.245405	0.18564	0.257846	-0.00667745	-0.00786279	-0.412793	-0.373868	0.201711	0.242346	-0.0081518	-0.00935365	-0.0231307	0.0983089	-1.24064	-1.17653	-1.31855	-1.10705
Q8WWI5_NP.2	CTL1_HUMAN	333	343	332	0.977768	5.91072e-226	0.134097	0.16621	0.00371489	0.00620662	0.102847	0.178292	0.172812	0.190092	0.0611439	0.0591428	0.765637	0.838973	0.801954	0.697515	-0.007488	-0.00664296	-0.332414	-0.300849	0.207843	0.164577	-0.0137735	-0.0127107	-2.05913	-1.9928	0.318708	0.208614	0.271303	0.403721
P01780_NP.4	HV307_HUMAN	345	345	345	0.916668	1.11565e-138	0.743003	0.274847	0.000366975	4.9075e-06	0.103081	0.0853191	0.137713	0.0500115	0.926294	0.795075	0.401081	0.784322	0.0941904	0.1972	-0.0015772	-0.00515921	0.400974	0.507729	-0.200513	-0.207761	-0.0145019	-0.0188144	0.098556	0.271571	0.864174	0.276305	1.65749	1.25228
P62834_NP.1	RAP1A_HUMAN	345	345	345	0.995341	<3.8E-308	0.147895	0.210761	0.0630548	0.0631901	0.103193	0.12695	0.932526	0.965566	0.00795093	0.00860993	0.965621	0.965267	0.943803	0.910709	-0.00709203	-0.00613775	-0.211376	-0.21149	0.203932	0.191157	-0.000840193	-0.000428845	-2.89189	-2.86521	0.0451048	-0.0456177	-0.0708739	-0.112874
O95810_NP.1	CAVN2_HUMAN	345	345	345	0.996885	<3.8E-308	0.284082	0.272276	0.0363134	0.0351994	0.103238	0.0829856	0.709439	0.776002	0.0235967	0.0253479	0.148657	0.152538	0.123904	0.132586	-0.0052082	-0.00533502	-0.236482	-0.237791	0.20242	0.215311	0.00367099	0.00280159	-2.44493	-2.4136	-1.50277	-1.48768	-1.53839	-1.50284
P26641_NP.5	EF1G_HUMAN	329	330	327	0.984452	<3.8E-308	0.444563	0.441284	0.272192	0.259858	0.103313	0.129824	0.794987	0.968162	0.0949499	0.109002	0.470825	0.460013	0.357917	0.515843	-0.00391688	-0.00394815	-0.129557	-0.133051	0.211049	0.196346	0.00266632	0.000409858	-1.87772	-1.80326	-0.778152	-0.797857	-0.95372	-0.67435
Q04721_NP.5	NOTC2_HUMAN	345	345	345	0.715186	<3.8E-308	0.686845	0.440352	0.0312079	0.767359	0.103379	0.411	0.572976	0.92351	0.417426	0.975476	0.158813	0.0190769	0.884846	0.421071	0.00199611	0.00383013	-0.248077	-0.0340239	-0.206206	-0.104166	0.00566033	0.000966057	-0.889629	-0.0337831	1.49405	2.49736	-0.147322	-0.820597
P14317_NP.2	HCLS1_HUMAN	330	336	326	0.779007	<3.8E-308	0.726105	0.577597	0.964064	0.959647	0.103756	0.0388115	0.228391	0.163133	0.255518	0.0723943	0.0185699	0.215482	0.513158	0.63933	0.00178025	0.00271986	0.00524631	-0.00566139	0.208433	0.254687	0.0123856	0.013785	-1.25948	-1.9152	-2.54842	-1.28442	-0.696288	-0.479406
O60749.2_NP.5	O60749-2_HUMAN	306	304	294	0.887132	4.60486e-100	0.721896	0.723125	0.181621	0.317826	0.10416	0.081457	0.544912	0.921453	0.205743	0.391638	0.167095	0.470279	0.867966	0.14755	-0.00186182	-0.00185047	-0.162266	-0.121083	0.218553	0.234058	-0.00634446	-0.00103148	-1.4911	-1.00721	-1.54215	-0.803748	0.184152	-1.60478
A0A6Q8PFA6.A0A6Q8PG37.A0A6Q8PH57.O00139.O00139.1.O00139.2.O00139.4_NP.5	A0A6Q8PFA6_HUMAN;A0A6Q8PG37_HUMAN;A0A6Q8PH57_HUMAN;KIF2A_HUMAN;O00139-1_HUMAN;O00139-2_HUMAN;O00139-4_HUMAN	341	340	339	0.990452	<3.8E-308	0.121666	0.0928635	0.00490765	0.00284111	0.104272	0.0768667	0.928261	0.945692	0.0299605	0.0358735	0.136838	0.204656	0.587498	0.71642	-0.00753055	-0.00821967	-0.317169	-0.338437	0.202143	0.221333	0.000880304	0.000669366	-2.3241	-2.25748	-1.53517	-1.31486	-0.536858	-0.361252
D6RF35_NP.4	D6RF35_HUMAN	345	345	345	0.946069	5.7319e-170	0.96789	0.755286	0.838078	0.893519	0.104575	0.130773	0.564781	0.627783	0.653744	0.906817	0.480214	0.452774	0.632695	0.390116	0.000200168	-0.00154984	0.0235537	-0.0154264	-0.206397	-0.192088	-0.00580714	-0.00488954	-0.494119	0.128913	0.750994	0.798673	0.488379	0.878448
Q92973.Q92973.2_NP.2	Q92973-2_HUMAN;TNPO1_HUMAN	298	310	293	0.882142	<3.8E-308	0.246795	0.38036	0.0958684	0.448955	0.104587	0.068624	0.288285	0.0983729	0.332214	0.821557	0.140507	0.0579591	0.334374	0.297386	-0.00633294	-0.004709	-0.203203	-0.0905739	0.218063	0.240437	0.0113766	0.0174165	-1.09384	-0.249702	-1.62387	-2.0543	-1.04706	-1.1103
F5H5D3_NP.5	F5H5D3_HUMAN	345	345	345	0.996121	<3.8E-308	0.215055	0.175579	0.0126516	0.0144794	0.104597	0.0844476	0.878266	0.84941	0.630057	0.637663	0.184022	0.193564	0.283228	0.321624	-0.0060769	-0.00664367	-0.284268	-0.278842	0.203204	0.216189	0.00152072	0.00188602	-0.522396	-0.511047	-1.39276	-1.36358	-1.08039	-0.998196
Q04756_NP.2	HGFA_HUMAN	337	345	337	0.8783	<3.8E-308	0.785341	0.944629	0.887687	0.984489	0.104632	0.0406406	0.340087	0.5843	0.0777293	0.0735667	0.0145194	0.0259522	0.817369	0.573849	-0.00135232	-0.000343347	0.0161879	0.00221884	-0.204781	-0.257533	-0.00957548	-0.00546548	1.93427	1.95373	2.58726	2.34541	0.234547	0.568869
P58546_NP.2	MTPN_HUMAN	345	344	344	0.989151	5.83044e-287	0.0273574	0.0215425	0.0891895	0.0807759	0.104924	0.133069	0.429626	0.46528	0.997288	0.972183	0.64505	0.805838	0.624456	0.446749	-0.0108935	-0.0114502	-0.194143	-0.201222	0.203863	0.190456	-0.00784665	-0.0073169	-0.00368929	0.0381764	0.484362	0.26068	-0.493213	-0.773437
Q9Y251.2_NP.2	Q9Y251-2_HUMAN	327	337	326	0.985094	<3.8E-308	0.577738	0.360346	0.88281	0.974776	0.10515	0.0324128	0.769555	0.775386	0.477255	0.286305	0.00534494	0.00602102	0.487461	0.369103	-0.00280508	-0.00436439	-0.0170892	0.00346948	0.207546	0.259756	0.00294247	0.00271266	-0.782776	-1.11211	-3.01349	-2.81209	-0.714098	-0.874522
D6R934_NP.3	D6R934_HUMAN	345	345	345	0.854698	<3.8E-308	0.81	0.962834	0.985345	0.764659	0.105154	0.0978556	0.51432	0.179871	0.200575	0.40814	0.150183	0.400615	0.670425	0.842699	0.00119242	-0.000231596	0.00211148	-0.0344895	-0.205505	-0.210414	0.00656044	0.0135352	-1.40765	-0.911053	1.5284	0.893845	0.433693	0.20265
P00748_NP.4	FA12_HUMAN	345	345	345	0.992507	<3.8E-308	0.327588	0.489437	0.114844	0.098913	0.105199	0.0922564	0.637175	0.767907	1.55817e-08	9.9717e-08	0.730524	0.821929	0.339332	0.288698	-0.00459388	-0.00325809	0.171693	0.180587	-0.194281	-0.202905	-0.00448563	-0.00282005	6.01567	5.67912	-0.345419	-0.2268	0.921177	1.02803
P16671_NP.1	CD36_HUMAN	337	336	335	0.995677	<3.8E-308	0.0548807	0.0453662	0.0380832	0.0383684	0.105312	0.0947332	0.501728	0.63447	2.28753e-06	1.6676e-06	0.141565	0.123027	0.77586	0.997659	-0.00902474	-0.00947309	-0.225039	-0.226216	0.193236	0.200724	-0.00641382	-0.00456909	-4.94092	-5.04369	-1.45409	-1.53603	-0.270104	-0.00280253
P26572_NP.1	MGAT1_HUMAN	345	345	345	0.986934	<3.8E-308	0.29736	0.591548	0.180017	0.156415	0.105348	0.15201	0.354657	0.264686	0.000213914	9.97578e-05	0.676412	0.525864	0.291477	0.369227	0.00506871	0.00260386	0.151227	0.159607	-0.201272	-0.177648	-0.00912781	-0.0109835	4.02589	4.22883	0.433829	0.658325	-1.05421	-0.895586
O00585.Q5VZ73_NP.1	CCL21_HUMAN;Q5VZ73_HUMAN	345	345	345	0.991493	<3.8E-308	0.192292	0.203587	0.0936755	0.0877688	0.105643	0.091281	0.00439846	0.00329609	0.467169	0.564477	0.314576	0.292842	0.930856	0.869625	-0.0063998	-0.00622993	-0.190873	-0.194093	0.202852	0.211388	0.0284843	0.0293536	-0.789795	-0.624771	-1.0551	-1.10187	0.0873952	0.165052
J3QRS3.O14950.P19105_NP.3	J3QRS3_HUMAN;ML12A_HUMAN;ML12B_HUMAN	345	345	345	0.99617	<3.8E-308	0.326866	0.378884	0.0282287	0.0249553	0.105761	0.132002	0.549446	0.552037	0.11967	0.106485	0.402402	0.358484	0.298202	0.254748	-0.00479526	-0.00429853	-0.249443	-0.254666	0.202168	0.188007	-0.00593417	-0.00588933	-1.68761	-1.7489	-0.875632	-0.959315	-1.04548	-1.14351
P29622_NP.2	KAIN_HUMAN	345	345	345	0.860728	1.32451e-102	0.339884	0.69118	0.637494	0.370427	0.10618	0.502506	0.0710488	0.291897	0.29506	0.369788	0.0297968	0.0453484	0.69509	0.887273	0.0047033	-0.00197139	-0.0537953	-0.103073	-0.203465	-0.08495	-0.0180711	-0.0106139	1.14307	0.986278	2.29634	2.13009	-0.396642	-0.144521
P24844_NP.3	MYL9_HUMAN	345	345	345	0.996758	<3.8E-308	0.727211	0.627734	0.246835	0.224888	0.106835	0.0951835	0.220215	0.211776	0.204432	0.272353	0.324884	0.331276	0.237928	0.232769	-0.00171286	-0.00238202	-0.131919	-0.138308	0.202466	0.209605	-0.0122195	-0.0124508	-1.38167	-1.19513	-1.0344	-1.02114	-1.19175	-1.20538
Q13217_NP.4	DNJC3_HUMAN	305	288	282	0.924286	3.93181e-119	0.133344	0.286951	0.0842948	0.0227491	0.106909	0.286466	0.168006	0.187497	0.000137616	0.000240618	0.000841399	0.00032027	0.720557	0.663128	-0.00766781	-0.00539257	0.208988	0.274188	-0.212872	-0.139479	-0.0140778	-0.0133544	4.50875	4.30552	3.72947	3.99538	-0.370817	-0.448142
P10412_NP.2	H14_HUMAN	345	345	345	0.98682	2.18949e-273	0.361414	0.518081	0.575285	0.658993	0.10698	0.144392	0.574663	0.744089	0.368337	0.33845	0.37718	0.433665	0.771265	0.953358	-0.00454232	-0.00322145	0.0646081	0.0509755	0.205025	0.185926	0.00566169	0.0032988	0.991648	1.05718	-0.939878	-0.834674	-0.297116	-0.0598812
P06733_NP.3	ENOA_HUMAN	345	345	345	0.936913	1.23465e-158	0.994046	0.695059	1.187e-05	0.000136392	0.107254	0.0180416	0.0436275	0.0357623	0.00165295	0.0010357	0.549052	0.64614	0.237804	0.411183	-3.52386e-05	-0.00185646	-0.486294	-0.42325	0.194492	0.286998	0.0193787	0.0202279	-3.31512	-3.46856	-0.605225	-0.46502	-1.14649	-0.799969
P30101_NP.3	PDIA3_HUMAN	345	345	345	0.978254	2.07088e-236	0.99503	0.909887	0.960405	0.625143	0.107582	0.0692693	0.013858	0.0199239	0.594714	0.584126	0.164417	0.151765	0.0154339	0.012466	3.03808e-05	-0.000550122	0.00561204	-0.0550518	0.200692	0.225919	-0.0244485	-0.0230361	0.574826	0.589405	-1.45222	-1.49212	-2.43763	-2.5069
O43182_NP.3	RHG06_HUMAN	329	331	325	0.928312	<3.8E-308	0.362693	0.457231	0.0126867	0.160539	0.107599	0.0416766	0.543476	0.429045	0.136069	0.175828	0.455383	0.0943602	0.747652	0.742484	-0.00460665	-0.00370158	-0.291659	-0.161048	0.206583	0.257639	-0.00614197	-0.0078688	-1.64736	-1.4718	-0.798754	-1.7646	-0.325844	0.32746
P48643_NP.5	TCPE_HUMAN	345	345	345	0.804272	<3.8E-308	0.06065	0.0418714	0.00883617	0.0417034	0.107698	0.0479997	0.524859	0.860023	0.884841	0.634182	0.783659	0.484271	0.710569	0.438351	-0.00926987	-0.0100753	-0.30062	-0.233722	0.202731	0.249852	0.0063567	0.00176526	0.158101	0.520354	-0.289376	-0.738634	-0.375795	0.786348
Q93084_NP.1	AT2A3_HUMAN	321	325	317	0.955465	5.18503e-169	0.791998	0.474005	0.086475	0.44405	0.10799	0.186479	0.807033	0.554365	0.25002	0.0734612	0.228833	0.142554	0.39766	0.272194	0.00133892	0.00355627	-0.199254	-0.0868337	0.208641	0.167593	-0.00244912	-0.00579895	-1.25891	-1.91871	-1.2777	-1.52348	-0.874675	-1.11092
Q6UXH0_NP.1	ANGL8_HUMAN	339	341	338	0.979417	1.36545e-235	0.618994	0.543522	0.339083	0.403718	0.108039	0.0962115	0.00362216	0.0122789	0.87801	0.6945	0.267809	0.281625	0.200723	0.409334	0.00242039	0.00292514	0.108207	0.0934753	0.201098	0.205936	0.0289739	0.0246265	0.165398	0.418681	1.15257	1.10769	-1.27837	-0.814834
P27348_NP.3	1433T_HUMAN	322	311	308	0.96593	<3.8E-308	0.524314	0.549732	0.0718503	0.0515454	0.108097	0.15083	0.597022	0.417916	0.0502857	0.195379	0.650789	0.663166	0.840118	0.901787	-0.0032439	-0.00312159	-0.207504	-0.230003	-0.209178	-0.191493	-0.00530773	-0.00833302	-2.13023	-1.44078	-0.47827	-0.471381	-0.203393	-0.127442
Q99542_NP.3	MMP19_HUMAN	345	345	345	0.619251	<3.8E-308	0.961914	0.0485754	0.0305053	0.0636058	0.108352	0.840279	0.927181	0.220931	0.867161	0.864668	0.637286	0.540638	0.356619	0.156306	0.000235157	0.00969212	-0.247808	-0.211209	0.202202	0.0252052	0.000912684	-0.0121762	0.18245	-0.184975	-0.496634	0.641311	-0.933309	-1.4293
P25705_NP.4	ATPA_HUMAN	343	345	343	0.97693	1.0303e-230	0.95576	0.912177	0.0238751	0.0600066	0.108612	0.238444	0.613716	0.5562	0.119133	0.163601	0.928379	0.753054	0.0998988	0.130979	-0.000273013	0.000540786	-0.258415	-0.214085	0.201145	0.147115	-0.00501089	-0.00582075	-1.69137	-1.50576	0.0942777	-0.328795	-1.65628	-1.51418
P24666_NP.2	PPAC_HUMAN	344	345	344	0.976436	7.8497e-230	0.0433326	0.0411319	4.8449e-05	1.17889e-05	0.108614	0.135415	0.231203	0.314728	0.120883	0.158962	0.986559	0.904064	0.605946	0.822228	-0.00979225	-0.00979717	-0.462025	-0.494157	0.198327	0.182632	0.0117803	0.00978798	-1.66318	-1.4945	0.0174258	0.123403	-0.512237	-0.220787
J3QRS3.O14950.P19105_NP.2	J3QRS3_HUMAN;ML12A_HUMAN;ML12B_HUMAN	345	345	345	0.989916	<3.8E-308	0.354263	0.35971	0.159688	0.158663	0.108835	0.0887429	0.504054	0.410281	0.0475071	0.0352434	0.168336	0.246895	0.261321	0.298471	-0.00452894	-0.00447401	-0.159473	-0.15973	0.200338	0.212527	-0.00662188	-0.00815521	-2.15089	-2.28415	-1.4414	-1.21004	-1.12867	-1.04367
P35555_NP.1	FBN1_HUMAN	345	345	345	0.916493	<3.8E-308	0.9547	0.550885	0.00411097	0.0030882	0.108892	0.401273	0.957694	0.294256	0.00542877	0.0323139	0.168882	0.768602	0.718509	0.557774	-0.000274611	0.00289385	0.3235	0.334834	0.198185	0.103969	-0.000520019	0.0103251	2.99425	2.30755	1.42431	0.305203	-0.358047	-0.584318
P58166_NP.2	INHBE_HUMAN	345	345	345	0.988619	3.00367e-284	0.691507	0.634135	1.20695e-05	4.42633e-05	0.109166	0.0781419	1.6062e-07	1.00854e-07	0.49238	0.412981	0.0672699	0.0441962	0.846535	0.8321	-0.00178042	-0.00213759	0.461625	0.430422	0.183781	0.202375	0.0486598	0.049534	-0.682428	-0.814701	1.75997	1.9383	0.178405	0.195623
P23142_NP.4	FBLN1_HUMAN	345	345	345	0.936025	1.25526e-157	0.123186	0.226122	0.238035	0.31811	0.109324	0.14819	0.0561089	0.0687967	0.747506	0.558388	0.506616	0.431973	0.00328382	0.00429787	0.00754471	0.00594689	0.133753	0.113651	-0.20005	-0.181404	0.0189763	0.0181553	0.348396	-0.636334	0.694101	0.825129	-2.97009	-2.89682
P62826_NP.5	RAN_HUMAN	345	345	345	0.948306	4.87502e-173	0.0513299	0.0940052	2.17185e-05	1.67109e-05	0.11028	0.165108	0.380154	0.358677	0.335402	0.487281	0.562629	0.153148	0.878679	0.429408	-0.00946756	-0.00812746	-0.483299	-0.489974	0.197837	0.171831	0.00862683	0.00902042	-1.03437	-0.74542	0.59996	1.48178	-0.151943	-0.786684
P48643_NP.2	TCPE_HUMAN	336	336	333	0.863675	<3.8E-308	0.178105	0.0560287	0.0506986	0.064605	0.110335	0.139154	0.893048	0.686562	0.955926	0.324355	0.4984	0.973404	0.39324	0.73017	-0.00669988	-0.00952349	-0.226505	-0.214214	0.204092	0.189049	-0.00136392	0.00409534	-0.0606955	-1.0835	0.719292	-0.0354209	-0.894603	-0.361345
Q8IZA0_NP.2	K319L_HUMAN	344	344	343	0.88748	<3.8E-308	1.09035e-05	1.61067e-06	0.638945	0.880417	0.110974	0.0782713	0.0333206	0.026457	0.0263813	0.0361315	0.2215	0.140648	0.616575	0.652963	0.0211099	0.0227631	-0.0516229	0.0163186	-0.192837	-0.210143	0.020518	0.0211042	2.33479	2.1715	1.24344	1.47832	0.486696	-0.430926
O94985.2_NP.5	O94985-2_HUMAN	345	345	345	0.966858	1.88344e-205	0.096989	0.0931462	0.774012	0.791794	0.111182	0.0968642	0.0038287	0.00144723	0.317459	0.277698	0.0775949	0.116095	0.851814	0.477965	-0.00802738	-0.00809758	0.0321264	0.0294487	-0.196614	-0.204354	-0.0284841	-0.03132	1.0696	1.15812	1.82597	1.62024	0.185269	0.701907
P37837_NP.5	TALDO_HUMAN	345	345	345	0.866413	<3.8E-308	0.143204	0.104647	0.00318711	0.000860725	0.111393	0.160918	0.46423	0.661669	0.0121793	0.0144172	0.290544	0.267887	0.686472	0.307715	-0.00714952	-0.00789976	-0.335458	-0.378408	0.198491	0.174112	0.00723963	0.00431224	-2.72008	-2.64477	1.103	1.15224	0.404428	1.01905
Q9NZN3_NP.3	EHD3_HUMAN	329	326	322	0.945242	<3.8E-308	0.669443	0.587853	0.0207544	0.00506743	0.111789	0.0668952	0.426179	0.543686	0.0592708	0.0799392	0.503051	0.555527	0.44431	0.433755	-0.00213869	-0.00271605	-0.265809	-0.322913	0.201125	0.231979	0.00789418	0.00602474	-2.04905	-1.90208	-0.702753	-0.618734	-0.765939	-0.784065
Q9Y6Z7_NP.3	COL10_HUMAN	345	345	345	0.976477	<3.8E-308	0.00607838	0.00552532	0.792329	0.593942	0.112221	0.141999	0.511765	0.772971	0.621409	0.562944	0.0372408	0.0463542	0.409184	0.211002	0.0133009	0.0134676	0.0294223	0.0596483	0.195802	0.181158	0.00641623	0.00282347	0.527443	0.618496	2.15461	2.06209	0.817933	1.2417
P49368_NP.5	TCPG_HUMAN	344	345	344	0.935806	6.27768e-157	0.19593	0.087335	0.00445039	0.00745586	0.112227	0.148413	0.660347	0.50208	0.250341	0.298673	0.893041	0.484895	0.455364	0.577344	-0.00638466	-0.00838749	-0.326154	-0.304405	0.199957	0.180574	0.00437767	0.00663993	-1.2516	-1.12323	-0.141091	-0.727896	-0.753528	-0.558366
P31146_NP.3	COR1A_HUMAN	345	345	345	0.968755	9.0237e-210	0.729745	0.671644	0.204573	0.136064	0.112619	0.0498	0.61437	0.74228	0.00376628	0.00619915	0.115007	0.161071	0.0534083	0.100333	-0.00167536	-0.00205458	-0.142759	-0.167715	0.196726	0.243339	0.00495544	0.0032319	-3.13113	-2.95441	-1.63743	-1.4546	-1.92984	-1.6395
A0A0A0MTH3.Q13418_NP.4	A0A0A0MTH3_HUMAN;ILK_HUMAN	345	345	345	0.993386	<3.8E-308	0.0456672	0.0462053	0.0140084	0.0138328	0.1129	0.105712	0.826576	0.885647	0.0793652	0.106093	0.727114	0.652858	0.945001	0.890167	-0.00982379	-0.00980018	-0.280376	-0.280922	0.198677	0.202781	0.0021776	0.00142947	-1.90884	-1.75782	-0.365792	-0.471548	-0.069468	-0.139072
P00367_NP.3	DHE3_HUMAN	299	313	290	0.919478	8.67173e-119	0.190915	0.287561	0.296102	0.872645	0.113055	0.284826	0.61282	0.431929	0.103936	0.256636	0.493485	0.993661	0.897709	0.901709	-0.00708729	-0.00581902	-0.128405	-0.0198832	0.213101	0.145131	0.00554358	0.00870016	-1.89362	-1.33296	0.781967	0.0091621	-0.142473	-0.138275
P0DMM9.3.P0DMN0_NP.5	P0DMM9-3_HUMAN;ST1A4_HUMAN	335	320	314	0.870018	<3.8E-308	0.935394	0.925908	0.0244467	0.0394686	0.113112	0.11071	0.661999	0.192084	0.908303	0.519082	0.484132	0.487011	0.760643	0.688025	-0.000391181	-0.000467995	-0.254777	-0.242998	0.195399	0.205143	0.0043203	0.0134602	0.12636	-0.737886	-0.718382	-0.744217	-0.309455	0.425382
K7EKS7.K7ERI7.P35268_NP.4	K7EKS7_HUMAN;K7ERI7_HUMAN;RL22_HUMAN	342	340	340	0.953516	3.80464e-178	0.69945	0.750262	0.450813	0.308259	0.113211	0.209348	0.0647108	0.0770395	0.845409	0.866007	0.383303	0.344147	0.797981	0.985771	0.00189346	0.00157949	-0.0860249	-0.117653	0.198656	0.159197	0.0185747	0.0179855	-0.213527	-0.186968	-0.916946	-1.00683	0.258203	0.0182024
E9PP44_NP.3	E9PP44_HUMAN	345	345	345	0.986149	<3.8E-308	0.0612066	0.0522599	0.39919	0.364952	0.113436	0.103832	0.0543121	0.0332485	0.14927	0.1654	0.381855	0.613217	0.794239	0.825068	0.00918266	0.00951217	-0.0956547	-0.102684	-0.198033	-0.20328	-0.0191445	-0.0211705	-1.56516	-1.50362	-0.91547	-0.528382	-0.262185	-0.221942
Q9UNF0_NP.3	PACN2_HUMAN	323	324	317	0.946263	<3.8E-308	0.654018	0.789784	0.0382169	0.044023	0.113611	0.0814679	0.744885	0.841187	0.481766	0.448526	0.319417	0.295393	0.418956	0.397462	-0.00229436	-0.00136759	-0.242776	-0.236379	0.203768	0.224973	-0.00327517	-0.00202118	-0.764194	-0.825164	-1.06399	-1.12073	-0.838437	-0.879759
P06733_NP.1	ENOA_HUMAN	345	345	345	0.927355	1.71655e-148	0.644612	0.253794	8.92636e-05	0.000117675	0.113936	0.0957353	0.133938	0.0414211	0.302156	0.201349	0.945316	0.761236	0.676884	0.648066	-0.00223654	-0.0055299	-0.445336	-0.436908	0.195959	0.206261	0.0147589	0.0200817	-1.10884	-1.3717	0.071112	-0.314598	-0.415137	-0.454081
P11021_NP.2	BIP_HUMAN	345	345	345	0.502976	1.60231e-23	0.276128	0.67498	0.0052258	0.983729	0.113944	0.95869	0.101475	0.420477	0.889482	0.26236	0.387478	0.753912	0.53945	0.386494	-0.00533401	0.00209137	-0.31861	-0.00235723	0.197794	-0.00659274	-0.0162842	-0.00815055	-0.150617	-1.23916	0.904877	-0.334341	-0.617147	-0.887793
P01857_NP.1	IGHG1_HUMAN	345	345	345	0.99043	4.32796e-297	0.538602	0.721508	0.788312	0.913903	0.114299	0.0887012	0.775644	0.917149	0.517883	0.638783	0.0743905	0.0819876	0.665191	0.732993	-0.00303585	-0.00176244	0.0307177	0.0123898	-0.199296	-0.215271	-0.0028526	-0.00104295	0.707081	0.514108	1.88765	1.84307	-0.438904	-0.34657
P62805_NP.2	H4_HUMAN	345	345	345	0.991109	<3.8E-308	0.000996281	0.00149505	0.340879	0.308336	0.114454	0.123994	7.36706e-07	3.09297e-07	0.510449	0.442004	0.351039	0.340856	0.275391	0.264963	0.015625	0.0150373	0.104021	0.111058	-0.19006	-0.184839	0.0481544	0.0497382	-0.686637	-0.800656	0.939707	0.95794	-1.0562	-1.07741
P78371_NP.3	TCPB_HUMAN	340	342	338	0.915651	<3.8E-308	0.345846	0.148338	0.0697194	0.0148063	0.114672	0.072131	0.908905	0.661765	0.0175047	0.00755912	0.619722	0.755602	0.281046	0.280304	-0.00458604	-0.00694325	-0.205187	-0.272534	0.196987	0.221647	0.00113395	-0.00427766	-2.57752	-2.86191	-0.517755	0.320333	-1.07465	-1.06178
P52566_NP.2	GDIR2_HUMAN	345	345	345	0.947018	2.96618e-171	0.166498	0.306055	0.855001	0.56213	0.11511	0.221522	0.523069	0.263493	0.102827	0.0289393	0.494882	0.496663	0.603474	0.997221	-0.00687537	-0.0050701	0.0210191	0.0665206	0.199929	0.15461	0.00642831	0.0112337	-1.79654	-2.40319	0.724593	0.719761	0.529681	-0.00354147
P08697_NP.3	A2AP_HUMAN	345	345	345	0.978985	<3.8E-308	0.0129947	0.0124433	0.268091	0.335967	0.115373	0.16471	0.00420423	0.00928637	2.42523e-10	2.50191e-09	0.540342	0.382386	0.958271	0.903386	-0.0114598	-0.0116326	0.117993	0.103387	-0.184893	-0.164521	-0.0268203	-0.0245615	6.63716	6.28205	0.601511	0.865893	0.0493709	0.115542
P05388_NP.2	RLA0_HUMAN	345	345	345	0.961167	7.3383e-194	0.526261	0.374275	0.0165554	0.0231597	0.115377	0.14522	0.00657975	0.0116897	0.23445	0.151988	0.290764	0.326033	0.861073	0.911501	0.00308302	0.00432936	-0.2713	-0.2573	0.195801	0.181334	0.0269477	0.0250174	-1.28213	-1.54754	1.09969	1.02356	0.174882	-0.111209
Q6UXH9.2_NP.4	Q6UXH9-2_HUMAN	326	335	319	0.771396	3.43338e-64	0.832974	0.956455	0.321645	0.124549	0.115555	0.0323758	0.0405722	0.746133	0.00983371	0.018385	0.358321	0.235923	0.386623	0.688144	0.00106115	-0.000267031	0.116236	0.175282	0.203633	0.269566	-0.0224096	-0.00343197	2.95072	2.61694	1.00208	1.2573	0.902967	0.406691
Q9H2K8_NP.2	TAOK3_HUMAN	333	326	321	0.85352	<3.8E-308	0.283979	0.211991	0.185826	0.0091505	0.115681	0.176038	0.569343	0.57112	0.155671	0.108586	0.667743	0.98144	0.450798	0.691888	-0.00543804	-0.00635744	-0.15317	-0.303953	0.202967	0.175045	0.00582741	0.00581942	-1.55769	-1.76694	-0.454929	0.0247321	-0.765898	-0.403674
A0A087WWU8_NP.5	A0A087WWU8_HUMAN	345	345	345	0.986744	<3.8E-308	0.42396	0.282761	0.0396139	0.032107	0.116158	0.0738125	0.925175	0.902804	0.0960706	0.141479	0.0830538	0.0638724	0.783479	0.851318	-0.00390833	-0.00524374	-0.233761	-0.243115	0.196275	0.223093	-0.000930495	-0.00120791	-1.80463	-1.591	-1.81498	-1.93787	-0.275855	-0.187847
P36955_NP.4	PEDF_HUMAN	345	345	345	0.983609	<3.8E-308	0.00419619	0.00304243	0.736912	0.762125	0.116183	0.0964838	0.825998	0.660508	0.0002532	0.000719005	0.393541	0.382665	0.520613	0.449218	0.0138682	0.0143827	-0.0374914	-0.0338316	-0.193397	-0.204976	0.00214633	0.00429518	3.94092	3.64309	-0.878925	-0.900705	-0.635643	-0.749997
P01889_NP.5	HLAB_HUMAN	344	345	344	0.529611	<3.8E-308	0.109534	0.422312	0.00262074	0.00561812	0.116528	0.475185	0.432924	0.0136692	0.0228951	0.00539363	0.445621	0.668428	0.204953	0.381799	-0.00775148	-0.00392453	-0.339737	-0.315831	-0.194319	-0.0892652	0.00769097	0.0245536	-2.44849	-3.03375	0.788889	0.447808	-1.26414	-0.881414
O95445_NP.4	APOM_HUMAN	345	345	345	0.985744	1.39795e-267	0.0879472	0.132915	0.0932307	0.0941447	0.116665	0.122186	0.0980716	0.153537	0.0260451	0.0258752	0.742236	0.723348	0.134472	0.221268	-0.00817399	-0.00723893	-0.186368	-0.18698	-0.191762	-0.19006	-0.0160679	-0.0139391	-2.36496	-2.38212	-0.33623	-0.364096	-1.47238	-1.20995
P09382_NP.5	LEG1_HUMAN	336	337	335	0.738574	5.64453e-59	0.0581905	0.00432696	0.372012	0.671046	0.116688	0.0225081	0.00208131	0.000523718	0.536441	0.260166	0.863826	0.406626	0.840493	0.197554	0.00934444	0.0139601	-0.102337	0.0480974	-0.198813	-0.286386	0.0310166	0.0346064	-0.692135	-1.24682	0.184352	0.882062	-0.209412	-1.32676
Q06187.Q06187.2_NP.1	BTK_HUMAN;Q06187-2_HUMAN	312	318	306	0.947586	<3.8E-308	0.976562	0.354596	0.196288	0.125853	0.117293	0.0387026	0.969563	0.880205	0.0649081	0.132344	0.00932229	0.0140451	0.0818225	0.221066	-0.000150199	-0.00474618	-0.1501	-0.178279	0.200285	0.265334	0.000384536	-0.00152209	-2.02392	-1.652	-2.78828	-2.63796	-1.79186	-1.26108
Q9Y287_NP.2	ITM2B_HUMAN	318	320	315	0.977611	<3.8E-308	0.0683796	0.0630065	0.0345576	0.0308596	0.117312	0.0990082	0.609411	0.786864	0.15221	0.18021	0.00539633	0.0156835	0.649704	0.541094	0.00935877	0.00957718	0.250355	0.256551	-0.20358	-0.215139	-0.0051518	-0.00273433	1.59707	1.49909	3.05456	2.65652	-0.468961	-0.633072
H3BPE1.H3BQK9_NP.3	H3BPE1_HUMAN;H3BQK9_HUMAN	321	305	292	0.213154	0.000243491	0.366121	0.00177114	0.597337	0.0555361	0.11734	0.0524339	0.887097	0.394952	0.711209	0.778223	0.590547	0.702004	0.227912	0.58261	0.00491513	-0.0164336	-0.0672304	-0.234387	-0.223562	0.26583	-0.00157396	0.00904912	-0.455504	-0.332266	0.626606	0.427258	-1.33023	-0.580843
Q9NZN3_NP.4	EHD3_HUMAN	334	333	330	0.954011	<3.8E-308	0.121917	0.218745	0.00644761	0.00580763	0.117488	0.21065	0.785525	0.868859	0.554285	0.955852	0.412727	0.273016	0.514761	0.468502	-0.00771756	-0.00614937	-0.317169	-0.322115	0.198583	0.159133	0.00272839	-0.00165999	-0.653574	-0.0613398	0.872282	1.17106	0.665463	0.742653
Q14112_NP.5	NID2_HUMAN	297	304	289	0.573208	<3.8E-308	0.936957	0.741595	0.172276	0.886968	0.117501	0.234806	0.0114677	0.0027482	0.118739	0.516655	0.62338	0.509178	0.354912	0.279007	-0.000426268	-0.0016877	0.170574	0.0168407	0.221106	0.159212	-0.0284158	-0.0320368	1.87778	0.739913	-0.563786	-0.719812	-1.10543	-1.22874
Q14011_NP.1	CIRBP_HUMAN	332	324	320	0.983248	<3.8E-308	0.383937	0.425676	0.389721	0.667454	0.117663	0.0551095	0.499703	0.472131	0.0132271	0.00880401	0.0747694	0.0991341	0.36763	0.264144	0.00430134	0.00398516	-0.0987298	-0.0499221	0.198816	0.247059	0.00676191	0.00729528	-2.71003	-2.90347	-1.89811	-1.77833	-0.922696	-1.15859
Q14697.Q14697.2_NP.2	GANAB_HUMAN;Q14697-2_HUMAN	345	345	345	0.96765	<3.8E-308	0.0020466	0.00579394	0.866598	0.490798	0.117699	0.0736463	0.849516	0.87925	0.219019	0.156867	0.301005	0.413132	0.478867	0.428049	0.0149937	0.0134195	0.0188002	0.0772627	0.193156	0.221319	-0.00185783	-0.00148986	1.316	1.51866	1.06882	0.846803	-0.702766	-0.787844
A0A6Q8PHA2_NP.1	A0A6Q8PHA2_HUMAN	338	342	338	0.979515	6.16858e-236	0.788825	0.882591	0.0330686	0.0291209	0.117769	0.141565	0.944079	0.904856	0.118413	0.090705	0.32222	0.302853	0.304394	0.129135	-0.00133666	-0.000723966	-0.245541	-0.246964	0.198583	0.18328	-0.000699279	-0.00117055	-1.705	-1.81509	-1.04536	-1.06887	-1.04035	-1.5114
P02768_NP.3	ALBU_HUMAN	345	345	345	0.977509	6.27387e-234	0.785273	0.768792	0.195964	0.0977038	0.117808	0.144304	0.0290475	0.0597123	0.675725	0.995933	0.453089	0.58902	0.892555	0.916193	-0.00133681	-0.00144397	-0.147238	-0.188929	-0.196212	-0.183319	-0.0217947	-0.0188044	0.454632	-0.00554604	-0.787537	-0.567618	-0.136162	-0.106199
Q9UNF0_NP.4	PACN2_HUMAN	336	335	332	0.929747	<3.8E-308	0.978663	0.870322	0.136858	0.0428145	0.118004	0.332675	0.601993	0.753792	0.341181	0.488529	0.469849	0.618761	0.508043	0.515672	0.00013377	0.000821752	-0.172836	-0.237184	0.201132	0.125294	0.00529945	0.00320693	-1.05713	-0.773932	-0.768432	-0.532345	-0.672749	-0.66491
P25705_NP.2	ATPA_HUMAN	344	343	343	0.973022	2.83998e-219	0.877961	0.951843	0.160624	0.238779	0.118048	0.121659	0.858696	0.91634	0.152061	0.184866	0.335405	0.374007	0.0718186	0.0720908	0.000751516	-0.000299745	-0.158816	-0.13518	0.195279	0.19611	-0.00175414	0.00104961	-1.54428	-1.44949	-1.01098	-0.946108	-1.82299	-1.84698
P01876_NP.3	IGHA1_HUMAN	345	345	345	0.99341	<3.8E-308	0.0159614	0.021124	0.138914	0.119154	0.118523	0.113281	0.508204	0.640759	0.0233158	0.030277	0.242555	0.271288	0.0608115	0.0822528	0.0116654	0.0111854	0.165597	0.174842	0.192384	0.195664	-0.00646906	-0.00457304	-2.4308	-2.3267	1.2058	1.13778	1.86157	1.72908
A0A0A0MTH3.Q13418_NP.5	A0A0A0MTH3_HUMAN;ILK_HUMAN	345	345	345	0.996333	<3.8E-308	0.0841144	0.0796936	0.010083	0.0100411	0.118794	0.081696	0.678985	0.686355	0.0279943	0.0200887	0.465444	0.573378	0.667483	0.704086	-0.0084428	-0.00855667	-0.292289	-0.292123	0.194518	0.216948	0.00409344	0.00398957	-2.38218	-2.51844	-0.761577	-0.586751	-0.430542	-0.380196
P62495_NP.2	ERF1_HUMAN	344	343	342	0.577953	7.22458e-32	0.145287	0.176584	0.551804	0.234658	0.118843	0.395511	0.633306	0.197633	0.312596	0.0888684	0.116656	0.616412	0.508641	0.980121	-0.00735442	-0.00676284	0.068997	-0.136703	0.200674	0.108228	0.00481322	-0.012898	-1.11551	-1.86571	-1.67796	-0.530176	0.678147	0.0253338
O00602_NP.4	FCN1_HUMAN	298	305	295	0.982836	<3.8E-308	0.780614	0.674122	0.491051	0.461201	0.118858	0.142116	0.60408	0.990166	0.577247	0.543886	0.296355	0.483515	0.769844	0.749275	-0.00148857	-0.00220507	-0.0852739	-0.0895259	0.217456	0.200759	-0.00554778	0.000129339	0.673859	0.719901	1.20206	0.790852	0.316004	0.338658
P01859_NP.4	IGHG2_HUMAN	345	345	345	0.992518	<3.8E-308	0.3456	0.420147	0.542438	0.646295	0.119914	0.149017	0.25141	0.202919	0.180909	0.166578	0.00165	0.00145344	0.638524	0.544686	-0.00458242	-0.00391479	-0.0685703	-0.0516366	-0.193066	-0.17904	0.0113037	0.0125475	1.44079	1.48922	3.29175	3.32978	0.468709	0.604241
O00339.O00339.2.O00339.3_NP.3	MATN2_HUMAN;O00339-2_HUMAN;O00339-3_HUMAN	292	293	278	0.824083	<3.8E-308	0.324308	0.371178	0.0205916	0.451044	0.119998	0.779755	0.263032	0.204521	0.258909	0.311237	0.290869	0.0618437	0.481534	0.807144	0.00500269	0.00479192	0.284153	0.0972315	-0.206701	-0.0391699	-0.0115764	-0.0138613	1.31254	1.24282	1.18638	2.21971	-0.750755	-0.274832
P29279_NP.4	CCN2_HUMAN	345	345	345	0.986713	<3.8E-308	0.890244	0.741088	0.0430565	0.043722	0.120065	0.110214	0.161499	0.183037	0.13216	0.164171	0.0113133	0.0230081	0.207975	0.171931	-0.000666303	-0.00160061	-0.22711	-0.227112	0.191914	0.197842	-0.0137282	-0.0130958	1.61291	1.49471	-2.62786	-2.36393	-1.25061	-1.36139
Q9NRW1_NP.2	RAB6B_HUMAN	339	340	335	0.306327	1.23983e-08	0.677063	0.300592	0.357389	0.466242	0.120154	0.378547	0.232966	0.482312	0.260945	0.853078	0.0832646	0.790478	0.986558	0.40793	-0.00208965	-0.00531118	-0.105519	-0.0853414	0.197788	0.114375	-0.0119604	-0.00719421	-1.23703	0.208049	-1.8318	-0.286494	0.0171348	0.860504
A0A0A0MQS9.A0A0A0MTC7_NP.3	A0A0A0MQS9_HUMAN;A0A0A0MTC7_HUMAN	343	342	340	0.729707	<3.8E-308	0.347098	0.116908	0.530532	0.321907	0.120405	0.139793	0.740352	0.732733	0.843825	0.108118	0.219908	0.835774	0.687453	0.69428	0.00469171	0.00778922	0.0728132	0.114405	-0.19831	-0.187454	0.00335235	-0.0034353	-0.218795	1.77789	1.3154	-0.220794	-0.411912	-0.400181
Q6FHJ7_NP.4	SFRP4_HUMAN	345	345	345	0.980517	1.64049e-244	0.658107	0.48299	2.38384e-05	1.91029e-05	0.120595	0.112628	0.275566	0.211545	0.104174	0.126283	0.589064	0.436222	0.106752	0.121715	-0.00212294	-0.00335878	0.476082	0.480782	-0.190377	-0.194167	-0.0106148	-0.0121398	1.72974	1.62365	-0.554231	-0.797282	-1.59268	-1.52461
P35813_NP.2	PPM1A_HUMAN	345	345	345	0.822545	<3.8E-308	0.0178714	0.00228319	0.234971	0.302695	0.120871	0.00889168	0.962536	0.975565	0.687188	0.797202	0.652246	0.784291	0.876386	0.803425	-0.0118134	-0.0151503	-0.136885	-0.117913	0.19701	0.331001	0.000473152	-0.000306327	0.443091	0.280722	0.47879	0.288721	0.158762	0.252244
A0A8I5KW61_NP.5	A0A8I5KW61_HUMAN	345	345	345	0.99313	<3.8E-308	0.947302	0.933144	0.0965566	0.084115	0.120953	0.096899	0.398511	0.466974	0.404842	0.457526	0.135201	0.173967	0.625967	0.667845	0.00032754	0.000415674	0.191269	0.198818	0.196498	0.210375	-0.00848889	-0.0073119	0.914798	0.81569	-1.58582	-1.44263	0.496363	0.436917
P01034_NP.2	CYTC_HUMAN	345	345	345	0.983364	<3.8E-308	4.56575e-06	4.25224e-06	0.692193	0.632704	0.120964	0.0561546	0.0155791	0.0362822	0.0560845	0.0778686	0.26554	0.339145	0.686793	0.595411	0.0219253	0.0221285	0.043212	0.0524781	-0.186704	-0.23151	0.0231954	0.0201762	1.99784	1.85405	1.1222	0.96887	0.390141	0.516878
P25705_NP.1	ATPA_HUMAN	343	345	343	0.98638	2.17604e-269	0.640687	0.706729	0.293089	0.30589	0.121099	0.148331	0.868514	0.993258	0.0670518	0.0750457	0.101888	0.104082	0.0757638	0.095975	0.00228871	0.0018168	-0.119168	-0.114281	0.194406	0.17847	0.00164139	8.25058e-05	-1.98785	-1.90265	-1.71438	-1.6775	-1.78876	-1.65082
P01011_NP.3	AACT_HUMAN	345	345	345	0.982496	2.04106e-252	0.430745	0.351787	0.832256	0.713266	0.121354	0.102022	0.633976	0.515027	0.00446625	0.00810499	0.543521	0.429021	0.345293	0.414621	-0.00385677	-0.00455728	-0.0240206	-0.0416648	-0.193791	-0.204534	0.00472482	0.00645937	3.09971	2.88338	0.635801	0.827631	-0.949338	-0.820236
A0A8I5KW61_NP.1	A0A8I5KW61_HUMAN	345	344	344	0.986412	<3.8E-308	0.115848	0.0843962	0.331265	0.376646	0.121912	0.122862	0.0559804	0.0765285	0.482308	0.357234	0.0694249	0.114355	0.0580382	0.0840265	-0.00770899	-0.00850267	-0.109821	-0.100381	0.193557	0.193953	-0.0189569	-0.0176424	0.7584	0.998614	-1.90339	-1.66185	-1.93759	-1.77357
P35858.2_NP.5	P35858-2_HUMAN	345	345	345	0.994174	<3.8E-308	5.38708e-07	6.29767e-07	0.211236	0.20551	0.122058	0.120033	0.028514	0.0389569	0.401309	0.420725	0.386023	0.463341	0.288159	0.279226	-0.0233426	-0.0232387	0.1326	0.134525	-0.180698	-0.182015	-0.0203724	-0.0192319	0.850118	0.816988	0.847789	0.718404	-0.998326	-1.01888
Q15833.Q15833.2.Q15833.3_NP.5	Q15833-2_HUMAN;Q15833-3_HUMAN;STXB2_HUMAN	343	339	339	0.984207	<3.8E-308	0.240477	0.104213	0.0173256	0.0301582	0.122207	0.0962927	0.62887	0.760323	0.0770671	0.12411	0.573917	0.610268	0.463835	0.5096	-0.00574042	-0.00808019	-0.270501	-0.250179	0.192915	0.210951	-0.00476715	-0.0030565	-1.90314	-1.68073	-0.584979	-0.538681	-0.74024	-0.67695
Q9Y2Y8_NP.5	PRG3_HUMAN	337	336	335	0.984826	2.34997e-255	0.506283	0.608043	0.158649	0.111133	0.122301	0.0932929	0.445563	0.327017	0.32543	0.393881	0.329085	0.271698	0.534867	0.434442	0.00335826	0.00259102	0.163751	0.185142	-0.20077	-0.218132	0.00781846	0.0100485	1.08527	0.940772	-1.05151	-1.18446	-0.64679	-0.814736
O60749.2_NP.3	O60749-2_HUMAN	308	317	300	0.91829	<3.8E-308	0.260697	0.712418	0.0370217	0.0840869	0.12232	0.149203	0.531952	0.669585	0.301289	0.226322	0.354658	0.210796	0.383267	0.481036	-0.00586781	-0.00184618	-0.252766	-0.200957	0.205697	0.184472	0.00648833	0.004256	-1.18262	-1.33063	-1.01235	-1.31604	-0.939788	-0.729692
O43182_NP.2	RHG06_HUMAN	318	333	316	0.857863	<3.8E-308	0.50098	0.128799	0.0459596	0.0501609	0.12259	0.726798	0.617295	0.683484	0.320818	0.401455	0.54649	0.430664	0.444602	0.307002	0.00348767	0.00748352	-0.236024	-0.219846	0.201532	0.0432105	0.00516564	0.00400066	-1.10161	-0.88355	-0.651007	-0.80775	-0.824019	-1.04565
F5H7Y6_NP.1	F5H7Y6_HUMAN	345	345	345	0.996269	<3.8E-308	0.00191347	0.00311243	0.0972091	0.0839753	0.122954	0.147307	0.0702879	0.063642	0.781451	0.747038	0.56785	0.589031	0.736678	0.866312	-0.0152586	-0.0145432	-0.188047	-0.196191	0.192528	0.181043	-0.017962	-0.0184283	0.299987	0.349184	-0.596478	-0.564763	-0.337292	-0.169047
P24593_NP.2	IBP5_HUMAN	345	345	345	0.989264	1.43072e-288	0.262476	0.310927	0.456571	0.413535	0.123569	0.0984103	0.162304	0.176288	0.61573	0.64257	0.326176	0.296324	0.722654	0.815595	-0.00554123	-0.00500982	-0.0852897	-0.0936803	-0.194526	-0.208808	0.0140198	0.013566	0.549328	0.507935	1.03809	1.10427	0.360297	0.236736
P10720_NP.2	PF4V_HUMAN	345	345	345	0.964775	5.47369e-201	0.197329	0.126384	0.645738	0.75391	0.123975	0.0478651	0.747687	0.825749	0.478398	0.181606	0.290511	0.466987	0.371207	0.4012	-0.00641862	-0.0075962	0.052991	0.0360501	0.195579	0.251257	0.00324409	-0.0022149	0.781048	1.46979	-1.12496	-0.772013	-0.914144	-0.856129
P15169_NP.2	CBPN_HUMAN	345	345	345	0.984292	<3.8E-308	0.362588	0.285596	0.801642	0.550891	0.124142	0.160002	0.47499	0.552887	0.00526513	0.0075737	0.0425135	0.0677643	0.301661	0.323709	0.00442913	0.00520811	0.0283113	0.067385	-0.191136	-0.175015	0.00704578	0.00586591	3.02224	2.89777	2.11547	1.90826	1.03257	0.988806
P52907_NP.5	CAZA1_HUMAN	345	345	345	0.897895	<3.8E-308	0.126922	0.114057	0.00392835	0.0124308	0.124157	0.0875667	0.815271	0.575192	0.148865	0.10094	0.757773	0.689046	0.384709	0.159061	-0.00747495	-0.00770417	-0.328811	-0.283261	0.192189	0.212648	0.00231626	-0.00553164	-1.56554	-1.77155	-0.322455	-0.416478	-0.873615	-1.4101
A0A6Q8JR05_NP.5	A0A6Q8JR05_HUMAN	318	342	318	0.197118	0.000406191	0.0501325	0.552442	0.0483475	0.446104	0.124304	0.934986	0.00136634	0.00930846	0.437396	0.419717	0.62467	0.821501	0.312929	0.310104	0.00970707	-0.00299924	-0.228122	0.0896978	0.19555	-0.0105827	-0.0330658	-0.0273598	0.837043	0.888536	0.514052	0.242139	-1.03774	1.06637
Q16643.3_NP.5	Q16643-3_HUMAN	332	321	316	0.0523355	0.353584	0.0310125	0.757506	0.0207648	0.114658	0.124406	0.0497728	0.220199	0.719517	0.206019	0.797914	0.0608383	0.0946503	0.842213	0.279254	-0.0110351	-0.00158517	-0.270154	-0.185221	0.198726	0.255883	0.0123516	0.00363994	-1.38355	-0.281807	-2.00431	-1.7988	-0.20803	-1.13995
P11166_NP.4	GTR1_HUMAN	324	324	321	0.980885	<3.8E-308	0.868025	0.852998	0.000154791	0.000434398	0.124487	0.15757	0.231319	0.209784	0.64517	0.561645	0.16218	0.172492	0.678591	0.681554	0.000833056	0.000926943	-0.442658	-0.410124	-0.195634	-0.17954	-0.0121322	-0.0126859	0.496572	0.624599	1.47299	1.43444	-0.416045	-0.411096
P62834_NP.3	RAP1A_HUMAN	345	345	345	0.997394	<3.8E-308	0.00555549	0.00512908	0.00341568	0.00274273	0.124814	0.139834	0.25643	0.221014	0.0210474	0.0154067	0.73116	0.678384	0.6168	0.63145	-0.0135167	-0.0136222	-0.330991	-0.338181	0.190202	0.182635	0.0111647	0.0120222	-2.48655	-2.60789	-0.356149	-0.429155	-0.498389	-0.476984
E7END6_NP.3	E7END6_HUMAN	345	344	344	0.849667	<3.8E-308	0.552236	0.599564	0.12205	0.328518	0.12529	0.0278338	0.461203	0.321751	0.594722	0.920636	0.172546	0.0282974	0.727419	0.668485	-0.0029327	0.00258561	-0.177166	-0.111637	-0.193698	-0.277958	-0.00737864	-0.00990761	-0.5822	-0.108816	1.44157	2.31872	0.352949	0.432868
P10809_NP.2	CH60_HUMAN	327	341	326	0.0650071	0.241674	0.836854	0.625498	0.423607	0.605511	0.126546	0.674839	0.352322	0.198618	0.0395435	0.919085	0.535888	0.785644	0.412598	0.142249	0.00105044	-0.00239676	-0.0934054	-0.058012	0.197582	-0.0521278	-0.00947317	-0.0126098	-2.30423	0.109085	-0.670364	0.283404	-0.864883	-1.4927
A0A384MR50.B1AK88_NP.5	A0A384MR50_HUMAN;B1AK88_HUMAN	345	345	345	0.972899	<3.8E-308	0.0335703	0.0238661	0.0124598	0.00820095	0.126731	0.128164	0.680657	0.677738	0.0906699	0.0730492	0.204059	0.30109	0.57388	0.392634	-0.0103976	-0.0110336	-0.283737	-0.299675	0.190386	0.189242	0.00407012	0.00410031	-1.83116	-1.93624	-1.32599	-1.07677	-0.563524	-0.854979
P30153_NP.2	2AAA_HUMAN	343	345	343	0.732465	6.76236e-59	0.96005	0.193804	0.000478276	0.00491686	0.126745	0.895009	0.0753141	0.143496	0.0377727	0.0853542	0.821192	0.749798	0.463148	0.422749	0.000243291	0.00629705	-0.395533	-0.316369	0.189957	-0.0163305	0.017577	0.014396	-2.23471	-1.84245	0.234319	0.329485	-0.730405	-0.795365
Q14376_NP.4	GALE_HUMAN	336	334	330	0.995979	<3.8E-308	0.949162	0.82282	0.301986	0.295341	0.127301	0.139838	0.111609	0.143197	0.511296	0.57437	0.911151	0.983874	0.360333	0.399803	-0.000315586	-0.00110988	0.119405	0.121227	-0.192874	-0.186981	0.0159995	0.0147379	-0.728026	-0.623307	0.118394	0.0214751	0.930093	0.857198
Q16543_NP.5	CDC37_HUMAN	336	340	334	0.779759	1.69555e-69	0.930263	0.301162	0.194057	0.0404	0.127393	0.0167866	0.424507	0.622139	0.163033	0.603475	0.187842	0.264598	0.308104	0.872881	0.000434022	-0.00512192	-0.149737	-0.236314	0.194427	0.305184	0.00814604	0.0050154	-1.52815	-0.567158	-1.39003	-1.1747	-1.04914	-0.164248
P60842_NP.2	IF4A1_HUMAN	345	345	345	0.951601	8.07271e-178	0.647161	0.514068	0.171155	0.233404	0.12748	0.0270068	0.852082	0.900068	0.526065	0.976117	0.948245	0.983057	0.816775	0.865227	-0.0022789	-0.00323848	-0.158125	-0.137182	0.193985	0.281058	-0.00188237	-0.00126345	0.699295	0.0328984	0.0691034	-0.0225323	0.236992	0.17302
P20774_NP.1	MIME_HUMAN	289	326	284	0.621717	<3.8E-308	0.401734	0.0506268	0.00329919	0.0372987	0.127542	0.404503	0.62755	0.181348	0.0393706	0.00107457	0.449452	0.27247	0.144539	0.107277	0.00442331	0.010198	0.370568	0.258005	-0.208333	-0.112233	0.00512687	0.0139495	2.44842	3.85548	-0.871921	1.24844	-1.58789	-1.72937
Q9UBP4_NP.2	DKK3_HUMAN	345	345	345	0.979243	<3.8E-308	0.000833485	0.00114866	0.110476	0.201667	0.12823	0.0969578	0.00513747	0.0129863	0.328355	0.473575	0.000139343	9.30218e-05	0.195333	0.246343	0.0160022	0.0156136	0.176031	0.141175	-0.184705	-0.202253	-0.0271078	-0.0241117	1.02893	0.7566	3.91108	4.02762	1.26522	1.13599
P48426.P48426.2_NP.1	P48426-2_HUMAN;PI42A_HUMAN	343	345	343	0.980888	<3.8E-308	0.326784	0.447985	0.0681546	0.0797541	0.128826	0.186986	0.920281	0.943697	0.211173	0.220502	0.0426898	0.0379004	0.469012	0.492094	-0.00482409	-0.00371394	-0.208245	-0.199048	0.190956	0.16505	-0.000998039	-0.000700937	-1.35728	-1.32358	-2.13597	-2.17773	-0.729697	-0.68898
A0A0C4DH43_NP.5	HV70D_HUMAN	281	282	281	0.997985	<3.8E-308	0.366352	0.360885	0.594167	0.594139	0.129213	0.126229	0.75904	0.715357	0.963868	0.980384	0.309069	0.329246	0.0729948	0.0796764	0.00492029	0.00496535	-0.0681774	-0.0680264	-0.214331	-0.215529	-0.00352704	-0.00418367	-0.0723466	-0.039176	-1.37077	-1.31167	2.0224	1.97216
P17066_NP.3	HSP76_HUMAN	345	345	345	0.982795	<3.8E-308	0.333014	0.304376	0.135933	0.14109	0.129331	0.119198	0.072284	0.0689939	0.569635	0.744979	0.361831	0.544916	0.113148	0.0887177	-0.00477146	-0.0050567	-0.170512	-0.168086	0.191	0.195994	-0.017995	-0.0181854	0.620449	0.354445	0.961097	0.637073	-1.60619	-1.72422
P61626_NP.3	LYSC_HUMAN	345	345	345	0.989531	<3.8E-308	0.22335	0.127639	0.486939	0.646477	0.129407	0.0703037	0.462358	0.380585	0.139087	0.17291	0.33047	0.337444	0.228048	0.215269	0.00603135	0.00753918	-0.079753	-0.0525269	-0.191827	-0.228768	0.00737712	0.00878886	1.62367	1.49335	1.03042	1.01408	-1.2267	-1.25924
Q96IY4_NP.2	CBPB2_HUMAN	345	345	345	0.973042	<3.8E-308	0.255987	0.284621	0.47745	0.301585	0.129732	0.207937	0.57867	0.601926	0.0271781	0.0350577	0.327116	0.344671	0.454166	0.52469	0.00560952	0.00528912	0.0812667	0.118352	-0.191113	-0.158925	-0.00555704	-0.00522541	2.42257	2.31329	1.03462	0.998747	0.759021	0.645714
P02787_NP.1	TRFE_HUMAN	345	345	345	0.966529	<3.8E-308	0.537726	0.617246	0.0177237	0.034408	0.129862	0.306119	0.92216	0.781375	0.282849	0.408204	0.01795	0.0196918	0.641994	0.991743	-0.00299709	-0.00244799	-0.268355	-0.240914	0.188279	0.128022	-0.00096341	0.00275637	-1.15751	-0.897603	-2.47101	-2.45246	0.464501	-0.010413
Q9UHG3_NP.4	PCYOX_HUMAN	343	342	341	0.967891	<3.8E-308	0.367658	0.202943	0.0895567	0.0885023	0.129931	0.255299	0.00201808	0.00470291	0.016099	0.0154516	0.170807	0.168265	0.0178488	0.0506596	-0.0042263	-0.00601054	-0.184179	-0.185835	-0.180826	-0.136499	-0.0295974	-0.0272184	-2.49559	-2.52544	-1.36576	-1.38171	-2.27591	-1.88584
O43866_NP.4	CD5L_HUMAN	345	345	345	0.996329	<3.8E-308	0.401273	0.440942	6.95163e-05	5.00507e-05	0.130217	0.126315	0.0281165	0.0272817	0.145333	0.173421	0.0625989	0.0446369	0.214575	0.204922	-0.00395081	-0.0036217	0.438916	0.447025	-0.182011	-0.183623	-0.021022	-0.0211054	-1.51979	-1.4184	1.87818	2.02341	1.201	1.22501
P06576_NP.1	ATPB_HUMAN	336	334	329	0.861721	2.25547e-98	0.79251	0.391013	0.794555	0.422948	0.130408	0.421375	0.630611	0.898994	0.0880155	0.0133842	0.0331524	0.048348	0.127981	0.311074	-0.00127769	0.00427999	-0.0293549	-0.0927886	0.187927	0.102441	-0.00466477	-0.00126404	-1.82952	-2.73027	-2.2053	-2.09746	-1.49941	-1.02351
P13591_NP.2	NCAM1_HUMAN	345	345	345	0.986409	<3.8E-308	0.0411613	0.038219	0.000984961	0.0011771	0.130466	0.11611	0.0129023	0.00844343	0.47304	0.499058	0.0306419	0.040502	0.74477	0.8373	-0.00963505	-0.00977596	0.362155	0.356366	-0.181875	-0.188917	-0.023828	-0.0252429	0.747899	0.704225	2.18218	2.06635	-0.314663	-0.198387
P49368_NP.4	TCPG_HUMAN	336	340	335	0.950804	<3.8E-308	0.231368	0.319522	0.0308675	0.0321207	0.130495	0.126367	0.530381	0.239145	0.431079	0.641777	0.642711	0.966676	0.713753	0.683152	-0.00599942	-0.00486768	-0.249775	-0.241937	0.193437	0.190823	-0.00635167	-0.0116375	-0.863583	-0.497782	-0.491801	-0.0432117	-0.371135	-0.403
P08294_NP.5	SODE_HUMAN	345	345	345	0.992844	<3.8E-308	0.00434837	0.00855829	0.0753517	0.0809781	0.130879	0.230693	0.558777	0.592435	0.776742	0.73425	0.445436	0.405976	0.502649	0.529118	0.0141287	0.0130387	0.20346	0.200008	-0.190194	-0.151091	0.00584003	0.00535686	-0.309319	-0.371007	0.803931	0.877228	-0.678466	-0.638158
Q9C0C9_NP.3	UBE2O_HUMAN	312	294	288	0.886543	<3.8E-308	0.901402	0.830415	0.0119034	0.0391308	0.131025	0.234101	0.519011	0.243196	0.67932	0.822716	0.462823	0.446612	0.534925	0.682032	-0.000641058	-0.0011855	-0.29307	-0.25666	0.195796	0.164907	-0.00650291	-0.0125996	-0.450853	-0.261366	-0.76789	-0.85152	-0.640762	-0.452476
A0A1B0GTC6_NP.2	CC085_HUMAN	345	345	345	0.991804	<3.8E-308	0.790232	0.786093	0.00126923	0.00129638	0.131312	0.15136	0.650506	0.632761	0.105545	0.105141	0.35076	0.44329	0.361499	0.379245	0.00128846	0.00131606	0.364614	0.364345	0.18685	0.177842	0.00445049	0.00469957	1.73972	1.74379	0.967126	0.795358	0.908634	0.876541
P51149_NP.4	RAB7A_HUMAN	332	324	315	0.792666	3.05925e-69	0.331156	0.250668	0.0386784	0.469539	0.131481	0.119641	0.602117	0.203702	0.331454	0.807107	0.866191	0.550847	0.302863	0.591851	-0.00483305	-0.0058378	-0.241419	-0.0860006	0.19329	0.203759	0.00539935	0.0134617	-1.07153	-0.274985	0.179913	-0.650781	1.06953	0.568185
O94812_NP.3	BAIP3_HUMAN	336	335	333	0.997579	<3.8E-308	0.985968	0.848694	0.0315967	0.0230737	0.131614	0.166571	0.988891	0.974622	0.186061	0.180867	0.55795	0.455243	0.644068	0.665179	-8.63894e-05	-0.000947927	-0.245416	-0.262512	-0.191982	-0.178103	-0.000138946	0.000321099	-1.45632	-1.49062	0.617693	0.796388	-0.470146	-0.445424
E7EQ29_NP.5	E7EQ29_HUMAN	293	297	284	0.565626	<3.8E-308	0.635544	0.759177	0.000184345	0.0014609	0.131737	0.0835368	0.680954	0.122798	0.525293	0.132784	0.735454	0.207598	0.982439	0.918443	0.00244962	0.00156747	-0.457501	-0.383835	0.200305	0.227675	0.00428219	0.0159326	0.720881	-1.69067	0.373559	-1.3803	0.0234187	-0.107785
P11142_NP.3	HSP7C_HUMAN	345	345	345	0.969919	1.48871e-212	0.174089	0.295865	0.0137607	0.00702692	0.131804	0.288753	0.28883	0.291571	0.255147	0.235533	0.727399	0.762834	0.369828	0.400967	-0.00666599	-0.00512163	-0.280917	-0.307523	0.188702	0.132664	-0.0105433	-0.0104788	-1.23562	-1.28758	0.365138	0.31594	-0.90297	-0.845241
P61769_NP.2	B2MG_HUMAN	345	345	345	0.95958	<3.8E-308	0.00346982	0.00553033	0.240343	0.255869	0.132662	0.204537	0.939863	0.734287	0.0291294	0.0385081	0.00632759	0.00710319	0.569418	0.453852	0.0141698	0.0134976	0.131238	0.127514	-0.185198	-0.156827	0.000736994	-0.00332982	2.33621	2.22426	2.82846	2.79979	0.563239	0.744728
Q00688_NP.1	FKBP3_HUMAN	330	336	326	0.945135	<3.8E-308	0.268711	0.24369	0.199801	0.159284	0.132944	0.0816855	0.165681	0.13696	0.0830004	0.123744	0.123057	0.0910891	0.123281	0.0976045	0.00551589	0.00561831	-0.148372	-0.157422	0.191668	0.21471	0.0138956	0.0144079	-1.89928	-1.62866	-1.63907	-1.73598	-1.59476	-1.65682
P12724_NP.3	ECP_HUMAN	325	329	320	0.95822	<3.8E-308	0.343772	0.64664	0.148086	0.0416869	0.13313	0.108371	0.637556	0.743084	0.00809705	0.00557588	0.325785	0.129803	0.688696	0.807916	0.00468359	0.00226414	0.168624	0.237574	0.190606	0.20359	-0.00480214	-0.00333697	3.05008	3.19077	-1.0577	-1.63052	0.401056	0.243086
P05060_NP.5	SCG1_HUMAN	343	340	340	0.844033	<3.8E-308	0.0157908	0.0168198	0.00240925	0.00456297	0.133359	0.158936	0.00174893	2.73276e-05	0.523444	0.980735	0.268156	0.302327	0.804039	0.243836	0.0114695	0.0113091	-0.336013	-0.312421	-0.182439	-0.170432	-0.0305643	-0.0410253	0.668281	-0.0251727	1.12149	1.03995	-0.244646	-1.14521
P01714_NP.3	LV319_HUMAN	345	345	345	0.99414	<3.8E-308	0.942888	0.747609	0.0959877	0.12228	0.133565	0.157096	0.139338	0.113249	0.289238	0.276769	0.164016	0.153612	0.00303203	0.00310035	-0.000347939	-0.00156168	0.187773	0.174116	-0.186271	-0.175504	-0.0145825	-0.015614	1.14099	1.17001	1.44751	1.483	-2.97754	-2.9681
Q9NRN5_NP.1	OLFL3_HUMAN	344	339	339	0.988228	<3.8E-308	0.695446	0.788211	0.40109	0.419858	0.133759	0.083957	0.591096	0.635441	0.0539202	0.0988	0.132915	0.123504	0.248753	0.218821	-0.00192257	-0.00133189	-0.0958395	-0.092953	-0.189099	-0.220163	-0.00533706	-0.0047546	2.09281	1.80816	1.57564	1.63066	-1.16217	-1.25111
P31948.P31948.2_NP.5	P31948-2_HUMAN;STIP1_HUMAN	345	345	345	0.981851	9.58449e-250	0.0941679	0.0857955	0.000487241	0.000660788	0.133875	0.138708	0.697183	0.916068	0.314666	0.142791	0.761577	0.70677	0.64117	0.594203	-0.00817074	-0.00838367	-0.397379	-0.387662	0.186685	0.184307	-0.00384438	-0.00104061	-1.08569	-1.58302	0.316101	0.391771	-0.466547	-0.533097
Q9BY76_NP.4	ANGL4_HUMAN	323	323	316	0.985043	<3.8E-308	0.0178656	0.0220208	0.372254	0.596778	0.133961	0.100085	0.0413984	0.0465428	0.403328	0.467917	0.256404	0.471844	0.0644655	0.102394	0.011603	0.0113157	0.103261	0.0617459	0.189834	0.210236	0.0210649	0.020738	0.944973	0.827997	-1.20513	-0.770315	-1.85005	-1.6479
O60888.3_NP.2	O60888-3_HUMAN	332	302	299	0.893774	<3.8E-308	0.100258	0.800851	0.0201824	0.00367132	0.134058	0.449193	0.119089	0.247012	0.247853	0.196184	0.000415707	0.000334558	0.408365	0.0875595	0.0081214	0.00128209	0.264538	0.341981	-0.187654	-0.0975763	-0.0155952	-0.0119307	1.2292	1.41784	3.66347	3.83933	0.830018	1.77165
Q9BXN1_NP.1	ASPN_HUMAN	338	333	331	0.799309	9.33972e-75	0.699591	0.602564	0.304879	0.253513	0.134257	0.178471	0.012142	0.117701	0.265638	0.478182	0.979786	0.411316	0.310282	0.104339	-0.00192232	0.00261465	0.117561	0.131884	0.189545	0.171577	0.0251986	0.015795	-1.22033	-0.783153	-0.0266799	0.872356	1.02461	1.65507
Q16627_NP.5	CCL14_HUMAN	310	315	302	0.851508	<3.8E-308	0.0536233	0.254633	0.121782	0.0333309	0.134413	0.416962	0.425634	0.964318	0.0428222	0.00683399	0.00855437	0.00408247	0.345126	0.96356	0.00970784	0.00571488	0.184452	0.25398	-0.197713	-0.106997	0.00823001	0.000461594	2.28583	3.059	2.87703	3.14378	-0.986385	-0.0476676
Q86UY6_NP.4	NAA40_HUMAN	338	320	318	0.34975	1.85272e-10	0.230677	0.949446	0.0253331	0.6047	0.134559	0.844282	0.0244814	0.0347589	0.207295	0.38251	0.228454	0.826072	0.525551	0.344934	0.0059581	-0.000319	0.26317	0.0614956	-0.190698	-0.025321	0.0228438	0.0217145	-1.42085	0.99642	-1.28357	-0.237053	-0.645629	0.97376
P17858_NP.5	PFKAL_HUMAN	344	344	344	0.923736	<3.8E-308	0.362039	0.292288	9.43104e-05	0.000436053	0.134716	0.0873994	0.625418	0.473938	0.04117	0.0106563	0.18488	0.23977	0.353389	0.332156	-0.00437893	-0.00506817	-0.439572	-0.3957	0.183991	0.210687	0.00477459	0.00701571	-2.17764	-2.73264	-1.36284	-1.20986	0.915879	0.958608
A0A3B3ISG5.A0A7I2V2P6.P14735_NP.5	A0A3B3ISG5_HUMAN;A0A7I2V2P6_HUMAN;IDE_HUMAN	300	327	297	0.969498	3.43005e-182	0.609394	0.499908	0.104669	0.10648	0.134851	0.20754	0.244716	0.115196	0.205224	0.269435	0.768831	0.854265	0.377507	0.327356	0.00266801	0.00344361	0.198599	0.193091	0.195334	0.160831	0.0120703	0.0159906	1.46829	1.25061	0.325263	0.198665	0.937192	1.01676
P35813_NP.5	PPM1A_HUMAN	338	342	337	0.884	<3.8E-308	0.0366349	0.000175988	0.142002	0.0106922	0.134977	0.0384404	0.493817	0.959515	0.414131	0.584568	0.15918	0.108915	0.960692	0.930841	-0.010497	-0.0183356	-0.170524	-0.287289	0.192023	0.257279	0.00699321	-0.000500947	-0.89731	-0.580099	-1.49977	-1.65033	-0.0507864	0.0863853
P14625_NP.5	ENPL_HUMAN	345	345	345	0.960459	1.52827e-192	0.07538	0.0701839	0.302014	0.155192	0.134984	0.192332	0.286026	0.236497	0.0376586	0.0457563	5.2702e-05	0.000132306	0.0577578	0.132138	0.00852619	0.008715	0.114532	0.158422	-0.182803	-0.159963	-0.0103582	-0.0115377	2.20943	2.13068	4.1871	3.9674	-1.87003	-1.48787
P80108_NP.2	PHLD_HUMAN	339	331	330	0.89053	<3.8E-308	0.173706	0.49434	0.000446901	0.000230559	0.1351	0.324202	0.647588	0.919373	0.799999	0.440014	0.590857	0.468346	0.997267	0.854956	0.00669699	0.0034456	-0.399836	-0.430457	-0.18587	-0.1256	0.00449082	-0.00101939	-0.271678	0.849291	0.568274	0.786053	0.0034917	0.19105
A0A3B3IUC4.A0A6Q8PFA9.P06280_NP.5	A0A3B3IUC4_HUMAN;A0A6Q8PFA9_HUMAN;AGAL_HUMAN	345	345	345	0.974109	1.43256e-223	0.163911	0.278671	0.0129255	0.010435	0.135306	0.151477	0.104209	0.182349	0.655534	0.826094	0.307821	0.175306	0.695018	0.690555	-0.00687935	-0.00535324	-0.28564	-0.294516	0.188421	0.181023	0.0162912	0.0133692	-0.487654	-0.240279	1.07706	1.433	0.397555	0.403888
Q14624_NP.3	ITIH4_HUMAN	345	345	345	0.984646	4.29004e-262	0.695506	0.676038	2.29491e-07	3.72835e-07	0.136052	0.126369	0.771988	0.97508	0.478853	0.493221	0.184332	0.173888	0.270085	0.211988	-0.00182916	-0.00195597	0.571695	0.56207	-0.17808	-0.182909	0.00274607	0.000296464	0.733214	0.71053	1.32836	1.36286	1.05982	1.20157
P02747_NP.4	C1QC_HUMAN	345	345	345	0.890537	<3.8E-308	0.314155	0.449728	0.0430705	0.141183	0.136315	0.173092	0.14216	0.110319	0.555646	0.342684	0.999452	0.32906	0.546724	0.501585	0.00495699	0.0037142	0.231454	0.167783	-0.187411	-0.171022	0.0146709	0.0159343	0.642511	1.03298	0.000722474	1.02591	0.609524	0.678388
Q00013_NP.3	EM55_HUMAN	345	345	345	0.972503	3.80094e-219	0.196042	0.15222	0.0244654	0.0207352	0.13648	0.0655779	0.633798	0.746239	0.00282276	0.00377045	0.472134	0.478263	0.17663	0.142421	-0.00627467	-0.00693066	-0.253708	-0.260132	0.184517	0.22772	0.00468331	0.00317199	-3.22755	-3.12055	-0.745592	-0.733219	-1.34749	-1.459
P00738_NP.2	HPT_HUMAN	345	345	345	0.953268	2.28685e-180	0.979647	0.976906	0.12394	0.081931	0.136679	0.0564161	0.243967	0.297421	0.305041	0.107799	0.901747	0.674097	0.551154	0.50478	0.000125926	-0.000141974	0.176325	0.198199	0.187809	0.239463	0.0116744	0.0103715	1.12226	1.75032	-0.13032	-0.441129	-0.604644	-0.672336
Q9UQ80_NP.4	PA2G4_HUMAN	338	337	335	0.97259	<3.8E-308	0.675126	0.668322	0.0415037	0.0332242	0.136749	0.255663	0.623237	0.422174	0.44679	0.443678	0.404389	0.171435	0.143656	0.397598	-0.00207233	-0.00213119	-0.23529	-0.24733	0.189885	0.145823	0.00503478	0.00827802	-0.831335	-0.842074	-0.87931	-1.45221	-1.51656	-0.881608
P00740_NP.4	FA9_HUMAN	345	345	345	0.969291	<3.8E-308	0.624188	0.531502	0.434891	0.308848	0.137338	0.203893	0.0123706	0.0100703	0.469488	0.614819	0.152877	0.114853	0.511089	0.398403	0.00239377	0.00305153	0.0884555	0.115087	-0.185557	-0.158291	0.0248953	0.0255681	0.782942	0.543501	1.49561	1.64701	0.659792	0.846376
Q8IUX7_NP.5	AEBP1_HUMAN	345	345	345	0.982625	5.80292e-253	0.00145498	0.00319988	0.172312	0.230714	0.137539	0.141962	0.0560292	0.121063	0.409484	0.580996	0.00186355	0.00095067	0.626449	0.571185	0.015123	0.0140596	0.149352	0.13178	0.178991	0.177897	0.0183183	0.0149243	-0.861749	-0.579425	3.15952	3.3763	0.471574	0.551497
P54577_NP.1	SYYC_HUMAN	344	343	343	0.878128	<3.8E-308	0.0488906	0.436638	0.135676	0.213125	0.138149	0.20547	0.232453	0.493183	0.860406	0.923233	0.232971	0.15198	0.406195	0.486899	0.00961132	0.00386224	0.169412	0.144105	0.184418	0.160546	-0.0118209	-0.00691409	-0.189593	-0.105958	-1.2435	-1.52402	0.830126	0.708586
P07359_NP.4	GP1BA_HUMAN	344	344	343	0.996886	<3.8E-308	0.575014	0.497881	0.1114	0.113511	0.138233	0.164041	0.739788	0.746309	0.650286	0.593308	0.481345	0.494087	0.944937	0.883639	-0.00277331	-0.00335265	-0.182206	-0.181109	-0.187976	-0.176404	0.00331591	0.00322935	-0.494134	-0.582028	0.742269	0.720734	-0.0697988	-0.147892
A0A3B3IRX2.P14555_NP.5	A0A3B3IRX2_HUMAN;PA2GA_HUMAN	322	338	321	0.972369	<3.8E-308	0.00425642	0.00559832	0.000117734	0.000164495	0.138507	0.186308	0.000241255	0.00258202	0.185481	0.139916	0.011687	0.00418296	0.619153	0.836995	0.0133276	0.012601	0.420275	0.401147	0.174427	0.151812	0.0345301	0.0275632	1.33267	1.45042	2.49543	2.77033	0.462774	0.186909
P03973_NP.3	SLPI_HUMAN	345	345	345	0.985455	4.2478e-266	9.97777e-05	0.000348955	0.492046	0.557564	0.139006	0.204124	0.539447	0.722522	0.089275	0.0698501	0.627525	0.712263	0.263358	0.289222	0.0191447	0.0176126	0.0774997	0.0663329	-0.184004	-0.158312	-0.00605549	-0.00351325	1.83491	1.96373	0.504888	0.384826	-1.11902	-1.06322
A0A7I2V4G0_NP.2	A0A7I2V4G0_HUMAN	303	310	294	0.906201	<3.8E-308	0.325031	0.404962	0.741967	0.240257	0.139161	0.299005	0.389074	0.533054	0.955785	0.987604	0.390356	0.5609	0.121932	0.22508	-0.0052293	-0.00450831	0.0405246	0.147462	0.19844	0.141875	0.00914999	0.00674645	0.0663075	0.0189362	-0.971828	-0.670226	1.70537	1.36199
Q01813_NP.1	PFKAP_HUMAN	341	342	340	0.902992	4.74557e-126	0.151236	0.0897776	0.000490563	0.00224808	0.139754	0.0569471	0.909865	0.616888	0.00307516	0.0264078	0.134531	0.0439945	0.162202	0.252745	-0.00684969	-0.00804418	-0.388766	-0.337588	0.179929	0.230546	0.00108545	-0.00476304	-3.12208	-2.31811	-1.52283	-2.03773	-1.35957	-1.10399
Q5JSH3_NP.2	WDR44_HUMAN	328	319	316	0.808544	<3.8E-308	0.169983	0.838796	0.0179045	0.0043607	0.139794	0.107196	0.841343	0.309281	0.560858	0.281473	0.670869	0.480661	0.436989	0.380186	-0.00701327	-0.00104441	-0.277271	-0.336572	0.190005	0.208619	0.00202281	0.0103447	0.638564	-1.19051	-0.453137	-0.756747	-0.810471	-0.920671
Q05655_NP.2	KPCD_HUMAN	334	338	330	0.844359	<3.8E-308	0.118029	0.19714	0.0506714	0.0382031	0.139883	0.125047	0.962641	0.913459	0.780874	0.387667	0.0767926	0.118309	0.459805	0.321066	-0.0078546	-0.00654661	-0.223447	-0.239621	0.185869	0.195235	-0.000461401	0.00108203	0.297836	-0.935318	-1.84448	-1.64459	-0.731412	-0.992743
P29350.P29350.3_NP.3	P29350-3_HUMAN;PTN6_HUMAN	345	345	345	0.978961	7.62189e-239	0.787295	0.844688	0.2045	0.242927	0.140386	0.106666	0.560683	0.586031	0.266241	0.099609	0.475186	0.494707	0.101021	0.188694	-0.0013323	-0.000966092	-0.14538	-0.133606	0.186095	0.203459	0.0058269	0.00544724	-1.21693	-1.80232	-0.754251	-0.720369	-1.66694	-1.33353
P01700_NP.5	LV147_HUMAN	345	345	345	0.997781	<3.8E-308	0.104789	0.133686	0.0960812	0.106476	0.14049	0.147866	0.0349592	0.0407757	0.258146	0.268385	0.0791878	0.0859183	0.119746	0.122506	0.00796224	0.00736878	0.18936	0.183887	-0.184603	-0.181455	-0.0210199	-0.0204131	1.22819	1.20358	-1.84335	-1.80543	1.56889	1.5592
Q96S96_NP.3	PEBP4_HUMAN	345	345	345	0.989711	<3.8E-308	0.0534016	0.0541746	0.000186116	8.92713e-05	0.140738	0.0879607	0.110487	0.109447	0.724093	0.846504	0.085435	0.0703879	0.742303	0.716195	0.0093248	0.00926888	-0.421356	-0.440985	-0.181282	-0.209516	-0.0156098	-0.0156124	-0.376416	-0.205841	1.77459	1.86213	-0.325242	-0.358622
Q96LY2_NP.5	CC74B_HUMAN	323	310	301	0.97285	4.37455e-192	0.144402	0.0889793	0.00252851	0.00568388	0.140885	0.159211	0.701068	0.561814	0.0170803	0.00916465	0.668931	0.771209	0.985022	0.718255	0.00775312	0.00899919	0.369929	0.336796	-0.195963	-0.186462	-0.00402594	-0.00605763	2.67885	2.91638	0.469441	0.317757	0.0197772	0.378396
P62834_NP.5	RAP1A_HUMAN	345	345	345	0.995953	<3.8E-308	0.0288085	0.0213792	0.00956546	0.0087563	0.141442	0.17893	0.734493	0.693152	0.267226	0.371179	0.814834	0.804167	0.968597	0.944304	-0.0107723	-0.0113462	-0.296376	-0.299933	0.184577	0.168701	-0.00337729	-0.00393011	-1.20772	-0.973341	0.245927	0.260433	-0.0397166	-0.0704935
O43865_NP.2	SAHH2_HUMAN	309	322	307	0.564008	3.52422e-27	0.385331	0.170686	0.157997	0.990522	0.141482	0.116732	0.154222	0.544149	0.0383771	0.14112	0.114808	0.0389831	0.294909	0.734474	-0.00457881	-0.00711667	-0.168445	-0.00139227	0.194893	0.204641	0.0146419	0.0061247	-2.37826	-1.66004	-1.73417	-2.23707	-1.08535	0.345536
Q8NCX0_NP.1	CC150_HUMAN	345	335	335	0.989578	2.39372e-282	0.112467	0.0848411	0.923085	0.833981	0.14158	0.209216	0.661849	0.674293	0.545228	0.444449	0.788843	0.716138	0.782521	0.896551	0.00789847	0.008649	0.0113272	0.0247929	-0.187805	-0.161683	-0.00441492	-0.00427713	-0.681816	-0.869129	-0.291525	-0.399091	0.283179	0.134475
Q13201_NP.5	MMRN1_HUMAN	345	345	345	0.994635	<3.8E-308	0.585917	0.531542	0.470549	0.421584	0.141712	0.139465	0.168789	0.211811	0.757298	0.607046	0.384322	0.395797	0.597267	0.627787	-0.00270109	-0.00310189	-0.0829421	-0.0923718	0.186217	0.187248	-0.0138527	-0.0125641	-0.339333	-0.564703	-0.922771	-0.900532	-0.538227	-0.493827
Q14554_NP.2	PDIA5_HUMAN	335	336	330	0.923576	<3.8E-308	0.420904	0.699798	0.522915	0.874479	0.141993	0.440964	0.603373	0.480369	0.365917	0.190182	0.747317	0.523627	0.000979032	0.00102332	-0.00401973	-0.00189049	-0.0731915	0.017768	0.187502	0.09651	0.00523216	0.00698045	-0.97917	-1.39425	-0.340402	-0.661895	-3.37529	-3.30197
P35241_NP.4	RADI_HUMAN	340	340	337	0.808656	<3.8E-308	0.6556	0.705876	0.0233532	0.000563678	0.142329	0.21394	0.502992	0.783767	0.723336	0.451147	0.898246	0.862247	0.851479	0.766161	0.00220318	-0.00186085	-0.260347	-0.397252	0.184136	0.15562	0.00669981	-0.00273914	-0.387426	-0.82342	0.134731	-0.182482	0.189815	0.300967
A0A499FJK2_NP.4	A0A499FJK2_HUMAN	345	344	344	0.977786	<3.8E-308	0.65833	0.579423	0.20191	0.233421	0.142398	0.132003	0.0293938	0.0472912	0.838785	0.717545	0.228278	0.245254	0.43272	0.417756	-0.00215455	-0.00272672	-0.14444	-0.136161	0.182963	0.18971	-0.0216333	-0.019881	0.219993	0.394986	-1.25726	-1.22422	-0.78743	-0.821221
E9PP44_NP.1	E9PP44_HUMAN	344	345	344	0.98492	<3.8E-308	0.01201	0.0227016	0.548705	0.503838	0.142567	0.131855	0.320909	0.302722	0.278485	0.313575	0.295707	0.313059	0.716126	0.55867	0.0124742	0.0112569	0.0687171	0.0762719	-0.185558	-0.189884	-0.00997174	-0.0103098	-1.18736	-1.09924	-1.10765	-1.06396	-0.36941	-0.591635
P01602_NP.3	KV105_HUMAN	343	344	343	0.9957	<3.8E-308	0.308274	0.348339	0.00950548	0.0190713	0.142607	0.157126	0.840582	0.765271	0.121866	0.138264	0.601123	0.626234	0.808806	0.873427	-0.0049621	-0.00454724	0.29402	0.264381	-0.18238	-0.175216	0.00199314	0.00294581	1.67032	1.59334	0.544604	0.505162	-0.241986	-0.15863
P11150_NP.4	LIPC_HUMAN	345	345	345	0.942828	<3.8E-308	0.947373	0.775221	0.0016198	0.000512302	0.142876	0.134191	0.185225	0.371029	0.00693958	0.000347029	0.394646	0.711604	0.808064	0.488135	-0.000320979	0.00137172	-0.357946	-0.390302	-0.182139	-0.183932	0.0130814	0.00871867	-2.92364	-3.84254	-0.885691	-0.379808	-0.242723	-0.684455
A0A6Q8PHA2_NP.5	A0A6Q8PHA2_HUMAN	325	335	322	0.91858	<3.8E-308	0.497493	0.682598	0.00712815	0.00593694	0.143449	0.114111	0.844593	0.978988	0.607633	0.459879	0.878111	0.880658	0.666505	0.663324	-0.00344064	-0.0019796	-0.317547	-0.310086	0.191987	0.198014	0.00199886	-0.000256414	-0.575303	-0.790816	-0.165158	-0.154372	-0.454493	-0.43836
P14543_NP.2	NID1_HUMAN	345	345	345	0.981539	<3.8E-308	0.223824	0.206501	0.0783274	0.106509	0.143727	0.390332	0.0642204	0.0567445	0.00300651	0.0074642	3.57059e-05	0.000158917	0.406412	0.442794	0.0058219	0.00609859	-0.195531	-0.18075	-0.178685	-0.105779	-0.0179874	-0.0186807	3.16252	2.87266	4.28041	3.93616	-0.815926	-0.760705
Q8NBZ7.Q8NBZ7.2_NP.5	Q8NBZ7-2_HUMAN;UXS1_HUMAN	296	319	295	0.811637	2.25045e-70	0.165892	0.196994	0.239532	0.519312	0.144193	0.211497	0.113188	0.157339	0.811772	0.578945	0.866212	0.916501	0.685075	0.399947	-0.00769922	-0.00689112	-0.146319	-0.0770086	0.204671	0.168272	0.0191308	0.016412	-0.283693	-0.635703	-0.193501	-0.115769	0.466174	0.93065
P68036_NP.2	UB2L3_HUMAN	341	343	340	0.520764	<3.8E-308	0.227272	0.0388008	0.170773	0.793617	0.144194	0.00110608	0.0825179	0.566813	0.278271	0.839565	0.232852	0.125302	0.724946	0.692243	-0.00603933	-0.0100909	0.158306	-0.0294186	0.184779	0.404731	-0.0176965	-0.00567603	1.1963	-0.21745	-1.26823	-1.58871	-0.360243	-0.394835
Q9Y277_NP.1	VDAC3_HUMAN	340	338	337	0.989466	<3.8E-308	0.399021	0.40037	0.501797	0.444707	0.144246	0.152548	0.872949	0.90234	0.0708707	0.13155	0.110125	0.151398	0.176846	0.274931	0.0040677	0.00414907	-0.0749297	-0.0872245	0.181117	0.181506	-0.00156105	-0.00122529	-1.92454	-1.64233	-1.64454	-1.51003	-1.35063	-1.11636
Q8IZF2_NP.2	AGRF5_HUMAN	343	344	342	0.932047	<3.8E-308	0.952174	0.654389	0.889739	0.776522	0.14517	0.0891356	0.115729	0.0280427	0.00610696	0.00135097	0.391282	0.338547	0.839223	0.694253	-0.000296479	-0.00220894	0.0157773	-0.032242	0.182628	0.212816	-0.0156974	-0.0219176	3.00062	3.5076	0.899291	1.00208	-0.204378	-0.395235
Q8N428_NP.1	GLT16_HUMAN	312	303	293	0.259183	7.50432e-06	0.420267	0.223033	0.00147033	0.960559	0.14539	0.872984	0.348832	0.635611	0.0165434	0.356922	0.807525	0.720312	0.674834	0.588536	0.00400075	0.00625357	0.379031	0.00603464	0.190089	0.0215235	-0.00945671	0.00493862	2.7474	1.08634	0.26427	-0.401281	-0.430131	-0.573071
P01116.2_NP.2	P01116-2_HUMAN	344	345	344	0.955692	1.03614e-183	0.22527	0.30767	0.0347886	0.0208307	0.145409	0.122425	0.108504	0.208448	0.00425505	0.0121437	0.663491	0.839593	0.29843	0.372932	-0.00592026	-0.00495935	-0.239581	-0.261456	0.181581	0.191933	0.0159177	0.0124172	-3.1286	-2.73024	-0.455567	-0.211086	-1.04374	-0.890685
P26022_NP.2	PTX3_HUMAN	345	344	344	0.979026	<3.8E-308	0.0527894	0.0537655	0.351997	0.278632	0.145425	0.148913	0.00537073	0.00660708	7.49291e-06	2.67773e-05	2.82981e-09	1.06631e-08	0.989565	0.918892	0.00877891	0.00887118	0.0975921	0.115295	-0.168505	-0.169506	-0.0256937	-0.0254281	4.59559	4.36369	5.91191	5.76394	-0.0121483	-0.0959763
V9GYM3_NP.1	V9GYM3_HUMAN	345	345	345	0.935507	4.77716e-157	0.772095	0.712602	0.502668	0.420314	0.145581	0.179227	0.393499	0.345019	0.0682542	0.0887493	0.807064	0.362549	0.187002	0.273844	0.00142904	0.00181971	0.0766763	0.0923087	-0.183544	-0.169558	0.00854147	0.00946484	1.99738	1.86613	-0.257675	-0.962396	1.33927	1.11152
A0A0J9YXN7_NP.2	A0A0J9YXN7_HUMAN	305	283	277	0.914259	<3.8E-308	0.938461	0.444702	0.362444	0.298185	0.145956	0.509698	3.61628e-06	4.99315e-06	0.966862	0.942207	0.568379	0.274197	0.0602246	0.103792	0.000377362	0.00391915	0.104202	0.124841	0.184055	0.0873759	0.0470081	0.0485467	-0.0466133	-0.0852931	-0.611748	-1.23055	-1.87653	-1.70194
O95393_NP.2	BMP10_HUMAN	345	344	344	0.94182	5.25656e-164	0.0785177	0.114444	0.00188028	0.00424333	0.146274	0.137856	0.0105095	0.0381049	0.106538	0.0855965	0.00157748	0.00214606	0.270233	0.447374	0.00843223	0.00759598	0.346745	0.320035	-0.177788	-0.182406	-0.0249142	-0.020249	1.71095	1.83104	3.2555	3.17474	-1.08321	-0.749468
P03950_NP.1	ANGI_HUMAN	345	345	345	0.989485	4.09201e-290	0.0279736	0.0325467	0.351497	0.376302	0.146525	0.164699	0.247097	0.171667	0.0289866	0.0409357	0.788876	0.818404	0.776337	0.69379	0.010803	0.0105097	-0.105842	-0.100538	-0.181794	-0.174011	0.0115076	0.0136003	2.37743	2.2254	0.280494	0.240593	0.285921	0.396412
A0A075B6K5_NP.5	LV39_HUMAN	345	345	345	0.995694	<3.8E-308	0.878801	0.983864	0.120256	0.122593	0.146822	0.170453	0.0535863	0.0502785	7.82207e-05	8.95123e-05	0.41718	0.382851	0.413297	0.493837	0.000738989	9.80832e-05	0.174832	0.173859	-0.179732	-0.169903	-0.0190207	-0.0193062	4.28918	4.25624	-0.841227	-0.905537	-0.814982	-0.681992
P00748_NP.5	FA12_HUMAN	345	345	345	0.96834	<3.8E-308	0.231839	0.42172	0.191738	0.155858	0.147306	0.111325	0.795469	0.860309	3.84981e-13	3.80912e-12	0.457669	0.318009	0.133423	0.0876507	-0.00539064	-0.00365044	0.136451	0.149603	-0.166838	-0.184905	0.00236756	-0.00162066	7.53609	7.24261	0.715619	0.970493	1.39105	1.59706
Q9NR99_NP.2	MXRA5_HUMAN	345	345	345	0.505663	<3.8E-308	0.0296484	0.0141135	0.149079	6.05452e-05	0.147533	0.252676	0.0725204	0.0329728	0.602564	0.50489	0.306171	0.0260203	0.815779	0.242124	0.0105928	0.0114924	0.162567	0.438566	0.179698	0.136226	0.0177181	0.0202256	-0.559912	-0.688702	1.06298	2.22714	-0.232346	1.12142
Q9Y3A5_NP.1	SBDS_HUMAN	337	323	321	0.943764	2.19275e-155	0.405005	0.453785	0.470646	0.421021	0.147567	0.189875	0.335849	0.793098	0.398323	0.641907	0.0260947	0.02139	0.707922	0.80855	0.00406284	0.00382704	0.0818653	0.0956277	0.180327	0.17089	0.00937316	-0.00267325	-0.889562	-0.512686	-2.30014	-2.4919	-0.373942	0.253236
P01034_NP.3	CYTC_HUMAN	345	345	345	0.984747	1.38557e-262	2.73568e-07	1.46018e-06	0.671169	0.857386	0.147746	0.237455	0.368338	0.248107	0.164898	0.129991	0.629665	0.471142	0.929286	0.935447	0.0249386	0.0233525	0.0468084	0.0198479	-0.175995	-0.143826	0.00868164	0.0111712	1.46512	1.60077	0.490542	0.734609	0.0867218	-0.0792954
P30050_NP.1	RL12_HUMAN	345	335	335	0.9641	7.79901e-194	0.926804	0.830254	0.659968	0.786304	0.147859	0.108741	0.00131534	0.000865918	0.130145	0.188933	0.167855	0.386346	0.309294	0.380924	-0.00044316	-0.00106482	-0.0492962	-0.0312747	0.178214	0.203443	0.0314502	0.0335935	-1.59997	-1.4293	-1.41794	-0.916219	1.01197	0.897772
Q06033_NP.3	ITIH3_HUMAN	345	345	345	0.487337	5.57937e-22	0.148095	0.24171	0.0017853	0.00615887	0.148076	0.782301	0.137343	0.294533	0.000309871	0.156998	0.628572	0.80347	0.0487341	0.726237	0.00680299	0.00573656	0.342523	0.312526	0.173641	0.0345245	0.0141731	0.0104136	3.78852	1.5367	-0.485924	-0.260521	-1.9073	-0.352177
Q15942_NP.4	ZYX_HUMAN	336	332	330	0.992101	<3.8E-308	0.503129	0.51808	0.143054	0.143207	0.148159	0.103879	0.0872103	0.134215	0.830785	0.763801	0.946005	0.967111	0.989839	0.853952	-0.0033277	-0.00322998	-0.169094	-0.169976	-0.185687	-0.210096	-0.0171906	-0.0151299	0.235398	0.332879	-0.0719588	-0.0440556	-0.0129638	-0.188429
P01008_NP.5	ANT3_HUMAN	345	345	345	0.974726	2.41873e-225	0.592106	0.701503	0.965773	0.933675	0.148163	0.175304	0.145216	0.146682	0.277381	0.190852	0.255674	0.131438	0.527671	0.604542	-0.00263745	-0.00188507	-0.00489493	-0.00948584	-0.181924	-0.170345	-0.0145603	-0.0144957	-1.1851	-1.42655	1.19748	1.58903	-0.638816	-0.523354
Q96S96_NP.2	PEBP4_HUMAN	345	345	345	0.991102	<3.8E-308	0.106998	0.1018	1.11344e-07	1.56065e-07	0.148192	0.117227	0.228527	0.317745	0.68341	0.813097	0.0107829	0.0231062	0.79119	0.889323	0.00762584	0.007764	-0.593229	-0.587722	-0.174537	-0.189692	-0.011543	-0.00960185	0.426581	0.24801	2.58717	2.30948	-0.256888	-0.135406
O60506_NP.2	HNRPQ_HUMAN	323	335	321	0.950413	<3.8E-308	0.87156	0.637446	0.0627027	0.092778	0.148374	0.00789912	0.738166	0.778533	0.566141	0.676348	0.48547	0.724753	0.360203	0.418128	0.000829902	-0.00233431	-0.219563	-0.19121	0.18732	0.33349	0.00343009	0.00278411	-0.641274	-0.45011	-0.751893	-0.366091	-0.970238	-0.828238
P02741_NP.3	CRP_HUMAN	342	339	339	0.99676	<3.8E-308	0.90458	0.805443	0.00335597	0.00377183	0.148605	0.10906	7.14082e-09	4.90686e-09	0.183776	0.18416	0.524282	0.410842	0.799716	0.751284	0.00054473	0.00112681	0.30677	0.304946	0.167173	0.18677	0.0541206	0.0551062	1.32517	1.33291	0.611243	0.794931	0.233626	0.293824
P02745_NP.3	C1QA_HUMAN	345	345	345	0.930595	9.11298e-152	0.304025	0.270364	0.403543	0.125529	0.14888	0.227794	0.71295	0.569377	0.943673	0.563107	0.120397	0.122184	0.653267	0.835013	-0.0050879	-0.00545825	-0.0958138	-0.175988	-0.182513	-0.152462	0.00369044	0.0057098	-0.0774054	-0.633809	1.64576	1.6383	-0.456599	-0.211727
Q15121.Q15121.2_NP.2	PEA15_HUMAN;Q15121-2_HUMAN	326	336	325	0.959317	<3.8E-308	0.30835	0.408142	0.0752812	0.109094	0.148916	0.141632	0.0523634	0.063003	0.823688	0.987188	0.948009	0.642927	0.134374	0.298727	0.00518834	0.00410925	0.206409	0.181322	0.184417	0.183229	0.0195866	0.0183082	0.246941	-0.0173641	-0.0691643	0.47986	-1.52028	-1.02865
P17936.P17936.2_NP.3	IBP3_HUMAN;P17936-2_HUMAN	345	345	345	0.993217	<3.8E-308	0.311659	0.356396	0.383407	0.39072	0.148939	0.117092	0.25263	0.337087	0.891302	0.836081	0.197327	0.18594	0.642715	0.630055	-0.00501213	-0.00456762	-0.100065	-0.0985214	-0.182633	-0.198329	0.0114947	0.00964141	-0.149836	-0.226838	1.36645	1.40185	0.471899	0.489892
P50552_NP.4	VASP_HUMAN	345	345	345	0.88021	<3.8E-308	0.727467	0.721243	0.000138284	1.77441e-05	0.14936	0.0842392	0.925103	0.62012	0.0859596	0.0548738	0.754612	0.838697	0.154326	0.336429	-0.00167525	-0.0016981	-0.42923	-0.479913	0.177153	0.210178	-0.000916315	-0.00478428	-1.83209	-2.02917	-0.321312	-0.207167	-1.40885	-0.940506
P00742_NP.5	FA10_HUMAN	345	345	345	0.975028	<3.8E-308	0.453648	0.316286	0.492598	0.41521	0.149395	0.256578	0.295958	0.357907	0.833716	0.887417	0.276251	0.226207	0.276825	0.353226	-0.00371636	-0.00497336	0.0788729	0.0936985	-0.182694	-0.143736	0.0105152	0.00925126	-0.230524	-0.155507	-1.15529	-1.28483	-1.10863	-0.946512
Q9Y240_NP.5	CLC11_HUMAN	344	344	344	0.984276	<3.8E-308	0.189318	0.278595	0.117697	0.126826	0.149432	0.203987	0.495052	0.517968	0.943946	0.84633	0.00600378	0.00465798	0.290142	0.430425	0.00643007	0.00530735	0.177584	0.17334	-0.180395	-0.158963	0.00676211	0.00640915	-0.076117	0.209884	2.89201	2.9806	-1.06316	-0.792433
P07900.2_NP.5	P07900-2_HUMAN	345	345	345	0.980541	1.32853e-244	0.279007	0.171985	0.0447061	0.029578	0.149509	0.132794	0.528772	0.513935	0.825559	0.936727	0.321429	0.338534	0.545686	0.39794	-0.00537926	-0.00677758	-0.231694	-0.250772	0.182912	0.190432	-0.00634333	-0.00656101	0.242371	0.0871288	1.05349	1.01489	0.616524	0.861079
D6R934_NP.4	D6R934_HUMAN	345	345	345	0.957434	3.63692e-187	0.201361	0.116417	0.0535124	0.0696487	0.149515	0.0892131	0.169801	0.110891	0.168122	0.237984	0.676917	0.688919	0.661442	0.892965	0.00626977	0.00770686	0.219946	0.206544	-0.180569	-0.213004	0.0136637	0.0158702	1.49832	1.282	0.436786	0.419528	0.441053	0.135462
A0A075B6R9_NP.5	KVD24_HUMAN	337	325	322	0.986626	<3.8E-308	0.926957	0.880756	0.662619	0.73072	0.150326	0.10427	0.373062	0.46137	0.11114	0.0891942	0.99147	0.874065	0.30541	0.343162	0.000465593	0.000764414	0.0515106	0.0407661	-0.186576	-0.211514	0.0093212	0.00773209	1.85604	1.98735	-0.011662	0.173465	-1.05492	-0.978827
P29279_NP.1	CCN2_HUMAN	341	341	339	0.990209	2.87241e-290	0.758264	0.811307	0.731189	0.516037	0.150671	0.103512	0.177513	0.217797	0.0697199	0.0492077	0.0205969	0.0150134	0.256962	0.426171	-0.00150437	-0.00118001	-0.0388151	-0.074217	0.178881	0.204998	-0.0134428	-0.0124206	1.99776	2.19154	-2.42322	-2.57497	-1.12807	-0.800336
A0A075B6S5_NP.4	KV127_HUMAN	345	345	345	0.970301	1.71776e-213	0.0231476	0.0151474	0.00597795	0.0112147	0.150774	0.115668	0.185073	0.22834	0.781629	0.681679	0.769696	0.991957	0.498678	0.544088	-0.010948	-0.0117133	0.307716	0.283579	-0.17638	-0.193151	-0.0129232	-0.0117419	0.294864	0.436269	0.300695	-0.0103515	0.667797	0.59863
P10646_NP.4	TFPI1_HUMAN	345	345	345	0.982002	<3.8E-308	4.66101e-05	4.29134e-05	0.00837641	0.00637281	0.150891	0.121166	0.00870289	0.00896919	0.255556	0.178525	0.184774	0.260856	0.415821	0.223469	0.0190042	0.0190462	-0.283158	-0.292321	0.169255	0.182199	0.0246498	0.024488	-1.16195	-1.37182	-1.30906	-1.10654	-0.771036	-1.15122
Q99972_NP.5	MYOC_HUMAN	343	331	331	0.988771	1.10493e-273	0.00079124	0.00335694	0.872015	0.993869	0.151011	0.264742	0.786984	0.704075	0.857472	0.931248	0.895378	0.875193	0.198791	0.192912	0.0160483	0.0147945	-0.0177843	-0.000896584	-0.174476	-0.143135	0.0026404	0.00392288	0.190359	0.0966545	-0.134174	-0.169387	-1.28167	-1.37265
A0A0A0MS15_NP.2	HV349_HUMAN	344	344	343	0.651687	<3.8E-308	0.507985	0.208593	0.971157	0.2133	0.151017	0.304934	0.605775	0.0932117	0.532923	0.855668	0.0160406	0.0869693	0.88177	0.251952	-0.00325112	-0.0061607	-0.00411117	0.14121	-0.180212	-0.128235	-0.00515329	-0.0167387	-0.678218	0.197141	2.53724	1.79374	-0.150043	-1.15311
P12814_NP.5	ACTN1_HUMAN	345	345	345	0.994579	<3.8E-308	0.102623	0.12998	0.0138821	0.0194711	0.15133	0.154116	0.274961	0.240165	0.183067	0.144386	0.217715	0.235763	0.324273	0.306603	-0.00794118	-0.00736627	-0.278138	-0.264071	0.178089	0.17692	-0.0107587	-0.0115796	-1.43371	-1.57262	-1.28136	-1.23269	-0.984074	-1.02096
[truncated: 2,465 more rows]
